# Supplementary material for: High-throughput 5′ UTR engineering for enhanced protein production in non-viral gene therapies
Source: Nat Commun. 2021 Jul 6;12:4138. doi: 10.1038/s41467-021-24436-7 (PMC8260622; doi:10.1038/s41467-021-24436-7)
Supplement: Supplementary file 4 — Dataset 1 [file 41467_2021_24436_MOESM4_ESM.xlsx]

## Sheet: Naturally-occuring
Number	Sequence (with flanking regions)	Gene	Cell tyes	RNAseq_rpkm	TE	Gene name	Strand
1	TAAACTTAAGCTTGGTACCGTCTGGCATTGCAAGCCTCGCTTCGTTGCCACTTCCCAGCTCTTCCCGCCTTCCGCGGTATAATCAACACTACGAGAGATAGAGCCGCCTAGAACCAGTCCGCCACCATGGTGAGCAAGGG	ENST00000282050.2	MUSCLE	rnaseq_rpkm=39.0870289996543	te=0.822202616483619	geneName=ATP5A1	1
2	TAAACTTAAGCTTGGTACCGCAGATCTTCCATCCTCCTAACATATAGTTAGCTTCCACTCTCCAAATATTCCACCAGCAACATTGTTGAATATTGAAGACTTTGGACTGTGAGACGCAAGGCCACCATGGTGAGCAAGGG	ENST00000367884.1	MUSCLE	rnaseq_rpkm=16.4664245217565	te=1.90590867116988	geneName=MGST3	2
3	TAAACTTAAGCTTGGTACCGGCAGTTTTGTTCTGCTCCAGCTGTTCGAAGGTGATCCAGGGACAGATCTTCCATCCTCCTAACATATAGTTAGCTTCCACTCTCCAAATATTCCACCAGCGCCACCATGGTGAGCAAGGG	ENST00000367884.1	MUSCLE	rnaseq_rpkm=16.4664245217565	te=1.90590867116988	geneName=MGST3	1
4	TAAACTTAAGCTTGGTACCGCGCCTTCCGCGGTATAATCAACACTACGAGAGATAGAGCCGCCTAGAACCAGTCCGGAGGCTGCGGCTGCAGAAGTACCGCCTGCGGAGTAACTGCAAAGGCCACCATGGTGAGCAAGGG	ENST00000282050.2	MUSCLE	rnaseq_rpkm=39.0870289996543	te=0.822202616483619	geneName=ATP5A1	2
5	TAAACTTAAGCTTGGTACCGCAACAACAACAACAACAACAACAACAACAACAACAACAACAACAGGCCATTTTCGTTGGTGGTGTTCAGTTGTGGCGGTTGCTGGTCAGTAACAGCCAAGGCCACCATGGTGAGCAAGGG	ENST00000377978.3	HEK293	rnaseq_rpkm=65.5425021716358	te=0.239185000218612	geneName=COX7A2	1
6	TAAACTTAAGCTTGGTACCGAACAACAACAACAACAACAACAACAACAACAACAACAACAACAACAACGCGGCCGCGGGCGGCGGGCGGCGGAGGTGCGGGGCCTGCTCCCGCCGGCACCGCCACCATGGTGAGCAAGGG	ENST00000523353.1	HEK293	rnaseq_rpkm=52.6397818985677	te=0.210168548477694	geneName=HDAC3	2
7	TAAACTTAAGCTTGGTACCGAACAACAACAACACCAGAGCTTGTAGAAACCACTTTAATCATATCCAGGAGTTTGCAAGAAACAGGTGCTTAACACTAATTCACCTCCTGAACAAGAAAAGCCACCATGGTGAGCAAGGG	ENST00000433696.2	MUSCLE	rnaseq_rpkm=45.655488325196	te=1.63886132979785	geneName=CD36	2
8	TAAACTTAAGCTTGGTACCGCAACAACAACAACAACAACAACAACAACAACAACAACAACAACAACAACAACAACAACAACACCAGGTCTCAGTGCTGTGCCCCCCCCAGAGCCTAGAGGGCCACCATGGTGAGCAAGGG	ENST00000526977.1	PC3	rnaseq_rpkm=10.4562135057496	te=2.59342796092656	geneName=VPS28	1
9	TAAACTTAAGCTTGGTACCGCAACAACAACAACAACAACAACAACAACTCGGAGCCGTTGGGTCGGTTCCTGCTATTCCGGCGCCTCCACTCCGTCCCCCGCGGGTCTGCTCTGTGTGCCGCCACCATGGTGAGCAAGGG	ENST00000349038.3	HEK293	rnaseq_rpkm=97.9462708738301	te=3.76025601133159	geneName=PTBP1	1
10	TAAACTTAAGCTTGGTACCGCAACAACAACAACAACAACAACAACAACAACAACAACAACAACAACAAGCGGCCGCGGGCGGCGGGCGGCGGAGGTGCGGGGCCTGCTCCCGCCGGCACCGCCACCATGGTGAGCAAGGG	ENST00000523353.1	HEK293	rnaseq_rpkm=52.6397818985677	te=0.210168548477694	geneName=HDAC3	1
11	TAAACTTAAGCTTGGTACCGCGTTCTCTCCTTGAATCCACTCGCCAGCCCGCCGCCCTCTGCCGCCGCACCCTGCACACCCGCCCCTCTCCTGTGCCAGGAACTTGCTACTACCAGCACCGCCACCATGGTGAGCAAGGG	ENST00000395240.3	MUSCLE	rnaseq_rpkm=483.552787361699	te=0.689964297136085	geneName=ALDOA	2
12	TAAACTTAAGCTTGGTACCGAACAACAACAACAACAACAACAACAACAACAACAACAACAACAACAACAACAACAACAACAACCAGGTCTCAGTGCTGTGCCCCCCCCAGAGCCTAGAGGGCCACCATGGTGAGCAAGGG	ENST00000526977.1	PC3	rnaseq_rpkm=10.4562135057496	te=2.59342796092656	geneName=VPS28	2
13	TAAACTTAAGCTTGGTACCGACTTTCAGGTGTTGGTAAATCATCCTTATTGCTACAGTTTACAGACAAGAGGTTTCAGCCAGTGCATCACCTTACTATTGGTGTAGAGTTCGGTGCTCGAGCCACCATGGTGAGCAAGGG	ENST00000531098.1	PC3	rnaseq_rpkm=20.4024723364237	te=2.82554554054075	geneName=RAB2A	2
14	TAAACTTAAGCTTGGTACCGCTCCAAGAGCTGCAGGGCGTGTTTGGGACCCCAGAGTCAGAAGGAGTGAGAACCCTGACCCCTAATCCCACTGCATCCAGCCAATAGGAGCCCAGCCACCGCCACCATGGTGAGCAAGGG	ENST00000553503.1	MUSCLE	rnaseq_rpkm=19.7216190264915	te=7.45062244857852	geneName=NDRG2	2
15	TAAACTTAAGCTTGGTACCGGGCGGCAGCAGGTAGGGGGAGGGGCAGGCGAGGGGCCGTAGGGCCTGGAAGGCGCCAGCCGGGCCGGCGGGCGGTGTGATTGATCCGCGTCCCCTGGAGCGCCACCATGGTGAGCAAGGG	ENST00000553503.1	MUSCLE	rnaseq_rpkm=19.7216190264915	te=7.45062244857852	geneName=NDRG2	1
16	TAAACTTAAGCTTGGTACCGCAACAACAACAACAACAACAACAACAACAACAACAACAACAACAACAACAACAACAACAACAACAACAACAACAACAACAAAGGGGGCGACTAAGAGAAGGCCACCATGGTGAGCAAGGG	ENST00000449583.1	MUSCLE	rnaseq_rpkm=18.3937175215611	te=52.9199159947058	geneName=IGFBP5	1
17	TAAACTTAAGCTTGGTACCGAACAACAACAACAACAACAACAACAACAACAACAACAACAACAACAACAACAACAACAACAACAACAACAACAACAACAACAGGGGGCGACTAAGAGAAGGCCACCATGGTGAGCAAGGG	ENST00000449583.1	MUSCLE	rnaseq_rpkm=18.3937175215611	te=52.9199159947058	geneName=IGFBP5	2
18	TAAACTTAAGCTTGGTACCGGCCGCAATCATCGTGAGTGTTGGTACTGAGGAGGCCTAGCAGGGTGAAGGCCACGGTCGCGGCCTTCACGGGTTCCTCGGCCGTCCTGAGTCCCAAATCCGCCACCATGGTGAGCAAGGG	ENST00000397117.1	HEK293	rnaseq_rpkm=56.8737519193952	te=2.19759030202336	geneName=SEC13	1
19	TAAACTTAAGCTTGGTACCGTGCCGCCTACTGCAGCTCCCAGCAGAGATCATTGAACTGTTGCTCGGGGTAGGGCCCCCAGGTGTCAGTAATTAACACTGTGGATACCTCCCATCAGGACGCCACCATGGTGAGCAAGGG	ENST00000397117.1	HEK293	rnaseq_rpkm=56.8737519193952	te=2.19759030202336	geneName=SEC13	2
20	TAAACTTAAGCTTGGTACCGCAACAACAACAACAACAACAACAACAACAACAACAACAACAACAACAACAACAACAACAACAACAACAACGGAAACGCGTTTTGCCAGTTTTGCGAAAACGCCACCATGGTGAGCAAGGG	ENST00000476781.1	HEK293	rnaseq_rpkm=53.6732375389315	te=0.228339932725975	geneName=MRPL47	1
21	TAAACTTAAGCTTGGTACCGAACAACAACAACAACAACAACAACAACAACAACAACAACAACAACAACAACAACAACAACAACAACAACAGGAAACGCGTTTTGCCAGTTAAGCGAAAACGCCACCATGGTGAGCAAGGG	ENST00000476781.1	HEK293	rnaseq_rpkm=53.6732375389315	te=0.228339932725975	geneName=MRPL47	2
22	TAAACTTAAGCTTGGTACCGAACAACAACAACAACAACAACAACAACAACAACAACAACAACAACAACTCCTTGAGGACCCCGGGCTGGGCGCCGCCGCCGATCCCGGAGATCGCCCGCCGCCACCATGGTGAGCAAGGG	ENST00000550655.1	PC3	rnaseq_rpkm=11.2919334697788	te=2.91217863529583	geneName=CS	2
23	TAAACTTAAGCTTGGTACCGCAACAACAACAACAACAACAACAACAACAACAACAACAACAACAACACTCCTTGAGGACCCCGGGCTGGGCGCCGCCGCCGATCCCGGAGATCGCCCGCCGCCACCATGGTGAGCAAGGG	ENST00000550655.1	PC3	rnaseq_rpkm=11.2919334697788	te=2.91217863529583	geneName=CS	1
24	TAAACTTAAGCTTGGTACCGACTCGTTAACTGGGGGACCTTCTTGAGGCTTTTTTCCTTCTTTTTAAAAATCATCTTTGATTATTCTTCTTTTCTAGTAAAATAATATTTAGAAAAAATAGCCACCATGGTGAGCAAGGG	ENST00000420581.2	MUSCLE	rnaseq_rpkm=41.8100676145118	te=7.85372937546815	geneName=LMOD3	2
25	TAAACTTAAGCTTGGTACCGATCACTCCTAGCTGCTCAGCAAACCACTGAGGTTCCTGGGAAAAAAAAAAAAATATCTCAAGGGTGTGTTAACTTGGGACACTCGTTAACTGGGGGACCTGCCACCATGGTGAGCAAGGG	ENST00000420581.2	MUSCLE	rnaseq_rpkm=41.8100676145118	te=7.85372937546815	geneName=LMOD3	1
26	TAAACTTAAGCTTGGTACCGCGTGACTCAGCACTGGGGCGGAGCGGGGCGGGACCACCCTTATAAGGCTCGGAGGCCGCGAGGCCTTCGCTGGAGTTTCGCCGCCGCAGTCTTCGCCACCGCCACCATGGTGAGCAAGGG	ENST00000398606.3	HEK293	rnaseq_rpkm=380.484964835319	te=2.19895587265575	geneName=GSTP1	2
27	TAAACTTAAGCTTGGTACCGTCTCTTTACCCTCATTGGCGCTTCTCTCCTGCAGTCCGCCTCTGGGCCCTGCCGCATTTCTTGAGACTTAAAGTGGCATTCTAAAGGCAATTTAAAAATCGCCACCATGGTGAGCAAGGG	ENST00000370800.4	HEK293	rnaseq_rpkm=28.829321894519	te=2.45319632256504	geneName=PHF6	2
28	TAAACTTAAGCTTGGTACCGCCCGCTCTCAGGCACTGCTGGAGAACCGAGACCGACTTCTTTCTCTTTACCCTCATTGGCGCTTCTCTCCTGCAGTCCGCCTCTGGGCCCTGCCGCATTTGCCACCATGGTGAGCAAGGG	ENST00000370800.4	HEK293	rnaseq_rpkm=28.829321894519	te=2.45319632256504	geneName=PHF6	1
29	TAAACTTAAGCTTGGTACCGCAACAACAACAACAACAACAACAACAACAACAACAACAACAACAACAACAACAACAACAACAACAACAACAACAACGAGCTAAGACTAAAAGAGTGGATCGCCACCATGGTGAGCAAGGG	ENST00000548345.1	MUSCLE	rnaseq_rpkm=38.6051415979298	te=3.44675749461494	geneName=PFKM	1
30	TAAACTTAAGCTTGGTACCGAACAACAACAACAACAACAACAACAACAACAACAACAACAACAACAACAACAACAACAACAACAACAACAACAACAGAGCTAAGACTAAAAGAGTGGATCGCCACCATGGTGAGCAAGGG	ENST00000548345.1	MUSCLE	rnaseq_rpkm=38.6051415979298	te=3.44675749461494	geneName=PFKM	2
31	TAAACTTAAGCTTGGTACCGCCTCGAAGAAGGTACAATTGCTTTTAAAAATTGGGTTAAAACAGGCACAGAAGTTTACAGACAGTTTTGGATCTTTGAAGTGCAAAATCCACAGGAAGTGGCCACCATGGTGAGCAAGGG	ENST00000534394.1	MUSCLE	rnaseq_rpkm=33.2021684818697	te=2.30335407119336	geneName=CD36	2
32	TAAACTTAAGCTTGGTACCGAGAAGTCAGGATAACCTTAAGGATAGAAGAAGGGTTGAGAGCCTGTGCCTCATTTCTGAGTTCTCAGCTGCTAAGCCGTGGAAATCCTGTTTACTTTCTGGCCACCATGGTGAGCAAGGG	ENST00000534394.1	MUSCLE	rnaseq_rpkm=33.2021684818697	te=2.30335407119336	geneName=CD36	1
33	TAAACTTAAGCTTGGTACCGAACAACAACAACAACAACAACAACAACAACAACAACAACAACAACAACCGCTGGTCATCGCGCCCTTTCCCCTGCCGGTGTCCTGCTCGCCGTCCCCGCCGCCACCATGGTGAGCAAGGG	ENST00000560409.1	HEK293	rnaseq_rpkm=50.5157186024413	te=0.270837860127971	geneName=SEC11A	2
34	TAAACTTAAGCTTGGTACCGCAACAACAACAACAACAACAACAACAACAACAACAACAACAACAACAACGCTGGTCATCGCGCCCTTTCCCCTGCCGGTGTCCTGCTCGCCGTCCCCGCCGCCACCATGGTGAGCAAGGG	ENST00000560409.1	HEK293	rnaseq_rpkm=50.5157186024413	te=0.270837860127971	geneName=SEC11A	1
35	TAAACTTAAGCTTGGTACCGAACAACAATCCGGGCAGGATAAAGGCCTGGGTGAGGCGGCTCACCTACCCTGCTTTCTGCATTCTTCTCTCCACATCCCTCTCTGTACTTACAGCCCCCAGCCACCATGGTGAGCAAGGG	ENST00000292327.4	MUSCLE	rnaseq_rpkm=398.724315326017	te=10.3513621775545	geneName=MYL3	2
36	TAAACTTAAGCTTGGTACCGCAACAACATCCGGGCAGGATAAAGGCCTGGGTGAGGCGGCTCACCTACCCTGCTTTCTGCATTCTTCTCTCCACATCCCTCTCTGTACTTACAGCCCCCAGCCACCATGGTGAGCAAGGG	ENST00000292327.4	MUSCLE	rnaseq_rpkm=398.724315326017	te=10.3513621775545	geneName=MYL3	1
37	TAAACTTAAGCTTGGTACCGCAACAACAACAACAACAACAACAACAACAACAACAACAACAACAACAACAACAACAACAACAACAACAACAACAACAACAACAACAGCAGAGAAGAGGCGGCCACCATGGTGAGCAAGGG	ENST00000370085.3	PC3	rnaseq_rpkm=170.851065904473	te=0.357573881002609	geneName=SSR4	1
38	TAAACTTAAGCTTGGTACCGATCCAGAGCCAGCAAGAGCGGATCGCTGAAGAATTACACGCAGTGGAAAAGCAGCACCGTGGAGCTGGGTGATTCCTGAGCCCAACCTGTGCCTCTGGTCGCCACCATGGTGAGCAAGGG	ENST00000557376.1	PC3	rnaseq_rpkm=11.0978553181317	te=2.51071575156116	geneName=GNG2	1
39	TAAACTTAAGCTTGGTACCGGCAGCACCGTGGAGCTGGGTGATTCCTGAGCCCAACCTGTGCCTCTGGTCTAGGGGCTTGCAGGGGAAATTGCAACCTCCATTGGAAAGAGAAGCAAGAGGCCACCATGGTGAGCAAGGG	ENST00000557376.1	PC3	rnaseq_rpkm=11.0978553181317	te=2.51071575156116	geneName=GNG2	2
40	TAAACTTAAGCTTGGTACCGGGGAGCTTTGGGAGGGGGCGGGAATTCCCGACTCTAGGCCGGAAGCGCGCGGAGACCTTGTAGTGAGACCCTCGCGAGGTCTGAGAGTCACTGGAGCTACGCCACCATGGTGAGCAAGGG	ENST00000356205.4	PC3	rnaseq_rpkm=35.1716431645733	te=0.35447291576462	geneName=SLC39A1	1
41	TAAACTTAAGCTTGGTACCGGGAGGGGGCGGGAATTCCCGACTCTAGGCCGGAAGCGCGCGGAGACCATCTAGTGAGACCCTCGCGAGGTCTGAGAGTCACTGGAGCTACCAGAAGCATCGCCACCATGGTGAGCAAGGG	ENST00000356205.4	PC3	rnaseq_rpkm=35.1716431645733	te=0.35447291576462	geneName=SLC39A1	2
42	TAAACTTAAGCTTGGTACCGCGCGCCAGGCTGCGGGAGCCAAGCGGCGATCGAGGAGCTCTGCGGCCGCCAAGCTGCGCGGGCAGAAGCGGTCCGGGGCCTCCGCGGCCCCCGCGGCCTCGCCACCATGGTGAGCAAGGG	ENST00000476243.1	HEK293	rnaseq_rpkm=148.121984751491	te=0.239892976014828	geneName=CENPV	1
43	TAAACTTAAGCTTGGTACCGCCAGGCCTTTGCCCCAGCTCCTCGGCCCTGGATCGTGCTGAAAGGGGCATCATCTGTGGGGTCGGCTGGCTCTCATCGCTGGGCCGCTCAGGCATAGAGGGCCACCATGGTGAGCAAGGG	ENST00000476243.1	HEK293	rnaseq_rpkm=148.121984751491	te=0.239892976014828	geneName=CENPV	2
44	TAAACTTAAGCTTGGTACCGCAACAACAACAACAAAGATTCCGAGGTGCAGAAGTTGTCTGAGTGCGTTGGTCGGCGGCAGTCGGGCCAGACCCAGGACTCTGCGACTTTACATCTTTAAGCCACCATGGTGAGCAAGGG	ENST00000355899.3	PC3	rnaseq_rpkm=172.236378244188	te=2.56182044475783	geneName=PLS3	1
45	TAAACTTAAGCTTGGTACCGAACAACAACAACAAAAGATTCCGAGGTGCAGAAGTTGTCTGAGTGCGTTGGTCGGCGGCAGTCGGGCCAGACCCAGGACTCTGCGACTTTACATCTTTAAGCCACCATGGTGAGCAAGGG	ENST00000355899.3	PC3	rnaseq_rpkm=172.236378244188	te=2.56182044475783	geneName=PLS3	2
46	TAAACTTAAGCTTGGTACCGCCCAAAGAAGCGGCCTCCCGGGAAGGAGCGCCCTGGCGGAGAAGACTCGAACGGCTCCCACAGCCGGGCGTTGGGGGAAAGGCCACTCTTCACCTCCACCGCCACCATGGTGAGCAAGGG	ENST00000438658.2	HEK293	rnaseq_rpkm=20.4233199130219	te=2.65009462884904	geneName=RNH1	2
47	TAAACTTAAGCTTGGTACCGAAGCCCTCTAGTGCCTTAGATTCCAGCGAGCTACGCAAGCAATCCTGGCCCAGCCGAGCTTGCTTCCCCAAATCCCGTAATCCTTGACCTTATTCCCCCAGCCACCATGGTGAGCAAGGG	ENST00000438658.2	HEK293	rnaseq_rpkm=20.4233199130219	te=2.65009462884904	geneName=RNH1	1
48	TAAACTTAAGCTTGGTACCGGACTGCAGTTCCTGCGAGCGAGGAGCGCGGGACCTGCTGACACGCTGACGCCTTCGAGCGCGGCCCGGGGCCCGGAGCGGCCGGAGCAGCCCGGGTCCTGGCCACCATGGTGAGCAAGGG	ENST00000396863.4	HEK293	rnaseq_rpkm=72.2709182459333	te=0.154094163274959	geneName=MYBL2	1
49	TAAACTTAAGCTTGGTACCGCCCGGAGCGGCCGGAGCAGCCCGGGTCCTGACCCCGGCCCGGCTCCCGCTCCGGGCTCTGCCGGCGGGCGGGCGAGCGCGGCGCGGTCCGGGCCGGGGGGGCCACCATGGTGAGCAAGGG	ENST00000396863.4	HEK293	rnaseq_rpkm=72.2709182459333	te=0.154094163274959	geneName=MYBL2	2
50	TAAACTTAAGCTTGGTACCGAGAGCAGCGACAGAGCCTTCCTCAAACCTGTAGTGACTGCCACACTTTGCAAGGACACCGTAGAGGGGGCTTGTCCGCGCTCCAACTTCCTCCCGACGCAGCCACCATGGTGAGCAAGGG	ENST00000543711.1	PC3	rnaseq_rpkm=16.9140246267275	te=2.82865998798454	geneName=NCEH1	1
51	TAAACTTAAGCTTGGTACCGCTGGCTCCGTGTCCGACCCCTGGAAGCTGAAGCTGCTGGACGCCACTTTCCGGGGTGCACAGCAAGTGAAATCAGGTATTAAGAAGAGCTGTGTACAGCAGCCACCATGGTGAGCAAGGG	ENST00000543711.1	PC3	rnaseq_rpkm=16.9140246267275	te=2.82865998798454	geneName=NCEH1	2
52	TAAACTTAAGCTTGGTACCGCAACAACAACAACAACAACAACAACAACAACAACAACAACAGCCCGCTGGGCTAAATCGGGCAGAGGCCGGGAGGGGTGGGGGTTCCCCGCGCCGCAGCCGCCACCATGGTGAGCAAGGG	ENST00000263038.4	MUSCLE	rnaseq_rpkm=17.6909787749682	te=1.04551886267137	geneName=PHYH	1
53	TAAACTTAAGCTTGGTACCGAACAACAACAACAACAACAACAACAACAACAACAACAACAAGCCCGCTGGGCTAATTGGGGCAGAGGCCGGGAGGGGTGGGGGTTCCCCGCGCCGCAGCCGCCACCATGGTGAGCAAGGG	ENST00000263038.4	MUSCLE	rnaseq_rpkm=17.6909787749682	te=1.04551886267137	geneName=PHYH	2
54	TAAACTTAAGCTTGGTACCGCAACAACAACAACAACAACAACAACAACAACAACAACAACAACAACAACAACAACAACAACAACAACAACAACAACAACAACAACAACAACACAGCGAAGGCCACCATGGTGAGCAAGGG	ENST00000527311.2	HEK293	rnaseq_rpkm=25.8735131572151	te=2.29857031201088	geneName=PPT1	1
55	TAAACTTAAGCTTGGTACCGAACAACAACAACAACAACAACAACAACAACAACAACAACAACAACAACAACAACAACAACAACAACAACAACAACAACAACAACAACAACAACAGCGAAGGCCACCATGGTGAGCAAGGG	ENST00000527311.2	HEK293	rnaseq_rpkm=25.8735131572151	te=2.29857031201088	geneName=PPT1	2
56	TAAACTTAAGCTTGGTACCGAACAACAACAACAACAACAACAACAACAACAACAACAACAACAACAACAACAACAACAACAACAACAAGGTTTGGGGTCAAGGAGCAAACTCTGCACAAGGCCACCATGGTGAGCAAGGG	ENST00000534779.1	HEK293	rnaseq_rpkm=60.4091876191479	te=2.82879517561289	geneName=GANAB	2
57	TAAACTTAAGCTTGGTACCGAACAACAACAACAACAACAACAACAACAACAACAACAACAACAACAACGGGACTGGGAACGGTGGGAGCCGCCGTGTGTGGAGAAGCTGCTGCCGGTGTCGCCACCATGGTGAGCAAGGG	ENST00000229268.8	HEK293	rnaseq_rpkm=11.5260419493884	te=2.78854585569653	geneName=USP5	2
58	TAAACTTAAGCTTGGTACCGAGAGATCTGAGACCAATAGGTGCTACAGGCAATTGTCTGGTATAGGGTGCAAGGGATTGGCAAGTATCTAGCTGATACTGCTTCTTCACCTTCTTTTCCAGCCACCATGGTGAGCAAGGG	ENST00000569606.1	HEK293	rnaseq_rpkm=13.5898162422545	te=2.86036633896512	geneName=EDC3	1
59	TAAACTTAAGCTTGGTACCGGAATCAAGGCACCCCAGCGATCGCTGGCACCCCTTTCTAGAGCGGCCAGGCGCAGGCGGAGGGAGCGATAACGTCGCCCGGAGAGTGTCAGCCGCTCCCTGCCACCATGGTGAGCAAGGG	ENST00000221494.4	HEK293	rnaseq_rpkm=17.5994401236987	te=2.52220486370944	geneName=SF3A2	1
60	TAAACTTAAGCTTGGTACCGGTTCGCCAAACGAAGTCGTGGAGGTGGCGAAACGAGGAGGAGATAACGCGGCCTTGGGCTCTGGTGTCTCCCAGTCTGCTAAAGCCCTAAGGCCATCACCGCCACCATGGTGAGCAAGGG	ENST00000221494.4	HEK293	rnaseq_rpkm=17.5994401236987	te=2.52220486370944	geneName=SF3A2	2
61	TAAACTTAAGCTTGGTACCGAACAACAACAACAACAACAACAACAACAACAACAACAACAACAACAACAACAACAACAACAACAACAACAACAACAACAACAACAATCTAAATCTCGGTGGCCACCATGGTGAGCAAGGG	ENST00000585930.1	HEK293	rnaseq_rpkm=10.1373933386454	te=2.26156454925588	geneName=SEPT9	2
62	TAAACTTAAGCTTGGTACCGGTGTGGACCTCTTGTGAAGGGGGCTCAGGGTATCAGCTGTGGAAGGCACCTAGCCAACCTTGTTGTCCAGGTCATCCTTTTCCTGCCCAATTTTGTCAAGGCCACCATGGTGAGCAAGGG	ENST00000569606.1	HEK293	rnaseq_rpkm=13.5898162422545	te=2.86036633896512	geneName=EDC3	2
63	TAAACTTAAGCTTGGTACCGAGATCTTTCTGGCCCCTACGGACACGAGTTTGCGACCTCTGAGTCACTGGGTGGGCGCGTCGGAAAGACCAGGGCGCCTCAGTCTGGAGCTCGCAGTCGTGCCACCATGGTGAGCAAGGG	ENST00000542099.1	HEK293	rnaseq_rpkm=72.0382178119458	te=0.185709690663122	geneName=ARL6IP4	2
64	TAAACTTAAGCTTGGTACCGGGGGCACCAGCCCCTTGCCACGTTGCACGTATCAGCTGGAGCAGAATCCTGGCTTCCTTCCGGTTGGGCCTGGGGTCCTTGCCCGCGCTCACTGCCAAGAGCCACCATGGTGAGCAAGGG	ENST00000542099.1	HEK293	rnaseq_rpkm=72.0382178119458	te=0.185709690663122	geneName=ARL6IP4	1
65	TAAACTTAAGCTTGGTACCGGGAAGTCCTTATTATTGGCCCTCCAGATACACTTTAAGAAGGTGGTGTTTTTAAGGCTCATCTTACTTTCCCAAAAGATTATCCCCTCCGACCTCCTAAAGCCACCATGGTGAGCAAGGG	ENST00000574059.1	HEK293	rnaseq_rpkm=24.3692300427821	te=3.97875168798447	geneName=UBE2G1	2
66	TAAACTTAAGCTTGGTACCGAAGATCAACAAGAGACCTTCCCTTGTAAGATCAGAATTGTGTAGTAGGTGACTATTAGAAGAGTAAACAAGTCTTAAGTCTGTAAACATTTTTTCAGTAAGCCACCATGGTGAGCAAGGG	ENST00000574059.1	HEK293	rnaseq_rpkm=24.3692300427821	te=3.97875168798447	geneName=UBE2G1	1
67	TAAACTTAAGCTTGGTACCGCTGTTTCCCCCTCCTCGGCCCCCGAGAGCCAGGGTCCGCCTTCTGCAGGGTTCCCAGGCCCCCGCTCCAGGGCCGGGCTGACCCGACTCGCTGGCGCTTCGCCACCATGGTGAGCAAGGG	ENST00000555408.1	HEK293	rnaseq_rpkm=47.0338144372513	te=0.234650408783552	geneName=CDK2	2
68	TAAACTTAAGCTTGGTACCGGCGGTCGGGAACTCGGTGGGAGGCGGCAACATTGTTTCAAGTTGGCCAAATTGACAAGAGCGAGAGGTATACTGCGTTCCATCCCGACCCGGGGCCACGGGCCACCATGGTGAGCAAGGG	ENST00000555408.1	HEK293	rnaseq_rpkm=47.0338144372513	te=0.234650408783552	geneName=CDK2	1
69	TAAACTTAAGCTTGGTACCGAACAACAACAACAACAACAACAACAACAACAACAACAACAACAACAACAACAACAACAACAACAACAACAACAACAACAACAACAACAACAGTGGCCGGCGCCACCATGGTGAGCAAGGG	ENST00000357649.2	MUSCLE	rnaseq_rpkm=17.42745407617	te=0.628160434243187	geneName=PLEC	2
70	TAAACTTAAGCTTGGTACCGCAACAACAACAACAACAACAACAACAACAACAACAACAACAACAACAACAACAACAACAACAACAACAACAACAACAACAACAACAACAACGTGGCCGGCGCCACCATGGTGAGCAAGGG	ENST00000357649.2	MUSCLE	rnaseq_rpkm=17.42745407617	te=0.628160434243187	geneName=PLEC	1
71	TAAACTTAAGCTTGGTACCGAAAGCATTTTACTGTACAGGTAAGGAAAGTGCCAAGTTGTTTTACCTATCTCTCTTTCTCTCTCACTCCCAAGCACACATCCTGTGTGTATTCAGAGACCGCCACCATGGTGAGCAAGGG	ENST00000370949.1	HEK293	rnaseq_rpkm=78.1301100575344	te=0.231505398885458	geneName=SRSF11	1
72	TAAACTTAAGCTTGGTACCGTGTGTATTGTGCTATTTTTTTTTACTCTAGAAACTTAACCATTTGTAGAGAAAAAGGAAACAAATTTTCACACATTGAAGTTCATTCTGACATAAAATTAGCCACCATGGTGAGCAAGGG	ENST00000370949.1	HEK293	rnaseq_rpkm=78.1301100575344	te=0.231505398885458	geneName=SRSF11	2
73	TAAACTTAAGCTTGGTACCGCGTGTGCAGACCCGCGTGTGGCGCAGGCAAGGACCCTCAAAATAAACAGCCTCTACCTTGCGAGCCGTCTTCCCCAGGCCTGCGTCCGAGTCTCCGCCGCGCCACCATGGTGAGCAAGGG	ENST00000451728.2	MUSCLE	rnaseq_rpkm=44.5965493489869	te=4.46270511222795	geneName=CNBP	1
74	TAAACTTAAGCTTGGTACCGAAAATAAACAGCCTCTACCTTGCGAGCCGTCTTCCCCAGGCCTGCGTCCGAGTCTCCGCCGCTGCGGGCCCGCTCCGACGCGGAAGATCTGACTGCAGCCGCCACCATGGTGAGCAAGGG	ENST00000451728.2	MUSCLE	rnaseq_rpkm=44.5965493489869	te=4.46270511222795	geneName=CNBP	2
75	TAAACTTAAGCTTGGTACCGGACGGCGCCCTCACCGCGAGTCACTTGTCAGCCCTTGTCTGAGGCGGAGGCAGCCCCGCGCCGCGCCGGACCCGAGCATATTTCATTTTCTGTCATTGGAGCCACCATGGTGAGCAAGGG	ENST00000512274.1	MUSCLE	rnaseq_rpkm=21.3331930856633	te=1.86922130875828	geneName=PDLIM5	1
76	TAAACTTAAGCTTGGTACCGAGTCACTTGTCAGCCCTTGTCTGAGGCGGAGGCAGCCCCGCGCCGCGCCGGACCCGAGCATATTTCATTTTCTGTCATTGGACTTTGAGCCATTAGAACCGCCACCATGGTGAGCAAGGG	ENST00000512274.1	MUSCLE	rnaseq_rpkm=21.3331930856633	te=1.86922130875828	geneName=PDLIM5	2
77	TAAACTTAAGCTTGGTACCGCAACCGGGGTTTTGCCTTGTTGGCCAGGCTGGTCTGGAACTCCTGACCTCAAGTGATTCGCCCACCTCGGCCTCCCAAAGTGCTGGGATTACAGTAATCTGCCACCATGGTGAGCAAGGG	ENST00000422552.1	PC3	rnaseq_rpkm=29.7998488829888	te=3.74490477227755	geneName=XPO1	1
78	TAAACTTAAGCTTGGTACCGAACACGGGGTTTTGCCAAGTTGGCCAGGCTGGTCTGGAACTCCTGACCTCAAGTGATTCGCCCACCTCGGCCTCCCAAAGTGCTGGGATTACAGTAATCTGCCACCATGGTGAGCAAGGG	ENST00000422552.1	PC3	rnaseq_rpkm=29.7998488829888	te=3.74490477227755	geneName=XPO1	2
79	TAAACTTAAGCTTGGTACCGAAGAACCCGCCGCACCCGGTCCTCAGCGACTCTTCTGACCTCCGCGCGACGTACCCGCCGCCGCCGTTGGCTGGAGCATTTGACATTGTGCAGCAAAGAAGCCACCATGGTGAGCAAGGG	ENST00000357854.3	PC3	rnaseq_rpkm=20.9621368789856	te=3.32387235633092	geneName=G3BP2	2
80	TAAACTTAAGCTTGGTACCGGGTGGAAACATACAGAAGAAGCAAGGAAATTACAGTTAGAGGTCACAACTGCCCGAAGCCAGTTCTAAATTTTTATCAAGCCAATTTCCCTGCAAATCTCGCCACCATGGTGAGCAAGGG	ENST00000579091.1	MUSCLE	rnaseq_rpkm=11.0289891316229	te=3.48562280257063	geneName=DDX5	2
81	TAAACTTAAGCTTGGTACCGATTCGACTCTCAGACCAAGAGCATCTTCGAGCAAGAAACTAATAATAATAATTCCAGCTTCTACACAGGAGTCTATATTCTGATCGGAGCCGGCGCCCTCGCCACCATGGTGAGCAAGGG	ENST00000382515.2	HEK293	rnaseq_rpkm=15.0762102364428	te=2.45166159183408	geneName=CD9	2
82	TAAACTTAAGCTTGGTACCGGTGGGGAGCCGGGCCCTCTTGAGTTGAGGCGTGCGGGAGGGTCCTGAGCACTTTAGCTCGCCTAGGATTTGAGCTGGGGTGTGTGTCTGCTCCCAGCTCAGCCACCATGGTGAGCAAGGG	ENST00000382515.2	HEK293	rnaseq_rpkm=15.0762102364428	te=2.45166159183408	geneName=CD9	1
83	TAAACTTAAGCTTGGTACCGAGGCCCGCTTTTGGCTGCATCAGCCGGGGATTGCCGGCGCCAGGCATCTGCATCTGGGACCGACCTCCTGGGCTGGCTGATCAAAGAGGAAGCAGCAGCAGCCACCATGGTGAGCAAGGG	ENST00000402718.3	PC3	rnaseq_rpkm=34.6597765715175	te=0.371540234287057	geneName=COMMD5	2
84	TAAACTTAAGCTTGGTACCGCGGAAGTGGCTCTCAGGGCGCTTCCGGGGACCAGGCCCGCTTTTGGCTGCATCAGCCGGGGATTGCCGGCGCCAGGCATCTGCATCTGGGACCGACCTCCGCCACCATGGTGAGCAAGGG	ENST00000402718.3	PC3	rnaseq_rpkm=34.6597765715175	te=0.371540234287057	geneName=COMMD5	1
85	TAAACTTAAGCTTGGTACCGTGTGCCGGGGGAGGGACGGCGCGCGGGGTTCCGGAGCATTCTGACGGTACCACTCGCGAGAGGCGGGGGTGCCTGGTCCTTAGATCCAGTCACTTCGTCGGCCACCATGGTGAGCAAGGG	ENST00000584860.1	HEK293	rnaseq_rpkm=32.345013581156	te=2.86698562842095	geneName=EIF4A1	1
86	TAAACTTAAGCTTGGTACCGTTTGCCGCACAAGCCGGGCTATTGGCAAACTGCGGTTGGGCAGGTCCACCTTCCTTCGGGGGTGAGCGGCCTGAGATCCAGAGACATTGGCCCCGTTGGGGCCACCATGGTGAGCAAGGG	ENST00000584860.1	HEK293	rnaseq_rpkm=32.345013581156	te=2.86698562842095	geneName=EIF4A1	2
87	TAAACTTAAGCTTGGTACCGGACTTCCGGTGCTGGAGGAGGGGGCCGGCGGCGAGGGACTCCAGGAGGACGCGTCCAACTTCGAGACCGGCGGGGGCCGGCTCCGCTCTTCCAACCCCTCGCCACCATGGTGAGCAAGGG	ENST00000410110.2	PC3	rnaseq_rpkm=69.9347484238474	te=2.76752853056734	geneName=BZW1	1
88	TAAACTTAAGCTTGGTACCGAACCCCTCCAAGTGTGAAGAGGGCGGACGACGCAGCGGGGGAAGAAAAATAAGCTAGTCTAGGACAAGTGTCCAGGCGACGTGGAACCCAGGTGTCTTTTGCCACCATGGTGAGCAAGGG	ENST00000410110.2	PC3	rnaseq_rpkm=69.9347484238474	te=2.76752853056734	geneName=BZW1	2
89	TAAACTTAAGCTTGGTACCGGAGGCGGCGCGGCAGCGGAGGGACGGCAGTCTCGCGCGGCTACTGCAGCACTGGGGTGTCAGTTGTTGGTCCGACCCAGAACGCTTCAGTTCTGCTCTGCGCCACCATGGTGAGCAAGGG	ENST00000457156.1	HEK293	rnaseq_rpkm=24.779156834865	te=2.62303362889857	geneName=HNRNPK	1
90	TAAACTTAAGCTTGGTACCGCAGCACTGGGGTGTCAGTTGTTGGTCCGACCCAGAACGCTTCAGTTCTGCTCTGCAAGGATATATAATAACTGATTGGTGTGCCCGTTTAATAAAAGAAAGCCACCATGGTGAGCAAGGG	ENST00000457156.1	HEK293	rnaseq_rpkm=24.779156834865	te=2.62303362889857	geneName=HNRNPK	2
91	TAAACTTAAGCTTGGTACCGAGAGGAAGCCCAGCAACTTCTGCTCTTTCTTAATTTCTAGAAAAGAGTGAAGAGAGGCCTTTTCAAAGTTCGCAGGATCGGGCCTTTTTGTGCTCCACTTGCCACCATGGTGAGCAAGGG	ENST00000519397.1	HEK293	rnaseq_rpkm=41.8184814567656	te=0.288562555434387	geneName=REPIN1	1
92	TAAACTTAAGCTTGGTACCGGTTGGAGAGACTAAGGCGCTCAACAAGAATCACTCGGAGGGCGGCGGAGTGATCGTCAATAACACCGAGAGGCTTGAAAAACAAACCAGCAAAAACAGAAGCCACCATGGTGAGCAAGGG	ENST00000344296.4	HEK293	rnaseq_rpkm=20.50976824044	te=3.42759872968453	geneName=WBP2	1
93	TAAACTTAAGCTTGGTACCGGGCAGGCCCCGCCCCCCGCCCACGAGGAAGTGGCTGCTGCTCCGGCGCGGAGCCCAGAGCCGGTTCGGCGCGTCGACTGCCCAGAGTCCGCGGCCGGGGCGCCACCATGGTGAGCAAGGG	ENST00000252725.5	PC3	rnaseq_rpkm=170.686667693871	te=0.191129693033266	geneName=ARPC1B	1
94	TAAACTTAAGCTTGGTACCGGGCACAACTGTTTTCCCTGATCAGGATACTTGCGGCACTCAACAGAGGAAAGAAATTCCTAAGGGAACACTGCTCAGAAAGTACTGCAGCTTGTCTTCAAGCCACCATGGTGAGCAAGGG	ENST00000480611.1	PC3	rnaseq_rpkm=34.8689787567853	te=2.68067355122562	geneName=IPO5	2
95	TAAACTTAAGCTTGGTACCGAAGTTTGAAACATTGACGATTTCTTGTTGGCTCATTGTTCTTTGGTATTGTGCCTTACGTGAGCTGGGGACTAACTCTAAATCAGTTTTTATTTCACTTAGCCACCATGGTGAGCAAGGG	ENST00000480611.1	PC3	rnaseq_rpkm=34.8689787567853	te=2.68067355122562	geneName=IPO5	1
96	TAAACTTAAGCTTGGTACCGAGAGTGGAGCGGGGCTGGGAGCAAAGCGCTGAGGGAGCTCGGTACGCCGCCGCCTCGCACCCGCAGCCTCGCGCCCGCCGCCGCCCGTCCCCAGAGAACCGCCACCATGGTGAGCAAGGG	ENST00000585608.1	HEK293	rnaseq_rpkm=37.6015146047495	te=2.68336795127492	geneName=PRKAR1A	2
97	TAAACTTAAGCTTGGTACCGCGGTGGAGCTGTCGCCTAGCCGCTATCGCAGAGTGGAGCGGGGCTGGGAGCAAAGCGCTGAGGGAGCTCGGTACGCCGCCGCCTCGCACCCGCAGCCTCGGCCACCATGGTGAGCAAGGG	ENST00000585608.1	HEK293	rnaseq_rpkm=37.6015146047495	te=2.68336795127492	geneName=PRKAR1A	1
98	TAAACTTAAGCTTGGTACCGGCGCCATTGTGACGTCACGGTCAGCCCACGTTCTGATTGTAGATAGCCGGCGCCTTCCTCTTCCCATCGCGCGGGTCCTAGCCACCGGTGTCTCCTTCTAGCCACCATGGTGAGCAAGGG	ENST00000304434.6	PC3	rnaseq_rpkm=42.7230599044759	te=3.03423596610087	geneName=ELOVL5	1
99	TAAACTTAAGCTTGGTACCGACATCCGCCTCTGCGCCGGCTGCCACCCGCGCTCCCTCCGCCGCCGCCGCCTTGCTGCTGCTCAAAGCTGCTGCCGCCCCTTGGGCTAAAAGGTTTTCAAGCCACCATGGTGAGCAAGGG	ENST00000304434.6	PC3	rnaseq_rpkm=42.7230599044759	te=3.03423596610087	geneName=ELOVL5	2
100	TAAACTTAAGCTTGGTACCGCAACAACAACAACAACAACAACAAGCTTGGCGCGGCAGGCGCGTCGGTTGCGCCACCTGGCGGTCGCCTGGAACCCCACAACCCAACCAACCAGCTCACCGCCACCATGGTGAGCAAGGG	ENST00000432588.1	HEK293	rnaseq_rpkm=102.517851867998	te=4.63446700427848	geneName=ACTB	1
101	TAAACTTAAGCTTGGTACCGAACAACAACAACAACAACAACAAAGCTTGGCGCGGCAGGCGCGTCGGTTGCGCCACCTGGCGGTCGCCTGGAACCCCACAACCCAACCAACCAGCTCACCGCCACCATGGTGAGCAAGGG	ENST00000432588.1	HEK293	rnaseq_rpkm=102.517851867998	te=4.63446700427848	geneName=ACTB	2
102	TAAACTTAAGCTTGGTACCGAACAAAATCTGGGAACTGGCAGCTGTGAGTCCTGGCCCTGCCACTCGACCTCTGGCGGCTAGCGGCGAGGCCCCTTCCTGACCTTCAGGGATCGGCCACCGCCACCATGGTGAGCAAGGG	ENST00000268661.7	MUSCLE	rnaseq_rpkm=32.1086362410763	te=1.26333563194356	geneName=RPL3L	2
103	TAAACTTAAGCTTGGTACCGCAACAAATCTGGGAACTGGCAGCTGTGAGTCCTGGCCCTGCCACTCGACCTCTGGCGGCTAGCGGCGAGGCCCCTTCCTGACCTTCAGGGATCGGCCACCGCCACCATGGTGAGCAAGGG	ENST00000268661.7	MUSCLE	rnaseq_rpkm=32.1086362410763	te=1.26333563194356	geneName=RPL3L	1
104	TAAACTTAAGCTTGGTACCGGGCGGGGCTGCGCCGGGTTCCGTGTGTCTTTGTCATTGTGTCTGTCCTTCACTCCTCCATTGTCTGCCGCCACTGCTGCTGCTGCTGCTGCTGCCGCTGCGCCACCATGGTGAGCAAGGG	ENST00000258761.3	MUSCLE	rnaseq_rpkm=12.7201622241979	te=1.5628180263486	geneName=BZW2	1
105	TAAACTTAAGCTTGGTACCGGCCGCCACTGCTGCTGCTGCTGCTGCTGCCGCTGCTGCTGCACGAATCGCCGCAGCCCCCAGCCTTGCGCGTCGTCGCTACCTCCTCGGACAGAAATTTTGCCACCATGGTGAGCAAGGG	ENST00000258761.3	MUSCLE	rnaseq_rpkm=12.7201622241979	te=1.5628180263486	geneName=BZW2	2
106	TAAACTTAAGCTTGGTACCGTCAAACTGTTTGAAGACTGCTTCATTCTGCCTCTAGTACCAGCGGTTTCTCTGTTCTGTGATCAAAGTGATTCACAGGAACTCCTTAAGTAACAAACGAAGCCACCATGGTGAGCAAGGG	ENST00000337451.3	PC3	rnaseq_rpkm=74.0014164002914	te=0.324787143045234	geneName=NIPA2	2
107	TAAACTTAAGCTTGGTACCGGTTTTCCGGCGCCGGCCCTAGGTCCCGGCAGCGGTGGTGACGGCGGTGCCGGAGGTTGTCCTTGGCAGGTTTTCCTCGGCGCTTCTCCTTGGAGGAGGCGGCCACCATGGTGAGCAAGGG	ENST00000337451.3	PC3	rnaseq_rpkm=74.0014164002914	te=0.324787143045234	geneName=NIPA2	1
108	TAAACTTAAGCTTGGTACCGGGCGCGACGCGCCACCACCGCCGAGACCGCGTCCGCCCCGCGAGCACAGAGCCTCGCCTTTGCCGATCCGCCGCCCGTCCACACCCGCCGCCAGCTCACCGCCACCATGGTGAGCAAGGG	ENST00000331789.5	HEK293	rnaseq_rpkm=72.3625142699476	te=5.26665813451915	geneName=ACTB	2
109	TAAACTTAAGCTTGGTACCGGAGTGAGCGGCGCGGGGCCAATCAGCGTGCGCCGTTCCGAAAGTTGCCTTTTTTGGCTCGAGCGGCCGCGGCGGCGCCCTATAAAACCCAGCGGCGCGACGCCACCATGGTGAGCAAGGG	ENST00000331789.5	HEK293	rnaseq_rpkm=72.3625142699476	te=5.26665813451915	geneName=ACTB	1
110	TAAACTTAAGCTTGGTACCGCAACAACAACAACAACAACAACAACAACAACAACAACAACAACAACAACAACAACAACAACAACAACAACACACGCGCCTCTTCACGAGGTGGAAACAAGGCCACCATGGTGAGCAAGGG	ENST00000570767.1	HEK293	rnaseq_rpkm=130.385748292046	te=0.186505968032169	geneName=RSL1D1	1
111	TAAACTTAAGCTTGGTACCGAACAACAACAACAACAACAACAACAACAACAACAACAACAACAACAACAACAACAACAACAACAACAACAACACGCGCCTCTTCACGAGGTGGAAACAAGGCCACCATGGTGAGCAAGGG	ENST00000570767.1	HEK293	rnaseq_rpkm=130.385748292046	te=0.186505968032169	geneName=RSL1D1	2
112	TAAACTTAAGCTTGGTACCGAACAACAACAACAACAACAACAACAACAACAACAACAACAACAACAACAACAACAACAACAACAACAACAAATTTGCGCGGGTTGGAGCCTGGCGTAGTCGCCACCATGGTGAGCAAGGG	ENST00000423327.2	HEK293	rnaseq_rpkm=13.2796964590005	te=2.86313413780941	geneName=SPC24	2
113	TAAACTTAAGCTTGGTACCGCAACAACAACAACAACAACAACAACAACAACAACAACAACAACAACAACAACAACAACAACAACAACAAAAATTTGCGCGGGTTGGAGCCTGGCGTAGTCGCCACCATGGTGAGCAAGGG	ENST00000423327.2	HEK293	rnaseq_rpkm=13.2796964590005	te=2.86313413780941	geneName=SPC24	1
114	TAAACTTAAGCTTGGTACCGCCCGCCCCTGGCTAGCCGCGCCCGCCCCCGCGCTCCTGCTTCCTCCCCTCTTTCCCTCCCCGCCTCCCAGGCGCGCACCCCTCCCCTCGCGCCCCTCCCGGCCACCATGGTGAGCAAGGG	ENST00000394155.2	MUSCLE	rnaseq_rpkm=491.171942184739	te=2.08326465078077	geneName=FHL1	1
115	TAAACTTAAGCTTGGTACCGGCACCTTGGAAGTTGTTTTCAACCATATCCAGCCTTTGCCGAATACATCCTATCTGCCACACATCCAGCGTGAGGTCCCTCCAGCTACAAGGTGGGCACCGCCACCATGGTGAGCAAGGG	ENST00000394155.2	MUSCLE	rnaseq_rpkm=491.171942184739	te=2.08326465078077	geneName=FHL1	2
116	TAAACTTAAGCTTGGTACCGCCTTTCCCCTCCCGCCGGACCTGCCAGGAGGTGGGCTGGCGCGGAGGGAGGGCCCTGTCCCCTGTCCCTTTAAGGAGGAGGGCCAAACGCCGGCCTAGAGGCCACCATGGTGAGCAAGGG	ENST00000371084.3	MUSCLE	rnaseq_rpkm=52.1194629758524	te=1.7584069424112	geneName=PGM1	1
117	TAAACTTAAGCTTGGTACCGCCACCCGCCGTGCCCTCACCCCAGAGCAGCTGCAGCCTCAGCCGGCCGCCCCTCCGCCAGCCAAGTCCGCCGCTCTGACCCCCGGCAGCAAGTCGCCACCGCCACCATGGTGAGCAAGGG	ENST00000371084.3	MUSCLE	rnaseq_rpkm=52.1194629758524	te=1.7584069424112	geneName=PGM1	2
118	TAAACTTAAGCTTGGTACCGGGGCCCTCAGATTTTCCATAAGACCTCTGAGCTGTTCCTCCCAGCTACGAGCTGCCCCAGAGAGAGAATCTGACCAACACAGTTGATCACTTGTAGGTAGGCCACCATGGTGAGCAAGGG	ENST00000545822.1	MUSCLE	rnaseq_rpkm=22.7057532248681	te=0.803717539365824	geneName=HADHB	2
119	TAAACTTAAGCTTGGTACCGAACAACAACAACAACAACAACAACAACAACAACAACAACAACAAGCGCGCCGTGCCCGCGGAGAGAGCGCGGCGCGGGAGGCCGGCGGCCGGCCGGCTGCGCCACCATGGTGAGCAAGGG	ENST00000215904.6	HEK293	rnaseq_rpkm=41.5769597306519	te=0.24305807173065	geneName=PDXP	2
120	TAAACTTAAGCTTGGTACCGCAACAACAACAACAACAACAACAACAACAACAACAACAACAACAGCGCGCCGTGCCCGCGGAGAGAGCGCGGCGCGGGAGGCCGGCGGCCGGCCGGCTGCGCCACCATGGTGAGCAAGGG	ENST00000215904.6	HEK293	rnaseq_rpkm=41.5769597306519	te=0.24305807173065	geneName=PDXP	1
121	TAAACTTAAGCTTGGTACCGAGAGGGAGTCCTCGCGGACGTCAGCCAAGATTCCAGAATCACTATCTTGACTTACCCCTTTAAAAATCTTCCCACTGCATCAAAATCGGCCCTCAGATTTGCCACCATGGTGAGCAAGGG	ENST00000545822.1	MUSCLE	rnaseq_rpkm=22.7057532248681	te=0.803717539365824	geneName=HADHB	1
122	TAAACTTAAGCTTGGTACCGTCTTCAAGCTAGTCTCGTGGGGTTCCGCGGTGTCGTCGCTGGCTGTGCGCGTCATTTCCGGGCGTCACGTAACGGAGTGGCCAACGGCCTGCAGAGCAACGCCACCATGGTGAGCAAGGG	ENST00000244520.5	HEK293	rnaseq_rpkm=31.3858876585486	te=3.3133785678858	geneName=SNRPC	2
123	TAAACTTAAGCTTGGTACCGGCCCCTCGCTCGGCTGCTGGAGGCGAGGGCTTCGGAAGTCTTCAAGCTAGTCTCGTGGGGTTCCGCGGTGTCGTCGCTGGCTGTGCGCGTCATTTCCGGGGCCACCATGGTGAGCAAGGG	ENST00000244520.5	HEK293	rnaseq_rpkm=31.3858876585486	te=3.3133785678858	geneName=SNRPC	1
124	TAAACTTAAGCTTGGTACCGCAGCTTTTCACTTCTTCTTGTAGTCGCGACTTGGAGTTTTGCTATTGTCTCCCTCCTTTCCTAAGTGACATTGAATCCGTAGGGTTGTTGTTGCCATCAAGCCACCATGGTGAGCAAGGG	ENST00000504676.1	HEK293	rnaseq_rpkm=11.9194512973488	te=2.26531170812579	geneName=CSNK1A1	1
125	TAAACTTAAGCTTGGTACCGAACAACACCGAGAGTTTGGAGCCCCGGAGTGGGGTGTCGGCGCCTCATTCGGGTGGAGCTGAGCCGGAGACAGGCAGTTGTGAAAAACTTCAGGACAAAAGCCACCATGGTGAGCAAGGG	ENST00000443864.2	MUSCLE	rnaseq_rpkm=16.9317014626539	te=2.19498975732178	geneName=OGDH	2
126	TAAACTTAAGCTTGGTACCGCAACAACCCGAGAGTTTGGAGCCCCGGAGTGGGGTGTCGGCGCCTCATTCGGGTGGAGCTGAGCCGGAGACAGGCAGTTGTGAAAAACTTCAGGACAAAAGCCACCATGGTGAGCAAGGG	ENST00000443864.2	MUSCLE	rnaseq_rpkm=16.9317014626539	te=2.19498975732178	geneName=OGDH	1
127	TAAACTTAAGCTTGGTACCGGTTGCTGTACGAGAGCAAGCTCTATAAGATTCTTCAAGGTGGGGTTGGCATCCCCCACATACGGTGGTATCGTCAGGAAAAAGACTACAATCTACTAGTCGCCACCATGGTGAGCAAGGG	ENST00000504676.1	HEK293	rnaseq_rpkm=11.9194512973488	te=2.26531170812579	geneName=CSNK1A1	2
128	TAAACTTAAGCTTGGTACCGTCCCGCCCGCGCCCTGCCCACCCCGGCCGCGCGCACCACAACGCCCCCGCCCCGCCGCCCGGAACCAGCTGAGCGCAGCTGGACCCAGCAGCCGCTGTCTGCCACCATGGTGAGCAAGGG	ENST00000449733.1	MUSCLE	rnaseq_rpkm=38.8457135566583	te=2.92408511111014	geneName=GSN	1
129	TAAACTTAAGCTTGGTACCGAGGACTTACGCGTCTGCTGTGGCCCAGCTGGCTTCCAGATCGTGACATCAGCCACCCACAGCCGGAGCTGTTCCTCTTTCCCAAAGCTCAGCCCAACAGCGCCACCATGGTGAGCAAGGG	ENST00000449733.1	MUSCLE	rnaseq_rpkm=38.8457135566583	te=2.92408511111014	geneName=GSN	2
130	TAAACTTAAGCTTGGTACCGTTGCAGTTGAGGCACTCGGGGGCGGGGCGGCGGCGGCGGCGGCGGCGGTGGCGGCCGGGGAGGGTCAGTTGGAGGCAGGCGCTCGCTGAGGCAAAAGGAGGCCACCATGGTGAGCAAGGG	ENST00000326005.6	PC3	rnaseq_rpkm=45.1509493760892	te=0.279223085014636	geneName=OAZ2	1
131	TAAACTTAAGCTTGGTACCGCGCAGAGATCGACCCCGCGCGCGTGACCCCACACCCACCCACTCATCCATCTATCCACTCCCTGCGCCGCCTCCTCCCACCCTGAGCAGAGCCGCCGAGGGCCACCATGGTGAGCAAGGG	ENST00000326005.6	PC3	rnaseq_rpkm=45.1509493760892	te=0.279223085014636	geneName=OAZ2	2
132	TAAACTTAAGCTTGGTACCGCTCCGCAGTTGGGAGGAGGGGGCGGGAAGCAGTTTGAGGGGATTGTCTGAGAGGCGCTGCCCCCCAGAGCACCGGGAGGGGGTAATTGACACAGGAGGAAGCCACCATGGTGAGCAAGGG	ENST00000422039.1	PC3	rnaseq_rpkm=12.8618438484472	te=2.68986414809324	geneName=ETV5	1
133	TAAACTTAAGCTTGGTACCGGCACCGGGAGGGGGTAAATCACACAGGAGGATCCCTTTTCCCCCAGAAATTACTCAATCCTGAAACCTCTCAAAGTGGTATTAGAGACGCTGAAAGCACCGCCACCATGGTGAGCAAGGG	ENST00000422039.1	PC3	rnaseq_rpkm=12.8618438484472	te=2.68986414809324	geneName=ETV5	2
134	TAAACTTAAGCTTGGTACCGACTTGGAAAGGAGGAGCAGCCTCGGGTGGGACTGAGCGGATCTTCTGGTTCTAGAGCGGCCTCTGATTGGACAAACTTGACTTAGGGACCGTGTCTGTCTGCCACCATGGTGAGCAAGGG	ENST00000518015.1	HEK293	rnaseq_rpkm=14.7118408853234	te=3.86712833469331	geneName=DCTN4	1
135	TAAACTTAAGCTTGGTACCGTGACTTAGGGACCGTGTCTGTCTGCGATCGGGCTTGGTAAAGAAACAGATACAGAGTGTTCGCTGTGGACTCCCATTATTGTCCCAGTTGTTTAGAAAAAGCCACCATGGTGAGCAAGGG	ENST00000518015.1	HEK293	rnaseq_rpkm=14.7118408853234	te=3.86712833469331	geneName=DCTN4	2
136	TAAACTTAAGCTTGGTACCGAAAAGCCAGCCAGGAGCTGTGGGAGGAAACGCCCTCAGTAAAGATCACCGCGGTCACTGTTATCTAAACGCAAGTGAAGCCGAGTCACAGGACCCGGATCGCCACCATGGTGAGCAAGGG	ENST00000392179.4	MUSCLE	rnaseq_rpkm=10.7236000022933	te=2.71459542108268	geneName=NDUFS2	1
137	TAAACTTAAGCTTGGTACCGAGGGCGGCTTCACTGTGCGAATAGGTGAGAAGCCAAGAAGGAGGCGCGCTGGAGTTACTTCCGCCCGGTTCTCCTTCCCGCAGTCTGCAGCCGGAGTAAGGCCACCATGGTGAGCAAGGG	ENST00000392179.4	MUSCLE	rnaseq_rpkm=10.7236000022933	te=2.71459542108268	geneName=NDUFS2	2
138	TAAACTTAAGCTTGGTACCGAACGGCGCCCCCCGCCCCCGCCATCGCGCCTCCATTTTCCCGGCCGCCCGCGCCGAGCGCCGCGCCCGCCCCGGGCCCCTCCGCCGCCGCCGGCCCGGACGCCACCATGGTGAGCAAGGG	ENST00000405646.1	HEK293	rnaseq_rpkm=48.5777125058405	te=0.267181883730585	geneName=MTA1	2
139	TAAACTTAAGCTTGGTACCGCACGGCGCCCCCCGCCCCCGCCATCGCGCCTCCATTTTCCCGGCCGCCCGCGCCGAGCGCCGCGCCCGCCCCGGGCCCCTCCGCCGCCGCCGGCCCGGACGCCACCATGGTGAGCAAGGG	ENST00000405646.1	HEK293	rnaseq_rpkm=48.5777125058405	te=0.267181883730585	geneName=MTA1	1
140	TAAACTTAAGCTTGGTACCGCCCTTTGAACGCAGTCGCCCTACAGCCGCTGATTCCCCCCGCATCGCCTCCCGTGGAAGCCCAGGCCCGCTTCGCAGCTTTCTCCCTTTGTCTCATAACCGCCACCATGGTGAGCAAGGG	ENST00000583269.1	PC3	rnaseq_rpkm=71.5549847093077	te=5.82924282934886	geneName=KPNA2	2
141	TAAACTTAAGCTTGGTACCGGCGGCGGCAGCGGCCCAGCAGTTGGCGGCGAGCGCGTCTGCGCCTGCGCGGCGGGCCCCGCGCCCCTCCTCCCCCCCTGGGCGCCCCCGGCGGCGTGTGAGCCACCATGGTGAGCAAGGG	ENST00000341753.6	HEK293	rnaseq_rpkm=146.479034494523	te=2.35380746328336	geneName=TRIM28	2
142	TAAACTTAAGCTTGGTACCGCGCGGGCGAGCGGTTGTGCTTGTGCTTGTGGCGCGTGGTGCGGGTTTCGGCGGCGGCTGAGGAAGAAGCGCGGGCGGCGCCTTCGGGAGGCGAGCAGGCAGCCACCATGGTGAGCAAGGG	ENST00000341753.6	HEK293	rnaseq_rpkm=146.479034494523	te=2.35380746328336	geneName=TRIM28	1
143	TAAACTTAAGCTTGGTACCGAAATAGAACAAAACTAACCTTGCCAGGTTTCCAAGCTTGGATCTCTAACACTCCTTCAACGTTCACCCCGGCGTTCCTCCCCGCTGCGCCCCCTCCCTCTGCCACCATGGTGAGCAAGGG	ENST00000508473.1	PC3	rnaseq_rpkm=14.6558402416654	te=2.43231079096417	geneName=SRPK1	1
144	TAAACTTAAGCTTGGTACCGAACAACAACAACAACAACATAGCAACTGCCGGGCCCCTAGGGCGTCCAGCGGCCCAACTGGAGTGGAGCCGAGTGTCGCCCTTGGGAAAGCAGGCATATCGCCACCATGGTGAGCAAGGG	ENST00000409800.1	HEK293	rnaseq_rpkm=13.1772014978549	te=3.01695638365837	geneName=MCFD2	2
145	TAAACTTAAGCTTGGTACCGCGCCTGGCGATTACCGGTCTCACCAAGGAGCGGAAAGTGCTTGCGCTCCAGGCCCGAAAGAAAAGGACCAAGGCCAAGAAGGACAAAGCCCAAAGGAAAGGCCACCATGGTGAGCAAGGG	ENST00000508473.1	PC3	rnaseq_rpkm=14.6558402416654	te=2.43231079096417	geneName=SRPK1	2
146	TAAACTTAAGCTTGGTACCGCAACAACAACAACAACAACTAGCAACTGCCGGGCCCCTAGGGCGTCCAGCGGCCCAACTGGAGTGGAGCCGAGTGTCGCCCTTGGGAAAGCAGGCATATCGCCACCATGGTGAGCAAGGG	ENST00000409800.1	HEK293	rnaseq_rpkm=13.1772014978549	te=3.01695638365837	geneName=MCFD2	1
147	TAAACTTAAGCTTGGTACCGACTGCCCACACCCCTGCCTCCGCCTCTGCCCACCCGGCCCAATCCCTTACAACTGCCCAGGACTGCTCCTGAGCAGCCGCTGGGAGACAGACGGCAACCAGCCACCATGGTGAGCAAGGG	ENST00000375994.2	MUSCLE	rnaseq_rpkm=44.7224553175817	te=2.95535351084578	geneName=MYLK2	1
148	TAAACTTAAGCTTGGTACCGAGACGAGAGGGGAAATTGGACAGCCTGACACACTCCACTCTTGTTTCTGCAGCTAGAAAGACTTGAGTTAGACAAGCAGCAGCACACGCCTCCCTACCTCGCCACCATGGTGAGCAAGGG	ENST00000375994.2	MUSCLE	rnaseq_rpkm=44.7224553175817	te=2.95535351084578	geneName=MYLK2	2
149	TAAACTTAAGCTTGGTACCGAACAACAACAACAACAACAACAACAACAACAACAACAACAACAACAACAACAACAACAACAACAACAACAACAACAACAACAACAAAAGTAGCCGCAGGCGCCACCATGGTGAGCAAGGG	ENST00000341555.5	PC3	rnaseq_rpkm=45.7887317680139	te=0.273250315687202	geneName=PIGT	2
150	TAAACTTAAGCTTGGTACCGCAACAACAACAACAACAACAACAACAACAACAACAACAACAACAACAACAACAACAACAACAACAACAACAACAACAACAACAACAAAGTAGCCGCAGGCGCCACCATGGTGAGCAAGGG	ENST00000341555.5	PC3	rnaseq_rpkm=45.7887317680139	te=0.273250315687202	geneName=PIGT	1
151	TAAACTTAAGCTTGGTACCGGGGGAGCCGCCGGGGGTCCGGGGCGCAGGGCGTGCGGGCCTGGCCGGGGTCCCTGGGCGCTGCCTATCGCACAGCCAAGAGCGGTACCGGCATTGCGGCCGCCACCATGGTGAGCAAGGG	ENST00000565223.1	HEK293	rnaseq_rpkm=56.6147176180279	te=3.04282099731496	geneName=ATP6V0C	2
152	TAAACTTAAGCTTGGTACCGGGGGCGCCCGGGCCTCGTGTGACAGCGGGCGGGGGTCGGCGCCCCGAGGGCTGCGGGGAGCCGCCGGGGGTCCGGGGCGCAGGGCGTGCGGGCCTGGCCGGCCACCATGGTGAGCAAGGG	ENST00000565223.1	HEK293	rnaseq_rpkm=56.6147176180279	te=3.04282099731496	geneName=ATP6V0C	1
153	TAAACTTAAGCTTGGTACCGCATAGAATTTCTTAATTATCATAATCAGGTTGACATTGTAGGAAATATTCAAGCTACTTCTCCATCTTTACATCCTACTGATCTTCAAAAAGTTGCAGAAGCCACCATGGTGAGCAAGGG	ENST00000538498.1	HEK293	rnaseq_rpkm=62.0399929939904	te=0.23670418595686	geneName=CMAS	2
154	TAAACTTAAGCTTGGTACCGGGCTGTTAATTTCTTTTGATATCTGAACAGTGTTTGGGTTTCGACAGACCTTGTTGAAATTGAGATTGTGGCCAAACAATTTGGTGCACAAGTTCATCGAGCCACCATGGTGAGCAAGGG	ENST00000538498.1	HEK293	rnaseq_rpkm=62.0399929939904	te=0.23670418595686	geneName=CMAS	1
155	TAAACTTAAGCTTGGTACCGCAACAACAACAACAACAACAACAACAACAACAACAACAACAACAACAACAACAACAACAACAACAACAACAACAACAACAACAACAACAACCTAGTATCTGCCACCATGGTGAGCAAGGG	ENST00000554986.1	HEK293	rnaseq_rpkm=10.8219501407266	te=2.22064600209284	geneName=SIX1	1
156	TAAACTTAAGCTTGGTACCGAACAACAACAACAACAACAACAACAACAACAACAACAACAACAACAACAACAACAACAACAACAACAACAACAACAACAACAACAACAACACTAGTATCTGCCACCATGGTGAGCAAGGG	ENST00000554986.1	HEK293	rnaseq_rpkm=10.8219501407266	te=2.22064600209284	geneName=SIX1	2
157	TAAACTTAAGCTTGGTACCGGTGCTGGTGAAAGTGAGTACAGGGAAGCAGCGGCCGCCATTTCAGGGAGCTTGTCGACGCTGTCGCAGGGGTGGATCCTGAGCTGCCGAAGCCGCCGTCCGCCACCATGGTGAGCAAGGG	ENST00000429968.1	PC3	rnaseq_rpkm=28.0421504623971	te=2.51275245692004	geneName=RBM39	1
158	TAAACTTAAGCTTGGTACCGAGAAGCGGCGGCGGCGGCAGCAGCAGCAGCAGCAGCAGCAATCTCTTCCCGAACACGAGCACCACAGGCGCCCGAAGGCCGGAACAGGCGTTTAGAGAAAGCCACCATGGTGAGCAAGGG	ENST00000429968.1	PC3	rnaseq_rpkm=28.0421504623971	te=2.51275245692004	geneName=RBM39	2
159	TAAACTTAAGCTTGGTACCGATTTTCTTGCTCTTGAGCTCTGGCACTTCTCTGCTGCTGTCTGCTGCTGAGGCCTGCAGAGATTAATATAAACGGCAGCCTCGAACCTTCGGAGGGTGTTGCCACCATGGTGAGCAAGGG	ENST00000531293.1	MUSCLE	rnaseq_rpkm=469.472342865181	te=1.0796757884035	geneName=SLN	1
160	TAAACTTAAGCTTGGTACCGAGGGTGTGTCTTTGATCCTCTTCAGGAGGTGAGGAGAAGCCAGAGGTCCTTGGTGTGCCCTCAGAAATCTGCCTGCAGTTCTCACCAAGCCGCTGTGAAAGCCACCATGGTGAGCAAGGG	ENST00000531293.1	MUSCLE	rnaseq_rpkm=469.472342865181	te=1.0796757884035	geneName=SLN	2
161	TAAACTTAAGCTTGGTACCGATTTACCTGCCTGAACGTCCGTATCTCTCTTATCAAAGAAGAGGGTGATAAAGGAAAGGAGAAGGCCATTCTTACTGACCTGATAGTGGAAGAAAAGTAGGCCACCATGGTGAGCAAGGG	ENST00000533738.1	PC3	rnaseq_rpkm=10.2512627777324	te=3.17075077265944	geneName=NUCB2	2
162	TAAACTTAAGCTTGGTACCGAGAGCGGAGCGGTGGGCCGGGGGCTGGAGGACAGGTTTGTGCGCTGGACGCAAGCACCAGGCGCAGCCTCGCTCGCCGAGACCCGGCCAGAACGTGTTACGCCACCATGGTGAGCAAGGG	ENST00000533738.1	PC3	rnaseq_rpkm=10.2512627777324	te=3.17075077265944	geneName=NUCB2	1
163	TAAACTTAAGCTTGGTACCGGGGTAGGAGCGAGCGCGCCCGGGAACTCGGTGGAGCGAGCGCGCCCGGGAACTCGGTGGAGGCCGCGGTGGCGGGGTGGGGCGGGGCTGAGGGCAGGGCGGCCACCATGGTGAGCAAGGG	ENST00000194214.5	HEK293	rnaseq_rpkm=80.1837495533728	te=0.224037308015206	geneName=HSPB11	1
164	TAAACTTAAGCTTGGTACCGCACGGAAGCACAGATACCTTTGACTGCCTCTCGCAGGACTTGGATTTTTCCTGTTTTTTGGTGCGGCATCCGGGGAAAAGAGGCAAGTTATCCTTTGGAAGCCACCATGGTGAGCAAGGG	ENST00000406334.3	PC3	rnaseq_rpkm=12.0827040546577	te=3.93297016340304	geneName=PPP3R1	2
165	TAAACTTAAGCTTGGTACCGAGAGCCGGTTCGGCGCGTCGACTGCCCAGAGTCCGCGGCCGGGGCGCGGGAGTGTCTTGTTCTGTTGCCCAGGCTGGAGTGTGGTGACACTACCTTGACTGCCACCATGGTGAGCAAGGG	ENST00000417330.1	PC3	rnaseq_rpkm=173.688826333405	te=0.18880091438557	geneName=ARPC1B	1
166	TAAACTTAAGCTTGGTACCGCCCAGGCTGGAGTGTGGTGACACTACCTTGACTCACTGCAGCATCTGCCTCCCGGGTTCCAGTGATTCTCCTGCCTCAGCCTCTCAGGAGCCAAGCCGCCGCCACCATGGTGAGCAAGGG	ENST00000417330.1	PC3	rnaseq_rpkm=173.688826333405	te=0.18880091438557	geneName=ARPC1B	2
167	TAAACTTAAGCTTGGTACCGGCAAGCGCGCTGTCCGCTTCTTCTGGGCGGACGCTCTGGAGGCAAAACATTTCCCTGCTGGGGGCGGCGACCACCGTGAGCGTCCCGGAAGGGGCGGCAAGCCACCATGGTGAGCAAGGG	ENST00000536098.1	PC3	rnaseq_rpkm=10.7135356483575	te=2.54145418589533	geneName=ARMC6	1
168	TAAACTTAAGCTTGGTACCGCAACAACAACAACAACAACAACAACAACAACAACAACAACAACAACAACAACAACAACAACAACAACAACCTTTTACCTCGTTGCACTGCTGAGAGCAAGGCCACCATGGTGAGCAAGGG	ENST00000245458.6	PC3	rnaseq_rpkm=607.114460537245	te=0.342381853298554	geneName=RPS29	1
169	TAAACTTAAGCTTGGTACCGAACAACAACAACAACAACAACAACAACAACAACAACAACAACAACAACAACAACAACAACAACTCTCTGTCACTCACCGGGCGGGCCAGGCCGGGCAGCCGCCACCATGGTGAGCAAGGG	ENST00000513821.1	MUSCLE	rnaseq_rpkm=10.0014589681445	te=1.1752895999003	geneName=SGCA	2
170	TAAACTTAAGCTTGGTACCGCAACAACAACAACAACAACAACAACAACAACAACAACAACAACAACAACAACAACAACAACAATCTCTGTCACTCACCGGGCGGGCCAGGCCGGGCAGCCGCCACCATGGTGAGCAAGGG	ENST00000513821.1	MUSCLE	rnaseq_rpkm=10.0014589681445	te=1.1752895999003	geneName=SGCA	1
171	TAAACTTAAGCTTGGTACCGGCCCACGCCCGCGCGGTCCCGGCACCGGCCTGCACCCCCAGGGTGCGCGGCGGCCCATTTGGGTGCTGGAGAATCTGGTAAAAGCACCATTGTGAAGCAGGCCACCATGGTGAGCAAGGG	ENST00000605560.1	MUSCLE	rnaseq_rpkm=57.2204142163662	te=1.06339465521176	geneName=GNAS	2
172	TAAACTTAAGCTTGGTACCGGAAAATTGGGAGGCAGGTCTGGGAGGCGGGGTTGAGCGCCCACCGCCTTGGGCGCGCCCGCGCCCCCCGCCATCGCGGCCCCCGCGCCCCCGGCCCACGCGCCACCATGGTGAGCAAGGG	ENST00000605560.1	MUSCLE	rnaseq_rpkm=57.2204142163662	te=1.06339465521176	geneName=GNAS	1
173	TAAACTTAAGCTTGGTACCGCAACAACAACAACAACAACAACAACAACAACAACAACAACAACAACAACAACAACAACAACAACAACAACAACAACAACAACAGTGTTCGAGTGGACAAAGCCACCATGGTGAGCAAGGG	ENST00000414174.1	PC3	rnaseq_rpkm=13.7626865427274	te=3.0927527159372	geneName=SF3B1	1
174	TAAACTTAAGCTTGGTACCGAACAACAACAACAACAACAACAACAACAACAACAACAACAACAACAACAACAACAACAACAACAACAACAACAACAACAACAAGTGTTCGAGTGGACAAAGCCACCATGGTGAGCAAGGG	ENST00000414174.1	PC3	rnaseq_rpkm=13.7626865427274	te=3.0927527159372	geneName=SF3B1	2
175	TAAACTTAAGCTTGGTACCGAGAAAGAAAAGGTATCAGTACAGAAAAGAAGAGTCAGAAAATACCGTGCAAAGGCACATTCAGAACGTAACCAGGATAGCTGGAGCCAGGATTCAAGGAGGCCACCATGGTGAGCAAGGG	ENST00000450637.1	PC3	rnaseq_rpkm=130.109648869563	te=2.82540666294086	geneName=BZW1	1
176	TAAACTTAAGCTTGGTACCGTCAGTACAGAAAAGAAGAGTCAGAAAATACCGTGCAAAGGCACATTCAGAACGTAACCAGGATAGCTGGAGCCAGGATTCAAGGAGAGAGGGTGTCTTTTGCCACCATGGTGAGCAAGGG	ENST00000450637.1	PC3	rnaseq_rpkm=130.109648869563	te=2.82540666294086	geneName=BZW1	2
177	TAAACTTAAGCTTGGTACCGAACAACAACAACAACAACAACAACAACAACAACAACAAGGAGCGTGAGGAAAGCCGTGCGTTGCGTTCCAAGGCATCTGTGAGCCCGCGGAGTATACACCGCCACCATGGTGAGCAAGGG	ENST00000454893.1	PC3	rnaseq_rpkm=32.9378677596192	te=0.307466721379064	geneName=SNRPG	2
178	TAAACTTAAGCTTGGTACCGCAACAACAACAACAACAACAACAACAACAACAACAACAGGAGCGTGAGGAAAGCCGTGCGTTGCGTTCCAAGGCATCTGTGAGCCCGCGGAGTATACACCGCCACCATGGTGAGCAAGGG	ENST00000454893.1	PC3	rnaseq_rpkm=32.9378677596192	te=0.307466721379064	geneName=SNRPG	1
179	TAAACTTAAGCTTGGTACCGAAAGTCCCTGTCTTGAGGTCTAAAGGCGGACGCCAGTAAGTTGGAGTTGGTGGTGGCTTAAGTTTTGAAGGGAGGTAGCATCCGTTGGATATCCACACCAGCCACCATGGTGAGCAAGGG	ENST00000577085.1	PC3	rnaseq_rpkm=13.123833549737	te=3.18486188869862	geneName=SF3B3	1
180	TAAACTTAAGCTTGGTACCGTAGGCCCGAGAGGCTGGGGACCAGGAGGAGCTTTCTTGGACTCCGTACTGTTGGTGTAACCAAGGCCTGGAGGTCTGGGTGGCTCAGGTTTCCTGCAGCCGCCACCATGGTGAGCAAGGG	ENST00000577085.1	PC3	rnaseq_rpkm=13.123833549737	te=3.18486188869862	geneName=SF3B3	2
181	TAAACTTAAGCTTGGTACCGTCTATCGCGCCAGTTCCTCAGCCTCAGTGCTTTGAAGGTGACAGCGTGAGGTGACCCATCTGGCCCGCCGCGTTGCTGGCAACACGGCGGCTGCTCGGCTGCCACCATGGTGAGCAAGGG	ENST00000528328.1	MUSCLE	rnaseq_rpkm=15.8365168850247	te=3.07072148730288	geneName=NDUFV1	1
182	TAAACTTAAGCTTGGTACCGAGGGCGTGAAGGGGTCATTGCCCCATTTAGGGTTGCGCACCTCCTGATTTCCCGTCCACTGCTCTGCGCCCTGAAGTGGCTGAAAAGTGCTCTTAAAAGGGCCACCATGGTGAGCAAGGG	ENST00000528328.1	MUSCLE	rnaseq_rpkm=15.8365168850247	te=3.07072148730288	geneName=NDUFV1	2
183	TAAACTTAAGCTTGGTACCGAAAAAGCGGAGTCGCCACCGGAGAGAAGTCGACTCCCTAGCAGCAGCCGCCGCCAGAGAGGCCCGCCCACCAGTTCGCCCGTCCCCCTGCCCCGTTCACAGCCACCATGGTGAGCAAGGG	ENST00000262033.6	PC3	rnaseq_rpkm=41.7564483904005	te=2.95396948609344	geneName=PTGES3	2
184	TAAACTTAAGCTTGGTACCGCCAGCCGCCGCCCGGCCTCACCACCCCTCGTTTGCACGCACGCACGTTCATTCTCCGTCCTCGCGCCCCTTTTCCTACACTTTCCTCTTCTCCCCGACCGGCCACCATGGTGAGCAAGGG	ENST00000262033.6	PC3	rnaseq_rpkm=41.7564483904005	te=2.95396948609344	geneName=PTGES3	1
185	TAAACTTAAGCTTGGTACCGAACTGCGGGGCGGGCGGACAGACTGCGGGACGGACGGTGGACGCTGGGACGCGTTTGTAGCTCCGGCCCCGCCGTTCCGACCCCCGCCGCCGTCGCCGCCGCCACCATGGTGAGCAAGGG	ENST00000532642.1	PC3	rnaseq_rpkm=58.545341728734	te=0.344960022604648	geneName=ATP6V0B	2
186	TAAACTTAAGCTTGGTACCGCAATCCGGGGCGGGCGGACAGACTGCGGGACGGACGGTGGACGCTGGGACGCGTTTGTAGCTCCGGCCCCGCCGTTCCGACCCCCGCCGCCGTCGCCGCCGCCACCATGGTGAGCAAGGG	ENST00000532642.1	PC3	rnaseq_rpkm=58.545341728734	te=0.344960022604648	geneName=ATP6V0B	1
187	TAAACTTAAGCTTGGTACCGGCGAGCCGAAGGGGGCGGGGAAAAGTCCGGCTGGGCCGGGACAAAAGCCGGATCCCGGGAAGCTACCGGCTGCTGGGGTGCTCCGGATTTTGCGGGGTTCGCCACCATGGTGAGCAAGGG	ENST00000393896.2	HEK293	rnaseq_rpkm=81.985778050607	te=3.38452063165015	geneName=ACLY	1
188	TAAACTTAAGCTTGGTACCGTTTATTAATTGCCGCAGTTTGAAGTAGGAGAGAAACAAGTTGAAGACTAGTTGTATAGTGGGTACAAATTGTTGTTTATCTGAATATTGTTGTTGAAATCGCCACCATGGTGAGCAAGGG	ENST00000551813.1	PC3	rnaseq_rpkm=14.2701602353058	te=3.69903397835818	geneName=C12orf23	1
189	TAAACTTAAGCTTGGTACCGCAACAACAACAACAACAACAACAACAACAACAACAGGCCCTCACTTCATCCGGCGACTAGCACCGCGTCCGGCAGCGCCAGCCCTACACTCGCCCGCGCCGCCACCATGGTGAGCAAGGG	ENST00000560274.1	PC3	rnaseq_rpkm=271.93946630229	te=0.33488045660119	geneName=RPLP1	1
190	TAAACTTAAGCTTGGTACCGAACAACAACAACAACAACAACAACAACAACAACAAGGCCCTCACTTCATCCGGCGACTAGCACCGCGTCCGGCAGCGCCAGCCCTACACTCGCCCGCGCCGCCACCATGGTGAGCAAGGG	ENST00000560274.1	PC3	rnaseq_rpkm=271.93946630229	te=0.33488045660119	geneName=RPLP1	2
191	TAAACTTAAGCTTGGTACCGGGGAAGCGGGCTGGCAGCGGGGCTCGGGTCCTGGCTCTGTGGGCTGTCCCTGGGTGAGCCTTCTTACCTCATCTGCAAATTGGGCGCAGCGGTGCACACCGCCACCATGGTGAGCAAGGG	ENST00000568973.1	PC3	rnaseq_rpkm=63.8686090531525	te=0.35657009401761	geneName=DCTPP1	1
192	TAAACTTAAGCTTGGTACCGACGGGCAGCCCTTCAAGAGGAGCTTAGTGACGTCCTCATCTACCTGGTGGCATTAGCAGCCCGCTGCCGTGTGGATCTGCCGCTAGCAGTGCTCTCCAAAGCCACCATGGTGAGCAAGGG	ENST00000568973.1	PC3	rnaseq_rpkm=63.8686090531525	te=0.35657009401761	geneName=DCTPP1	2
193	TAAACTTAAGCTTGGTACCGCAACAACAACAACAACAACAACAACAACAACAACAACAACAGCTAAGCGGAAGTTGGCCCTCTTTTCCGTGGCGCCTCGGAGGCGTTCAGCTGCTTCAAGGCCACCATGGTGAGCAAGGG	ENST00000380394.4	HEK293	rnaseq_rpkm=522.655880137662	te=0.27941379469164	geneName=RPS6	1
194	TAAACTTAAGCTTGGTACCGAACAACAACAACAACAACAACAACAACAACAACAACAACAAGCTAAGCGGAAGTTGGCCCTCTTTTCCGTGGCGCCTCGGAGGCGTTCAGCTGCTTCAAGGCCACCATGGTGAGCAAGGG	ENST00000380394.4	HEK293	rnaseq_rpkm=522.655880137662	te=0.27941379469164	geneName=RPS6	2
195	TAAACTTAAGCTTGGTACCGAGTGCCTGAGTGCATTTGGAGGAAGAGAGACGGCCTTGAAAAGATCTTTTGAGGTCGAGGAGGTCGAGACACCCAACTCCACCCCACCCCGGAGGGTCCAGCCACCATGGTGAGCAAGGG	ENST00000590825.1	HEK293	rnaseq_rpkm=10.9069882527864	te=3.46683409760086	geneName=SEPT9	1
196	TAAACTTAAGCTTGGTACCGGCTCAAGAGGGCCGAGGTGTTGGGCCACAAGACGCCAGAACCGGCCCCTCGGAGGACGGAGATCACCATCGTCAAACCCCAGGAGTCAGCCCACCGGAGGGCCACCATGGTGAGCAAGGG	ENST00000590825.1	HEK293	rnaseq_rpkm=10.9069882527864	te=3.46683409760086	geneName=SEPT9	2
197	TAAACTTAAGCTTGGTACCGAGGGCGGCGGAGTGATCGTCAATAACACCGAGAGGTGAAAACACTGCGGAAGGATCCTGGAGGACCAAAGTTCGGGTGTCGAGGAAGTGGGCGCATCCTAGCCACCATGGTGAGCAAGGG	ENST00000585462.1	HEK293	rnaseq_rpkm=20.50976824044	te=3.42759872968453	geneName=WBP2	2
198	TAAACTTAAGCTTGGTACCGTCTCGGGACCCCTGTTGGAGAGACTAAGGCGCTCAACAAGAATCACTCGGAGGGCGGCGGAGTGATCGTCAATAACACCGAGAGGTGAAAACACTGCGGAGCCACCATGGTGAGCAAGGG	ENST00000585462.1	HEK293	rnaseq_rpkm=20.50976824044	te=3.42759872968453	geneName=WBP2	1
199	TAAACTTAAGCTTGGTACCGCAGCGGCGGCAGCAGCTCCCGCAGCTCCTGCTCTGGTCCGCCTCGGCCCGGCGGCGGCCATCAGCCCCCTCGGCCTCGGCTCGAGGGGCGGGGAGCTGCGGCCACCATGGTGAGCAAGGG	ENST00000306090.10	MUSCLE	rnaseq_rpkm=70.7659358654433	te=1.60649697870109	geneName=GNAS	1
200	TAAACTTAAGCTTGGTACCGTCGGCCCGGCGGCGGCCATCAGCCCCCTCGGCCTCGGCTCGAGGGGCGGGGAGCTGCGCGCGCCCCTCGGTCCGACCGACACCCTCCCCTTCCCGCCCCCGCCACCATGGTGAGCAAGGG	ENST00000306090.10	MUSCLE	rnaseq_rpkm=70.7659358654433	te=1.60649697870109	geneName=GNAS	2
201	TAAACTTAAGCTTGGTACCGCTCTTTCTTGGAGTGGGAAAGAAATCTGTGGTGCTGGAAAGGGAGGAAAAATATAAAACAGATTCTTACATATTAATATCCTCTCCCCAGATCTGACAGGGCCACCATGGTGAGCAAGGG	ENST00000555691.1	PC3	rnaseq_rpkm=10.5546266856669	te=4.26893171568235	geneName=RBM23	2
202	TAAACTTAAGCTTGGTACCGATTACAGGTGTGTGCCACCACACCCAGCTAATTTTTATATTTTTGGTAGAGGGGGTTTCGCCATCTTGGCCAGGCTGGTCTCAAACTCCTGACCTCAGGTGCCACCATGGTGAGCAAGGG	ENST00000555691.1	PC3	rnaseq_rpkm=10.5546266856669	te=4.26893171568235	geneName=RBM23	1
203	TAAACTTAAGCTTGGTACCGAGGCGGAGGAAGCAGCGTGCGCGGCGGGTGTGGACGCTCCTGGAGCGAGGCGGGGGGCGGCGGCGCTAGATCCTGAAAGAATAATATAATTGGTATAAGAGCCACCATGGTGAGCAAGGG	ENST00000476470.1	MUSCLE	rnaseq_rpkm=40.9738770692076	te=0.853362376783069	geneName=NDUFB2	1
204	TAAACTTAAGCTTGGTACCGTATTTGTGCCGGTGGTGGTGTGCACATTGAGCCCCGGTATAGACAGTTCCCCCAGCTGACCAGATCCCAGGTGTTCCAGAGCGAGTTCTTCAGCGGACTCGCCACCATGGTGAGCAAGGG	ENST00000476470.1	MUSCLE	rnaseq_rpkm=40.9738770692076	te=0.853362376783069	geneName=NDUFB2	2
205	TAAACTTAAGCTTGGTACCGAAACCGGAGCTGTGGGCGCGGCGCTGCTCTGCCGTTGGGTGAGGCGCGGAGCGAAGTGAAGGGTGGCCCAGGTGGGGCCAGGCTGACTGAAAGTATCTCCGCCACCATGGTGAGCAAGGG	ENST00000552004.1	PC3	rnaseq_rpkm=15.9800480653584	te=2.95964550328825	geneName=RACGAP1	1
206	TAAACTTAAGCTTGGTACCGGGACTAAATAATACAAGGGGGGAAATAAACAAGTATTCAAGAGGGTGAAAAAGTGACCCAGCAGGAAAATTACAACTATTTTCAATTGACGTTGAATAGGGCCACCATGGTGAGCAAGGG	ENST00000552004.1	PC3	rnaseq_rpkm=15.9800480653584	te=2.95964550328825	geneName=RACGAP1	2
207	TAAACTTAAGCTTGGTACCGAGTAGCTCCTGGGACATCGCTCGGGTACGCTCCACGCCGTCGCAGCCACTGCTGTGGTCGCCGGTCGGCCGAGGGGCCGCGATACTGGTTGCCCGCGGTGGCCACCATGGTGAGCAAGGG	ENST00000543517.1	PC3	rnaseq_rpkm=22.6291061157137	te=2.70875694817188	geneName=TCP1	1
208	TAAACTTAAGCTTGGTACCGCAACAACAACAACAACAACAACAACAACAACAACAACAACAACAACAACAACAACAACGCCTTGGAGAGTACTCGGGTTCGTGAACTTCCCGGAGGCGCAGCCACCATGGTGAGCAAGGG	ENST00000590862.1	HEK293	rnaseq_rpkm=43.2879978889122	te=2.53678000504805	geneName=TK1	1
209	TAAACTTAAGCTTGGTACCGAACAACAACAACAACAACAACAACAACAACAACAACAACAACAACAACAACAACAACAGCCTTGGAGAGTACTCGGGTTCGTGAACTTCCCGGAGGCGCAGCCACCATGGTGAGCAAGGG	ENST00000590862.1	HEK293	rnaseq_rpkm=43.2879978889122	te=2.53678000504805	geneName=TK1	2
210	TAAACTTAAGCTTGGTACCGCGCCGTCGCAGCCACTGCTGTGGTCGCCGGTCGGCCGAGGGGCCGCGATACTGGTTGCCCGCGGTGTAAGCAGAATTCGACGTGTATCGCTGCCGTCAAGGCCACCATGGTGAGCAAGGG	ENST00000543517.1	PC3	rnaseq_rpkm=22.6291061157137	te=2.70875694817188	geneName=TCP1	2
211	TAAACTTAAGCTTGGTACCGAAGACCTGCGGACCTGGGCGTGGCGGAAGGCGCGCTGCGGCGCTGCTTTCTCGGTTGGGTGTTTGAAATCGGAGATAGCGTCCCTGAGGAAGCTGCTGCGGCCACCATGGTGAGCAAGGG	ENST00000536837.1	HEK293	rnaseq_rpkm=106.237531556559	te=0.198185416188382	geneName=ANAPC5	1
212	TAAACTTAAGCTTGGTACCGCGTGGGTCCGGGCCCAGATATTACACTGTCAAAACTTTACAAGTTAATTGAAGAGTCTTGTCCACAGCTGGCAAATTCAGTGCAGATCAGAATCAAACTGGCCACCATGGTGAGCAAGGG	ENST00000536837.1	HEK293	rnaseq_rpkm=106.237531556559	te=0.198185416188382	geneName=ANAPC5	2
213	TAAACTTAAGCTTGGTACCGCAACAACAACAACAACAACAACAACAACAACAACAACAACAACAACAACCTGCTTTCTGCATTCTTCTCTCCACATCCCTCTCTGTACTTACAGCCCCCAGCCACCATGGTGAGCAAGGG	ENST00000395869.1	MUSCLE	rnaseq_rpkm=398.724315326017	te=10.3513621775545	geneName=MYL3	1
214	TAAACTTAAGCTTGGTACCGAACAACAACAACAACAACAACAACAACAACAACAACAACAACAACAACCCTGCTTTCTGCATTCTTCTCTCCACATCCCTCTCTGTACTTACAGCCCCCAGCCACCATGGTGAGCAAGGG	ENST00000395869.1	MUSCLE	rnaseq_rpkm=398.724315326017	te=10.3513621775545	geneName=MYL3	2
215	TAAACTTAAGCTTGGTACCGCCCGCCCTTCCGGGGCCGAAAGCGAAAGCGCGCTCGGTCTCTCGGTGCTCGCTCCATCGGGTCTGGCGGGGCTGGCAGCGGCGAGGACCCGGGTCTGGCGGCCACCATGGTGAGCAAGGG	ENST00000380305.4	HEK293	rnaseq_rpkm=59.8173551017497	te=0.23058212031519	geneName=PSMG4	1
216	TAAACTTAAGCTTGGTACCGAGCGCGCTCGGTCTCTCGGTGCTCGCTCCATCGGGTCTGGCGGGGCTGGCAGCGGCGAGGACCCGGGTCTGGCGCTGTGGGCCGGGAGCCGTGGGGCGGCGCCACCATGGTGAGCAAGGG	ENST00000380305.4	HEK293	rnaseq_rpkm=59.8173551017497	te=0.23058212031519	geneName=PSMG4	2
217	TAAACTTAAGCTTGGTACCGAACACCAGAGAAGCCTGGACCCACACGCGGGCTAGATCCAGAGACAGTGTCCAGTGCTCCAGCCTAGGAGTCTACGGGGACCGCCTCCCGCGCCGCCACCGCCACCATGGTGAGCAAGGG	ENST00000368221.1	PC3	rnaseq_rpkm=71.1232777195399	te=2.98904537840523	geneName=CRABP2	2
218	TAAACTTAAGCTTGGTACCGAACAACAACAACAACAACAACAACAACAACAACAACAACAACAACAACAACGCCTTTCTCCGCTGGCAACGGCGCCGCTCCCCGCTCCTCCTCCCCAGCCGCCACCATGGTGAGCAAGGG	ENST00000557659.1	PC3	rnaseq_rpkm=230.158114906271	te=2.47181995548854	geneName=CNIH	2
219	TAAACTTAAGCTTGGTACCGAACAACAACAACAACAACAACAACAACAACAACAACAACAACAACAACAACAACAACAACAACAACAACAACAACAACAACAACAACAACCTGCATTTAGGCCACCATGGTGAGCAAGGG	ENST00000456292.1	HEK293	rnaseq_rpkm=52.4466854151187	te=0.277549897775811	geneName=RPL31	2
220	TAAACTTAAGCTTGGTACCGCAACAACAACAACAACAACAACAACAACAACAACAACAACAACAACAACAACAACAACAACAACAACAACAACAACAACAACAACAACACCTGCATTTAGGCCACCATGGTGAGCAAGGG	ENST00000456292.1	HEK293	rnaseq_rpkm=52.4466854151187	te=0.277549897775811	geneName=RPL31	1
221	TAAACTTAAGCTTGGTACCGTGGCAGACGTGGAGCGGCGCGCAAGCGCAGCAGCTCACTCTGCTGAAGGGCTGAGAGGCGCACCCGGGCGGCCAGCTGGGCTCGGAGCGGAACGGGGTCAGCCACCATGGTGAGCAAGGG	ENST00000356940.6	PC3	rnaseq_rpkm=17.804628699384	te=2.53508511264559	geneName=RAB18	1
222	TAAACTTAAGCTTGGTACCGGCAGACGTGGAGCGGCGCGCAAGCGCAGCAGCTCACTCTGCTGAAGGGCTGAGAGGCGCACCCGGGCGGCCAGCTGGGCTCGGAGCGGAACGGGGTCAGGGCCACCATGGTGAGCAAGGG	ENST00000356940.6	PC3	rnaseq_rpkm=17.804628699384	te=2.53508511264559	geneName=RAB18	2
223	TAAACTTAAGCTTGGTACCGGGACATCCAAGGGTGACTTTAAGGAGGTTGCCTGGAGGACTTGGGGAGAAGTCTCCAGTTCTCCAGTGTTCACAGGTGAGCCTACCAACAGCCACTGCTCGCCACCATGGTGAGCAAGGG	ENST00000515609.1	MUSCLE	rnaseq_rpkm=1115.98027713837	te=8.25201785929509	geneName=TPM3	2
224	TAAACTTAAGCTTGGTACCGGAGAAATTTCCCTTGTGGGAATCCGGCTGGATCCCTGTGAGGGAAGACCCTTGGAGAACGCAGCCTGGAGTTCTGGTAAAAAGCCCTAGAAGAGGAGAGGGCCACCATGGTGAGCAAGGG	ENST00000515609.1	MUSCLE	rnaseq_rpkm=1115.98027713837	te=8.25201785929509	geneName=TPM3	1
225	TAAACTTAAGCTTGGTACCGATCGAGCTCCCTGGCTGCCGGCTCGCCTTCTGCGTGGAGTTCTCGCGGTCTGGGTTTCGCTGTCTGCTCTTGGCCCGGGGTCATTTTGTCGGCGTCGGGTGCCACCATGGTGAGCAAGGG	ENST00000370021.1	HEK293	rnaseq_rpkm=63.1692469636124	te=0.231805429553796	geneName=PRPF38B	1
226	TAAACTTAAGCTTGGTACCGGTCTTGCAGCGAGGCTCGGAGCAGCCCAGGGTCGCAGGTAGAGGTCACGCACGTTGAACCATCGGAGAAAGGAAGCAGGAAAACAGCGGGCCAGACAGGGGCCACCATGGTGAGCAAGGG	ENST00000370021.1	HEK293	rnaseq_rpkm=63.1692469636124	te=0.231805429553796	geneName=PRPF38B	2
227	TAAACTTAAGCTTGGTACCGAAGTTGCTGGCTGACTGGGCTTGCGAGGAAACCGCCTCGGAGCTGCAGCCGAAGGCCAAGGAATCACTGAAGATCGGCGAGGGAGGACAGGGGGTTCATCGCCACCATGGTGAGCAAGGG	ENST00000551092.1	PC3	rnaseq_rpkm=26.6297210544917	te=4.0360744188889	geneName=ARL1	2
228	TAAACTTAAGCTTGGTACCGAACAACAAGCAGAGAGGGGCGCGGGGGGCGGGGGTGGTGGGGCTTCTGGACTGAGCCGCTGAGGGTGCGGGCTGACCCTGTAAGTGGCTGCGGCGGGAAGGCCACCATGGTGAGCAAGGG	ENST00000309244.4	MUSCLE	rnaseq_rpkm=10.2497845997725	te=1.71046438391155	geneName=ETFB	2
229	TAAACTTAAGCTTGGTACCGCCTGGAGTCCGACGTGGAAGTTGCTGGCTGACTGGGCTTGCGAGGAAACCGCCTCGGAGCTGCAGCCGAAGGCCAAGGAATCACTGAAGATCGGCGAGGGGCCACCATGGTGAGCAAGGG	ENST00000551092.1	PC3	rnaseq_rpkm=26.6297210544917	te=4.0360744188889	geneName=ARL1	1
230	TAAACTTAAGCTTGGTACCGGGCCTGGCAAAAAGAAACCTGACTGAGCGGCGGTGATCAGGTTCCCCTCTGCTGATTCTGGGCCCCGAACCCCGGTAAAGGCCTCCGTGTTCCGTTTCCTGCCACCATGGTGAGCAAGGG	ENST00000515748.2	PC3	rnaseq_rpkm=56.1635795927682	te=3.18665385973929	geneName=CSNK1A1	1
231	TAAACTTAAGCTTGGTACCGCCCTCCTCCGTAGCCTTGCCTAGTGTAGGAGCCCCGAGGCCTCCGTCCTCTTCCCAGAGGTGTCGGGGCTTGGCCCCAGCCTCCATCTTCGTCTCTCAGGGCCACCATGGTGAGCAAGGG	ENST00000515748.2	PC3	rnaseq_rpkm=56.1635795927682	te=3.18665385973929	geneName=CSNK1A1	2
232	TAAACTTAAGCTTGGTACCGAACAACAACAACAACAACAACAACAACAACAACAACAACAACAACAACAACAACAACAACAACAACAACAACAACAACAACAACAACATCCCAGGCCACCGCCACCATGGTGAGCAAGGG	ENST00000298684.5	MUSCLE	rnaseq_rpkm=20.1930932170967	te=7.20276234370492	geneName=NDRG2	2
233	TAAACTTAAGCTTGGTACCGCAACAACAACAACAACAACAACAACAACAACAACAACAACAACAACAACAACAACAACAACAACAACAACAACAACAACAACAACAACTGCCAGGCCACCGCCACCATGGTGAGCAAGGG	ENST00000298684.5	MUSCLE	rnaseq_rpkm=20.1930932170967	te=7.20276234370492	geneName=NDRG2	1
234	TAAACTTAAGCTTGGTACCGAACAACAACAACAACAACAACAACAACAACAACAACAACAACAACAACAACAACAACAACAACAACAACGCCCGAAGGCCGGAACAGGCGTTTAGAGAAAGCCACCATGGTGAGCAAGGG	ENST00000455343.1	PC3	rnaseq_rpkm=25.5959828610858	te=3.13838667312837	geneName=RBM39	2
235	TAAACTTAAGCTTGGTACCGCAACAACAACAACAACAACAACAACAACAACAACAACAACAACAACAACAACAACAACAACAACAACAAGCCCGAAGGCCGGAACAGGCGTTTAGAGAAAGCCACCATGGTGAGCAAGGG	ENST00000455343.1	PC3	rnaseq_rpkm=25.5959828610858	te=3.13838667312837	geneName=RBM39	1
236	TAAACTTAAGCTTGGTACCGGAGGGGCGGAGGCAGGCCGCTGGGGCCTGACCTGGCCGGGCTGGCCTGCCCCATTGATCGTGTACTTTGCCCTGCAGGTAATCGCGAGGAGCTGGTGGAGGCCACCATGGTGAGCAAGGG	ENST00000524475.1	HEK293	rnaseq_rpkm=59.6725188040229	te=3.1690930354791	geneName=SF3B2	1
237	TAAACTTAAGCTTGGTACCGGCTGGTGGAGCGGCTGCAGAGCTACACCCGCCAGACTGGCATCGTGCTGAATCGGCCGGTTTTGAGAGGGGAAGAAGGGGACAAAGCCGCTCCACCTCCCGCCACCATGGTGAGCAAGGG	ENST00000524475.1	HEK293	rnaseq_rpkm=59.6725188040229	te=3.1690930354791	geneName=SF3B2	2
238	TAAACTTAAGCTTGGTACCGAGTCTTCATTCTCTCATCCAGCTCCTCGGCCTCATCGGAACATTTCCACCACCATTACTCCTTTGGAAACTGGTGGCCCGGTTCCTTCAAGGGGCACAGGGCCACCATGGTGAGCAAGGG	ENST00000356443.4	MUSCLE	rnaseq_rpkm=41.6723843047451	te=2.38304133859995	geneName=MYOM1	2
239	TAAACTTAAGCTTGGTACCGAACAATTGATTCTGATCCATTCTGAGATCTACAAAGGCTGTTACCCTGCAGGTCCATCTCACGTCCCCCAGGAGGCCGGGGAAACCCTGGGCTGCGGAGGGCCACCATGGTGAGCAAGGG	ENST00000519837.1	PC3	rnaseq_rpkm=57.4352177212635	te=3.24451778956001	geneName=RAD21	1
240	TAAACTTAAGCTTGGTACCGCCCTGCAGGTCCATCTCACGTCCCCCAGGAGGCCGGGGAAACCCTGGGCTGCGGAGGGAGGGGAGGAGGTTTTCTTCTGTTTTCATAGCCAGCCAGAACAGCCACCATGGTGAGCAAGGG	ENST00000519837.1	PC3	rnaseq_rpkm=57.4352177212635	te=3.24451778956001	geneName=RAD21	2
241	TAAACTTAAGCTTGGTACCGGTCTAAGCCCCGCCCTTTCCTGTCGTGACTTAACGCACGCAAGCGGCTCCAGGGTACGTCCCCGCCACGCGCGCTCGCAGGATCGGTGCGTGGTGACGTTGCCACCATGGTGAGCAAGGG	ENST00000540691.1	HEK293	rnaseq_rpkm=79.4090598738999	te=0.263113331395103	geneName=KXD1	1
242	TAAACTTAAGCTTGGTACCGCTGCCATTACGGTCATCTGTGTGCCAGCAAAACTGGGAACCTCAGAACCATCTGGATTGCTGGGGCCCACAGGTTGGCTGCAGCGGAGGAGGAGAAAGAGGCCACCATGGTGAGCAAGGG	ENST00000540691.1	HEK293	rnaseq_rpkm=79.4090598738999	te=0.263113331395103	geneName=KXD1	2
243	TAAACTTAAGCTTGGTACCGCAACAACAACAACAACAACACAAACGCCCCGGGTCGCTACCCGGATTTGACGGTGGCTGGAGCGGCACGGGCGACGCAAGAACTTAAGGCATACAGAACGGCCACCATGGTGAGCAAGGG	ENST00000460503.1	PC3	rnaseq_rpkm=24.233422755054	te=2.73219590820498	geneName=NMD3	1
244	TAAACTTAAGCTTGGTACCGAACAACAACAACAACAACAACAAACGCCCCGGGTCGCTACCCGGATTTGACGGTGGCTGGAGCGGCACGGGCGACGCAAGAACTTAAGGCATACAGAACGGCCACCATGGTGAGCAAGGG	ENST00000460503.1	PC3	rnaseq_rpkm=24.233422755054	te=2.73219590820498	geneName=NMD3	2
245	TAAACTTAAGCTTGGTACCGCAAGCCGGAAGTGTAAGTAGTCTCACTGCCATCTGGGGCCCCAGGAAGCGAGAGAAAACCCAAGATCACTGCCTCCCGCAAACTCTTGCTGAAGAGCCTGGCCACCATGGTGAGCAAGGG	ENST00000555340.1	MUSCLE	rnaseq_rpkm=748.690281354685	te=8.10440287484657	geneName=TNNI1	2
246	TAAACTTAAGCTTGGTACCGAGTCTGCAGTCTACGGCGAGGCACAGGCCAGCCCAGCTCCACGAGGACTGAACAAGGTGCTGTCTCACTGCCACCATCCCGGAAGTGTAAGTAGTCTCACGCCACCATGGTGAGCAAGGG	ENST00000555340.1	MUSCLE	rnaseq_rpkm=748.690281354685	te=8.10440287484657	geneName=TNNI1	1
247	TAAACTTAAGCTTGGTACCGCCTGCACTTCAAGGGCTTCTCTCTCCGGCAGCCTGTGGACTTCCCTGGAGCACTTGCTGGAGCAGAGATCACAGGAAGGTCACTCTGGCCAGCAAGTAGCGCCACCATGGTGAGCAAGGG	ENST00000602876.1	HEK293	rnaseq_rpkm=28.8109123658507	te=2.91968905236492	geneName=ATP6V0D1	1
248	TAAACTTAAGCTTGGTACCGAGGGAGCTCGGTACGCCGCCGCCTCGCACCCGCAGCCTCGCGCCCGCCGCCGCCCGTCCCCAGGTGAGTGGGGTCGGCCGGGGGCTCAGGCGAGAGAACCGCCACCATGGTGAGCAAGGG	ENST00000588702.1	HEK293	rnaseq_rpkm=36.3859484699934	te=2.58847766668168	geneName=PRKAR1A	2
249	TAAACTTAAGCTTGGTACCGGGCTGGGAGCAAAGCGCTGAGGGAGCTCGGTACGCCGCCGCCTCGCACCCGCAGCCTCGCGCCCGCCGCCGCCCGTCCCCAGGTGAGTGGGGTCGGCCGGGCCACCATGGTGAGCAAGGG	ENST00000588702.1	HEK293	rnaseq_rpkm=36.3859484699934	te=2.58847766668168	geneName=PRKAR1A	1
250	TAAACTTAAGCTTGGTACCGTTAGGTTTGCGGAGTTATTTTAAACATAATTGAAAAATCAAGGTTTTTTAATACTTTAAATAAAACATCTGTTTTTCAATCTGGTAATTTAAGTCCTACGGCCACCATGGTGAGCAAGGG	ENST00000361522.4	MUSCLE	rnaseq_rpkm=29.1682378306179	te=0.730266313427631	geneName=AGL	2
251	TAAACTTAAGCTTGGTACCGCGCTTCCAAAGTTGGAGCTCTCCGGGGTGGGAGGGGGCGGGGAGGACGGCGGGGCGGTGACGTCACCCCCAGCGGGGATAAAGCGCCCCCGCCCGGGTCGGCCACCATGGTGAGCAAGGG	ENST00000284771.6	MUSCLE	rnaseq_rpkm=226.415785649683	te=0.984420238796859	geneName=PDLIM3	1
252	TAAACTTAAGCTTGGTACCGTAAAGCGCCCCCGCCCGGGTCGGGGCCAGGACGCCGCCCGGCGCGGAGTGGCTGCCCTGCGCGGGGACACTTAGAGCCCGGTGGGCGGGAGGAAGGCGGCGCCACCATGGTGAGCAAGGG	ENST00000284771.6	MUSCLE	rnaseq_rpkm=226.415785649683	te=0.984420238796859	geneName=PDLIM3	2
253	TAAACTTAAGCTTGGTACCGTGTATAAGAATTTGCACATCCCAAGTTGCTTTGTGAATAGGATTGCGTTTCCAGGGGAAGGAGAAAGAGACATTACAGAGCAGACAGCTCTTTGTTGTTTGCCACCATGGTGAGCAAGGG	ENST00000361522.4	MUSCLE	rnaseq_rpkm=29.1682378306179	te=0.730266313427631	geneName=AGL	1
254	TAAACTTAAGCTTGGTACCGAACAACAACAAAGCTATAAACTCCCCGGAGCTTCAGTGCCCTCAGCAAGGCTCAGCCTCAAGATTCACAGCATCTCAGACACAGCCTAGGCCGCACCAGGGCCACCATGGTGAGCAAGGG	ENST00000536926.1	MUSCLE	rnaseq_rpkm=473.696849192831	te=18.7052706838306	geneName=TNNT1	2
255	TAAACTTAAGCTTGGTACCGCAACAACAACAAGCTATAAACTCCCCGGAGCTTCAGTGCCCTCAGCAAGGCTCAGCCTCAAGATTCACAGCATCTCAGACACAGCCTAGGCCGCACCAGGGCCACCATGGTGAGCAAGGG	ENST00000536926.1	MUSCLE	rnaseq_rpkm=473.696849192831	te=18.7052706838306	geneName=TNNT1	1
256	TAAACTTAAGCTTGGTACCGCAACAACAACAACAACAACAACAACAACAACAACAACAACAACAACAACAACAACAACAACAACAGTGGCTCATACTTCCTCCCAGGAGCTGAGAGAACCGCCACCATGGTGAGCAAGGG	ENST00000588178.1	HEK293	rnaseq_rpkm=34.4111322146608	te=2.5623301508584	geneName=PRKAR1A	1
257	TAAACTTAAGCTTGGTACCGTTTGGCATCTCAGCCTCCTTTCGAAAGTCTTGACTCGTCTGCTGAACAAATCCTCTGACCTCAGGCCGGCTGTGAACGTAGTTCCTGAGAGATAGCAAACGCCACCATGGTGAGCAAGGG	ENST00000553545.1	PC3	rnaseq_rpkm=20.5404424005544	te=2.4757718573551	geneName=WARS	2
258	TAAACTTAAGCTTGGTACCGAAAGACCAGCTAAAGGCTCGATTCTCAAGAGGGTTTCATTGGTCTCAACCTGGCCCCCCAGGCAACCCACCCCTGATTGGACAGTCTCATCAAGAAGAGTGCCACCATGGTGAGCAAGGG	ENST00000553545.1	PC3	rnaseq_rpkm=20.5404424005544	te=2.4757718573551	geneName=WARS	1
259	TAAACTTAAGCTTGGTACCGAAATCCTTCCTTCCCCGGGGTAGAAGTCCAGGGTGAGAAATTGGTTCCGAACTCAAAGGAACCCAGTGCCGGGCCACAGCCGGGTCACGTGGCCGGCGGCGCCACCATGGTGAGCAAGGG	ENST00000434554.2	PC3	rnaseq_rpkm=12.8700889793428	te=2.47890678312823	geneName=PNPO	1
260	TAAACTTAAGCTTGGTACCGAACATTTTCTTTTTGTGGGTTGTTAGTGAAACAACCAGGCATCTTCTGCTCTGGAGAAAAGATTTCAAAGTGACATCTGCATTAACTGTCGTTGCTATTTGCCACCATGGTGAGCAAGGG	ENST00000549513.1	MUSCLE	rnaseq_rpkm=46.3112150365334	te=1.55855592750999	geneName=DCN	1
261	TAAACTTAAGCTTGGTACCGAGAAACTGAAAAACATTTGTTTCTTCTCTAGAGAATCTAGGCAAAAATTCCCAGAAGATACCTTAAGGTTCCCTGGTTGTGAAAATACTTGAGATAAATCGCCACCATGGTGAGCAAGGG	ENST00000549513.1	MUSCLE	rnaseq_rpkm=46.3112150365334	te=1.55855592750999	geneName=DCN	2
262	TAAACTTAAGCTTGGTACCGCTTCCTTCCCCGGGGTAGAAGTCCAGGGTGAGAAATTGGTTCCGAACTCAAAGGAACCCAGTGCCGGGCCACAGCCGGGTCACGTGGCCGGCGGCCCCCCGCCACCATGGTGAGCAAGGG	ENST00000434554.2	PC3	rnaseq_rpkm=12.8700889793428	te=2.47890678312823	geneName=PNPO	2
263	TAAACTTAAGCTTGGTACCGTTCTGGGGCAGGCCTGGTGCAAATCAACAAAAGTAAAGGGAAGGAGACAGTGGTAGGGAGACTCAACGAGACTCACATCTTCAACGGAAGTAATTGGATCGCCACCATGGTGAGCAAGGG	ENST00000544245.1	HEK293	rnaseq_rpkm=17.4306019813397	te=3.45988888780337	geneName=M6PR	2
264	TAAACTTAAGCTTGGTACCGGGCGAAATCGTTCTATCGTCACATCCCGCGGGGTCTGGTGGGAGGAGCGGTTGCCCAGCGGCCTCTTGGCGCTTCCTGTTTCCGGTTCCCAGAGTGGGGCGCCACCATGGTGAGCAAGGG	ENST00000544245.1	HEK293	rnaseq_rpkm=17.4306019813397	te=3.45988888780337	geneName=M6PR	1
265	TAAACTTAAGCTTGGTACCGGGCTGCGCCACGTCGGCGCGCGGCGGCCGCGCCCCCTTAACGGCAGTGGCACTCACCCGGCTCGCGCGGCCCCGGCGCCCCACGCGCGCGCGTCGTTCTCGCCACCATGGTGAGCAAGGG	ENST00000230895.6	PC3	rnaseq_rpkm=80.8392782261919	te=3.51347121161124	geneName=DAP	1
266	TAAACTTAAGCTTGGTACCGCCGCTCGCTCCCCGGCGCTCACACCTGAGCTCACTCGCGCACGCCCGCCCGGCCCGAGAACCGCGCCGCCGCCTCGGCCCCGCGGAAGCCCCGCCGCGTCGCCACCATGGTGAGCAAGGG	ENST00000230895.6	PC3	rnaseq_rpkm=80.8392782261919	te=3.51347121161124	geneName=DAP	2
267	TAAACTTAAGCTTGGTACCGTCCTGCCTGCCAGGGTTTTGAGTTCAAGCTGTTGTTTGTACTTAAAAGAGTAGCCTGAAGGACTGCAGAACATATAATAAAGGAGACCCCTGAAGTCCTGGCCACCATGGTGAGCAAGGG	ENST00000456866.2	PC3	rnaseq_rpkm=26.0079874055993	te=2.42975726164346	geneName=STAU1	2
268	TAAACTTAAGCTTGGTACCGTTAACCACTTAACCTCTCAGAACTGAACAAAGACAACATTGTTCCTGGAACGCCCTCTTTTTAAAAAAGCTTTTTCCCCTTCAGCATTTATCCAAGAGACGCCACCATGGTGAGCAAGGG	ENST00000456866.2	PC3	rnaseq_rpkm=26.0079874055993	te=2.42975726164346	geneName=STAU1	1
269	TAAACTTAAGCTTGGTACCGGGCCCCTGTGGACGCCACAGCGCGCCTTCCCCATCCGCAAAGGCTTTCCCTCCCTCTCCTCCAGCTCCAGCCTGAACCTTGTTTTTCACTTGTGGCCCAAGCCACCATGGTGAGCAAGGG	ENST00000413165.1	PC3	rnaseq_rpkm=74.9894442532877	te=0.322479795746361	geneName=FLOT1	2
270	TAAACTTAAGCTTGGTACCGGAAGCAGACTGGGAGGGCCTGACGGGAAAGGGAAAGGAAGGGCCCCTGTGGACGCCACAGCGCGCCTTCCCCATCCGCAAAGGCTTTCCCTCCCTCTCCTGCCACCATGGTGAGCAAGGG	ENST00000413165.1	PC3	rnaseq_rpkm=74.9894442532877	te=0.322479795746361	geneName=FLOT1	1
271	TAAACTTAAGCTTGGTACCGAACAACAACAACAACAACAACAACAACAACAACAACAACAACAACAACAACAACAACAACAACAACAACAAGGGCGGTGGGAGCCGAGGCGCCGAGCAAGGCCACCATGGTGAGCAAGGG	ENST00000446778.1	MUSCLE	rnaseq_rpkm=24.1335337353656	te=2.21933630325639	geneName=GBAS	2
272	TAAACTTAAGCTTGGTACCGCAACAACAACAACAACAACAACAACAACAACAACAACAACAACAACAACAACAACAACAACAACAACAACAGGGCGGTGGGAGCCGAGGCGCCGAGCAAGGCCACCATGGTGAGCAAGGG	ENST00000446778.1	MUSCLE	rnaseq_rpkm=24.1335337353656	te=2.21933630325639	geneName=GBAS	1
273	TAAACTTAAGCTTGGTACCGAACAACAACAACAACAACAACAACAACAACAACAACAACAACAACAACAACAACAACAACAACAACAACAACAACAACAGTTTCTCTCCGCAAGCGCGCGGCCACCATGGTGAGCAAGGG	ENST00000562132.1	MUSCLE	rnaseq_rpkm=13.4346671928269	te=4.04410883579799	geneName=GPT2	2
274	TAAACTTAAGCTTGGTACCGCAACAACAACAACAACAACAACAACAACAACAACAACAACAACAACAACAACAACAACAACAACAACAACAACAACAACGTTTCTCTCCGCAAGCGCGCGGCCACCATGGTGAGCAAGGG	ENST00000562132.1	MUSCLE	rnaseq_rpkm=13.4346671928269	te=4.04410883579799	geneName=GPT2	1
275	TAAACTTAAGCTTGGTACCGTTTCTTTTTCTCTTTCTTTCTTTCCTTTTCTTTCTTCCTTCTTTCTTTCTTTCTTCCTTCCTTCTTTCTTTCTTCTTTTTTTTAATATCCTACAATTGGAGCCACCATGGTGAGCAAGGG	ENST00000547937.1	MUSCLE	rnaseq_rpkm=75.8070910863397	te=0.856906986469658	geneName=DCN	1
276	TAAACTTAAGCTTGGTACCGACAGCTGTAAGATTCTACTTACGAACGTACAGCTTTAATTTGGATTCGTCTAAGTGTACAATTCAAGGTTCCCTGGTTGTGAAAATACTTGAGATAAATCGCCACCATGGTGAGCAAGGG	ENST00000547937.1	MUSCLE	rnaseq_rpkm=75.8070910863397	te=0.856906986469658	geneName=DCN	2
277	TAAACTTAAGCTTGGTACCGTGGATCAGCCAGGGGACACAGAAGAGAAGCCCACTATCTCATTTAATCTTTACAACTCTCTTGCAAGGTTCCCTGGTTGTGAAAATACATCAGATAAATCGCCACCATGGTGAGCAAGGG	ENST00000546370.1	MUSCLE	rnaseq_rpkm=36.6726389451911	te=1.09199692986942	geneName=DCN	2
278	TAAACTTAAGCTTGGTACCGAGCATCTTGCCTGGATCAGCCAGGGGACACAGAAGAGAAGCCCACTATCTCATTTAATCTTTACAACTCTCTTGCAAGGTTCCCTGGTTGTGAAAATACAGCCACCATGGTGAGCAAGGG	ENST00000546370.1	MUSCLE	rnaseq_rpkm=36.6726389451911	te=1.09199692986942	geneName=DCN	1
279	TAAACTTAAGCTTGGTACCGCCGGCGCTCCTTCCTCCTCGGCTCGCGTCTCACTCAGTGTACCTTCTAGTCCCGCCATCGCCGCTCTCACCCGGGACCCCCAGTTCCAGAAGCTGCAGCAGCCACCATGGTGAGCAAGGG	ENST00000589640.1	PC3	rnaseq_rpkm=60.0392820858998	te=2.78409267319719	geneName=GPI	2
280	TAAACTTAAGCTTGGTACCGGCTTGCTGCGCGCTGCCGGCGCTCCTTCCTCCTCGGCTCGCGTCTCACTCAGTGTACCTTCTAGTCCCGCCATCGCCGCTCTCACCCGGGACCCCCAGTTGCCACCATGGTGAGCAAGGG	ENST00000589640.1	PC3	rnaseq_rpkm=60.0392820858998	te=2.78409267319719	geneName=GPI	1
281	TAAACTTAAGCTTGGTACCGCAACAACAACAACAACAACAACAACAACAAAGGGCAAGGGATTTCTGGTTCCTTAAGAGATCAACTGTCTACACTCACTCACACCTCCTGTCCTGCAGCCGCCACCATGGTGAGCAAGGG	ENST00000518175.1	MUSCLE	rnaseq_rpkm=204.60492535458	te=0.719882945703544	geneName=ENO3	1
282	TAAACTTAAGCTTGGTACCGAACAACAACAACAACAACAACAACAACAAAAGGGCAAGGGATTTCTGGTTCCTTAAGAGATCAACTGTCTACACTCACTCACACCTCCTGTCCTGCAGCCGCCACCATGGTGAGCAAGGG	ENST00000518175.1	MUSCLE	rnaseq_rpkm=204.60492535458	te=0.719882945703544	geneName=ENO3	2
283	TAAACTTAAGCTTGGTACCGAACAACAACGTCTGCAGAGGGATCCTGTGGCTGGAAGCGAGGAGGCTCCACACGGCCGTTGCAGCTACCGCAGCCAGGATCTGGGCATCCAGGCACGGCCGCCACCATGGTGAGCAAGGG	ENST00000588899.1	PC3	rnaseq_rpkm=11.7479354318112	te=3.04553861593169	geneName=LGALS3BP	2
284	TAAACTTAAGCTTGGTACCGCAACAACAAGTCTGCAGAGGGATCCTGTGGCTGGAAGCGAGGAGGCTCCACACGGCCGTTGCAGCTACCGCAGCCAGGATCTGGGCATCCAGGCACGGCCGCCACCATGGTGAGCAAGGG	ENST00000588899.1	PC3	rnaseq_rpkm=11.7479354318112	te=3.04553861593169	geneName=LGALS3BP	1
285	TAAACTTAAGCTTGGTACCGAACTCTCTGTGCAGACCGCTGTATCTGGGACCTTTGAAGACAGTCAAATAGTGTTCAATTCTATAGGGATCTTCTCTGGATCAAGCAATCGTGGTGAAAAGCCACCATGGTGAGCAAGGG	ENST00000492079.1	PC3	rnaseq_rpkm=58.3879827274863	te=0.265875980849477	geneName=ITGB1BP1	2
286	TAAACTTAAGCTTGGTACCGAAATATAGAAGTAAATTGGAAGAAGAGGCTGATTAAAAAGCTTGGGCTCAGTGGTCAGACTTGGGCAAGTGGCCTAAAGTCGTCCCCTAGTAAGTGGACTGCCACCATGGTGAGCAAGGG	ENST00000492079.1	PC3	rnaseq_rpkm=58.3879827274863	te=0.265875980849477	geneName=ITGB1BP1	1
287	TAAACTTAAGCTTGGTACCGGCTGCTGGGGCTCGGCGGGGCCGTGTCTGGTCTGCAAGGCGCGCGGGCTCGTGGGGGGTTGGCTGGGGAGCCCACGCTGCCTGGCGACTCGGGCCACCGAGCCACCATGGTGAGCAAGGG	ENST00000523956.1	MUSCLE	rnaseq_rpkm=19.5136623908339	te=1.14872923904194	geneName=DUSP26	1
288	TAAACTTAAGCTTGGTACCGGTGAAGGTGAGCGCCTGGGTCGGCCCGCGGGCTTCCTCCGGCCGCGCTCGGATTGAGGGCCGGGCGGAGGTGCCGCCCTTGAGAGCAGCCGGTTGTCGAAGCCACCATGGTGAGCAAGGG	ENST00000446619.1	PC3	rnaseq_rpkm=152.322128124167	te=2.68015649479378	geneName=YWHAQ	1
289	TAAACTTAAGCTTGGTACCGACGGCTCCGGGCGGGAAGCTCTCGAGGCTCCTCCCGCTGCGGGTCGGCGCTCGCCCTCGCTCTCCTCGCCCTCCGCCCCGGCCCCGGCCCCGCGCCCGCCGCCACCATGGTGAGCAAGGG	ENST00000446619.1	PC3	rnaseq_rpkm=152.322128124167	te=2.68015649479378	geneName=YWHAQ	2
290	TAAACTTAAGCTTGGTACCGGTCTCACACCCCTTCCTCTTCCAGCAGCAGCTACCTGGCAACTGAACCCATCATCACCACAGCCACTCCTGCAGCTGCCACGGTTTCTGCCACCTCTAAGGCCACCATGGTGAGCAAGGG	ENST00000523956.1	MUSCLE	rnaseq_rpkm=19.5136623908339	te=1.14872923904194	geneName=DUSP26	2
291	TAAACTTAAGCTTGGTACCGGGCCGGGCTAGCGCTTAGCCAGCTGCGGGCGGACCCCCGGGACTCTTGCGGGCCAAGACGCGGGAGGAGGCGGGGCAGGGGGCGGGGTCGCGCGGGGACCGCCACCATGGTGAGCAAGGG	ENST00000346329.3	HEK293	rnaseq_rpkm=25.2179561739227	te=2.26478151663625	geneName=CTTN	1
292	TAAACTTAAGCTTGGTACCGCCTCTGGGCCGGGAAGTCAGAGAAAGAAAGGAGACAATTTGTGATTGAACAGCCACTGTGGCCATCATTCTCCTTACCTGTCTGAAGAGAGCTGATCTTCGCCACCATGGTGAGCAAGGG	ENST00000545652.1	MUSCLE	rnaseq_rpkm=38.4822906564312	te=2.91978960919582	geneName=GSN	2
293	TAAACTTAAGCTTGGTACCGGTGCTCCCAGGGCCCACAACTGCTTGATTGACTATTGGTGTTCCTGTTTGTGTGCCCTCTGGGCCGGGAAGTCAGAGAAAGAAAGGAGACAATTTGTGAAGCCACCATGGTGAGCAAGGG	ENST00000545652.1	MUSCLE	rnaseq_rpkm=38.4822906564312	te=2.91978960919582	geneName=GSN	1
294	TAAACTTAAGCTTGGTACCGGGGTGGGGAACTGCCGGGCGCGGAAGCGATCGGCATATCTGTGGCTTATTTTCAGCACTGTCGCGCAGACAGTGGCGCGATCTCAGCTCACTGCAGCCCCGCCACCATGGTGAGCAAGGG	ENST00000526104.1	PC3	rnaseq_rpkm=36.6316260175659	te=0.338700118733068	geneName=RIC8A	1
295	TAAACTTAAGCTTGGTACCGCCCCGCGCGCTGGCGCGGGGCTTTCTGGGCCAGGGCGGGGCCGGCGAACTGCGGCCCGGAACGGCTGAGGAAGGGCCCGTCCCGCCTTCCCCGGCGCGCCGCCACCATGGTGAGCAAGGG	ENST00000526104.1	PC3	rnaseq_rpkm=36.6316260175659	te=0.338700118733068	geneName=RIC8A	2
296	TAAACTTAAGCTTGGTACCGGAAGCAGGCGGCTCCGCGCTCGCACTCCCGCTCCTCCGCCCGACCGCGCGCTCGCCCCGCCGCTCCTGCTGCAGCCCCAGGGCCCCTCGCCGCCGCCACCGCCACCATGGTGAGCAAGGG	ENST00000358278.3	MUSCLE	rnaseq_rpkm=179.970223161558	te=3.50945163904175	geneName=TPM1	2
297	TAAACTTAAGCTTGGTACCGTCTTGAGGAAAGCGGTCGCCCCCTTGGGAAAGTACATATCTGGGAGAAGCAGGCGGCTCCGCGCTCGCACTCCCGCTCCTCCGCCCGACCGCGCGCTCGCGCCACCATGGTGAGCAAGGG	ENST00000358278.3	MUSCLE	rnaseq_rpkm=179.970223161558	te=3.50945163904175	geneName=TPM1	1
298	TAAACTTAAGCTTGGTACCGCCGCCCCACGGCCTTCACAGGAGGGGGAGGATCCCTTTTCCCCCAGAAATTACTCATTGCTGAAACCTCTCAAAGTGGTATTAGAGACGCTGAAAGCACCGCCACCATGGTGAGCAAGGG	ENST00000440773.1	PC3	rnaseq_rpkm=13.0411266150398	te=2.66151281892337	geneName=ETV5	2
299	TAAACTTAAGCTTGGTACCGAGCATCCCCGGAGAGAAGATAGAGCCGCCCCACGGCCTTCACAGGAGGGGGAGGATCCCTTTTCCCCCAGAAATTACTCAAAGCTGAAACCTCTCAAAGTGCCACCATGGTGAGCAAGGG	ENST00000440773.1	PC3	rnaseq_rpkm=13.0411266150398	te=2.66151281892337	geneName=ETV5	1
300	TAAACTTAAGCTTGGTACCGAACCTGGTAGGCGGCGGTTGCAGGGAGAGGAGATTGCGCCACTGCACTCCAGCCTGGGTGACAGAGCGAGATTCCATCTCAAAAACAAATAAAATTTGGAGCCACCATGGTGAGCAAGGG	ENST00000537124.1	MUSCLE	rnaseq_rpkm=37.7563255833508	te=0.889338440631794	geneName=QKI	1
301	TAAACTTAAGCTTGGTACCGACAAGGGGAACTGGAGGGAAAAACCTGGAATATTTCCATAAGCTAAAAATCTGCTGCTGTTGCCTCAAGTTGTGAAGAAATTAGCAGAGTACGGAAAGACGCCACCATGGTGAGCAAGGG	ENST00000537124.1	MUSCLE	rnaseq_rpkm=37.7563255833508	te=0.889338440631794	geneName=QKI	2
302	TAAACTTAAGCTTGGTACCGCTTCCCCTTAAAAGTAAGTTCACAAAAGAGCCACAGCCTTATCAGCTGGGGTTGAGGGAAGACTGGTCTAGGTGCTGCTCCTGAACTTGGTCTCTGAGCCGCCACCATGGTGAGCAAGGG	ENST00000370683.1	MUSCLE	rnaseq_rpkm=638.369626354339	te=2.30604552597901	geneName=FHL1	2
303	TAAACTTAAGCTTGGTACCGCAACAACAACAACAACAACAACAACAACAACAACAACAACAACAACAAGGGACTGGGAACGGTGGGAGCCGCCGTGTGTGGAGAAGCTGCTGCCGGTGTCGCCACCATGGTGAGCAAGGG	ENST00000229268.8	HEK293	rnaseq_rpkm=11.5260419493884	te=2.78854585569653	geneName=USP5	1
304	TAAACTTAAGCTTGGTACCGTTCCCGGTGGCTGGCTGCTCTGATTGGCTGAACAAATAGTCCGAGGGTGGTGGGCATCCGCCCTCCCGACAAGGCAGACCAGGCCCCCTGCAGGTCCCCTGCCACCATGGTGAGCAAGGG	ENST00000456827.1	PC3	rnaseq_rpkm=14.258589835115	te=2.81365858503699	geneName=LIPA	1
305	TAAACTTAAGCTTGGTACCGGCCCACAAGGGGCACAGCCGGGCAGTCAGGAACCGGGGCTGCCGGCTGGGCTGGCCTGCAAAGAAGAGGGAAGGGCCGGAACTGCAACCGCAGTGGCGGGGCCACCATGGTGAGCAAGGG	ENST00000367816.1	MUSCLE	rnaseq_rpkm=18.9888751953952	te=1.05190090928636	geneName=ATP1B1	1
306	TAAACTTAAGCTTGGTACCGAACAACAACAACAACAACAACAACACTCCTTGGCTGGAGGCAGTGCTGAGGCCGCCGTCCCCTCTACCATCAGTCCAGTCCGGCCCGCCCTCCTGCAGCCGCCACCATGGTGAGCAAGGG	ENST00000377432.3	MUSCLE	rnaseq_rpkm=326.317227071994	te=2.46005963020415	geneName=PYGM	2
307	TAAACTTAAGCTTGGTACCGCAACAACAACAACAACAACAACAACAACAACAACAACAACAACAACAACAACAACAACAACAACAACAGGTTTGGGGTCAAGGAGCAAACTCTGCACAAGGCCACCATGGTGAGCAAGGG	ENST00000534779.1	HEK293	rnaseq_rpkm=60.4091876191479	te=2.82879517561289	geneName=GANAB	1
308	TAAACTTAAGCTTGGTACCGCCGGGTGCAGCTTGGTCGGTTCGATCGCCGCCGGGACCTGACACCGCCCGGAGTTGGCGTCCCTTCTCCCTCTCCGAGTGCTGCTCCTGTCATTGTGGCCGCCACCATGGTGAGCAAGGG	ENST00000253475.5	HEK293	rnaseq_rpkm=27.7200427586375	te=2.35205705561613	geneName=CHMP1A	2
309	TAAACTTAAGCTTGGTACCGCCGGAAGTGGGGCGGCGACCCCGGAAGTCCCCGCCGGGTGCAGCTTGGTCGGTTCGATCGCCGCCGGGACCTGACACCGCCCGGAGTTGGCGTCCCTTCTGCCACCATGGTGAGCAAGGG	ENST00000253475.5	HEK293	rnaseq_rpkm=27.7200427586375	te=2.35205705561613	geneName=CHMP1A	1
310	TAAACTTAAGCTTGGTACCGGGAGGTGAGGCGGAACTCTGAGGCAGATATCCTCCCTTTCCTCCTCGGCTGCTGCTCTTACTTTGACAAGCCAGGCTAACATTGAAGCAGGTGGTCCATTGCCACCATGGTGAGCAAGGG	ENST00000414281.1	PC3	rnaseq_rpkm=31.5404659046975	te=2.43087569262451	geneName=CAP1	2
311	TAAACTTAAGCTTGGTACCGATTGCTGGGCGGTTCTTGCCGGAAGCGGAGAGCGGCTGATCGCAGTCCGGAGGTGAGGCGGAACTCTGAGGCAGATATCCTCCCTTTCCTCCTCGGCTGCGCCACCATGGTGAGCAAGGG	ENST00000414281.1	PC3	rnaseq_rpkm=31.5404659046975	te=2.43087569262451	geneName=CAP1	1
312	TAAACTTAAGCTTGGTACCGACTGTGTGGCTGCGCCGGAAGTGGCGCGCGGCCGGACAACTCAAGGCGGCGGCGGCGGCGGCGGCAGCTGCTTGGGCGCGGTGCGGTGGTGACTGAGCTAGCCACCATGGTGAGCAAGGG	ENST00000303204.4	PC3	rnaseq_rpkm=81.425814797205	te=0.288706464953713	geneName=PRELID1	1
313	TAAACTTAAGCTTGGTACCGCGGGTGTGCGCCGAGCCCCGGCCCGGCCCGGCCCTCGCGTGCCTCCCAGGCTCCGCACCCCTGAAGCTGCGCGGGTGCTGAGCCCGCTTCGGCCGGGACGGCCACCATGGTGAGCAAGGG	ENST00000303204.4	PC3	rnaseq_rpkm=81.425814797205	te=0.288706464953713	geneName=PRELID1	2
314	TAAACTTAAGCTTGGTACCGCAACAACAACAACAACAACAACAACAACAACAACAACAACAACAACAGTGGGGCAGGAGACCCTGTAGGAGGACCCCGGGCCGCAGGCCCCTGAGGAGCGGCCACCATGGTGAGCAAGGG	ENST00000397594.1	HEK293	rnaseq_rpkm=34.813185775403	te=0.289871822927283	geneName=HRAS	1
315	TAAACTTAAGCTTGGTACCGAACAACAACAACAACAACAACAACAACAACAACAACAACAACAACAAGTGGGGCAGGAGACCCTGTAGGAGGACCCCGGGCCGCAGGCCCCTGAGGAGCGGCCACCATGGTGAGCAAGGG	ENST00000397594.1	HEK293	rnaseq_rpkm=34.813185775403	te=0.289871822927283	geneName=HRAS	2
316	TAAACTTAAGCTTGGTACCGCAACAACAACAACAACAACAACAACAACAACAACAAGAATCCCCGCGTGCCCCTTCCTCACTACCCTCCAAATCCCGCTGCAGCCATTGCCGCAGACACGGCCACCATGGTGAGCAAGGG	ENST00000376557.3	HEK293	rnaseq_rpkm=10.7269200504998	te=2.71124242731877	geneName=PRR3	1
317	TAAACTTAAGCTTGGTACCGAACAACAACAACAACAACAACAACAACAACAACAAAGAATCCCCGCGTGCCCCTTCCTCACTACCCTCCAAATCCCGCTGCAGCCATTGCCGCAGACACGGCCACCATGGTGAGCAAGGG	ENST00000376557.3	HEK293	rnaseq_rpkm=10.7269200504998	te=2.71124242731877	geneName=PRR3	2
318	TAAACTTAAGCTTGGTACCGAACAACAACAACAACAACAACAACAACAACAACAACAACAACAACAACAACAACAACAACAACAACAACAACAACAACCCAGGTTCTGTGGACAATCACAGCCACCATGGTGAGCAAGGG	ENST00000525763.1	MUSCLE	rnaseq_rpkm=41.5907234965679	te=1.62693170291197	geneName=CD59	2
319	TAAACTTAAGCTTGGTACCGAGAGCCGGTTCGGCGCGTCGACTGCCCAGAGTCCGCGGCCGGGGCGCGGGAGTGTTCCCCCAGGTGAACCTAACTTCCTGGCCTCCAAGATTTGGGGTCAGCCACCATGGTGAGCAAGGG	ENST00000451682.1	PC3	rnaseq_rpkm=170.686667693871	te=0.191129693033266	geneName=ARPC1B	1
320	TAAACTTAAGCTTGGTACCGAACAACAACAACAACCCAGGGAAGACCCCACTCAGGGACCGGAGCAGCCCTCAACTCACTCTTCAGCTTCCCTGCTGTGTTGCAGCCCAGCCGCTCCATCGCCACCATGGTGAGCAAGGG	ENST00000341685.4	MUSCLE	rnaseq_rpkm=1028.25523923822	te=2.338425797483	geneName=MYL1	2
321	TAAACTTAAGCTTGGTACCGCAACAACAACAACAACAACAACAACAACAACAACAACAACAACAACAACAACAACAACAACAACAACAACAACAACAACCAGGTTCTGTGGACAATCACAGCCACCATGGTGAGCAAGGG	ENST00000525763.1	MUSCLE	rnaseq_rpkm=41.5907234965679	te=1.62693170291197	geneName=CD59	1
322	TAAACTTAAGCTTGGTACCGCGGTCTGGTCTTCAGCTACCCGCCTTCGTCTCCGAGTTTGCGACTCGCGGACCGGCGTCCCCGGCGCGAAGAGGCTGGACTCGGATTCGTTGCCTGAGCAGCCACCATGGTGAGCAAGGG	ENST00000418115.1	MUSCLE	rnaseq_rpkm=15.2646143270656	te=1.37071566719005	geneName=RHOA	2
323	TAAACTTAAGCTTGGTACCGCAACAACAACAACAACAACAACAACAACAAGAGGCTGAGAGAGTCGGAGACACTATCCGCTTCCATCCGTCGCGCAGACCCTGCCGGAGCCGCTGCCGCTGCCACCATGGTGAGCAAGGG	ENST00000573026.1	PC3	rnaseq_rpkm=140.090845386931	te=3.44207274842488	geneName=YWHAE	1
324	TAAACTTAAGCTTGGTACCGAACAACAACAACAACAACAACAACAACAAAGAGGCTGAGAGAGTCGGAGACACTATCCGCTTCCATCCGTCGCGCAGACCCTGCCGGAGCCGCTGCCGCTGCCACCATGGTGAGCAAGGG	ENST00000573026.1	PC3	rnaseq_rpkm=140.090845386931	te=3.44207274842488	geneName=YWHAE	2
325	TAAACTTAAGCTTGGTACCGAATAGCAACCAGGTCTTTTATAGCCCCGGAGTTCCCGTGAAGCCCCACGCGGCTGCAAAGATTGGTTAAGGGTTTTGCTTTTAGGGCGTGGACGGGCTCCGCCACCATGGTGAGCAAGGG	ENST00000418115.1	MUSCLE	rnaseq_rpkm=15.2646143270656	te=1.37071566719005	geneName=RHOA	1
326	TAAACTTAAGCTTGGTACCGCCACAAAAGGAACTCTGTGCGGCTGGTGATCCGAAAGGTGCAGTTCGCCCCGGAGAAACCCGGCCCCCAGCCTTCAGCCGAAACCACACGCCACTTCCTCGCCACCATGGTGAGCAAGGG	ENST00000574954.1	HEK293	rnaseq_rpkm=44.0522814878312	te=0.289352515178882	geneName=ARRB2	2
327	TAAACTTAAGCTTGGTACCGGCGCATTGGCGCGGGGAGGAGCAGGGATCTTGGCAGCGGGCGAGGAGGCTGCGAGCGAGCCGCGAACCGAGCGGGCGGCGGGCGCGCGCACCAAGGGGGAGCCACCATGGTGAGCAAGGG	ENST00000574954.1	HEK293	rnaseq_rpkm=44.0522814878312	te=0.289352515178882	geneName=ARRB2	1
328	TAAACTTAAGCTTGGTACCGCTTGAGGACCCCGGGCTGGGCGCCGCCGCCGGTTCGTCTACTCTTTCCTTCAGCCGCCTCCTTTCAACCTTGTCAACCCGTCGGCGCGGCCTCTGGTGCAGCCACCATGGTGAGCAAGGG	ENST00000548849.1	PC3	rnaseq_rpkm=13.9283075023961	te=3.06849929358459	geneName=CS	1
329	TAAACTTAAGCTTGGTACCGAAAAATAATCCCATTTTTTTGAATCATCAACTATCGTATAATCCATTTAGTGTTCATTCCAAACGTCAATCAATAAATAACATCGGCCTCTAGCTATAAGGCCACCATGGTGAGCAAGGG	ENST00000358913.5	MUSCLE	rnaseq_rpkm=24.1645942340649	te=0.553096981911686	geneName=MYPN	1
330	TAAACTTAAGCTTGGTACCGGCTGGACGTCGCAGGCCTGCGCCCCCCGACCCCGGCTGGCCCCGCTTCCAGCTGCCGAGGCCTCGTCGCGCCTTCCCCGGGAACAAAAGGCGGGGTCGCAGCCACCATGGTGAGCAAGGG	ENST00000573283.1	HEK293	rnaseq_rpkm=159.105581673568	te=3.1331291709757	geneName=ACTG1	2
331	TAAACTTAAGCTTGGTACCGTCTCGCACTCTGTTCTTCCGCCGCTCCGCCGTCGCGTTTCTCTGCCGGTGAGCGCCCCGCCCCGGGGCCTGAGCTGGACGTCGCAGGCCTGCGCCCCCCGGCCACCATGGTGAGCAAGGG	ENST00000573283.1	HEK293	rnaseq_rpkm=159.105581673568	te=3.1331291709757	geneName=ACTG1	1
332	TAAACTTAAGCTTGGTACCGACCATCACAGTATCCTTGTCAAAAATCAGTCTGACAACACATCAGAGGAAAGAAATTCCTAAGGGAACACTGCTCAGAAAGTACTGCAGCTTGTCTTCAAGCCACCATGGTGAGCAAGGG	ENST00000496368.1	PC3	rnaseq_rpkm=26.9346322808695	te=2.92373817697629	geneName=IPO5	2
333	TAAACTTAAGCTTGGTACCGGAAGCTCTGGCCCGGCGTGTAGCGGGCGCACTACGGGGACGCTGGGCCGGGCACCGGGCTGTGTGGAGAAGTGAGCGCGCTCGTCTGACCCCCGTGCCCGGCCACCATGGTGAGCAAGGG	ENST00000499247.2	MUSCLE	rnaseq_rpkm=12.4820173468493	te=1.46713534313239	geneName=TOB1	1
334	TAAACTTAAGCTTGGTACCGTTGATTGAAAATTTGTTTCTCTGCCACAAACTGAACATCTTTTTTTTTTTTTTTTTTTTTTGGTGGGGGAGTTGAAACCTAATTTTGTGGCGTAGCAGCTGCCACCATGGTGAGCAAGGG	ENST00000499247.2	MUSCLE	rnaseq_rpkm=12.4820173468493	te=1.46713534313239	geneName=TOB1	2
335	TAAACTTAAGCTTGGTACCGGCTTCTGTGGTCTGATCTTCCTGCGGCTGAACCGCCCGGCTGAGCCGACATTGCCGGCGTCTTGGCGATTCGGCCCGACGAGCTCCGCTTTCGCTACAGCGCCACCATGGTGAGCAAGGG	ENST00000243997.3	HEK293	rnaseq_rpkm=248.868106960212	te=0.239007272705339	geneName=ATP5E	2
336	TAAACTTAAGCTTGGTACCGGATTGGCAGGTCCGCACGCCCCGCCTCTTCCGCTTCTGTGGTCTGATCTTCCTGCGGCTGAACCGCCCGGCTGAGCCGACATTGCCGGCGTCTTGGCGAAGCCACCATGGTGAGCAAGGG	ENST00000243997.3	HEK293	rnaseq_rpkm=248.868106960212	te=0.239007272705339	geneName=ATP5E	1
337	TAAACTTAAGCTTGGTACCGGAGGGGCCGCGGGAGACGTGGTGCCGCTGCGGGCTCGCTCTGCCGTGCGCTAGGCTTGGTGGGAAGGCCTGTTCTCGAGTCCGCGCTTTTCGTCACCGCCGCCACCATGGTGAGCAAGGG	ENST00000583741.1	PC3	rnaseq_rpkm=68.0958956683123	te=4.5373959746642	geneName=SRSF1	2
338	TAAACTTAAGCTTGGTACCGCGAGCTGATAAAGGCGCCATTTTGGAGGGGCCGCGGGAGACGTGGTGCCGCTGCGGGCTCGCTCTGCCGTGCGCTAGGCTTGGTGGGAAGGCCTGTTCTCGCCACCATGGTGAGCAAGGG	ENST00000583741.1	PC3	rnaseq_rpkm=68.0958956683123	te=4.5373959746642	geneName=SRSF1	1
339	TAAACTTAAGCTTGGTACCGAACAACAACAACAACAACAACAACAACAACAACAACAACAACAACGTGGTGACAACTGGCGGCAGCGCGCCGCGGGCCCGAGACTTAGTCTCGGGCCGCCGCCACCATGGTGAGCAAGGG	ENST00000539871.1	HEK293	rnaseq_rpkm=76.9204747752214	te=0.163110349799492	geneName=ANAPC5	2
340	TAAACTTAAGCTTGGTACCGCAACAACAACAACAACAACAACAACAACAACAACAACAACAACAAGTGGTGACAACTGGCGGCAGCGCGCCGCGGGCCCGAGACTTAGTCTCGGGCCGCCGCCACCATGGTGAGCAAGGG	ENST00000539871.1	HEK293	rnaseq_rpkm=76.9204747752214	te=0.163110349799492	geneName=ANAPC5	1
341	TAAACTTAAGCTTGGTACCGGGAGCGCCGGGAGTCCGGGCGGGGGCGGTGCTGTGGATTGTCCCCGACTACAACCCCCGGCCTCCGGTGTGGCTGTCTCTGTTGGTGTCATCAAGGTGTTGCCACCATGGTGAGCAAGGG	ENST00000531413.1	HEK293	rnaseq_rpkm=270.467241653151	te=2.19327470907974	geneName=CFL1	1
342	TAAACTTAAGCTTGGTACCGCGGGAGTCCGGGCGGGGGCGGTGCTGTGGATTGTCCCCGACTACAACCCCCGGCCTCCGGTGTGGCTGTCTCTGTTGGTGTCATCAAGGTGTTCAACGACGCCACCATGGTGAGCAAGGG	ENST00000531413.1	HEK293	rnaseq_rpkm=270.467241653151	te=2.19327470907974	geneName=CFL1	2
343	TAAACTTAAGCTTGGTACCGTGCCGCCGCCGCTGCTGCTGCTCGCCCCGTCGTTACACCAACCCGAGGCTCTTTGTTTCCCCTCTTGGATCTGTTGAGTTTCTTTGTTGAAGAAGCCAGCGCCACCATGGTGAGCAAGGG	ENST00000368635.4	HEK293	rnaseq_rpkm=24.4352009757519	te=5.26780561994435	geneName=MARCKS	2
344	TAAACTTAAGCTTGGTACCGCCCGCATCTTATTAGCAACCAGGGAGATTTCTCCATTTTCCTCTTGTCTACAGTGCGGCTACAAATCTGGGATTTTTTTATTACTTCTTTTTTTTTCGAAGCCACCATGGTGAGCAAGGG	ENST00000368635.4	HEK293	rnaseq_rpkm=24.4352009757519	te=5.26780561994435	geneName=MARCKS	1
345	TAAACTTAAGCTTGGTACCGAACAACAACACTTGTACGACAGAGGTGGTTTGCTCTTCCGTTGCCCCGTGGCTTCAGCTCATCTTTGGCAGGAAGGCGAGGCTTCCGCCCGGCACAGGGGGCCACCATGGTGAGCAAGGG	ENST00000377351.4	HEK293	rnaseq_rpkm=116.118995171969	te=3.0080322803356	geneName=UBA1	2
346	TAAACTTAAGCTTGGTACCGCAACAACAACCTTGTACGACAGAGGTGGTTTGCTCTTCCGTTGCCCCGTGGCTTCAGCTCATCTTTGGCAGGAAGGCGAGGCTTCCGCCCGGCACAGGGGGCCACCATGGTGAGCAAGGG	ENST00000377351.4	HEK293	rnaseq_rpkm=116.118995171969	te=3.0080322803356	geneName=UBA1	1
347	TAAACTTAAGCTTGGTACCGAACAACAACAACAACAACAACAACGCAGGCGCACTGCGAACGCCGGCTGAGCTGAGTCTCGCTGCTCGGTGCGAGGCGGCGGAGAGCGAGGCCTGAAATCGCCACCATGGTGAGCAAGGG	ENST00000465882.1	PC3	rnaseq_rpkm=12.475144465342	te=3.40133540725024	geneName=KPNA1	2
348	TAAACTTAAGCTTGGTACCGCAACAACAACAACAACAACAACAAGCAGGCGCACTGCGAACGCCGGCTGAGCTGAGTCTCGCTGCTCGGTGCGAGGCGGCGGAGAGCGAGGCCTGAAATCGCCACCATGGTGAGCAAGGG	ENST00000465882.1	PC3	rnaseq_rpkm=12.475144465342	te=3.40133540725024	geneName=KPNA1	1
349	TAAACTTAAGCTTGGTACCGAACTCTCTGTGCAGACCGCTGTAAGTGGGACCTTTGAAGACAGTCAAATAGTGTTCAATTCTATAGGGATCTTCTCTGGATCAAGCAAAGGTGGTGAAAAGCCACCATGGTGAGCAAGGG	ENST00000488451.1	PC3	rnaseq_rpkm=65.3152922028352	te=0.223669120123577	geneName=ITGB1BP1	2
350	TAAACTTAAGCTTGGTACCGAGCCGGCGCTGGAGCGGGAACGGGAGTAGCTGCCTGGGCGCCAAAGGCCGCGGCACTCCCACGCGGACCCCGAAGTCCGCAACCCGGGGATCGGCCCGCGGCCACCATGGTGAGCAAGGG	ENST00000488451.1	PC3	rnaseq_rpkm=65.3152922028352	te=0.223669120123577	geneName=ITGB1BP1	1
351	TAAACTTAAGCTTGGTACCGCGGTCCTAGGAGGAGCAGGAGCCTGGTGCTTTCTATCAGGGAGGGATCACACCGGCTCACTGCTGAGCCGGCCAGGCAGACACAGGCTTGGGCTCTGCTGGCCACCATGGTGAGCAAGGG	ENST00000377855.2	HEK293	rnaseq_rpkm=19.3793085736441	te=2.24478360177909	geneName=ACOT7	1
352	TAAACTTAAGCTTGGTACCGCACACCGGCTCACTGCTGAGCCGGCCAGGCAGACACAGGCTTGGGCTCTGCTGGGCATCATACTTGTCACTGGGTAAACAGTTTGCCCACTTACCGCAGGGCCACCATGGTGAGCAAGGG	ENST00000377855.2	HEK293	rnaseq_rpkm=19.3793085736441	te=2.24478360177909	geneName=ACOT7	2
353	TAAACTTAAGCTTGGTACCGGCGAGGGCGCGCCCCGGCTGGGCGTGGACACTGTTCTCCGGCCGCGTCGGGCCGGGCGGGTGGGGCGTTCCTGCGGGTTGGGCGGCTGGGCCCTCCGGGGGCCACCATGGTGAGCAAGGG	ENST00000393198.2	HEK293	rnaseq_rpkm=238.965804346887	te=0.277659244204837	geneName=NME2	1
354	TAAACTTAAGCTTGGTACCGGCGCCCCTCCTCCGCCGCCGGCTCCCGGGTGTGGTGGTCGCACCAGCTCTCTGCTCTCCCAGCGCAGCGCCGCCGCCCGGCCCCTCCAGCTTCCCGGACCGCCACCATGGTGAGCAAGGG	ENST00000393198.2	HEK293	rnaseq_rpkm=238.965804346887	te=0.277659244204837	geneName=NME2	2
355	TAAACTTAAGCTTGGTACCGAGCACACAGAGGACCCGGCCATCTGCTTTGGTTCAGAGCCCTGTGTCTGTCAGTCAGTCTCTCCCTGGCTCTCCCTCCATCCTCATTCCTGCCTGAAGCCGCCACCATGGTGAGCAAGGG	ENST00000315988.4	MUSCLE	rnaseq_rpkm=16.5343137140294	te=2.89544528720971	geneName=ASB2	2
356	TAAACTTAAGCTTGGTACCGAGGTTACTATAGTGTCTGCTCCTACCCCTGGGACAAGATCCCCTAATCAGCTGGCAGGTGGGCGTGGGGGGCACAGGTACAGCTTGGCTTCTCAGCTTTGGCCACCATGGTGAGCAAGGG	ENST00000315988.4	MUSCLE	rnaseq_rpkm=16.5343137140294	te=2.89544528720971	geneName=ASB2	1
357	TAAACTTAAGCTTGGTACCGGGCGTGGCCGGGCTTTCCTGCCTTAGTCCACAGGCTCCTCAGAAGTCAGGGCCCATATCTTCCCCGCATTCTCCTTGGCTGGGGGAAGGGAGAGCCCCCAGCCACCATGGTGAGCAAGGG	ENST00000431168.1	MUSCLE	rnaseq_rpkm=214.600488944204	te=2.98198975324632	geneName=MYL3	2
358	TAAACTTAAGCTTGGTACCGGACGCGGGAGTGTGGAGAGGCCGAGAGGAGCCTTCCGCCCCCCGCCCCGGGACATTGCGCTAGAGGCCGAGGCCCGGAGTCTTACGGCGGCGGGTTGTCCGCCACCATGGTGAGCAAGGG	ENST00000431168.1	MUSCLE	rnaseq_rpkm=214.600488944204	te=2.98198975324632	geneName=MYL3	1
359	TAAACTTAAGCTTGGTACCGCGGGTGGGGTTGTCGACACGTTCAACCCGTTCTGCTGGCTCGAGAACGAAGTAGGCCGTCTCGCTCTGGGTCTCCAGGCCCGCGACCGTCCGCCAGTCGTGCCACCATGGTGAGCAAGGG	ENST00000533410.1	HEK293	rnaseq_rpkm=20.4233199130219	te=2.65009462884904	geneName=RNH1	1
360	TAAACTTAAGCTTGGTACCGGTTTGGGGCCGGGGTCGGGATCGGGGTCAGGGCAGGTGTTACCGTTGGGATCGAGATCGGGACCAGGTTTAAGGTTGCGATCGGGTCGGGATCTGGGGTCGCCACCATGGTGAGCAAGGG	ENST00000543955.1	HEK293	rnaseq_rpkm=32.1364272506324	te=2.83360998641149	geneName=PGAM5	1
361	TAAACTTAAGCTTGGTACCGGGACCGCACTCTGACCCCGCTGGGTCGGGAGCAGGCTGAACTCACTGGGCTCCGCCTGGCAAGCTTGGGGTTGAAGTTTAATAAAATCGTCCATTCGTCTGCCACCATGGTGAGCAAGGG	ENST00000543955.1	HEK293	rnaseq_rpkm=32.1364272506324	te=2.83360998641149	geneName=PGAM5	2
362	TAAACTTAAGCTTGGTACCGCAGCCTTGTTAGGCCTTGGTTGCTATTCTGTAGAAGAGCAGAGTCCCCATAAAGAGGAGGTGCAGGAATTCTTCCCAGAGGCTTTGGAGAGCCCAACAGCGCCACCATGGTGAGCAAGGG	ENST00000412819.1	MUSCLE	rnaseq_rpkm=38.8457135566583	te=2.92408511111014	geneName=GSN	2
363	TAAACTTAAGCTTGGTACCGGTTTACCTACTTCCCACGTCATCATCATTTCTTTTGAGGGAGAACTGAATCAAATTCCCTTAAGGGCCTGACTTCAGCACCCGTCTCTGCAGAGAGAACCGCCACCATGGTGAGCAAGGG	ENST00000589017.1	HEK293	rnaseq_rpkm=33.8023794715794	te=2.45456927684542	geneName=PRKAR1A	2
364	TAAACTTAAGCTTGGTACCGGAGCGCATCCCGGCCATCCGCCCGCGCTCGGCCCCGCAGCGCAGCTGCTGCAGATCCGCGGGGGCCGCCACCTCCTCCGGGGGCTGGCAGCGACAGGACTGCCACCATGGTGAGCAAGGG	ENST00000589017.1	HEK293	rnaseq_rpkm=33.8023794715794	te=2.45456927684542	geneName=PRKAR1A	1
365	TAAACTTAAGCTTGGTACCGCAACAACAACAACAACAACAACAACAACAACAACAACAACAACAGCAAGGCTCAGCCTCAAGATTCACAGCATCTCAGACACAGCCTAGGCCGCACCAGGGCCACCATGGTGAGCAAGGG	ENST00000588147.1	MUSCLE	rnaseq_rpkm=302.296019369877	te=36.3049752185742	geneName=TNNT1	1
366	TAAACTTAAGCTTGGTACCGAACAACAACAACAACAACAACAACAACAACAACAACAACAACAAGCAAGGCTCAGCCTCAAGATTCACAGCATCTCAGACACAGCCTAGGCCGCACCAGGGCCACCATGGTGAGCAAGGG	ENST00000588147.1	MUSCLE	rnaseq_rpkm=302.296019369877	te=36.3049752185742	geneName=TNNT1	2
367	TAAACTTAAGCTTGGTACCGCCTGTTCGCGTCGACTGCCCAGAGTCCGCGAATCCTCCGCTCCGAGCCCGTCCGGACTCCCCCGATCCCAGCTTTCTCTCCTTTGAAAACACTAAGAATAGCCACCATGGTGAGCAAGGG	ENST00000441989.2	PC3	rnaseq_rpkm=71.7079122935287	te=0.203418379066715	geneName=ARPC1A	2
368	TAAACTTAAGCTTGGTACCGCTCTGGGCTTCCGTCCTCCGCCCGCGCCCGACGGAGCCTGTTCGCGTCGACTGCCCAGAGTCCGCGAATCCTCCGCTCCGAGCCCGTCCGGACTCCCCCGGCCACCATGGTGAGCAAGGG	ENST00000441989.2	PC3	rnaseq_rpkm=71.7079122935287	te=0.203418379066715	geneName=ARPC1A	1
369	TAAACTTAAGCTTGGTACCGCTAACAGGGGTGTCAAGCTTCCATTTTGGTATCTACTTCTAAATACACTCAGAACAGGAGAAATTTGGACTAATTTTCAAACTACAGACACTTTCTAATCGCCACCATGGTGAGCAAGGG	ENST00000398637.5	PC3	rnaseq_rpkm=24.3942604022457	te=2.80605000814838	geneName=SLC38A1	2
370	TAAACTTAAGCTTGGTACCGGCACAGGAGGGGAGGAGACCGCGCGCGGGACGGGGAGGATTGGCCTGTCCGCGTTAAACCATCACAAGCCTTGGTTGCGGAAGGGCCACGCGTCCCCCAGGCCACCATGGTGAGCAAGGG	ENST00000398637.5	PC3	rnaseq_rpkm=24.3942604022457	te=2.80605000814838	geneName=SLC38A1	1
371	TAAACTTAAGCTTGGTACCGCGAGCGGGCGGCGGGCGCGCGCACCTTGGGGGAGAAACCCGGGACCAGCTCACCGTGTACTTGGGCAAGCGGGACTTCGTAGATCACCTGGACAAAGTGGGCCACCATGGTGAGCAAGGG	ENST00000571428.1	HEK293	rnaseq_rpkm=40.8260826777155	te=0.276736221195272	geneName=ARRB2	1
372	TAAACTTAAGCTTGGTACCGGGAGCGCCCCCGCCCCCGCCCGGCCGCCCGCCACAACGCACTGAAGCTGCGCTTCCCGGCCGAGGACGAGTTCCCCGACCTGAGCGCCCACAACAACCACGCCACCATGGTGAGCAAGGG	ENST00000557530.1	HEK293	rnaseq_rpkm=570.652502882703	te=2.63353810058091	geneName=CKB	2
373	TAAACTTAAGCTTGGTACCGGCTGTTCGCCTGCGTCGCTCCGGGAGCTGCCGACGGACGGAGCGCCCCCGCCCCCGCCCGGCCGCCCGCCACAACGCACTGAAGCTGCGCTTCCCGGCCGGCCACCATGGTGAGCAAGGG	ENST00000557530.1	HEK293	rnaseq_rpkm=570.652502882703	te=2.63353810058091	geneName=CKB	1
374	TAAACTTAAGCTTGGTACCGTCGCACTCTGTTCTTCCGCCGCTCCGCCGTCGCGTTTCTCTGCCGGTGAGCGCCCCGCCCCGGGGCCTGAGCTGGACGTCGCAGGCCTGCGCCCCCCGACGCCACCATGGTGAGCAAGGG	ENST00000571721.1	HEK293	rnaseq_rpkm=181.170571037151	te=2.70349278242155	geneName=ACTG1	1
375	TAAACTTAAGCTTGGTACCGGCGGGTCTGGCTGGCGGCAGCGGCGGGAGGGAGCCGAGAGACCCGAGTGCACGTGTGGAGAAGCGGCGGCACAAGCGCGGCGGCGGGAGACACTCCCGCCGCCACCATGGTGAGCAAGGG	ENST00000497255.1	PC3	rnaseq_rpkm=107.722386861019	te=2.88396605299016	geneName=NAA50	1
376	TAAACTTAAGCTTGGTACCGTTGCGCTGAGCTTCGGTTGGCCCGGCTTCCTTGAGGCGTAAGCTCGGTCTGTCCATTGAGGAGCGAGCGTCGCGGGGGCCGTCGGGAAGGGCGGCCGACCGCCACCATGGTGAGCAAGGG	ENST00000304414.7	PC3	rnaseq_rpkm=26.0825557242023	te=2.51917417826946	geneName=ARL6IP1	1
377	TAAACTTAAGCTTGGTACCGCTGCGGGGCGTTCCCTCGGGTTGTGGTTGGTGTGCGGGTTTCGGTTGGAGGACTCGTTGGGGAGGTGGCCTGCGCTTGTAGAGACTGCATCCCCGAGACGGCCACCATGGTGAGCAAGGG	ENST00000304414.7	PC3	rnaseq_rpkm=26.0825557242023	te=2.51917417826946	geneName=ARL6IP1	2
378	TAAACTTAAGCTTGGTACCGCATCAATCCTGGCCAGCTGATTCTCCTCTTTACCAGAACACCATTGAGCTTAGTACAGAAGAATATTGCAAACCTGAAATCATTAAAGCCAGACAAGCCTGCCACCATGGTGAGCAAGGG	ENST00000374594.1	PC3	rnaseq_rpkm=65.5088834331407	te=0.320915835574527	geneName=CTNNAL1	1
379	TAAACTTAAGCTTGGTACCGAAAGCTTGGACTTAAGCTGGGTTTGCTCACCTCTGACGCTGACTGCGAAATTGAGAAGTGGGAAGATCAGGAGATTGAGATTGTTCAATTTGGACGGAACGCCACCATGGTGAGCAAGGG	ENST00000374594.1	PC3	rnaseq_rpkm=65.5088834331407	te=0.320915835574527	geneName=CTNNAL1	2
380	TAAACTTAAGCTTGGTACCGAAGTGCGGCCAGGCAAAGCCACAGGACGGACGCAACCATCTGCGGAAAGGATAGGGGGGAGGAAGACTTAACACTGCAACAACAGGACTTAACCACCACCGCCACCATGGTGAGCAAGGG	ENST00000579226.1	MUSCLE	rnaseq_rpkm=68.7008302426569	te=1.37545261601158	geneName=MYL12A	2
381	TAAACTTAAGCTTGGTACCGCCGCCCTTCGCCGTGCCCTGGAAAGTGCGGCCAGGCAAAGCCACAGGACGGACGCAACCATCTGCGGAAAGGATAGGGGGGAGGAAGACTTAACACTGCAGCCACCATGGTGAGCAAGGG	ENST00000579226.1	MUSCLE	rnaseq_rpkm=68.7008302426569	te=1.37545261601158	geneName=MYL12A	1
382	TAAACTTAAGCTTGGTACCGCAACAACAACAACAACAACAACAACAGCGGGCGGAGCGCCGGGGAAGCGAAGTAGGCAGGGGCGAGGCGGCTGGGGACCGCGGGGCGGACGGGAGCGAGTGCCACCATGGTGAGCAAGGG	ENST00000476279.1	MUSCLE	rnaseq_rpkm=36.5221634635217	te=0.592450778674868	geneName=NDUFB2	1
383	TAAACTTAAGCTTGGTACCGAACAACAACAACAACAACAACAACAAGCGGGCGGAGCGCCGGGGAAGCGAAGTAGGCAGGGGCGAGGCGGCTGGGGACCGCGGGGCGGACGGGAGCGAGTGCCACCATGGTGAGCAAGGG	ENST00000476279.1	MUSCLE	rnaseq_rpkm=36.5221634635217	te=0.592450778674868	geneName=NDUFB2	2
384	TAAACTTAAGCTTGGTACCGCGCCCAGTGAGGGCCCGGAAGTGGGTCGCGCGGAGATTGCTGGGCGGTTCTTGCCGGAAGCGGAGAGCGGCTGATCGCAGTCCGGAGCAGGTGGTCCATTGCCACCATGGTGAGCAAGGG	ENST00000421589.1	PC3	rnaseq_rpkm=32.0481117415676	te=2.42167179008011	geneName=CAP1	2
385	TAAACTTAAGCTTGGTACCGTCTCCGGGGCGTGGCGAAGAGGGGCGGAGTCACGAGCGGGGCGGTGAGACTTCCTGCCCAGTCGCGGGCCAGCCTAGCGCTTCAGCCGGCGGCTCATTTCGCCACCATGGTGAGCAAGGG	ENST00000421589.1	PC3	rnaseq_rpkm=32.0481117415676	te=2.42167179008011	geneName=CAP1	1
386	TAAACTTAAGCTTGGTACCGGCTCGGGCGCCTTGTTAGGACGAAGGGGAAGGAGGAGAAGCGCTTAAAGCGGCGGGAGCGGTGCGGGAGAGGGGTTGGACCCAGGGCTGAGGCAGGCCCCGCCACCATGGTGAGCAAGGG	ENST00000557320.1	PC3	rnaseq_rpkm=79.2761207477719	te=0.356526434729034	geneName=PAPOLA	1
387	TAAACTTAAGCTTGGTACCGCAGGCCCCCCCCTCCCTCCCGCCTCAGTGGATCTTGCCCAGGGCGGCAGCGGCGGCGGTTGCGGGGGGGAAGTGACTGGGCGGTGCCGGCGCCGGAGACGGCCACCATGGTGAGCAAGGG	ENST00000557320.1	PC3	rnaseq_rpkm=79.2761207477719	te=0.356526434729034	geneName=PAPOLA	2
388	TAAACTTAAGCTTGGTACCGAGTGAAGGTGGAAGCGGCCGCGGCGGCAGCAGACCCCAGAGTCAGAAGGAGTGAGAACCCTGACCCCTAATCCCACTGCATCCAGCCAATAGGAGCCCAGGCCACCATGGTGAGCAAGGG	ENST00000397856.3	MUSCLE	rnaseq_rpkm=20.6088133717556	te=7.23635306558047	geneName=NDRG2	1
389	TAAACTTAAGCTTGGTACCGAGGTGGAAGCGGCCGCGGCGGCAGCAGACCCCAGAGTCAGAAGGAGTGAGAACCCTGACCCCTAATCCCACTGCATCCAGCCAATAGGAGCCCAGCCACCGCCACCATGGTGAGCAAGGG	ENST00000397856.3	MUSCLE	rnaseq_rpkm=20.6088133717556	te=7.23635306558047	geneName=NDRG2	2
390	TAAACTTAAGCTTGGTACCGGTCTGTGGTCCTCTCTCGGCTCCTCGCGGCTCGCGGCGGCCGACGGTTCCTGGGACACCTGCTTGCTTGGCCCGTCCGGCGGCTCAGGGCTTCTCTGCTGGCCACCATGGTGAGCAAGGG	ENST00000262613.5	HEK293	rnaseq_rpkm=12.1683971795881	te=2.23437340944924	geneName=SLC9A3R1	1
391	TAAACTTAAGCTTGGTACCGTGCTGCGCTCCCGGTTCGCTGGACGGGAAGAAGGGCTGGGCCGTCCCGTCCCGTCCCCATCGGAACCCCAAGTCGCGCCGCTGACCCGTCGCAGGGCGAGGCCACCATGGTGAGCAAGGG	ENST00000262613.5	HEK293	rnaseq_rpkm=12.1683971795881	te=2.23437340944924	geneName=SLC9A3R1	2
392	TAAACTTAAGCTTGGTACCGAAGAGACCTCGCGGGCGCGGAGCGAAAGGCCGGCGTGAGTGAGCGCGGAGACAGTGGCCGCCGGCGGCCCAACCCGTCTATCCCTTCGGCCGCCGCCGGCGCCACCATGGTGAGCAAGGG	ENST00000265563.8	HEK293	rnaseq_rpkm=11.1686746702187	te=3.01288256027946	geneName=PRKAR2A	2
393	TAAACTTAAGCTTGGTACCGAGCTCGCCTGCCCGTCGGTCCCCGCGGCGGCGGCGGCTGCCCAGTGACAGCGGCGGCGGTGCCAGGTCGGCCGTGGTAGCGTAGGGTTGCGCGGCCCGGAGCCACCATGGTGAGCAAGGG	ENST00000265563.8	HEK293	rnaseq_rpkm=11.1686746702187	te=3.01288256027946	geneName=PRKAR2A	1
394	TAAACTTAAGCTTGGTACCGAACAACAACAACAACAACAACAACAACAACAACAACAACAAATATAAGTGGAGGCGTCGCGCTGGCGGGCATTCCTGAAGCTGACAGCATTCGGGCCGAGGCCACCATGGTGAGCAAGGG	ENST00000559720.1	MUSCLE	rnaseq_rpkm=103.357039278724	te=8.87661262363483	geneName=B2M	2
395	TAAACTTAAGCTTGGTACCGCAACAACAACAACAACAACAACAACAACAACAACAACAACAATATAAGTGGAGGCGTCGCGCTGGCGGGCATTCCTGAAGCTGACAGCATTCGGGCCGAGGCCACCATGGTGAGCAAGGG	ENST00000559720.1	MUSCLE	rnaseq_rpkm=103.357039278724	te=8.87661262363483	geneName=B2M	1
396	TAAACTTAAGCTTGGTACCGTTGTGAATAAGAACCAGAGCTTGTAGAAACCACTTTAATCATATCCAGGAGTTTGCAAGAAACAGGTGCTTAACACTAATTCACCTCCTGAACAAGAAAAGCCACCATGGTGAGCAAGGG	ENST00000482059.2	MUSCLE	rnaseq_rpkm=82.188313807752	te=0.394397818364687	geneName=CD36	2
397	TAAACTTAAGCTTGGTACCGAACAACAACAACAACAACAACAACAACAACAACAACAACAACAACAACAACAACAACAACAACAACAACAACAACAACAACAACAATACCGTCCGGCGCGGCCACCATGGTGAGCAAGGG	ENST00000560959.1	MUSCLE	rnaseq_rpkm=131.172201210944	te=1.43021683637598	geneName=TPM1	2
398	TAAACTTAAGCTTGGTACCGGACTGCAGTGTAGGACTTTCCTGCAGAATACCATTTGATCCTATTAAGAATTGTCCAAAAGTTGGAGCATTTGATTGAAAAATCCTTCTTAGCCATTTTAGCCACCATGGTGAGCAAGGG	ENST00000482059.2	MUSCLE	rnaseq_rpkm=82.188313807752	te=0.394397818364687	geneName=CD36	1
399	TAAACTTAAGCTTGGTACCGGGACTGGAAGTTCCTCTACTCCGTGCGTTTACGGGGTCCTGGAGGAGGCTCCTGGGACCTCGAGCTTGGGGGAAAGCCGGTCGGGGAGACTGACTCCCCCGCCACCATGGTGAGCAAGGG	ENST00000589171.1	PC3	rnaseq_rpkm=64.1781548244905	te=2.54240161544031	geneName=ELOF1	1
400	TAAACTTAAGCTTGGTACCGAACATTGTTGACCAGCCTGCCACTTGCCTCCCTGCCTGCTTCTGGCCGCCTTGATTGCCTGGTCCTTCAAGCTCCTTCTGGGTCTGACAAAGCAGGGACCGCCACCATGGTGAGCAAGGG	ENST00000456238.2	MUSCLE	rnaseq_rpkm=122.902685210211	te=1.00693103676618	geneName=LMOD2	2
401	TAAACTTAAGCTTGGTACCGCAACTTGTTGACCAGCCTGCCACTTGCCTCCCTGCCTGCTTCTGGCCGCCTTGATTGCCTGGTCCTTCAAGCTCCTTCTGGGTCTGACAAAGCAGGGACCGCCACCATGGTGAGCAAGGG	ENST00000456238.2	MUSCLE	rnaseq_rpkm=122.902685210211	te=1.00693103676618	geneName=LMOD2	1
402	TAAACTTAAGCTTGGTACCGCCCCGACCCCATCCTTCCAAGCGCGACTACCGGGACGCCTGGCTCCTCCCGGCGGCCGTCGGGAGGCGATCCCGAAGCTTTAGCTCATCCACCTGCAGACGCCACCATGGTGAGCAAGGG	ENST00000589171.1	PC3	rnaseq_rpkm=64.1781548244905	te=2.54240161544031	geneName=ELOF1	2
403	TAAACTTAAGCTTGGTACCGCTGGAAACGGAGCTGGGGGCAGGAAAGGCCCTCTGTGTGTTCTAGAGTAGTCTTCAACCCCTGGGTCCCTCTGTTCCCTGCATCTTCCTGTGCTGAGAGAGCCACCATGGTGAGCAAGGG	ENST00000557169.1	MUSCLE	rnaseq_rpkm=21.047260317603	te=6.84992664620107	geneName=NDRG2	1
404	TAAACTTAAGCTTGGTACCGCTGCATCTTCCTGTGCTGAGAGAGGAAGCCTGGTGTTTGAGGCGAAGTGGGGAAGTAGAGACAACTTCCCAGTCTCATTTCCTCATCCTGCCAGGCCACCGCCACCATGGTGAGCAAGGG	ENST00000557169.1	MUSCLE	rnaseq_rpkm=21.047260317603	te=6.84992664620107	geneName=NDRG2	2
405	TAAACTTAAGCTTGGTACCGAGGCTCGGAGGCGGCAGCGCGGTCCCCGGCCAGGAGCAAGCGCGCCGGCGTGAGCGGCGGCGGCAAAGGCTGTGGGGAGGGGGCTTCGCAGATCCCCGAGGCCACCATGGTGAGCAAGGG	ENST00000343315.5	PC3	rnaseq_rpkm=16.7701101560465	te=3.59517080416402	geneName=TMPO	2
406	TAAACTTAAGCTTGGTACCGGTGTGTGGGCTGGGGTTGGTGCGAGCTTCCAGCTTGGCCGCAGTTGGTTCGTAGTTCGGCTCTGGGGTCTTTTGTGTCCGGGTCTGGCTTGGCTTTGTGTGCCACCATGGTGAGCAAGGG	ENST00000343315.5	PC3	rnaseq_rpkm=16.7701101560465	te=3.59517080416402	geneName=TMPO	1
407	TAAACTTAAGCTTGGTACCGTTTGGGCGCCAGAGCAGAGGAAGAAGGCAGAACGTTTGCGTTTCAGTCCTTATCTTTGCAAGTGCAAGGCAGACAGCCATTTGGTTGTGAGGTGTCTGGAGCCACCATGGTGAGCAAGGG	ENST00000541468.1	PC3	rnaseq_rpkm=30.8672995056375	te=0.354697346038372	geneName=NCAPG2	1
408	TAAACTTAAGCTTGGTACCGAGAAGGCAGAACGTTTGCGTTTCAGTCCTTATCTTTGCAAGTGCAAGGCAGACAGCCATTTGGTTGTGAGGTGTCTGGAAAGTTTTGGAAAATTTGTCCCGCCACCATGGTGAGCAAGGG	ENST00000541468.1	PC3	rnaseq_rpkm=30.8672995056375	te=0.354697346038372	geneName=NCAPG2	2
409	TAAACTTAAGCTTGGTACCGCGGAAGTGTCCGCACGTCGGGCCTCCGAGGCTTCTCTTTCTCCCCTGGCGGTCCGGCTCTCGAAGGTGGCGTGACGGGGGCGGGGGTGGCGGCGCGTTCTGCCACCATGGTGAGCAAGGG	ENST00000343587.5	PC3	rnaseq_rpkm=40.1989857374824	te=0.29989803855396	geneName=STX10	1
410	TAAACTTAAGCTTGGTACCGACGGGGGCGGGGGTGGCGGCGCGTTCTCCTCGGTTGGGAGGGAACCAGCCCGCGAACCCAGGCCGGGAGGGGGGTTCGGCCTGGGGGGGAAGGGACTGACGCCACCATGGTGAGCAAGGG	ENST00000343587.5	PC3	rnaseq_rpkm=40.1989857374824	te=0.29989803855396	geneName=STX10	2
411	TAAACTTAAGCTTGGTACCGCGCCGCGCTTCCTCCTGAAGGTGACTGCGCCCGCGGGGACGCAGGGGGCGGGGCCCGGGTCGCCCGGAGCCGGGATTGGGCAGAGGGCGGGGCGGCGGAGGCCACCATGGTGAGCAAGGG	ENST00000319622.6	HEK293	rnaseq_rpkm=93.1033839597019	te=3.03739711317628	geneName=PKM	1
412	TAAACTTAAGCTTGGTACCGAACAACAACAACAACAACAACAACAACAACAACAACAGTAGTTCCGCCCGCTGGTCATCGCGCCCTTTCCCCTGCCGGTGTCCTGCTCGCCGTCCCCGCCGCCACCATGGTGAGCAAGGG	ENST00000559729.1	HEK293	rnaseq_rpkm=69.8720459973365	te=0.258689390134303	geneName=SEC11A	2
413	TAAACTTAAGCTTGGTACCGCAACAACAACAACAACAACAACAACAACAACAACAACAACAACAACAACAACAACAACAACAACAACAACAACAAGACGTCCAGAGCAGAGTCAGCCAGCGCCACCATGGTGAGCAAGGG	ENST00000447574.1	MUSCLE	rnaseq_rpkm=16.7243512553861	te=5.04918038607446	geneName=HSPB1	1
414	TAAACTTAAGCTTGGTACCGAACAACAACAACAACAACAACAACAACAACAACAACAACAACAACAACAACAACAACAACAACAACAACAACAACGACGTCCAGAGCAGAGTCAGCCAGCGCCACCATGGTGAGCAAGGG	ENST00000447574.1	MUSCLE	rnaseq_rpkm=16.7243512553861	te=5.04918038607446	geneName=HSPB1	2
415	TAAACTTAAGCTTGGTACCGCAACAACAACAACAACAACAACAACAACAACAACAAAGTAGTTCCGCCCGCTGGTCATCGCGCCCTTTCCCCTGCCGGTGTCCTGCTCGCCGTCCCCGCCGCCACCATGGTGAGCAAGGG	ENST00000559729.1	HEK293	rnaseq_rpkm=69.8720459973365	te=0.258689390134303	geneName=SEC11A	1
416	TAAACTTAAGCTTGGTACCGCAACAACAACAACAACAACAACACTCATTCGTTCCCAGCAGGCCCTGCGCGCGGCAACAAGGCGGGGTCCAGGTGGAGGTCTTGAGGCTATCAGATCGGTGCCACCATGGTGAGCAAGGG	ENST00000360840.5	PC3	rnaseq_rpkm=52.7089944540432	te=0.339773505110882	geneName=MRPL37	1
417	TAAACTTAAGCTTGGTACCGAACAACAACAACAACAACAACAACTCATTCGTTCCCAGCAGGCCCTGCGCGCGGCAACAAGGCGGGGTCCAGGTGGAGGTCTTGAGGCTATCAGATCGGTGCCACCATGGTGAGCAAGGG	ENST00000360840.5	PC3	rnaseq_rpkm=52.7089944540432	te=0.339773505110882	geneName=MRPL37	2
418	TAAACTTAAGCTTGGTACCGCCTCCCCCAGCCTCGCTGCCGCCTTGCAGTTTGATCTCAGACTGCTGTGCTAGCAATCAGCGAGACTCCGTGGGCGTAGGACCCTCCGAGCCAGAGAACCGCCACCATGGTGAGCAAGGG	ENST00000590353.1	HEK293	rnaseq_rpkm=34.7011433384247	te=2.56037708823531	geneName=PRKAR1A	2
419	TAAACTTAAGCTTGGTACCGGAGCTGTGGTGGGCTCCACCCAGTTCGAGCTTCCCGGCTGCTTTGGTTACCTAATCAAGCCTGGGCATTGGCAGGCGCCCCTCCCCCAGCCTCGCTGCCGGCCACCATGGTGAGCAAGGG	ENST00000590353.1	HEK293	rnaseq_rpkm=34.7011433384247	te=2.56037708823531	geneName=PRKAR1A	1
420	TAAACTTAAGCTTGGTACCGAGGGAAGTGCGTCAGAGGAGGCGCGGGGAGAGTAGGGTGCTGTGGTCTGAGCTAGAGGGTGAAGCTGGCGGAGCAGGAGGTTGGGCGTCTGATTGCCAGAGCCACCATGGTGAGCAAGGG	ENST00000508902.1	HEK293	rnaseq_rpkm=43.003330112268	te=0.235353090594734	geneName=CLDND1	2
421	TAAACTTAAGCTTGGTACCGTCTGTCCCTCCTACAACTCCCACAAGGCCCCTCGGCCCCGGGCCGCGGCCCGGCCCGGAGTGGGGGCGGGCGGAGGCGCGGGAGTTATCGAGGGGGCGGGGCCACCATGGTGAGCAAGGG	ENST00000508902.1	HEK293	rnaseq_rpkm=43.003330112268	te=0.235353090594734	geneName=CLDND1	1
422	TAAACTTAAGCTTGGTACCGGTGGGGGGCGTGGCAGCCCGGCCCGTGGGCGGGTTTGGAGGAGCCAGTGTATTGCTAGAAGTCCTAGAAGAAATTTGGAGTGTGCGTGCGCGCCGAGCGGGCCACCATGGTGAGCAAGGG	ENST00000577253.1	MUSCLE	rnaseq_rpkm=10.9232581317006	te=2.93080979455053	geneName=PER1	1
423	TAAACTTAAGCTTGGTACCGACCATCCAGAAGTGTCTCCCACTGAAGGCATCCGTGGTTGTTTTTAAGCCACAAAAAAGCCACACCCAAGATCACCTGACACCCACCCTGACAAGTGTCCGCCACCATGGTGAGCAAGGG	ENST00000337970.3	HEK293	rnaseq_rpkm=151.703997576389	te=2.3830123421195	geneName=HNRNPF	2
424	TAAACTTAAGCTTGGTACCGGTCGTGGAAGCAGGACTGCGCCGCGTCTTCCTCAAGGTGGGGTTCGGGGGGCCACCGAATCGCTGTCACGCCGGCAGGTTGAGAACAAAAACAAGCACCTGCCACCATGGTGAGCAAGGG	ENST00000337970.3	HEK293	rnaseq_rpkm=151.703997576389	te=2.3830123421195	geneName=HNRNPF	1
425	TAAACTTAAGCTTGGTACCGATCAACAGCCATTCTCAAACAGAAGAACCGTCCCAATCGGTTAATTGTTGTTGAAGCCATCATTGAGGACAACAGTGTGGTGTCCTTGTCCCAGCCCAAGGCCACCATGGTGAGCAAGGG	ENST00000417448.1	HEK293	rnaseq_rpkm=88.7934000038293	te=3.86253299865944	geneName=VCP	2
426	TAAACTTAAGCTTGGTACCGACTCCGCCGGCGCGGCGCCCCGGGGCTTTGGGGCGCCAGTCTGCCGTCCGGCCTACCACCCGCCGAAAGCCTTTGGTCCCCGGAGAGAGCAGGCCCCGCGGCCACCATGGTGAGCAAGGG	ENST00000417448.1	HEK293	rnaseq_rpkm=88.7934000038293	te=3.86253299865944	geneName=VCP	1
427	TAAACTTAAGCTTGGTACCGAGGTGGGTGCCAGGCCCTGGCCGTGGCGAAAGAGCCGGCGGAGCCGGAGACCCGCTCCCGGAGACGCCGCCTCGCGATCCCCGCGCGGGCGGGACCGGGCGCCACCATGGTGAGCAAGGG	ENST00000392204.2	PC3	rnaseq_rpkm=65.1886865294652	te=0.323355310418455	geneName=TMEM147	1
428	TAAACTTAAGCTTGGTACCGCGGGCTCCAGTGGGCGGGACCAGAGGAGTCCCGCGTTCGGGGAGTATCTCAAGGCCGTGACCCGTGTATTATTGTCCGAGTGGCCGGAACGGGAGCCAACGCCACCATGGTGAGCAAGGG	ENST00000370841.4	MUSCLE	rnaseq_rpkm=19.394236364763	te=2.40723798189737	geneName=ACADM	2
429	TAAACTTAAGCTTGGTACCGAACAACAACAACAACAACAACAACAACAACAACAGCTGCTGAGCGGTTTTGCAGACTACCATCTTCCCTGCAACTCTGAAGGATCGACTTAACCACCACCGCCACCATGGTGAGCAAGGG	ENST00000536605.1	MUSCLE	rnaseq_rpkm=68.7008302426569	te=1.37545261601158	geneName=MYL12A	2
430	TAAACTTAAGCTTGGTACCGCACAGGCGATTGGTTTTAGTGGTAGGTGTGTGGGGATCTGTTCTGGTCATCTGGTTGCTGGTCATCGGTGTGCAGTATTGATCAGGACCTGCAAACCCAAGCCACCATGGTGAGCAAGGG	ENST00000397204.4	MUSCLE	rnaseq_rpkm=17.1011158294143	te=0.798949054058267	geneName=CAPN3	1
431	TAAACTTAAGCTTGGTACCGCAAAAAGAAAAAAACCAAGCCACAGCCTGGCAGCTCTGATCAGGAAAGTGAGGAACAGCAACAATTCCGGAACATTTTCAAGCAGATAGCAGGAGTTGACGCCACCATGGTGAGCAAGGG	ENST00000397204.4	MUSCLE	rnaseq_rpkm=17.1011158294143	te=0.798949054058267	geneName=CAPN3	2
432	TAAACTTAAGCTTGGTACCGCAACAACAACAACAACAACAACAACAACAACAACGCTGCTGAGCGGTTTTGCAGACTACCATCTTCCCTGCAACTCTGAAGGTTGGACTTAACCACCACCGCCACCATGGTGAGCAAGGG	ENST00000536605.1	MUSCLE	rnaseq_rpkm=68.7008302426569	te=1.37545261601158	geneName=MYL12A	1
433	TAAACTTAAGCTTGGTACCGCGCGTCTGCGGGAATAGGTGCAGCGGGCCCTTGGCGGGGGACTCTGAGGGAGGAGCTGGGGACGGCGACCCTAGGAGAGTTCTTTGGGGTGACTTTCAAGGCCACCATGGTGAGCAAGGG	ENST00000261772.8	HEK293	rnaseq_rpkm=31.2088484673016	te=3.20649383768325	geneName=AARS	2
434	TAAACTTAAGCTTGGTACCGCGTGGCGGGTTGTGGTAGGTCGTGGTCTGAGGCCGGTACAGCTGCGCGTCTGCGGGAATAGGTGCAGCGGGCCCTTGGCGGGGGACTCTGAGGGAGGAGCGCCACCATGGTGAGCAAGGG	ENST00000261772.8	HEK293	rnaseq_rpkm=31.2088484673016	te=3.20649383768325	geneName=AARS	1
435	TAAACTTAAGCTTGGTACCGGGGAAAGAATCCGGAGCCGGGTTCACACACCCCGCGGCGGCGAGGCCTTAAATAGGGAAACGGCCTGAGGCGCGCGCGGGCCTGGAGCCGGGATCCGCCCGCCACCATGGTGAGCAAGGG	ENST00000428771.2	HEK293	rnaseq_rpkm=132.550527163817	te=0.197942190707654	geneName=HES4	1
436	TAAACTTAAGCTTGGTACCGCTAGGGGCTCGGATCGCCGCGCGCTCGCCGCTCGCCCGCCAGCCCGCCCGTGGTCCGTGGCGGCGCGCTCCACCCGGCACGGGGAGGCGCGGGGCGCACCGCCACCATGGTGAGCAAGGG	ENST00000428771.2	HEK293	rnaseq_rpkm=132.550527163817	te=0.197942190707654	geneName=HES4	2
437	TAAACTTAAGCTTGGTACCGACACGGTCTTTGAGCTGAGTCGAGGTGGACCCTTTGAACGCAGTCGCCCTACAGCCGCTGATTCCCCCCGCATCGCCTCCCGTGGAAGCCCAGGCCCGCTGCCACCATGGTGAGCAAGGG	ENST00000584026.1	PC3	rnaseq_rpkm=81.2230580557342	te=2.9508604148036	geneName=KPNA2	1
438	TAAACTTAAGCTTGGTACCGGATTCCCCCCGCATCGCCTCCCGTGGAAGCCCAGGCCCGCTTCGCAGGAAATATTTTTCTCTTCCCCCATCTTTTAGCTTTCTCCCTTTGTCTCATAACCGCCACCATGGTGAGCAAGGG	ENST00000584026.1	PC3	rnaseq_rpkm=81.2230580557342	te=2.9508604148036	geneName=KPNA2	2
439	TAAACTTAAGCTTGGTACCGAACAACAACAACAACAACAACAACAACAACAACAACAACAACAACCGGGCGTCTGTTCTAGTGTTTGAGCCGTCGTGCTTCACCGGTCTACCTCGCTAGCGCCACCATGGTGAGCAAGGG	ENST00000375167.1	HEK293	rnaseq_rpkm=50.9242879855428	te=4.94311823915803	geneName=H2AFX	2
440	TAAACTTAAGCTTGGTACCGCAACAACAACAACAACAACAACAACAACAACAACAACAACAACAACGGGCGTCTGTTCTAGTGTTTGAGCCGTCGTGCTTCACCGGTCTACCTCGCTAGCGCCACCATGGTGAGCAAGGG	ENST00000375167.1	HEK293	rnaseq_rpkm=50.9242879855428	te=4.94311823915803	geneName=H2AFX	1
441	TAAACTTAAGCTTGGTACCGAACAACAACAGAAGGTATTTCATTTCTCCTGTCCCCTCCCCTCCCCACCCCATCTATTAATATTATTCTTTTGAAGATTCTTCGTTGTCAAGCCGCCAAAGCCACCATGGTGAGCAAGGG	ENST00000396525.2	HEK293	rnaseq_rpkm=290.888383222075	te=0.218005550166458	geneName=EIF4G2	2
442	TAAACTTAAGCTTGGTACCGCAACAACAACGAAGGTATTTCATTTCTCCTGTCCCCTCCCCTCCCCACCCCATCTATTAATATTATTCTTTTGAAGATTCTTCGTTGTCAAGCCGCCAAAGCCACCATGGTGAGCAAGGG	ENST00000396525.2	HEK293	rnaseq_rpkm=290.888383222075	te=0.218005550166458	geneName=EIF4G2	1
443	TAAACTTAAGCTTGGTACCGGGGGAGCGCGGGCTGCGGAGAGGCGGGCCGGGCCAAGCGGAGCCGAGCGAGCGGGAGCGCGGCGTCCGGGAGGCGGCGGAGACGCGGGGCTCGGAGGTTTGCCACCATGGTGAGCAAGGG	ENST00000409185.1	HEK293	rnaseq_rpkm=29.4319639206758	te=2.87868982055424	geneName=FAM168B	1
444	TAAACTTAAGCTTGGTACCGCTCCGGGTCCCTCTGTCACTTCCTGAATCCTGCTTCCTGCTTCCCAGAGGCCGGGATCCGGAGCCGCCCGAAGCCGGTGCCGCAGCCCCCTGCGCCCCCGGCCACCATGGTGAGCAAGGG	ENST00000341356.5	HEK293	rnaseq_rpkm=12.3049054803335	te=2.16659771268479	geneName=CORO1B	1
445	TAAACTTAAGCTTGGTACCGTCTGTCACTTCCTGAATCCTGCTTCCTGCTTCCCAGAGGCCGGGATCCGGAGCCGCCCGAAGCCGGTGCCGCAGCCCCCTGCGCCCCCGGTGCCCCCGACGCCACCATGGTGAGCAAGGG	ENST00000341356.5	HEK293	rnaseq_rpkm=12.3049054803335	te=2.16659771268479	geneName=CORO1B	2
446	TAAACTTAAGCTTGGTACCGCGGGCTGCGGAGAGGCGGGCCGGGCCAAGCGGAGCCGAGCGAGCGGGAGCGCGGCGTCCGGGAGGCGGCGGAGACGCGGGGCTCGGAGGTTTTTGAAATCGCCACCATGGTGAGCAAGGG	ENST00000409185.1	HEK293	rnaseq_rpkm=29.4319639206758	te=2.87868982055424	geneName=FAM168B	2
447	TAAACTTAAGCTTGGTACCGAGGACGGGCCTTTCAAGAGGGACACTGGTCACACCGCCCAGTGTCAGCAGCAGCTGCTAGTTCTGAACTGTCTCACTCCCAGGCTACATCTTCTCACTTGGCCACCATGGTGAGCAAGGG	ENST00000397183.2	MUSCLE	rnaseq_rpkm=304.853312767863	te=3.27422742480661	geneName=MYH2	1
448	TAAACTTAAGCTTGGTACCGTCACACCGCCCAGTGTCAGCAGCAGCTGCTAGTTCTGAACTGTCTCACTCCCAGGCTACATCTTCTCACTTGCTAACAAGGACCTCTGAGTTCAGCAGCCGCCACCATGGTGAGCAAGGG	ENST00000397183.2	MUSCLE	rnaseq_rpkm=304.853312767863	te=3.27422742480661	geneName=MYH2	2
449	TAAACTTAAGCTTGGTACCGCAACAACAACAACAACAACAACAACAACAACAACAACAACAACAACAACAACAACAACAACAACAACAACAACAACAACACGGGTCCTTCCGAACTGCGCGCCACCATGGTGAGCAAGGG	ENST00000216605.7	HEK293	rnaseq_rpkm=26.7611844019194	te=2.27346064867772	geneName=MTHFD1	1
450	TAAACTTAAGCTTGGTACCGAGACCGCGCGCGGGACGGGGAGGAATCGCCTGTCCGCGTTAAACCATCACAAGCCATCGTTGCGGAAGGGCCACGCGTCCCCCAGTAGGAGAATCACTCCGCCACCATGGTGAGCAAGGG	ENST00000439706.1	PC3	rnaseq_rpkm=24.3942604022457	te=2.80605000814838	geneName=SLC38A1	1
451	TAAACTTAAGCTTGGTACCGCTAGGTGCCGGTCTCCACTCGCCAGCAGGAGCGGAGAGGGAGCAGGAAAGGAGCCCATTCTCGAGGAAGGGGCTGAAACGGGAAGCTTGGGGAGACCGCTGCCACCATGGTGAGCAAGGG	ENST00000544696.1	HEK293	rnaseq_rpkm=17.0172466065952	te=2.41064984846025	geneName=FADS1	1
452	TAAACTTAAGCTTGGTACCGTGGAGGACGCGGAAGGGACAGCGCTGGCCGGGGAGGGCAAGCGGCCGCTGGCGATCCCTTTGTGGCCTTCCACATCAACAAGGGCCTTGTGAAGAAGTAAGCCACCATGGTGAGCAAGGG	ENST00000544696.1	HEK293	rnaseq_rpkm=17.0172466065952	te=2.41064984846025	geneName=FADS1	2
453	TAAACTTAAGCTTGGTACCGTGTCTCCAGGCACCACCACCAGGGCAGGGACCCACCCCCGCCCCGCCCCACCCCAGGGCCCTGGAGCAGCGGGGCCTGGCACACAGTAGGCGTTCTATAAGCCACCATGGTGAGCAAGGG	ENST00000221561.8	PC3	rnaseq_rpkm=87.1927893622816	te=0.265920036203458	geneName=AES	2
454	TAAACTTAAGCTTGGTACCGATTCTCCCGGCTGGTTTTTCTGCAGAACTGTCCCCACCATCTGACCTGCCAGGAATTCAGCTTGTGAATTTGTCTCTGTCTGTCTCCAGGCACCACCACCGCCACCATGGTGAGCAAGGG	ENST00000221561.8	PC3	rnaseq_rpkm=87.1927893622816	te=0.265920036203458	geneName=AES	1
455	TAAACTTAAGCTTGGTACCGAACAACAACAACAACAACAACAACAACAACAACAACAACAACAACAACAACAACAACAACAACAACAACAACAACAACAACAACAACAACAACAGCCATCGCCACCATGGTGAGCAAGGG	ENST00000533969.1	HEK293	rnaseq_rpkm=62.9794986931448	te=0.246889492719767	geneName=RPS13	2
456	TAAACTTAAGCTTGGTACCGCAACAACAACAACAACAACAACAACAACAACAACAACAACAACAACAACAACAACAACAACAACAACAACAACAACAACAACAACAACAACAACGCCATCGCCACCATGGTGAGCAAGGG	ENST00000533969.1	HEK293	rnaseq_rpkm=62.9794986931448	te=0.246889492719767	geneName=RPS13	1
457	TAAACTTAAGCTTGGTACCGCAACAACAACAACAACAACAACAACAACAACAACAACAACAACAACAACAACAACAACAACAACAACAACAACAACAACAACAACAACAGTGGCGGCGGCGCCACCATGGTGAGCAAGGG	ENST00000595985.1	PC3	rnaseq_rpkm=120.366936411003	te=0.309962085288311	geneName=TRAPPC5	1
458	TAAACTTAAGCTTGGTACCGCAACAACAACAACAACAACAACAACGCCGGTCGTTCGGACGTCTTGCCTGTCGCTGGAGGAGAGGTCCGGGCTCTCCAGGAAGGTGGCTGCGGCGACAAAGCCACCATGGTGAGCAAGGG	ENST00000443702.1	HEK293	rnaseq_rpkm=34.606338199443	te=2.68271701392315	geneName=RBM14	1
459	TAAACTTAAGCTTGGTACCGAACAACAACAACAACAACAACAACAACAACAACAACAACAACAACAACAACAACAACAACAACAACAACAACAACAACAACAACAACAAGTGGCGGCGGCGCCACCATGGTGAGCAAGGG	ENST00000595985.1	PC3	rnaseq_rpkm=120.366936411003	te=0.309962085288311	geneName=TRAPPC5	2
460	TAAACTTAAGCTTGGTACCGCAACAACAACAACAACAGATTGGCGGGAAGCGGCGCGCCGCGCGTGAACCTCCTTGGCCTGGGCGAAGCTGTGTGGACCAAGCAAGTCAGGAGTGTGGCCGCCACCATGGTGAGCAAGGG	ENST00000436844.1	PC3	rnaseq_rpkm=49.8172509381861	te=0.309787548405651	geneName=POLD2	1
461	TAAACTTAAGCTTGGTACCGGTTTTCCGTTTGGGTTGGGGAGGGTCTCGAAATTGGGGATCCTAGGGTACGGAGCTCCGTGGGCTTGGCGGTCGTGCTAGCCCAGCGTGTGGGCTGGGGGGCCACCATGGTGAGCAAGGG	ENST00000263367.3	PC3	rnaseq_rpkm=57.7214322017895	te=0.21415546512947	geneName=HNRNPUL1	1
462	TAAACTTAAGCTTGGTACCGTGGGGGGTGGGGAGCCGTGTTTCCAGGGTGGGGAAGGAAAGTCCAGGTGTGCGGGGCTGCGAGAGTTCTGAGGAAGGAGGATCCTGGAATAAGCCGCTGGGCCACCATGGTGAGCAAGGG	ENST00000263367.3	PC3	rnaseq_rpkm=57.7214322017895	te=0.21415546512947	geneName=HNRNPUL1	2
463	TAAACTTAAGCTTGGTACCGAGGCGAGGGGCCGTAGGGCCTGGAAGGCGCCAGCCGGGCCGGCGGGCGGTGTGATTGATCCGCGTCCCCTGGAGCTGGAGGCTCGGGGGAAAGGGCCAGCGCCACCATGGTGAGCAAGGG	ENST00000555657.1	MUSCLE	rnaseq_rpkm=16.8299817843998	te=11.073984996231	geneName=NDRG2	1
464	TAAACTTAAGCTTGGTACCGCCAGCACGGAGCGGGCGCTCGGTTGCTGCGCACAAAGGCTGAGGCTCCAAGAGCTGCAGGGCGTGTTTGGGGTGCGCGCGAGGTTGTGTGCAAGGCCACCGCCACCATGGTGAGCAAGGG	ENST00000555657.1	MUSCLE	rnaseq_rpkm=16.8299817843998	te=11.073984996231	geneName=NDRG2	2
465	TAAACTTAAGCTTGGTACCGTCCGGGCTCCTCCCCCGGCTGCGGCGCTGGCCTGGGCAGTGCGGTGCGGGGCTGGACTCTGCCTGGTGGTGGCACAGCCGCCCTCAGCCCCGGCGCAGACGCCACCATGGTGAGCAAGGG	ENST00000354958.2	MUSCLE	rnaseq_rpkm=17.5275675993649	te=0.628160434243187	geneName=PLEC	2
466	TAAACTTAAGCTTGGTACCGATTGATCAGCTGAAGCCCCGCCCCTGGCCGGCAAGCCCTGCCCCGGACCTCCGGGCTCCTCCCCCGGCTGCGGCGCTGGCCTGGGCAGTGCGGTGCGGGGGCCACCATGGTGAGCAAGGG	ENST00000354958.2	MUSCLE	rnaseq_rpkm=17.5275675993649	te=0.628160434243187	geneName=PLEC	1
467	TAAACTTAAGCTTGGTACCGCACATTTTATTGATTTTTGTTGTTGTTGTTTGGTCACTCAATTAAAGTAAACGGTTATCTTTCCTGTTTACCAGACTCTGACAGTGAAGGAAGATCAGGTGCCACCATGGTGAGCAAGGG	ENST00000578017.1	MUSCLE	rnaseq_rpkm=230.608235851348	te=0.0858630414707921	geneName=MYH2	1
468	TAAACTTAAGCTTGGTACCGTATTGATTTTTGTTGTTGTTGTTTGGTCACTCAATTAAAGTAAACGGTTATCTTTCCTGTTTACCAGACTCTGACAGTGAAGGAAGATCAGGTCTTCCCCGCCACCATGGTGAGCAAGGG	ENST00000578017.1	MUSCLE	rnaseq_rpkm=230.608235851348	te=0.0858630414707921	geneName=MYH2	2
469	TAAACTTAAGCTTGGTACCGAGTTACTTTCAGGCTCGGGGAGTGAAGGCCTCGTTGAGAGAAGGTCTCATTCGGTGTTTTGGGAAGAGAGTCGTGTGGGCCCAGGTATCGTAGCGGCGACGCCACCATGGTGAGCAAGGG	ENST00000376548.5	PC3	rnaseq_rpkm=36.3673558937921	te=2.53262265613316	geneName=PQBP1	1
470	TAAACTTAAGCTTGGTACCGTTTTTCCGCCGCGCGCCACCAGATTGTCCCTGTCTTGAGGTCTATTGGCGGACGCCAGTTTGTTGGAGTTGGTGGTGGCTTAAGTTTTGAAGGGAGGTAGGCCACCATGGTGAGCAAGGG	ENST00000566095.2	PC3	rnaseq_rpkm=10.2734981913814	te=4.15321492314326	geneName=SF3B3	1
471	TAAACTTAAGCTTGGTACCGGGAAGTTTTAAAGCTTACCAAATTTATCTGCTTTCTTGGACTCCGTACTGTTGGTGTAACCAAGGCCTGGAGGTCTGGGTGGCTCAGGTTTCCTGCAGCCGCCACCATGGTGAGCAAGGG	ENST00000566095.2	PC3	rnaseq_rpkm=10.2734981913814	te=4.15321492314326	geneName=SF3B3	2
472	TAAACTTAAGCTTGGTACCGGGGAAAACGGGGTTCGCTGCCAGCCCCCGCGCCGTGTTAACGCCGAGGACTGTTTCCCGCAGGTCCTGGTCCGCGCCAGAGCCCAGCGCGCCTCGTCGCCGCCACCATGGTGAGCAAGGG	ENST00000533498.1	HEK293	rnaseq_rpkm=275.16450246878	te=0.285902894659479	geneName=RPL38	2
473	TAAACTTAAGCTTGGTACCGGCTTGCTGTGAGTGTCTCTAGGGTGATACGTGGGTGAGAAAGGTAATCTGGGGCAATCCACTGCCAGGTGAAATCTGGGGACCCCAGGTCCGCGTGGAGGGCCACCATGGTGAGCAAGGG	ENST00000533498.1	HEK293	rnaseq_rpkm=275.16450246878	te=0.285902894659479	geneName=RPL38	1
474	TAAACTTAAGCTTGGTACCGAACAACAACAACAACAACAACAACAACAACAACAACAACAACAACAACAACAACACTGGAAGAGGATCTTGGGCGCCGCCAGGTTCTGTGGACAATCACAGCCACCATGGTGAGCAAGGG	ENST00000533403.1	MUSCLE	rnaseq_rpkm=15.7706482455649	te=3.04294758234593	geneName=CD59	2
475	TAAACTTAAGCTTGGTACCGCAACAACAACAACAACAACAACAACAACAACAACAACAACAACAACAACAACAACCTGGAAGAGGATCTTGGGCGCCGCCAGGTTCTGTGGACAATCACAGCCACCATGGTGAGCAAGGG	ENST00000533403.1	MUSCLE	rnaseq_rpkm=15.7706482455649	te=3.04294758234593	geneName=CD59	1
476	TAAACTTAAGCTTGGTACCGCAACAACAACAACAACAACAACAACAACAACAACAACAACAACAACAACAACAACAACAAGAGGCTCGCGGCCGGAGTGCGGCGCTGGGCGGAAGCTACCGCCACCATGGTGAGCAAGGG	ENST00000568016.1	HEK293	rnaseq_rpkm=39.3063161562678	te=0.281170433128008	geneName=MPHOSPH6	1
477	TAAACTTAAGCTTGGTACCGAACAACAACAACAACAACAACAACAACAACAACAACAACAACAACAACAACAACAACAACGAGGCTCGCGGCCGGAGTGCGGCGCTGGGCGGAAGCTACCGCCACCATGGTGAGCAAGGG	ENST00000568016.1	HEK293	rnaseq_rpkm=39.3063161562678	te=0.281170433128008	geneName=MPHOSPH6	2
478	TAAACTTAAGCTTGGTACCGAGTTTCTTACAGGGGGCAACCGGAGGGTGCAAGTGTGGGTGTGGACGGCGGAGGCTGTTAATCCCTTTGCGTGAAGACACAGCGCATCTCCCCGCTGTAGGCCACCATGGTGAGCAAGGG	ENST00000593101.1	HEK293	rnaseq_rpkm=49.6938219365846	te=3.71234928827509	geneName=PRKCSH	1
479	TAAACTTAAGCTTGGTACCGGGCGGAGGCTGTTAATCCCTTTGCGTGAAGACACAGCGCATCTCCCCGCTGTAGGCTTCCTCCCACAGAACCCGTTTCGGGCCTCAGAGCGTCTGGTGAGGCCACCATGGTGAGCAAGGG	ENST00000593101.1	HEK293	rnaseq_rpkm=49.6938219365846	te=3.71234928827509	geneName=PRKCSH	2
480	TAAACTTAAGCTTGGTACCGAACAACAACAACAACAACAACAACAACAACAACCCGGTTGCTGAGCCGGGAGCGCTGACTGGCCCGGCTGGGCAGGGTTGAAATTGATTCTGCAGTAAAGGCCACCATGGTGAGCAAGGG	ENST00000556435.1	HEK293	rnaseq_rpkm=42.3211053825271	te=2.36868022992796	geneName=WARS	2
481	TAAACTTAAGCTTGGTACCGGCTATTTTCTTTGGCCAGGTTCCCACTGGGGCAAAGGGTCCATTTCTGAGCCTGGCTCTATCTAAGGCAACCGGAAATCGACTGCCCTTAGTAAAGATCGGCCACCATGGTGAGCAAGGG	ENST00000221418.4	MUSCLE	rnaseq_rpkm=20.1940146029891	te=13.4958706055114	geneName=ECH1	1
482	TAAACTTAAGCTTGGTACCGCAACAACAACAACAACAACAACAACAACAACAACAACAACAACAAGCGACGCGGCGCAGGCGGCGGGAGTGCGAGCTGGGCCCGTGTTTCGGCCGCCGCCGCCACCATGGTGAGCAAGGG	ENST00000349048.4	PC3	rnaseq_rpkm=44.8524612773605	te=0.369754373281413	geneName=PFKL	1
483	TAAACTTAAGCTTGGTACCGCCTTGTCGCACGTCGCAGCGCCTGGCGCCCGGGAAGAGGTGGTTGTGAGGCAGACGAACTCGCGGCTCTCCGGCTTCCGAGGCTTCCGAGTTGTCGGAGGGCCACCATGGTGAGCAAGGG	ENST00000357854.3	PC3	rnaseq_rpkm=20.9621368789856	te=3.32387235633092	geneName=G3BP2	1
484	TAAACTTAAGCTTGGTACCGCCGTTGCGCCTGCGCGCGGTGCGGCCGTCGCCCCTCTTTTCGCGGCGTTCTCCACCTGCGCGGGCCTGAATCGCCTTCAGGAGCACAGTCGGCCTGAGGAGCCACCATGGTGAGCAAGGG	ENST00000548020.1	HEK293	rnaseq_rpkm=45.7828578687226	te=0.237046573001729	geneName=YEATS4	1
485	TAAACTTAAGCTTGGTACCGCCTGGGCCCGCGCGACAGGAGCGCGGTCTCTGAGGGGAGCGGCGACCCCGCCAGCCCCGGTCTCTTTCCCTGGCGGCGGCGGCTTCTTCCGTGGGACAAAGCCACCATGGTGAGCAAGGG	ENST00000548020.1	HEK293	rnaseq_rpkm=45.7828578687226	te=0.237046573001729	geneName=YEATS4	2
486	TAAACTTAAGCTTGGTACCGAACAACAACAACAACAACAACAACAACAACAACAACAACAACAACGCGACGCGGCGCAGGCGGCGGGAGTGCGAGCTGGGCCCGTGTTTCGGCCGCCGCCGCCACCATGGTGAGCAAGGG	ENST00000349048.4	PC3	rnaseq_rpkm=44.8524612773605	te=0.369754373281413	geneName=PFKL	2
487	TAAACTTAAGCTTGGTACCGCAACAACAACAACAACAACAACAACAACAACAACAACAATCCTGTGCCGCGCAGTTAGGCAGCAGCAGCCGCGGAGCAGTAGCCGCCGTGGGAGGGAGCCGCCACCATGGTGAGCAAGGG	ENST00000598333.1	HEK293	rnaseq_rpkm=37.2299502010604	te=2.1543441011213	geneName=TECR	1
488	TAAACTTAAGCTTGGTACCGAACAACAACAACAACAACAACAACAACAACAACAACAACTGCTGTGCCGCGCAGTTAGGCAGCAGCAGCCGCGGAGCAGTAGCCGCCGTGGGAGGGAGCCGCCACCATGGTGAGCAAGGG	ENST00000598333.1	HEK293	rnaseq_rpkm=37.2299502010604	te=2.1543441011213	geneName=TECR	2
489	TAAACTTAAGCTTGGTACCGAACAACAACAACAACAACAACAACAACAACAACAACAACAACAACAACAACAACAACAACAACAACAACAAACTGGGGGGTGTGAGGAACAGGGGGGACCGCCACCATGGTGAGCAAGGG	ENST00000331001.2	MUSCLE	rnaseq_rpkm=79.8315436396329	te=0.603636871745441	geneName=ANKRD23	2
490	TAAACTTAAGCTTGGTACCGCAACAACAACAACAACAACAACAACAACAACAACAACAACAACAACAACAACAACAACAACAACAACAACAACTGGGGGGTGTGAGGAACAGGGGGGACCGCCACCATGGTGAGCAAGGG	ENST00000331001.2	MUSCLE	rnaseq_rpkm=79.8315436396329	te=0.603636871745441	geneName=ANKRD23	1
491	TAAACTTAAGCTTGGTACCGCAACAACAACAACAACAACAACAACAACAACAACAACAACAACAACAACAACAACAACAACAACAACAACAACAACAGACGGGCACTCGGAGCAGTTCCGGCCACCATGGTGAGCAAGGG	ENST00000571739.1	PC3	rnaseq_rpkm=39.7609178649344	te=3.99646989621533	geneName=TRAPPC1	1
492	TAAACTTAAGCTTGGTACCGAACAACAACAACAACAACAACAACAACAACAACAACAACAACAACAACAACAACAACAACAACAACAACAACAACAAGACGGGCACTCGGAGCAGTTCCGGCCACCATGGTGAGCAAGGG	ENST00000571739.1	PC3	rnaseq_rpkm=39.7609178649344	te=3.99646989621533	geneName=TRAPPC1	2
493	TAAACTTAAGCTTGGTACCGAACCGATCTGCCCGTTGTGTTTGTGAAACAGAGAAAGATAGGCGGCCTTGGTCCAACCTTGAAGGCTTATCAGGAGGGCAGACTTCAAAAGCTACTAAAAGCCACCATGGTGAGCAAGGG	ENST00000526266.1	HEK293	rnaseq_rpkm=48.1553820972077	te=0.238896500220199	geneName=TXNRD1	2
494	TAAACTTAAGCTTGGTACCGGAAGAAGCTAAATCAAGCCTCTGAGTTTCACCTTGGAAGGGCCTGGCAGGACCTGGCAGTGGTTGCCTGTTTGTTTAGAGGGAGTGTGGCTTCTGCTGGCGCCACCATGGTGAGCAAGGG	ENST00000526266.1	HEK293	rnaseq_rpkm=48.1553820972077	te=0.238896500220199	geneName=TXNRD1	1
495	TAAACTTAAGCTTGGTACCGCAACAAGTGGTCTGATCTTCCTGCGGCTGAACCGCCCGGCTGAGCCGACATTGCCGGCGTCTTGGCGATTCGGCCCGACGAGCTCCGCTTTCGCTACAGCGCCACCATGGTGAGCAAGGG	ENST00000395659.1	HEK293	rnaseq_rpkm=248.868106960212	te=0.239007272705339	geneName=ATP5E	1
496	TAAACTTAAGCTTGGTACCGAACAACGTGGTCTGATCTTCCTGCGGCTGAACCGCCCGGCTGAGCCGACATTGCCGGCGTCTTGGCGATTCGGCCCGACGAGCTCCGCTTTCGCTACAGCGCCACCATGGTGAGCAAGGG	ENST00000395659.1	HEK293	rnaseq_rpkm=248.868106960212	te=0.239007272705339	geneName=ATP5E	2
497	TAAACTTAAGCTTGGTACCGCAACATCTACCAGCGCCGGAAGTTGGTCTCGACACCTGGACTAGCCGGGTTGTATTTGGAAACGCGGAGTGAGTTTTTCCGTGCTGTGTAGGGGCTAACAGCCACCATGGTGAGCAAGGG	ENST00000522439.1	PC3	rnaseq_rpkm=149.343238933163	te=2.47980682285986	geneName=POLR2K	1
498	TAAACTTAAGCTTGGTACCGAACAATCTACCAGCGCCGGAAGTTGGTCTCGACACCTGGACTAGCCGGGTTGTATTTGGAAACGCGGAGTGAGTTTTTCCGTGCTGTGTAGGGGCTAACAGCCACCATGGTGAGCAAGGG	ENST00000522439.1	PC3	rnaseq_rpkm=149.343238933163	te=2.47980682285986	geneName=POLR2K	2
499	TAAACTTAAGCTTGGTACCGCAACAACAACAACAACAACAACAACAACAACAACAACAACAGTCGGAGCCCTTGCACGCCTGCTCTCTTGTAGCTTCTCTCAGCCTAGCCCAGCATCACTGCCACCATGGTGAGCAAGGG	ENST00000498148.1	MUSCLE	rnaseq_rpkm=112.685740339286	te=0.16920831592047	geneName=FABP3	1
500	TAAACTTAAGCTTGGTACCGAACAACAACAACAACAACAACAACAACAACAACAACAACAAGTCGGAGCCCTTGCACGCCTGCTCTCTTGTAGCTTCTCTCAGCCTAGCCCAGCATCACTGCCACCATGGTGAGCAAGGG	ENST00000498148.1	MUSCLE	rnaseq_rpkm=112.685740339286	te=0.16920831592047	geneName=FABP3	2
501	TAAACTTAAGCTTGGTACCGGAGCAAGTTGGCCTGGTCCTTTGCTAGGTACTGTAGAGCAGGTGAGAGAGTGAGGGGGAAGGACTCCAAATTAGACCAGTTCTTAGCCAAGAAGCAGAGAGCCACCATGGTGAGCAAGGG	ENST00000359787.1	MUSCLE	rnaseq_rpkm=2337.69259398874	te=8.63345658324562	geneName=MB	1
502	TAAACTTAAGCTTGGTACCGGCTTCCAGGATCCTGAGATCCGGAGCAGCCGGGGTCGGAGCGGTTTGTATTGTATTGCTGGATTTTATTTTGCTGTATTAGCTCCTCAAGAGTTACTGAAGCCACCATGGTGAGCAAGGG	ENST00000592106.1	PC3	rnaseq_rpkm=33.9843420988416	te=3.49521319760809	geneName=VMP1	1
503	TAAACTTAAGCTTGGTACCGGGATCCTGAGATCCGGAGCAGCCGGGGTCGGAGCGGTTTGTATTGTATTGCTGGATTTTATTTTGCTGTATTAGCTCCTCAAGAGTTACTGATCTTTGAAGCCACCATGGTGAGCAAGGG	ENST00000592106.1	PC3	rnaseq_rpkm=33.9843420988416	te=3.49521319760809	geneName=VMP1	2
504	TAAACTTAAGCTTGGTACCGTCCAGAATCAAGTTCAGAGAAACAAAGGAATCAATCATAACATCACAACATAGAAGGGAGAGTAAGAGAGTAGATAGCATCGGAAGGTCCAACCCATATCGCCACCATGGTGAGCAAGGG	ENST00000443580.1	PC3	rnaseq_rpkm=28.6152897302748	te=3.59502868930384	geneName=SLC16A1	1
505	TAAACTTAAGCTTGGTACCGTCTGAGAAAAGTGAAAAGAGAGATTGGGGGAGAAGCAATATTTGAAGACATAATAGATATTTGGATTTGACCTGCATTTTGGAATTTATCTACACTTAAAGCCACCATGGTGAGCAAGGG	ENST00000443580.1	PC3	rnaseq_rpkm=28.6152897302748	te=3.59502868930384	geneName=SLC16A1	2
506	TAAACTTAAGCTTGGTACCGTCTTCACTTCCCAGGAGAGCCAAAGCGTGTCTGGCCCTAGGTGGGAAAAGAACTGGCTGTGACCTTTGCCCTGACCTGGAAGGGCCCAGCCTTGGGCTGAGCCACCATGGTGAGCAAGGG	ENST00000527078.1	PC3	rnaseq_rpkm=51.1942647006629	te=0.322761090979891	geneName=SLC52A2	2
507	TAAACTTAAGCTTGGTACCGAATTAGCCGGGCATCGTAGAGTGTGCCTACAGTGCCAGCTACTTGGGAGGCTGAAGCAGAAGAATCGCTTGAACCTGAAATTAGCAGAGTACGGAAAGACGCCACCATGGTGAGCAAGGG	ENST00000537041.1	MUSCLE	rnaseq_rpkm=27.4887476447503	te=1.71451424829676	geneName=QKI	2
508	TAAACTTAAGCTTGGTACCGAAAAATTAGCCGGGCATCGTAGAGTGTGCCTACAGTGCCAGCTACTTGGGAGGCTGAAGCAGAAGAATCGCTTGAACCTGAAATTAGCAGAGTACGGAAAGCCACCATGGTGAGCAAGGG	ENST00000537041.1	MUSCLE	rnaseq_rpkm=27.4887476447503	te=1.71451424829676	geneName=QKI	1
509	TAAACTTAAGCTTGGTACCGCTTCCGGTCGTGGGCCAAGCCGGGGGCGGGCCCGGAACCGCCACGGGTGAGTCGGGTCGTGGCTGCTGCCGGGTCCTGCGCGCTCCGGACTGAGGTGGCGGCCACCATGGTGAGCAAGGG	ENST00000527078.1	PC3	rnaseq_rpkm=51.1942647006629	te=0.322761090979891	geneName=SLC52A2	1
510	TAAACTTAAGCTTGGTACCGCCGGTCTGGACGCGCGGCCGGGGCTGGGGGCTGGGAGCGCGGCGCGCAAGATCTCCCCGCGCGAGAGCGGCCCCTGCCACCGGGCGAGGCCTGCGCCGCGGCCACCATGGTGAGCAAGGG	ENST00000316724.5	MUSCLE	rnaseq_rpkm=26.451419201275	te=0.785535850336289	geneName=BIN1	2
511	TAAACTTAAGCTTGGTACCGTCCCCGCCCCGGGGCGGTGCAGCTGGAGCGTCAGGGGAGTCCCGCTCGCCGCAGCCCCAGCGCCGCGCGCGCCCCTCCCTCCTCGCGGACCTGGCGGTGCGCCACCATGGTGAGCAAGGG	ENST00000316724.5	MUSCLE	rnaseq_rpkm=26.451419201275	te=0.785535850336289	geneName=BIN1	1
512	TAAACTTAAGCTTGGTACCGGAGTGCAGTGGCTTGATCTCCACTCACTGCAACATCCGTCTCCCAGGTTCAAGAGATTTTCCTGCCTCAGCCTCCCTGGTAGCTGGGATTACAGGAGATCGCCACCATGGTGAGCAAGGG	ENST00000547242.1	PC3	rnaseq_rpkm=14.2701602353058	te=3.69903397835818	geneName=C12orf23	2
513	TAAACTTAAGCTTGGTACCGCTGAGGAGGCGGCGGAGGGGGCGGGTCGCGTCGGGCGCCACGTCCGCAGCCAGAGGCCTCCGCCTCCACCACCGCCGCCACAGTCTTCCAGCTCCACATCGCCACCATGGTGAGCAAGGG	ENST00000547242.1	PC3	rnaseq_rpkm=14.2701602353058	te=3.69903397835818	geneName=C12orf23	1
514	TAAACTTAAGCTTGGTACCGAACAACAACAACAACAACAACAACAACAACAACAACAACAACAACAACAACAACAACAACAACAACAACAACAACAACAACAACAACAGCGCCAGCGACCGCCACCATGGTGAGCAAGGG	ENST00000275766.1	HEK293	rnaseq_rpkm=11.2683211238199	te=2.70129848559325	geneName=ZC3HAV1L	2
515	TAAACTTAAGCTTGGTACCGCAACAACAACAACAACAACAACAACAACAACAACAACAACAACAACAACAACAACAACAACAACAACAACAACAACAACAACAACAACGCGCCAGCGACCGCCACCATGGTGAGCAAGGG	ENST00000275766.1	HEK293	rnaseq_rpkm=11.2683211238199	te=2.70129848559325	geneName=ZC3HAV1L	1
516	TAAACTTAAGCTTGGTACCGGGCGGCTGGGGACCGCGGGGCGGACGGGAGCGAGTAAGTCCGCTCTGACTCGGCTGGCGTCTTTCGCTCGCGTTGGAGGCCGCCTTTTCAGAAGCGGCTGGCCACCATGGTGAGCAAGGG	ENST00000204307.5	MUSCLE	rnaseq_rpkm=35.0216762156737	te=0.530048279862231	geneName=NDUFB2	1
517	TAAACTTAAGCTTGGTACCGGTGACTTGCCTGAAGTCCCACTTGGTTGAAGAATCTGGAGCTGGGGCAGGTGTGGGGTGGGCAGAAGGCAAAGCCCTGTGTGACTTGGGCAAAGACAGTGGCCACCATGGTGAGCAAGGG	ENST00000204307.5	MUSCLE	rnaseq_rpkm=35.0216762156737	te=0.530048279862231	geneName=NDUFB2	2
518	TAAACTTAAGCTTGGTACCGCAACAACAACAACAACAACAACAACAACAACAACAACAACAACAACAACAACAACAACAACAGTCTCTGGCCTCGCCGGTCTTGGGGGGATCGTTCCATCGCCACCATGGTGAGCAAGGG	ENST00000519255.1	PC3	rnaseq_rpkm=13.7074467834041	te=3.38879027279971	geneName=UBE2W	1
519	TAAACTTAAGCTTGGTACCGAACAACAACAACAACAACAACAACAACAACAACAACAACAACAACAACAACAACAACAACAAGTCTCTGGCCTCGCCGGTCTTGGGGGGATCGTTCCATCGCCACCATGGTGAGCAAGGG	ENST00000519255.1	PC3	rnaseq_rpkm=13.7074467834041	te=3.38879027279971	geneName=UBE2W	2
520	TAAACTTAAGCTTGGTACCGAATAACCTGGAGCCGGCGGCGTAGGTTGGCTCTTTAGGGCTTCACCCCGAAGCTCCACCTTCGCTCCCGTCTTTCTGGAAACACCGCTTTGATCTCGGCGGCCACCATGGTGAGCAAGGG	ENST00000325094.5	PC3	rnaseq_rpkm=12.4304043985178	te=2.84088257174563	geneName=TMEM33	1
521	TAAACTTAAGCTTGGTACCGGGGAAGCCGGTACCCGGGTCCTGGCCCCAGCGCTGACGTTTTCTCTCCCCTTTCTTCTCTCTTCGCGGTTGCGGCGTCGCAGACGCTAGTGTGAGCCCCCGCCACCATGGTGAGCAAGGG	ENST00000325094.5	PC3	rnaseq_rpkm=12.4304043985178	te=2.84088257174563	geneName=TMEM33	2
522	TAAACTTAAGCTTGGTACCGTGTGCGGAACGCAAGCAGCCGAGAGCGGAGAGGCGCCGCTGTAGTTAACTCCTCCCTGCCCGCCGCGCCGACCCTCCCCAGGAACCCCCAGGGAGCCAGCGCCACCATGGTGAGCAAGGG	ENST00000337919.5	HEK293	rnaseq_rpkm=87.0248060086304	te=2.28204720123011	geneName=HEY1	2
523	TAAACTTAAGCTTGGTACCGAAACTGCCCTGCCTTCCCCGGAGTCGAGGACTGTGGGGATTAGGGCTTCCTTTCCCCTGCGCGGGAGGTCTGTGTCGAATAAAGTGTGGCTTCTGTTGGAGCCACCATGGTGAGCAAGGG	ENST00000296533.2	PC3	rnaseq_rpkm=101.250518448777	te=3.0668321520586	geneName=NPY1R	1
524	TAAACTTAAGCTTGGTACCGTCCAATAAGGGGAATAAGAATAAGCTGAACAGTTGACCTGCTTTGAAGAAACATACTGTCCATTTGTCTAAAATAATCTATAACAACCAAACCAATCAAAGCCACCATGGTGAGCAAGGG	ENST00000296533.2	PC3	rnaseq_rpkm=101.250518448777	te=3.0668321520586	geneName=NPY1R	2
525	TAAACTTAAGCTTGGTACCGCAACAACAACAACAACAACAACAACAACAACAACAACAACAACAACAACAACAACAACAACAACAACAACAACAGCGTCCAGGACAGCCCAGGCTCAGTCGCCACCATGGTGAGCAAGGG	ENST00000545542.1	HEK293	rnaseq_rpkm=12.9396611488141	te=3.56806103193094	geneName=KPNA6	1
526	TAAACTTAAGCTTGGTACCGAACAACAACAACAACAACAACAACAACAACAACAACAACAACAACAACAACAACAACAACAACAACAACAACAAGCGTCCAGGACAGCCCAGGCTCAGTCGCCACCATGGTGAGCAAGGG	ENST00000545542.1	HEK293	rnaseq_rpkm=12.9396611488141	te=3.56806103193094	geneName=KPNA6	2
527	TAAACTTAAGCTTGGTACCGACTAACGAAGGTGCAACCATCCTGAAGTTACTGGAGGTAGAACATCCTGCAGCTAAAGTTCTTTGTGAGCTGGCTGATCTGCAAGACAAAGAAGTTGGAGGCCACCATGGTGAGCAAGGG	ENST00000538128.1	HEK293	rnaseq_rpkm=10.3890196709063	te=2.41395632448578	geneName=TCP1	2
528	TAAACTTAAGCTTGGTACCGTTTTTCCTTCCCGCCGTGCCCCGCGGCCGGGCCGGGGCAGCCGGGAAGCGGGTGGGGTGGTGTGTTACCCAGTAGCTCCTGGGACATCGCTCGGGTACGCGCCACCATGGTGAGCAAGGG	ENST00000538128.1	HEK293	rnaseq_rpkm=10.3890196709063	te=2.41395632448578	geneName=TCP1	1
529	TAAACTTAAGCTTGGTACCGAACAACAACAACAACAACAACAACAACAACAACAGCGCTGAGTGCGTGCCGCTCCGCCGACCGAAGAGGCTGGACTTGACACCAGTGGCATATCACGGCCGCCACCATGGTGAGCAAGGG	ENST00000549288.1	HEK293	rnaseq_rpkm=124.607195982304	te=0.165586080154677	geneName=TMEM106C	2
530	TAAACTTAAGCTTGGTACCGCAACAACAACAACAACAACAACAACAACAACAACGCGCTGAGTGCGTGCCGCTCCGCCGACCGAAGAGGCTGGACATCACACCAGTGGCATATCACGGCCGCCACCATGGTGAGCAAGGG	ENST00000549288.1	HEK293	rnaseq_rpkm=124.607195982304	te=0.165586080154677	geneName=TMEM106C	1
531	TAAACTTAAGCTTGGTACCGAACAACAACAACAACAACAACAACAACAACAACAACAACAACAACAACAACAACAACAACAAGGCCGAGCGCCGCTGGGTAGGCGGAAGTAGCCGCAGGCGCCACCATGGTGAGCAAGGG	ENST00000455050.1	PC3	rnaseq_rpkm=43.9798624851998	te=0.313221059461286	geneName=PIGT	2
532	TAAACTTAAGCTTGGTACCGCAACAACAACAACAACAACAACAACAACAACAACAACAACAACAACAACAACAACAACAACAGGCCGAGCGCCGCTGGGTAGGCGGAAGTAGCCGCAGGCGCCACCATGGTGAGCAAGGG	ENST00000455050.1	PC3	rnaseq_rpkm=43.9798624851998	te=0.313221059461286	geneName=PIGT	1
533	TAAACTTAAGCTTGGTACCGTGGCGGTCCCGGGTGCTGCTGGTTAGTGTGCTCTGAGGGAGGGTCCGAGCCAGCCGCTGTTTTGCCGGAGGAGCCCCTCAGGCCGTAGTAAGCATTAATAGCCACCATGGTGAGCAAGGG	ENST00000373241.4	PC3	rnaseq_rpkm=86.4427117771438	te=2.88961274405751	geneName=SAR1A	2
534	TAAACTTAAGCTTGGTACCGGGGTGTGACGTACATCCGGCGAGTAGCTGGCGGTCCCGGGTGCTGCTGGTTAGTGTGCTCTGAGGGAGGGTCCGAGCCAGCCGCTGTTTTGCCGGAGGAGGCCACCATGGTGAGCAAGGG	ENST00000373241.4	PC3	rnaseq_rpkm=86.4427117771438	te=2.88961274405751	geneName=SAR1A	1
535	TAAACTTAAGCTTGGTACCGCACGAGGAAGTGGCTGCTGCTCCGGCGCGGAGCCCAGAGCCGGTTCGGCGCGTCGACTGCCCAGAGTCCGCGGCCGGGGCGCGGGAGGAGCCAAGCCGCCGCCACCATGGTGAGCAAGGG	ENST00000252725.5	PC3	rnaseq_rpkm=170.686667693871	te=0.191129693033266	geneName=ARPC1B	2
536	TAAACTTAAGCTTGGTACCGCGCGCGGCTCGGGCTTCCGCCTTGGGGAGCCGGCGGCGGAGTCCGGGACGTGGAGACCCGGGGTCCCGGCAGCCGGGCGGCCCGCGGGCCCAGGGTGGGGGCCACCATGGTGAGCAAGGG	ENST00000502492.1	PC3	rnaseq_rpkm=84.9359698947483	te=0.332814220045017	geneName=SNF8	2
537	TAAACTTAAGCTTGGTACCGATTTGAAGACCTCCAGGCAGTGGAGAGGCAGTCGAGGAAGACCAGGGCCCCAGGCGCCTACGTGGGTGGAAAGCACAAGGTTGGCCTTGGCTGCCGGGGCGCCACCATGGTGAGCAAGGG	ENST00000502492.1	PC3	rnaseq_rpkm=84.9359698947483	te=0.332814220045017	geneName=SNF8	1
538	TAAACTTAAGCTTGGTACCGGCGCAGTGGCTCACGCCTGTAATCCCTGCACTTTGGGAGGCCGAGGCAGGTGGATCACGAAGTCAGGAGATCGAGACCATCCTGGCTAACACGCATCCTAGCCACCATGGTGAGCAAGGG	ENST00000344296.4	HEK293	rnaseq_rpkm=20.50976824044	te=3.42759872968453	geneName=WBP2	2
539	TAAACTTAAGCTTGGTACCGCAACAACAACAACAACAACAACAACAACAACAACAACAAGGGCGGGCGCGGAGAAACTCGGGGCGAGTGGAGGTGTTGGAGCCGCGTTCTCAGGCCTAGGGCCACCATGGTGAGCAAGGG	ENST00000431645.1	HEK293	rnaseq_rpkm=40.2259501893742	te=2.66930743724845	geneName=SRRT	1
540	TAAACTTAAGCTTGGTACCGAACAACAACAACAACAACAACAACAACAACAACAACAACGGGCGGGCGCGGAGAAACTCGGGGCGAGTGGAGGTGTTGGAGCCGCGTTCTCAGGCCTAGGGCCACCATGGTGAGCAAGGG	ENST00000431645.1	HEK293	rnaseq_rpkm=40.2259501893742	te=2.66930743724845	geneName=SRRT	2
541	TAAACTTAAGCTTGGTACCGGCTACTTTTTTGGGAGCCCCAAGGCTGTACTGTTTGATTGACTCCTTTTTTTCCCCTTTCTTTTTAACCTAAATTAAAGCTGCCACTGCAGAGCCCCGCCGCCACCATGGTGAGCAAGGG	ENST00000288607.2	HEK293	rnaseq_rpkm=91.6444671799927	te=0.213324248249082	geneName=PSMG3	2
542	TAAACTTAAGCTTGGTACCGTGAGTATTGAAAATTGCCTTTTTATTTTAGGTATTATTAGACATTCTTTTTAATTTTAACTTAAATTTTACCGGGATAAATTTAGGACTTAACCACCACCGCCACCATGGTGAGCAAGGG	ENST00000578562.1	MUSCLE	rnaseq_rpkm=73.6779459464858	te=1.87065126546014	geneName=MYL12A	2
543	TAAACTTAAGCTTGGTACCGAACAACAACAACAACAACAACAACAACAACAACAACAACAACAACAACAACAACAACAACAACAACGAGCTTGCTTTCCTCTGCAGCTTGAGCACGGAGCGCCACCATGGTGAGCAAGGG	ENST00000583378.1	MUSCLE	rnaseq_rpkm=40.2040666470779	te=0.958126290761719	geneName=NFE2L1	2
544	TAAACTTAAGCTTGGTACCGCGCGGGCTTCCCCGGGCGGCTGCGTCCCCAGTAGCCCGGCCGGCCTCGGCACCGCGTGTCGTGGGGGTCCCGGGCCGCGGCTGCAGGGCCGGGGCGGCGGGCCACCATGGTGAGCAAGGG	ENST00000288607.2	HEK293	rnaseq_rpkm=91.6444671799927	te=0.213324248249082	geneName=PSMG3	1
545	TAAACTTAAGCTTGGTACCGAACAACAACAACAACAACAACAACAACAACAACAACAACAACAACAACAACAACAACTGGAGGCGGGAGAGGGTCCGTAGCCGCGCCGCCCTGCCCCGCCGCCACCATGGTGAGCAAGGG	ENST00000528073.1	PC3	rnaseq_rpkm=57.4466266493858	te=0.238677145400416	geneName=GPAA1	2
546	TAAACTTAAGCTTGGTACCGAGGCTGAGCCGTGGCCGCCACAGCCCATCGTATTGCCGCTTGGTGCTTGGCACTCCAGAGAGCCAATAGGATTGAAAGAATTCATTTGAATCGGCCATTGGCCACCATGGTGAGCAAGGG	ENST00000304834.7	HEK293	rnaseq_rpkm=56.9335640474062	te=0.200785022406552	geneName=HN1	1
547	TAAACTTAAGCTTGGTACCGAGCGGTGGTCGGCTGTTGGGTGTGGAGTTTCCCAGCGCCCCTCGGGTCCGACCCTTTGAGCGTTCTGCTCCGGCGCCAGCCTACCTCGCTCCTCGGCGCCGCCACCATGGTGAGCAAGGG	ENST00000304834.7	HEK293	rnaseq_rpkm=56.9335640474062	te=0.200785022406552	geneName=HN1	2
548	TAAACTTAAGCTTGGTACCGTCGCAGGATCGGTGCGTGGTGACGTTTCGCCGGCGCGGGCGCCATCCCGGAAGCGCGAGCAAGGCCGCCAGTTGTGCAGGCAGCGGAGGAGGAGAAAGAGGCCACCATGGTGAGCAAGGG	ENST00000222307.4	HEK293	rnaseq_rpkm=79.4090598738999	te=0.263113331395103	geneName=KXD1	2
549	TAAACTTAAGCTTGGTACCGCTGGAGCTTCCGCGCGGTGGCTTCACTCTCCTGTAAAACGCTAGAGCGGCGAGTTGTTACCTGCGTCCTCTGACCTGAGAGCGAAGGGGAAAGCGGCGAGGCCACCATGGTGAGCAAGGG	ENST00000367569.2	HEK293	rnaseq_rpkm=261.798468630153	te=2.24382892268692	geneName=SF3B5	2
550	TAAACTTAAGCTTGGTACCGAGAGGGTTCTGTAACCCAGAGACGGGGAAGTCCAAGGTCACACAGCCCGCTCGAAGTGAGGCTAGATAAAACTCAAAACAGGGCGGTGCTTCTGACCTTGGCCACCATGGTGAGCAAGGG	ENST00000588025.1	HEK293	rnaseq_rpkm=51.5631365119611	te=2.23755658077384	geneName=FARSA	1
551	TAAACTTAAGCTTGGTACCGACAGCCCGCTCGAAGTGAGGCTAGATAAAACTCAAAACAGGGCGGTGCTTCTGACCTTGAGATAATCAATTTTACCCCTCTGGTCAACCAGACGCCATTGGCCACCATGGTGAGCAAGGG	ENST00000588025.1	HEK293	rnaseq_rpkm=51.5631365119611	te=2.23755658077384	geneName=FARSA	2
552	TAAACTTAAGCTTGGTACCGACCAAGCACGCAAAACAAATTGCAATATAAAGTGATAAGTTCTTTAAAAGAGGTAAGAGCAACGTGCTTTGGGAGCAGAGAAGAGGGAGAAAGCAGCATCGCCACCATGGTGAGCAAGGG	ENST00000551354.1	MUSCLE	rnaseq_rpkm=32.3154937239803	te=1.09199692986942	geneName=DCN	1
553	TAAACTTAAGCTTGGTACCGTGGTTGAGCCAGGGGACACAGAAGAGAAGCCCACTATCTCATTTAATCTTTACAACTCTCTTGCAAGGTTCCCTGGTTGTGAAAATACTTGAGATAAATCGCCACCATGGTGAGCAAGGG	ENST00000551354.1	MUSCLE	rnaseq_rpkm=32.3154937239803	te=1.09199692986942	geneName=DCN	2
554	TAAACTTAAGCTTGGTACCGCTCTCTTCCACAGGAGGCCTACACGCCGCCGCTTGTGCTGCAGCCAAGTTTACTGTGTCTGATTTCTTCCCCCGTACTTTTTCAACTAGTCTCTAGTGAAGCCACCATGGTGAGCAAGGG	ENST00000474973.1	PC3	rnaseq_rpkm=213.322864240449	te=0.369736564482635	geneName=RPS18	1
555	TAAACTTAAGCTTGGTACCGCCGAAGATTTGCTCTTGTGGTGTTGAGGAAAGCAGACATTGACCTCACCAAGAGGGCGGGAGAACTCACTGAGGTTGAGGTGGAACGTGTGATCACCATTGCCACCATGGTGAGCAAGGG	ENST00000474973.1	PC3	rnaseq_rpkm=213.322864240449	te=0.369736564482635	geneName=RPS18	2
556	TAAACTTAAGCTTGGTACCGAACAACAAAATCCCGGGGGCTAGAGCAGGCCAGGTCATCTTTGGGTGGTGGAGTGCAAAGGAGGCGACCTGCAACAGAGGAGTCCCGGTCACCAGCAACCGCCACCATGGTGAGCAAGGG	ENST00000372555.3	MUSCLE	rnaseq_rpkm=367.438438450039	te=9.38112623693524	geneName=TNNC2	2
557	TAAACTTAAGCTTGGTACCGCAACAACAAATCCCGGGGGCTAGAGCAGGCCAGGTCATCTTTGGGTGGTGGAGTGCAAAGGAGGCGACCTGCAACAGAGGAGTCCCGGTCACCAGCAACCGCCACCATGGTGAGCAAGGG	ENST00000372555.3	MUSCLE	rnaseq_rpkm=367.438438450039	te=9.38112623693524	geneName=TNNC2	1
558	TAAACTTAAGCTTGGTACCGATTCCTACGTACCGGGCCGTGCTGCTTATCGCGGCGCTGGAGAGGGGGCGCTGAGCTGTTGGGTATCAAGTGTAACAGAACAGACTTTACCACCTGAAACGCCACCATGGTGAGCAAGGG	ENST00000525970.1	HEK293	rnaseq_rpkm=165.559849988049	te=0.165443727401008	geneName=CSDE1	1
559	TAAACTTAAGCTTGGTACCGAAACGTGTGCTGAAAAAGAAGAATCAGCAAATACTACTGAAAGTGCAATATTTGAGTATCACTGCGAGATATCTATATATTCTTTTTCTTTTTAAAACAGGCCACCATGGTGAGCAAGGG	ENST00000525970.1	HEK293	rnaseq_rpkm=165.559849988049	te=0.165443727401008	geneName=CSDE1	2
560	TAAACTTAAGCTTGGTACCGAACAACAACAACAACAACAACAACAACAACAACAACAACAACAACACGGAGCCGCCGAGAGCCTTAGCCGACGGAAACTGGACACTGGACCGGCAGCGCCGCCACCATGGTGAGCAAGGG	ENST00000489567.1	PC3	rnaseq_rpkm=44.580382104965	te=2.54671574320338	geneName=SSR1	2
561	TAAACTTAAGCTTGGTACCGCAACAACAACAACAACAACAACAACAACAACAACAACAACAACAACCGGAGCCGCCGAGAGCCTTAGCCGACGGAAACTGGACACTGGACCGGCAGCGCCGCCACCATGGTGAGCAAGGG	ENST00000489567.1	PC3	rnaseq_rpkm=44.580382104965	te=2.54671574320338	geneName=SSR1	1
562	TAAACTTAAGCTTGGTACCGAGTGCTGCCAACGCCCCGGTGGAGAAGCTGAGGTCATCATCAGATTTGAAATATTTAAAGTGGATACAAAACTATTTCAGCATTGCAGACAATTAAGTGTGCCACCATGGTGAGCAAGGG	ENST00000421089.2	PC3	rnaseq_rpkm=13.5845068906665	te=2.55289592838863	geneName=CDC42	1
563	TAAACTTAAGCTTGGTACCGGTCATCATCAGATTTGAAATATTTAAAGTGGATACAAAACTATTTCAGCATTGCAGACAATTAAGTGTGTTGTTGTGGGCGTTGGTGCTGTTGGTAAAACGCCACCATGGTGAGCAAGGG	ENST00000421089.2	PC3	rnaseq_rpkm=13.5845068906665	te=2.55289592838863	geneName=CDC42	2
564	TAAACTTAAGCTTGGTACCGCGCCTCCCGGGTTCAAGCGATTCTCCTGCCTCAGCCTCCCAAGTAGCTGGGATTACAGAACAAGTTGAAATCATCGCAGAAGGATAAAGTTCGTCAGTTTGCCACCATGGTGAGCAAGGG	ENST00000460412.1	PC3	rnaseq_rpkm=10.200842617185	te=2.81415134065659	geneName=DCUN1D1	2
565	TAAACTTAAGCTTGGTACCGATTGCTGGGTCTCCACTCCTAGCTGTTACTGCAAGTCCTTGCCTCTACCTTGAGGGTGGAGGAGTTAAGATCAACAGATCCACTTGTACCTTGAGGTGACGCCACCATGGTGAGCAAGGG	ENST00000460412.1	PC3	rnaseq_rpkm=10.200842617185	te=2.81415134065659	geneName=DCUN1D1	1
566	TAAACTTAAGCTTGGTACCGCTGAGTCACGTGTCAGGGGGAAGCTGGAAGGCGTCGTTCTCCTTTCCCAGCTCTCCTGCCTGTCCGCCATCTTTTCAGGCCGGGTCTGGCTTGGTCTTCCGCCACCATGGTGAGCAAGGG	ENST00000368516.1	PC3	rnaseq_rpkm=97.9676662308087	te=0.316124570556123	geneName=C1orf43	1
567	TAAACTTAAGCTTGGTACCGAGCTCCAGGGGACCCAGGCGCCGTCGCTTCGGCGGAGCCTGGGCTGACCAGCCAGGACAGCGGGGTAAACCCGAACAATTCTGCGCGAGGTAGGGAGGCCGCCACCATGGTGAGCAAGGG	ENST00000368516.1	PC3	rnaseq_rpkm=97.9676662308087	te=0.316124570556123	geneName=C1orf43	2
568	TAAACTTAAGCTTGGTACCGAGTGCTCATAGCTCTCTTTGTCCAGTGCTTCGGCCTTGGTCCCAGCGCCTTCCCACGGAGCAGCACTCTTCACCCTGCACAGCCTTGTTAGCCCAACAGCGCCACCATGGTGAGCAAGGG	ENST00000341272.2	MUSCLE	rnaseq_rpkm=38.8457135566583	te=2.92408511111014	geneName=GSN	2
569	TAAACTTAAGCTTGGTACCGGCAGGTCGAGGACGGTCGGACTCCCGCGGCGGGAGGAGCCTGTTCCCCTGAGGGTATTTGAAGTATACCATACAACTGTTTTGAAAATCCAGCGTGGACAGCCACCATGGTGAGCAAGGG	ENST00000396183.3	HEK293	rnaseq_rpkm=69.3727716614816	te=4.22459787875264	geneName=CTNNB1	2
570	TAAACTTAAGCTTGGTACCGGCTGCGCCGGTGGCGGCAGGATACAGCGGCTTCTGCGCGACTTATAAGAGCTCCTTGTGCGGCGCCATTTTAAGCCTCTCGGTCTGTGGCAGCAGCGTTGGCCACCATGGTGAGCAAGGG	ENST00000396183.3	HEK293	rnaseq_rpkm=69.3727716614816	te=4.22459787875264	geneName=CTNNB1	1
571	TAAACTTAAGCTTGGTACCGAACAACAACAACAACAACAACAACAACAACAACAACAACAACAACAACAACAACAACAACAACAAGTTGCGCGCACAGAAGGCTGGCGTAGCAGGTAAAGGCCACCATGGTGAGCAAGGG	ENST00000534078.1	PC3	rnaseq_rpkm=19.6493813766373	te=3.76334481685356	geneName=MRPL49	2
572	TAAACTTAAGCTTGGTACCGCAACAACAACAACAACAACAACAACAACAACAACAACAACAACAACAACAACAACAACAACAACAGTTGCGCGCACAGAAGGCTGGCGTAGCAGGTAAAGGCCACCATGGTGAGCAAGGG	ENST00000534078.1	PC3	rnaseq_rpkm=19.6493813766373	te=3.76334481685356	geneName=MRPL49	1
573	TAAACTTAAGCTTGGTACCGGTTGCTGGGCCTCTGTCCCTTCTCCATTGGTGCCAGCTCTGAAGCAATCTTTTCTGGGGCGCCTGCAAAGGACGGATCTGTGGGTGGAACGAACTGAAAAGCCACCATGGTGAGCAAGGG	ENST00000542416.1	MUSCLE	rnaseq_rpkm=29.8138311703629	te=0.439772080433648	geneName=UBC	1
574	TAAACTTAAGCTTGGTACCGCCTCGTCCCAGGCTGCAACGGAGGCAGAGCCAACGCCTCGCGGGCTTCCACGTACGCACTCCAACGCGTGTTCCCGGAGAAGAACGCATCCGGGTCACGGGCCACCATGGTGAGCAAGGG	ENST00000408996.4	PC3	rnaseq_rpkm=11.9741738270761	te=3.54589769863631	geneName=TICAM2	1
575	TAAACTTAAGCTTGGTACCGTGCGGGGTGGCCTGCGCTGAGGCCTGCCGCGCGCGGTGAGTCCGCGCAGACCTGACCCTGCGTCTCGCAGCTCGGTTGAGGCCGCCGCCGCCTTCTCGGGGCCACCATGGTGAGCAAGGG	ENST00000408996.4	PC3	rnaseq_rpkm=11.9741738270761	te=3.54589769863631	geneName=TICAM2	2
576	TAAACTTAAGCTTGGTACCGATTATATAAGGACGCGCCGGGTGTGGCACAGCTAGTTCCGTCGCAGCCGGGATTTGGGTCGCAGTTCTTGTTTGTGGATCGCTGTGATCGTCACTTGACAGCCACCATGGTGAGCAAGGG	ENST00000542416.1	MUSCLE	rnaseq_rpkm=29.8138311703629	te=0.439772080433648	geneName=UBC	2
577	TAAACTTAAGCTTGGTACCGCGGCGGCGGCGGCGGCGGCGGCGGCGGCGGCGGCGGCAGCGGCGGCGGCCTGGGCCCGGGCGCAGCGGCGGCGGCGGCGGGGCCTGGAGCCGGATCTAAGGCCACCATGGTGAGCAAGGG	ENST00000327064.4	PC3	rnaseq_rpkm=34.0069704129699	te=0.308005669797602	geneName=CARM1	2
578	TAAACTTAAGCTTGGTACCGAGGCGGCGCGTGGCCGGCAGGCGGCGCTGCCCGGCTCGGCCTCGGCCTGCACGGCGGCTGCGGCGGCGGTAGCGGCAGCGGCGGCGGCGGCGGCGGCGGCGCCACCATGGTGAGCAAGGG	ENST00000327064.4	PC3	rnaseq_rpkm=34.0069704129699	te=0.308005669797602	geneName=CARM1	1
579	TAAACTTAAGCTTGGTACCGCGTGGTGGGGGAGGAGGGACCGGCGGCGCCCACGTGGCCTCCGCGGGCCCCGCCAGAGCCTGCGCCCGGGCCCTGACCGCACCTCTCGCCCCGCAGGACCGCCACCATGGTGAGCAAGGG	ENST00000393190.1	HEK293	rnaseq_rpkm=238.965804346887	te=0.277659244204837	geneName=NME1-NME2	2
580	TAAACTTAAGCTTGGTACCGGTGGGCCCGGTCTGTGGGCGCCCCCCGATTTCCCGCAGGTCCCGCGCGGCGTCGGAGCGGGAGATTCCCTTGCAGCTTGCGCCCCGCGGGCCTTCGGGCTGCCACCATGGTGAGCAAGGG	ENST00000393190.1	HEK293	rnaseq_rpkm=238.965804346887	te=0.277659244204837	geneName=NME1-NME2	1
581	TAAACTTAAGCTTGGTACCGTGTGAACCCTCAGCAGCAGGCATCACCCCCCAGTGGACTCGGGTGGGCCACCAGTAGCATCTTCTAGATCGCAGAGGGGTGAATCGCAGGGCCAGGAACCGCCACCATGGTGAGCAAGGG	ENST00000544323.1	PC3	rnaseq_rpkm=32.6260369309838	te=0.325928216479477	geneName=ARL6IP4	1
582	TAAACTTAAGCTTGGTACCGGCGGCCTCCGCAGGTTCTGCGCTCCAGGCCGGAGTCAGAGACTCCAGGATCGGTTCTTTCATCTTCGCCGCCCCTGCGCGTCCAGCTCTTCTAAGACGAGGCCACCATGGTGAGCAAGGG	ENST00000571308.1	MUSCLE	rnaseq_rpkm=10.246913994104	te=1.57195934857927	geneName=SLC2A4	2
583	TAAACTTAAGCTTGGTACCGGCTCCACCAGATCCGCGGGAGCCCCACTGCTCTCCGGGTCCTTGGCTTGTGGCTGTGGGTCCCATCGGGCCCGCCCTCGCACGTCACTCCGGGACCCCCGGCCACCATGGTGAGCAAGGG	ENST00000571308.1	MUSCLE	rnaseq_rpkm=10.246913994104	te=1.57195934857927	geneName=SLC2A4	1
584	TAAACTTAAGCTTGGTACCGGGCAGCCATCTTGTCTGGAGACAAGTCTGAGAAAGTTCAAGATTTGCTGCTCTTGGAAGTCACTCCTCTTTCCCTTGGTATTGAAACTGCTGGTGGAGTCGCCACCATGGTGAGCAAGGG	ENST00000524552.1	HEK293	rnaseq_rpkm=68.2547309546141	te=2.62231836736849	geneName=HSPA8	2
585	TAAACTTAAGCTTGGTACCGCTAAAGGCAGGCAGGCCCAAGGTGACTCGCTGTGTTGAGTGATTGTTAAACATTCGTAGTTTCCACCAAAAGCTTGGCTATTGTTGGCAACACCTTCCTTGCCACCATGGTGAGCAAGGG	ENST00000524552.1	HEK293	rnaseq_rpkm=68.2547309546141	te=2.62231836736849	geneName=HSPA8	1
586	TAAACTTAAGCTTGGTACCGCCGATCCAGCGAGCGCTGCGTCCTCGAGTCCCTGCGCCCGTGCGTCCGTCTGCGACCCGAGGCCTCCGCTGCGCGTGGATTCTGCTGCGAACCGGAGACCGCCACCATGGTGAGCAAGGG	ENST00000517677.1	HEK293	rnaseq_rpkm=23.2371089350727	te=2.63576505838298	geneName=ANXA6	2
587	TAAACTTAAGCTTGGTACCGGCTAACGGGCTCCGATCCAGCGAGCGCTGCGTCCTCGAGTCCCTGCGCCCGTGCGTCCGTCTGCGACCCGAGGCCTCCGCTGCGCGTGGATTCTGCTGCGGCCACCATGGTGAGCAAGGG	ENST00000517677.1	HEK293	rnaseq_rpkm=23.2371089350727	te=2.63576505838298	geneName=ANXA6	1
588	TAAACTTAAGCTTGGTACCGTGCAATATAATCTGATAAGTTCTTTAAAAGAGGTAAGAGCAACGTGCTTTGGGAGCAGAGAAGAGGGAGAAAGCAGCATCTTGCCTGGATCAGCCAGGGGGCCACCATGGTGAGCAAGGG	ENST00000546391.1	MUSCLE	rnaseq_rpkm=58.9385360387766	te=0.634266242381103	geneName=DCN	1
589	TAAACTTAAGCTTGGTACCGCATCTTGCGAGCTCGTCGTACTGACCGAGCGGGGAGGCTGTCTTGAGGCGGCACCGCTCACCGACACCGAGGCGGACTGGCAGCCCTGAGCGTCGCAGTCGCCACCATGGTGAGCAAGGG	ENST00000215793.7	HEK293	rnaseq_rpkm=35.1210101749458	te=2.69516726164078	geneName=SF3A1	2
590	TAAACTTAAGCTTGGTACCGGGTCCCGGAAGTGCGCCAGTCGTACCTTCGCGGCCGCAACTCGCTCGGCCGCCGCCATCTTGCGAGCTCGTCGTACTGACCGAGCGGGGAGGCTGTCTTGGCCACCATGGTGAGCAAGGG	ENST00000215793.7	HEK293	rnaseq_rpkm=35.1210101749458	te=2.69516726164078	geneName=SF3A1	1
591	TAAACTTAAGCTTGGTACCGTCAGCTGACCGAAGAACAGATTGCTGAATTCAAGGAAGCCTTCTCCCTATTTGATAAAGATCGCGATCGCACCATCACAACAAAGGAACTTGGAACTGTCGCCACCATGGTGAGCAAGGG	ENST00000557020.1	PC3	rnaseq_rpkm=400.46135602708	te=2.53832575456749	geneName=CALM1	2
592	TAAACTTAAGCTTGGTACCGAGCTGAAGGAGTGTGGCCAATCTGCCTCCACCTCCCCGCGGACCCCCTACTCTCAGGACCTCCTGCAGCACCCCAAACTGGAAGTGGCCGCTGCAGACCCGCCACCATGGTGAGCAAGGG	ENST00000557020.1	PC3	rnaseq_rpkm=400.46135602708	te=2.53832575456749	geneName=CALM1	1
593	TAAACTTAAGCTTGGTACCGAAGCCTCGCCTGAGGATCCCGTGGCCCCAATTTGTGTGCAGATAGCAGAGGCAGCAGGCCGTGCCGGGGGGGCAAGTTGCTGTAACCAGTGGCCCAGGGGGCCACCATGGTGAGCAAGGG	ENST00000332245.8	HEK293	rnaseq_rpkm=70.1087764877959	te=0.159634924798999	geneName=KLHDC3	2
594	TAAACTTAAGCTTGGTACCGACCTGAGCTGAGACTAGTGCCCCTGTGGAGGGGTAGTGTGGGAGGGCCCCCAGGGTGACACTTGGAGGCAAAGGCTGGTTCTGGGCAGAGTCACAGTGAGGCCACCATGGTGAGCAAGGG	ENST00000332245.8	HEK293	rnaseq_rpkm=70.1087764877959	te=0.159634924798999	geneName=KLHDC3	1
595	TAAACTTAAGCTTGGTACCGGGACGGCGCTAGCTGCAGCATCGGAGTGTGGCAGTGCTGGGCTGGCCGGCGGGCTGGGCTGCGGCCCGCGCGCGGCCGGCGATCCAGGGGGGCAACTCCGGCCACCATGGTGAGCAAGGG	ENST00000536084.1	HEK293	rnaseq_rpkm=67.9025352428723	te=0.161190439756136	geneName=EIF2AK1	1
596	TAAACTTAAGCTTGGTACCGATCCAGGTGTTAAAAGAACCCCTACAACAGCCAACCTTCCCTTTTGCAGTTGCAAACCAACTCTTGCTGGTTTCTTTGCTGGAGCACTTGAGCCACGTGCGCCACCATGGTGAGCAAGGG	ENST00000536084.1	HEK293	rnaseq_rpkm=67.9025352428723	te=0.161190439756136	geneName=EIF2AK1	2
597	TAAACTTAAGCTTGGTACCGTTTTTGCTCCGGCCACGTGAGGAGGGTGGGCGGGGCGTTAAAGTTCATATCCCAGTGTCCTTTGAATCGACTTCCTTTTTTCTTTTTTCCGGCGTTCAAGGCCACCATGGTGAGCAAGGG	ENST00000479035.2	HEK293	rnaseq_rpkm=537.287757398549	te=0.18446038784694	geneName=RPL23	2
598	TAAACTTAAGCTTGGTACCGAATAAGGCAGCGCCCAGAGGCGGAAGAGGCCGGTTTTTGCTCCGGCCACGTGAGGAGGGTGGGCGGGGCGTTAAAGTTCATATCCCAGTGTCCTTTGAAAGCCACCATGGTGAGCAAGGG	ENST00000479035.2	HEK293	rnaseq_rpkm=537.287757398549	te=0.18446038784694	geneName=RPL23	1
599	TAAACTTAAGCTTGGTACCGAGAATTAGCTCTTTCCCTTTTGGTTTGCAAGCACTGCCTGTAAAGCCCTCGCATCAGAGGCCAGCCTGCTAGGGAAATCCAGGAATCTGCAACAAAAACGGCCACCATGGTGAGCAAGGG	ENST00000541496.1	MUSCLE	rnaseq_rpkm=33.6968096823786	te=1.57396665915716	geneName=SPARCL1	1
600	TAAACTTAAGCTTGGTACCGCCAAGAGCTGGGATTGAAGGATCAAGAGGACAGTGAAGGTCACTTAAGTGTGAATTTGGAGTAAGCACCAACTGAAGGTACATTGGACATAAAAGAAGAAGCCACCATGGTGAGCAAGGG	ENST00000541496.1	MUSCLE	rnaseq_rpkm=33.6968096823786	te=1.57396665915716	geneName=SPARCL1	2
601	TAAACTTAAGCTTGGTACCGTGTTCCTGTCACCCAGGCTGGAGCGCAATCGCACGATCTTGGCTCACTGCAACCTCCGCCTCGGGGGTCCAAGCGATTCTCCTGCCTCAGCCTCCCGAGTGCCACCATGGTGAGCAAGGG	ENST00000587259.1	PC3	rnaseq_rpkm=35.2709239028946	te=2.98894344893953	geneName=VMP1	1
602	TAAACTTAAGCTTGGTACCGAAAGTGCTGGGATTACAGGCGTGAGCCACTGCGCCTGGTCTATTATCTGTCTTTTACTATAACCATCCTAACAGCTCCTCAAGAGTTACTGATCTTTGAAGCCACCATGGTGAGCAAGGG	ENST00000587259.1	PC3	rnaseq_rpkm=35.2709239028946	te=2.98894344893953	geneName=VMP1	2
603	TAAACTTAAGCTTGGTACCGCAGCCGCGGAGTGAGCGAGGGAGACGGGAGGAGCCGAACCCGGCGCCATCCGCCGCCATCCTCCCCCGCCCCACCGCCATCCCGTCCCGGGGAGCCCCTAGCCACCATGGTGAGCAAGGG	ENST00000376033.2	HEK293	rnaseq_rpkm=50.2401966283285	te=0.285778035279671	geneName=PRRC2A	1
604	TAAACTTAAGCTTGGTACCGGGGACAGAGACTGAGACACTTGCTGTCTGGCCCACAGGCTCTGGCACGTTTTGGGGGAGGTGCCTGCAGGACCCAACATACTCAATCAGCTTCCAGCGCAGCCACCATGGTGAGCAAGGG	ENST00000376033.2	HEK293	rnaseq_rpkm=50.2401966283285	te=0.285778035279671	geneName=PRRC2A	2
605	TAAACTTAAGCTTGGTACCGCAACAACAACAACAACAACAACAACAACAACAACAACAAGCGCCACCCCGACGGCCACCGCTTCGGAGCCAGCACGCGGGGTACCCTACGGGGAGCGCGGGCCACCATGGTGAGCAAGGG	ENST00000557234.1	PC3	rnaseq_rpkm=63.365796600417	te=3.82331486663095	geneName=HSP90AA1	1
606	TAAACTTAAGCTTGGTACCGAACAACAACAACAACAACAACAACAACAACAACAACAACGCGCCACCCCGACGGCCACCGCTTCGGAGCCAGCACGCGGGGTACCCTACGGGGAGCGCGGGCCACCATGGTGAGCAAGGG	ENST00000557234.1	PC3	rnaseq_rpkm=63.365796600417	te=3.82331486663095	geneName=HSP90AA1	2
607	TAAACTTAAGCTTGGTACCGAACAACAACAACAACAACAACAACAACAACAACAACAACAACAACAACAACAACAACAACAACAACAACAACATCAGTAAAGCGGAGGCAGCGGGGGAAGGCCACCATGGTGAGCAAGGG	ENST00000557324.1	HEK293	rnaseq_rpkm=80.8560794388591	te=0.177542503569665	geneName=FKBP3	2
608	TAAACTTAAGCTTGGTACCGACGGCGGCCGGAGCCGTGAACCAGGGGCAATTGGAGGTTGGTGTTGGGGTAGTCACTAGCCTGCCGGATTGGAAGAAGAGGGGCGTTTGGGGGCGGCACCGCCACCATGGTGAGCAAGGG	ENST00000544377.1	HEK293	rnaseq_rpkm=52.2864705898773	te=3.01073803373578	geneName=SLC3A2	2
609	TAAACTTAAGCTTGGTACCGGCAAGCCTTGGTGGGGGAAAAGGCAGAAGTTGTGACTGGCTGCCTCTGAGAGTGCAAGTAGCCTTGCAAAGTTGGGAAAACCAGACGGCGGCCGGAGCCGGCCACCATGGTGAGCAAGGG	ENST00000544377.1	HEK293	rnaseq_rpkm=52.2864705898773	te=3.01073803373578	geneName=SLC3A2	1
610	TAAACTTAAGCTTGGTACCGCAACAACAACAACAACAACAACAACAACAACAACAACAACAACAACAACAACAACAACAACAACAACAACAACTCAGTAAAGCGGAGGCAGCGGGGGAAGGCCACCATGGTGAGCAAGGG	ENST00000557324.1	HEK293	rnaseq_rpkm=80.8560794388591	te=0.177542503569665	geneName=FKBP3	1
611	TAAACTTAAGCTTGGTACCGAGCTTCCAAATCGCTTCTAACAGTAGTGGCTTGTGTTGTACCCTGGCACAAAGAGACACCTTACCTTAGGTCTCCTAAGAGGTCAGTGACAGAGATATAAGCCACCATGGTGAGCAAGGG	ENST00000402844.3	HEK293	rnaseq_rpkm=38.1585236456118	te=0.292828451392951	geneName=SLC25A17	2
612	TAAACTTAAGCTTGGTACCGGTTTATCCTTGGTTAGACTGTATTTCCTATATATAATATTTTGAGATACCTTAAATCAAAACTTTATTTCTTCAATTATCTTTAAATCGATTTTAGTAAAGCCACCATGGTGAGCAAGGG	ENST00000402844.3	HEK293	rnaseq_rpkm=38.1585236456118	te=0.292828451392951	geneName=SLC25A17	1
613	TAAACTTAAGCTTGGTACCGCAACAACAACAACAACCCCGGCCCGGCTCCATTTATTGGCGCGGACGCCGGCGGCGGCGGGCTCCTGGCCGGGCCAGCGCAGCGGAAGAGCCAAGCCAGCGCCACCATGGTGAGCAAGGG	ENST00000330877.2	MUSCLE	rnaseq_rpkm=22.6928372842012	te=0.776344387349693	geneName=ADSSL1	1
614	TAAACTTAAGCTTGGTACCGAACAACAACAACAACCCCCGGCCCGGCTCCATTTAATCGCGCGGACGCCGGCGGCGGCGGGCTCCTGGCCGGGCCAGCGCAGCGGAAGAGCCAAGCCAGCGCCACCATGGTGAGCAAGGG	ENST00000330877.2	MUSCLE	rnaseq_rpkm=22.6928372842012	te=0.776344387349693	geneName=ADSSL1	2
615	TAAACTTAAGCTTGGTACCGAACAACAACAACAACAACAACAACAACAACAACAACAACAACAACAACAACAACAACAACAACAACAACAACAACAACAACAACAACAACAGGGGGGACCGCCACCATGGTGAGCAAGGG	ENST00000418232.1	MUSCLE	rnaseq_rpkm=91.1716067868375	te=0.46665487111609	geneName=ANKRD23	2
616	TAAACTTAAGCTTGGTACCGCAACAACAACAACAACAACAACAACAACAACAACAACAACAACAACAACAACAACAACAACAACAACAACAACAACAACAACAACAAAACAGGGGGGACCGCCACCATGGTGAGCAAGGG	ENST00000418232.1	MUSCLE	rnaseq_rpkm=91.1716067868375	te=0.46665487111609	geneName=ANKRD23	1
617	TAAACTTAAGCTTGGTACCGCAGACTGGGCCAGGCGCCGGGGCAGGAAGGGAGGCGGCCGCCGTGCCATTCTTAAAGGCGCCCGAGTGTAGGCGACAGGCCGCTGACGGCCGGAAGGAAAGCCACCATGGTGAGCAAGGG	ENST00000554908.1	PC3	rnaseq_rpkm=35.2056621189804	te=5.49490024827378	geneName=GMFB	1
618	TAAACTTAAGCTTGGTACCGAAGACTGGGCCAGGCGCCGGGGCAGGAAGGGAGGCGGCCGCCGTGCCATTCTTAAAGGCGCCCGAGTGTAGGCGACAGGCCGCTGACGGCCGGAAGGAAAGCCACCATGGTGAGCAAGGG	ENST00000554908.1	PC3	rnaseq_rpkm=35.2056621189804	te=5.49490024827378	geneName=GMFB	2
619	TAAACTTAAGCTTGGTACCGGTCGCCAGCGCGCGGGCGCGCGGCTGGAGCCGGCGCCGGGCACGGCATCGGGGGCCTGGACTGCACGGCCCGGCAGCAGCAAGGCGTGGCGGGAGACTCTGCCACCATGGTGAGCAAGGG	ENST00000569601.1	HEK293	rnaseq_rpkm=37.1796069384176	te=0.277551900290176	geneName=RPUSD1	1
620	TAAACTTAAGCTTGGTACCGCAAGGCTTACCTGGCATTGCTGCGGGGGCACATCCAGGAGAGCCGGGTAACCATCAGCCAAGCCATTGGCAGGAACAGCACGGAGGGCCGGGCCCACACCGCCACCATGGTGAGCAAGGG	ENST00000569601.1	HEK293	rnaseq_rpkm=37.1796069384176	te=0.277551900290176	geneName=RPUSD1	2
621	TAAACTTAAGCTTGGTACCGCGCGAGCCGTCTCGCCAATCACCGCCGCGCTTCCTCCCGTCGCCCGCCAATCGCGGCGCGCGTTCTTGGGGCGTGGGCGAAGCAGGCTGCTCGCCTCCTGGCCACCATGGTGAGCAAGGG	ENST00000556029.1	PC3	rnaseq_rpkm=16.1409201782414	te=3.56136775889294	geneName=TMPO	1
622	TAAACTTAAGCTTGGTACCGAAGTGAAACTTTATTACTGCCTACACAATCAAACAGGAGGGAGAAAGGAGACAAGCAAGTCAGAAAGCGATTTGATAGGGCCTATTCCACTAGAAGCAAGGCCACCATGGTGAGCAAGGG	ENST00000428692.1	PC3	rnaseq_rpkm=94.1652569373402	te=2.69538133919468	geneName=SPATS2L	2
623	TAAACTTAAGCTTGGTACCGCAACAACAACAACAACAACAACAACAACAACAACAACAACAAGGGAGTGTTGGGAAGCAGCCGTCCCCGTCCAGAGTCCTCTGTGGTCCCTGCTGCCACCGCCACCATGGTGAGCAAGGG	ENST00000297283.3	MUSCLE	rnaseq_rpkm=128.471167457372	te=0.524877313321265	geneName=PGAM2	1
624	TAAACTTAAGCTTGGTACCGCAACAACAACAACAACAACAACAACAACAACTCAGGCAAGTGGCTGGATCGTATTCGAAAATCGTATTACAATCCTGCAGGATTCAATAAACTGGGGTTAGCCACCATGGTGAGCAAGGG	ENST00000517523.1	MUSCLE	rnaseq_rpkm=51.1709245419854	te=2.07296058981741	geneName=UQCRB	1
625	TAAACTTAAGCTTGGTACCGGTGTTTGCGAGCGGGAGCGAGGGGCGCCGGCTGGGGTGTGTGCTCCTGAGCTCTTCAGAAACCAGGCTGCTTTCAGGAACATTGCTGTGGATTCCCAGGTGCCACCATGGTGAGCAAGGG	ENST00000428692.1	PC3	rnaseq_rpkm=94.1652569373402	te=2.69538133919468	geneName=SPATS2L	1
626	TAAACTTAAGCTTGGTACCGAAGCCGAAGCGCCGGGCAGGCTGTGCCTGGGCAGTTCATTCTGTGGCAGCTGGAGGCACTACTCGGCCGCCGCGGTGCGAACTGCGGGCACTGTGGGGCGGCCACCATGGTGAGCAAGGG	ENST00000357559.3	MUSCLE	rnaseq_rpkm=18.7885811503256	te=0.984120421756124	geneName=FXR1	1
627	TAAACTTAAGCTTGGTACCGTCCCCTCCCCTTTCCCCGCCTCCTTCTCGCCCCTCCCCCCTCCTCCCCTCTGGTTGGAAAGTTTCTAGAATCTCTTCCCAGCGGCCTTTGCGGTTCCAACGCCACCATGGTGAGCAAGGG	ENST00000357559.3	MUSCLE	rnaseq_rpkm=18.7885811503256	te=0.984120421756124	geneName=FXR1	2
628	TAAACTTAAGCTTGGTACCGAGACGCGAAGCCGCTGGCGCCATCTTGAAATCTGATCCTCCATCCCCGAGGCTTTGCGTCTGCGCGGCCGGCCGCTGCTGCTCCGGGAGCCCAGTCTGCTGCCACCATGGTGAGCAAGGG	ENST00000529945.1	MUSCLE	rnaseq_rpkm=92.5064020305208	te=0.135256542964951	geneName=PDE4DIP	1
629	TAAACTTAAGCTTGGTACCGCCGAGGCGGGAGACAGAGCGCGGCGAAGAGCCATTGAGTGGTCACCCAGTAGCCGCCGCCGCCGCCGCCTCGGGAAGCTTGCCACCCGCTAGGAGGGAAGGCCACCATGGTGAGCAAGGG	ENST00000529945.1	MUSCLE	rnaseq_rpkm=92.5064020305208	te=0.135256542964951	geneName=PDE4DIP	2
630	TAAACTTAAGCTTGGTACCGTGGGCCGGCTGTCTTGACCTTCTTTGCGGCTCGGCCATTTTGTCCCAGTCAGTCCGGAGGCTGCGGCTGCAGAAGTACCGCCTGCGGAGTAACTGCAAAGGCCACCATGGTGAGCAAGGG	ENST00000398752.6	MUSCLE	rnaseq_rpkm=39.0870289996543	te=0.822202616483619	geneName=ATP5A1	2
631	TAAACTTAAGCTTGGTACCGGGGGCAGTACTTCCGGGTCAGGTGGGCCGGCTGTCTTGACCTTCTTTGCGGCTCGGCCATTTTGTCCCAGTCAGTCCGGAGGCTGCGGCTGCAGAAGTACGCCACCATGGTGAGCAAGGG	ENST00000398752.6	MUSCLE	rnaseq_rpkm=39.0870289996543	te=0.822202616483619	geneName=ATP5A1	1
632	TAAACTTAAGCTTGGTACCGGTTGAACTGTAAACAAGTGAGAACCAAACTTTCACAGGCATTTAATCATTGGCTGAAAGTTCCAGAGGACAAGCTACAGATTATTATTGAAGTGACAGAAGCCACCATGGTGAGCAAGGG	ENST00000391855.2	HEK293	rnaseq_rpkm=72.2372389804509	te=0.143419271052324	geneName=GGPS1	2
633	TAAACTTAAGCTTGGTACCGGTGTGACCGGGAAGGCGCATTTTCTTGCACCAACTAAAGCGGTGTCGCTGGCGGCTGAGGAGGGCGGAGAGTTCTGTGGTGAAATAGTGGGAAGGATTCAGCCACCATGGTGAGCAAGGG	ENST00000391855.2	HEK293	rnaseq_rpkm=72.2372389804509	te=0.143419271052324	geneName=GGPS1	1
634	TAAACTTAAGCTTGGTACCGCTTCGAGTGGTGAGAAGGAGAAGGAGCGGCTGGGAGGCGGTTTGGGAGTGGCGGGTGGTAACAGCACACGAGAGCGGCTGCTGTCTGCGCTTGAGGACTTGCCACCATGGTGAGCAAGGG	ENST00000417167.1	HEK293	rnaseq_rpkm=57.538212643367	te=0.284000481313595	geneName=MED4	1
635	TAAACTTAAGCTTGGTACCGACTTGGAGGTCCTGTCTAGGGCCGGGTGTGGTGGCTCACGCCTATAATCCGAGCACTTTGGGAGGCCAAGGCGGGCGGATCATTGGAACTTCTTCACAGAGCCACCATGGTGAGCAAGGG	ENST00000417167.1	HEK293	rnaseq_rpkm=57.538212643367	te=0.284000481313595	geneName=MED4	2
636	TAAACTTAAGCTTGGTACCGAACAACAAAGAACGAAAGGAGTGAGGCGCCGAGAGCCCAGATACCATTTTGGCGTGAGAGCTGGTGGTTGGCAAGGCCGCGGGAGTGGGAAGCGTCCGCCGCCACCATGGTGAGCAAGGG	ENST00000429262.2	HEK293	rnaseq_rpkm=12.0016541572204	te=2.94962885432904	geneName=GINS1	2
637	TAAACTTAAGCTTGGTACCGCAACAACAAGAACGAAAGGAGTGAGGCGCCGAGAGCCCAGATACCATTTTGGCGTGAGAGCTGGTGGTTGGCAAGGCCGCGGGAGTGGGAAGCGTCCGCCGCCACCATGGTGAGCAAGGG	ENST00000429262.2	HEK293	rnaseq_rpkm=12.0016541572204	te=2.94962885432904	geneName=GINS1	1
638	TAAACTTAAGCTTGGTACCGACTCACTATCACTAGGCCAACAGATTTAGGTACTCTTGTTTAAGTAAAGTAGAATAAAAAATAAATTGGAGCAAGAACTGGGCTCAGATTTGACTCCTAAGCCACCATGGTGAGCAAGGG	ENST00000512254.1	MUSCLE	rnaseq_rpkm=15.4993306190918	te=0.94161465361508	geneName=ASB5	1
639	TAAACTTAAGCTTGGTACCGGTCAACTAATCAAGTGCTTTTCCCTTTTCTTTTATAGAACTGTCTCACTCCCAGGCTACATCTTCTCACTTGCTAACAAGGACCTCTGAGTTCAGCAGCCGCCACCATGGTGAGCAAGGG	ENST00000431502.1	MUSCLE	rnaseq_rpkm=815.064726384999	te=0.413199958578007	geneName=MYH2	2
640	TAAACTTAAGCTTGGTACCGACTTGACAGCCCGCTGAGGACGCAGCGTCAGCTGACCTGGGGAGTCGCGATTCGTGCCGGCCGGTCCTGGTTCTCCGGTCCCGCCGCTCCCGCAGCAGCCGCCACCATGGTGAGCAAGGG	ENST00000290949.3	HEK293	rnaseq_rpkm=27.2250844479861	te=2.92567296198081	geneName=ATP6V0D1	2
641	TAAACTTAAGCTTGGTACCGAGAGCCACGCCCCCTTATCGTCACGTGAGGCGCTTGCGCGTCACCTGACGCACTTGACAGCCCGCTGAGGACGCAGCGTCAGCTGACCTGGGGAGTCGCGGCCACCATGGTGAGCAAGGG	ENST00000290949.3	HEK293	rnaseq_rpkm=27.2250844479861	te=2.92567296198081	geneName=ATP6V0D1	1
642	TAAACTTAAGCTTGGTACCGCAACAACAACAACAACAACAACAACAACAACAACAACAACAAGTCTAGCAGCCCCGGTTACGCGGTTGCACGTCGGCCCCAGCCCTGAGGAGCCGGACCGGCCACCATGGTGAGCAAGGG	ENST00000523444.1	PC3	rnaseq_rpkm=11.4984937489248	te=4.79716522054684	geneName=NBN	1
643	TAAACTTAAGCTTGGTACCGAACAACAACAACAACAACAACAACAACAACAACAACAACAACGTCTAGCAGCCCCGGTTACGCGGTTGCACGTCGGCCCCAGCCCTGAGGAGCCGGACCGGCCACCATGGTGAGCAAGGG	ENST00000523444.1	PC3	rnaseq_rpkm=11.4984937489248	te=4.79716522054684	geneName=NBN	2
644	TAAACTTAAGCTTGGTACCGCAACAACAACAACAACAACAACAACAACGGTTCGTTTTTCCTTTAGTCAGGAAGGACGTTGGTGTTGAGGTTAGCATACGTATCAAGGACAGTAACTACCGCCACCATGGTGAGCAAGGG	ENST00000523016.1	MUSCLE	rnaseq_rpkm=77.9298731434401	te=1.48772798024285	geneName=COX6C	1
645	TAAACTTAAGCTTGGTACCGAACAACAACAACAACAACAACAACAACCGGTTCGTTTTTCCTTTAGTCAGGAAGGACGTTGGTGTTGAGGTTAGCATACGTATCAAGGACAGTAACTACCGCCACCATGGTGAGCAAGGG	ENST00000523016.1	MUSCLE	rnaseq_rpkm=77.9298731434401	te=1.48772798024285	geneName=COX6C	2
646	TAAACTTAAGCTTGGTACCGGTCCTCGTCGCGCGCCCGCGACCCAGGTCGCCCTGAAATCTAGCCCGTCCGAGCGCGAGTCCAACGCCGCGGCCGCACCAAGGCCCCCTCAGACCGTGCCGCCACCATGGTGAGCAAGGG	ENST00000448716.1	HEK293	rnaseq_rpkm=44.2897162643666	te=2.42273845768804	geneName=SRRT	2
647	TAAACTTAAGCTTGGTACCGAATCGCGTCGCCGCCGCTTCCGCCCTCAGCCGGCCCCACCTCTGCCGGCTCGTACTCGGCTCCCCCACCTCGCCGCAGAGCTAGCCCGGGAAGCCCACACGCCACCATGGTGAGCAAGGG	ENST00000540998.1	HEK293	rnaseq_rpkm=19.0512158019188	te=2.1748561597673	geneName=CDC42SE1	1
648	TAAACTTAAGCTTGGTACCGTGGTGTATCTGGGGAGAGTGAGGAGTGGGTTGTCCAAACACCAGGGAAAGAGCCCTTTGGGGCCTCAGACAGCGGAGTGAAGCTGGAACCATCAGGGAACGCCACCATGGTGAGCAAGGG	ENST00000540998.1	HEK293	rnaseq_rpkm=19.0512158019188	te=2.1748561597673	geneName=CDC42SE1	2
649	TAAACTTAAGCTTGGTACCGGCCCATCCCCGGTTGTCCCACTTTTGTTCGCCTCTCTTCGGCCCTCTACTCAAGAGCTCCGTCTCCGTCTCGCCCTCCTCGAAGTCCTCGTCGCGCGCCCGCCACCATGGTGAGCAAGGG	ENST00000448716.1	HEK293	rnaseq_rpkm=44.2897162643666	te=2.42273845768804	geneName=SRRT	1
650	TAAACTTAAGCTTGGTACCGGGCGCGGCTTGAACTCGCCTAAAGAGCTGCGCCCTCTCATCTCGCGCCTGCAGCCCGTGCCGCCCCAGCCGCTGCCGCCTGCACCGGACCCGGAGCCGTCGCCACCATGGTGAGCAAGGG	ENST00000392531.3	PC3	rnaseq_rpkm=15.4074217925201	te=2.462241150756	geneName=CRIP1	2
651	TAAACTTAAGCTTGGTACCGCACAGCGCTGGGCTAGGGGCGCGGCTTGAACTCGCCTAAAGAGCTGCGCCCTCTCATCTCGCGCCTGCAGCCCGTGCCGCCCCAGCCGCTGCCGCCTGCAGCCACCATGGTGAGCAAGGG	ENST00000392531.3	PC3	rnaseq_rpkm=15.4074217925201	te=2.462241150756	geneName=CRIP1	1
652	TAAACTTAAGCTTGGTACCGAACAACAACAACAACAACAACAAGAGCTGGTCCCGTTGTGCTGCGGCGCCGCGCGGCCTGCAGTCCCGGGCCCGCGCCCCGCGCCGCCCGCCCGCCCGCCGCCACCATGGTGAGCAAGGG	ENST00000459997.1	PC3	rnaseq_rpkm=78.4325425698982	te=0.186049482530491	geneName=SRM	2
653	TAAACTTAAGCTTGGTACCGTTTCTGCCTAGTCAAAGTTAAGAGTGGCGCCAGGGATTTGAACCGCGCTGACGAAGTTTGGTGATCCATCTTCCGAGTATCGCCGGGATTTCGAATCGCGGCCACCATGGTGAGCAAGGG	ENST00000559046.1	PC3	rnaseq_rpkm=26.9976004451732	te=2.52907421118051	geneName=NUSAP1	2
654	TAAACTTAAGCTTGGTACCGAAATTTCTGCCTAGTCAAAGTTAAGAGTGGCGCCAGGGATTTGAACCGCGCTGACGAAGTTTGGTGATCCATCTTCCGAGTATCGCCGGGATTTCGAATCGCCACCATGGTGAGCAAGGG	ENST00000559046.1	PC3	rnaseq_rpkm=26.9976004451732	te=2.52907421118051	geneName=NUSAP1	1
655	TAAACTTAAGCTTGGTACCGAGAATTAGATACATACTCTGTACTCAAAGAGCAGAAAATCTACTAGGAGTGAAAGACTTGGAAATAATATTTGCACCAACTTTAAAAATAATCAAGAGTAGCCACCATGGTGAGCAAGGG	ENST00000518091.1	HEK293	rnaseq_rpkm=60.0954889247291	te=0.213959003723717	geneName=C8orf59	1
656	TAAACTTAAGCTTGGTACCGTAGAATTTTTTAGATTTAATTGGTACCTTTAAAAACTTAAAATTGACTTACGGTTCATAAAAGTGGGCAATTTAATTGAATTTATTTTCTTTTCTAGACAGCCACCATGGTGAGCAAGGG	ENST00000518091.1	HEK293	rnaseq_rpkm=60.0954889247291	te=0.213959003723717	geneName=C8orf59	2
657	TAAACTTAAGCTTGGTACCGGAGTTTAAGTTATCAAAGATCGTGGCTTTCATTTAGGTCTCTGGATCTCTCTCTCTATCACTTTATCTGCCAAGCTGCTGTGTTTTAAGCAGCCCTCTAGGCCACCATGGTGAGCAAGGG	ENST00000449795.1	MUSCLE	rnaseq_rpkm=23.6128627847078	te=0.431717677661235	geneName=PPP1R3A	1
658	TAAACTTAAGCTTGGTACCGTTGTTCTCATCAGGACAAGGAAGATTTGGAAGCCAGTAATCGAAATCTAAAAGATCTAAACAGGGAACATCATCAACATAATCAAAAAGAATTAGAGTTGGCCACCATGGTGAGCAAGGG	ENST00000449795.1	MUSCLE	rnaseq_rpkm=23.6128627847078	te=0.431717677661235	geneName=PPP1R3A	2
659	TAAACTTAAGCTTGGTACCGCAACAACAACAACAACAACAACAACAACAACAACAACAACAACAACAACAACAACAACAACAACAACAACAACCCTTTTTTCTTTTTTCCGGCGTTCAAGGCCACCATGGTGAGCAAGGG	ENST00000577407.1	HEK293	rnaseq_rpkm=481.025118979765	te=0.17913613838894	geneName=RPL23	1
660	TAAACTTAAGCTTGGTACCGAACAACAACAACAACAACAACAACAACAACAACAACAACAACAACAACAACAACAACAACAACAACAACAACACCTTTTTTCTTTTTTCCGGCGTTCAAGGCCACCATGGTGAGCAAGGG	ENST00000577407.1	HEK293	rnaseq_rpkm=481.025118979765	te=0.17913613838894	geneName=RPL23	2
661	TAAACTTAAGCTTGGTACCGGACTAGGGTTTGAAGACTGCTTCATTCTGCCTCTAGTACCAGCGGTTTCTCTGTTCTGTGATCATTGTGATTCACAGGAACTCCTTAAGTAACAAACGAAGCCACCATGGTGAGCAAGGG	ENST00000539711.2	PC3	rnaseq_rpkm=76.3657689785209	te=0.31739570564859	geneName=NIPA2	2
662	TAAACTTAAGCTTGGTACCGGACGGCGGTGCCGGAGGTTGTCCTTGGCAGGTTTTCCTCGGCGCTTCTCCAAGGAGGAGGCGGTGCGAACGGCTTCAGCCCCGAAAGCTCGCATCTCCCAGCCACCATGGTGAGCAAGGG	ENST00000539711.2	PC3	rnaseq_rpkm=76.3657689785209	te=0.31739570564859	geneName=NIPA2	1
663	TAAACTTAAGCTTGGTACCGCGTACCGTCGCCCGGCTCTCCGCCGCTCTCCCGGGGTTTCGGGGCACTTGGGTCCCACAGTCTGGTCCTGCTTCACCTTCCCCTGACCTGAGTAGTCGCCGCCACCATGGTGAGCAAGGG	ENST00000506395.1	PC3	rnaseq_rpkm=274.063271836201	te=3.24207897613019	geneName=ANXA5	2
664	TAAACTTAAGCTTGGTACCGTGCCGGATCCTTCAGCGTCTGCATCTCGGCGTCGCCCCGCGTACCGTCGCCCGGCTCTCCGCCGCTCTCCCGGGGTTTCGGGGCACTTGGGTCCCACAGTGCCACCATGGTGAGCAAGGG	ENST00000506395.1	PC3	rnaseq_rpkm=274.063271836201	te=3.24207897613019	geneName=ANXA5	1
665	TAAACTTAAGCTTGGTACCGGCGCGCCCACCCGGTAGAGGACCCCCGCCCGTGCCCCGACCGGTCCCCGCCTTTTTGTAAAACTTAAAGCGGGCGCAGCATTAACGCTTCCCGCCCCGGTGCCACCATGGTGAGCAAGGG	ENST00000395802.3	HEK293	rnaseq_rpkm=22.8974726027599	te=2.72246380744443	geneName=VAPB	1
666	TAAACTTAAGCTTGGTACCGCGCCTTTTTGTAAAACTTAAAGCGGGCGCAGCATTAACGCTTCCCGCCCCGGTGACCTCTCAGGGGTCTCCCCGCCAAAGGTGCTCCGCCGCTAAGGAACGCCACCATGGTGAGCAAGGG	ENST00000395802.3	HEK293	rnaseq_rpkm=22.8974726027599	te=2.72246380744443	geneName=VAPB	2
667	TAAACTTAAGCTTGGTACCGGGCCTGGACTCAGGAAAGGGAACCGCGTCCGTGTGAGCCCGCTGAGCGCGCAGACCCTGCCCCTGTCTCCTGTCTGTCTGCAGGTCTGCGCGTCTGTTGTGCCACCATGGTGAGCAAGGG	ENST00000469586.1	HEK293	rnaseq_rpkm=77.8395854647221	te=0.197794488254929	geneName=TCEAL4	1
668	TAAACTTAAGCTTGGTACCGTGCAGGTCTGCGCGTCTGTTGTTCCCAGCGCTCTGCGAAGCCTGAAAAGGAGGAGCAACCTGTCCAGAATCCCCGCAGGAAAAGGAGGGGAAATCTCGACGCCACCATGGTGAGCAAGGG	ENST00000469586.1	HEK293	rnaseq_rpkm=77.8395854647221	te=0.197794488254929	geneName=TCEAL4	2
669	TAAACTTAAGCTTGGTACCGCAACAACAACAACAACAACAACAACAACAACAACAACAACAATCGTACACTTCGGGGCTGCGAGCGCGGAGGGCGACGACGACGAAGCGCAGACAGCGTCGCCACCATGGTGAGCAAGGG	ENST00000439227.1	HEK293	rnaseq_rpkm=13.6284689793581	te=3.01085846112649	geneName=G6PD	1
670	TAAACTTAAGCTTGGTACCGAACAACAACAACAACAACAACAACAACAACAACAACAACAACTCGTACACTTCGGGGCTGCGAGCGCGGAGGGCGACGACGACGAAGCGCAGACAGCGTCGCCACCATGGTGAGCAAGGG	ENST00000439227.1	HEK293	rnaseq_rpkm=13.6284689793581	te=3.01085846112649	geneName=G6PD	2
671	TAAACTTAAGCTTGGTACCGGGCTCTGGGGAACCTGGGTCTGCTGGTGGTGACCCTCTGGAGGAGGCTGGCCCCAGGAAAGGACGAGCAGGTCCCCATCCGGGTGGTGCAGGTGCTGGGCGCCACCATGGTGAGCAAGGG	ENST00000540505.1	PC3	rnaseq_rpkm=50.7783279881401	te=0.272632273264632	geneName=SLC52A2	2
672	TAAACTTAAGCTTGGTACCGAACAACAACAACAACAACACTCACGCCTTCGCCGTAGCATCTTTCGCAGCGGACCGAAGAGAAGAAAAGTAGGCCAGAGCCGAACTCTCTTCCTGCCAAGGCCACCATGGTGAGCAAGGG	ENST00000404603.1	PC3	rnaseq_rpkm=110.289297566631	te=2.54848602890839	geneName=SNRPD3	2
673	TAAACTTAAGCTTGGTACCGCAACAACAACAACAACAACCTCACGCCTTCGCCGTAGCATCTTTCGCAGCGGACCGAAGAGAAGAAAAGTAGGCCAGAGCCGAACTCTCTTCCTGCCAAGGCCACCATGGTGAGCAAGGG	ENST00000404603.1	PC3	rnaseq_rpkm=110.289297566631	te=2.54848602890839	geneName=SNRPD3	1
674	TAAACTTAAGCTTGGTACCGCCTTCGGCCTCCTCCCCTGGGGCCGCAGCGACTCGGGCCGGCTTCCTGCTTCCCTGCCTGCCGGCGGTCCCGCTGGCTAGAAGAAGTCTTCACTTCCCAGGCCACCATGGTGAGCAAGGG	ENST00000540505.1	PC3	rnaseq_rpkm=50.7783279881401	te=0.272632273264632	geneName=SLC52A2	1
675	TAAACTTAAGCTTGGTACCGCTGAAATACGTTGTAATTGATTGAAGGCTTATAGATCTGTTTGTTAGCAGTGTCTAATTTTGGTGCTCTTTCTCGTTCCAGGTATTTCATTTCTCCTGTCGCCACCATGGTGAGCAAGGG	ENST00000525681.1	HEK293	rnaseq_rpkm=288.418491935564	te=0.216724296546693	geneName=EIF4G2	1
676	TAAACTTAAGCTTGGTACCGCTTTCTCGTTCCAGGTATTTCATTTCTCCTGTCCCCTCCCCTCCCCACCCCATCTATTAATATTATTCTTTTGAAGATTCTTCGTTGTCAAGCCGCCAAAGCCACCATGGTGAGCAAGGG	ENST00000525681.1	HEK293	rnaseq_rpkm=288.418491935564	te=0.216724296546693	geneName=EIF4G2	2
677	TAAACTTAAGCTTGGTACCGCGGCCAACGCCAAGTAGGGGATTGCGTTCCCTCCAGTCGCAGGCTTTTCACCATTCTTTAGCTCTCACCTACCAACAATCATCTTCAGTGAGGACTTTGCGCCACCATGGTGAGCAAGGG	ENST00000505758.1	PC3	rnaseq_rpkm=27.9822188143501	te=3.2360098357733	geneName=SAR1B	1
678	TAAACTTAAGCTTGGTACCGGCTCTCACCTACCAACAATCATCTTCAGTGAGGACTTTGCCACTTGATTCACAGTCTGTATCAGTGCCCTCCAGTCTTCCAGACCCTATCAGATTTGGAAGCCACCATGGTGAGCAAGGG	ENST00000505758.1	PC3	rnaseq_rpkm=27.9822188143501	te=3.2360098357733	geneName=SAR1B	2
679	TAAACTTAAGCTTGGTACCGAGGACAGCAGGTGTTAGCCAGGCAGCGGAGCGAGCGCCAACAGGCGCACTGGGGCGGAGAGACGCCGTGAGCAAGGTTCCTGACGGAGACTTCGCCCTTCGCCACCATGGTGAGCAAGGG	ENST00000472505.2	PC3	rnaseq_rpkm=84.9213558189035	te=0.264386014948343	geneName=ATP6V0B	2
680	TAAACTTAAGCTTGGTACCGCAACAACAACAACAACAACAACAACAACAACAACAACAACAACAACAACAACAACAGCCTCTCTCCTCTCCCTCAGTGACTCCTGAGCCACAGCCCCTCCGCCACCATGGTGAGCAAGGG	ENST00000244669.2	MUSCLE	rnaseq_rpkm=61.3722325403572	te=3.83575118542543	geneName=APOBEC2	1
681	TAAACTTAAGCTTGGTACCGAAATCTAGACGGGGTCGTTGTCCACTATCTTAGGTCTTAATCGTGGGAGGACGCCCGAGTGCTCGGCCCGTTTCACCCCGAGGAGGAAGGACACTGGGTCGCCACCATGGTGAGCAAGGG	ENST00000396627.2	HEK293	rnaseq_rpkm=67.7919859106879	te=0.292252279757292	geneName=ELP5	2
682	TAAACTTAAGCTTGGTACCGAACAACAACAACAACAACAACAACAACAACAACAACACAAAGACTGGCTCTGCTGTTAAGAAGTTGTACTTAAAGCGGAGGAGCTAAGCCACCTGCCAAAGCCACCATGGTGAGCAAGGG	ENST00000531476.1	MUSCLE	rnaseq_rpkm=20.1380971931119	te=1.50916988007823	geneName=RGS5	2
683	TAAACTTAAGCTTGGTACCGCAACAACAACAACAACAACAACAACAACAACAACAACCAAAGACTGGCTCTGCTGTTAAGAAGTTGTACTTAAAGCGGAGGAGCTAAGCCACCTGCCAAAGCCACCATGGTGAGCAAGGG	ENST00000531476.1	MUSCLE	rnaseq_rpkm=20.1380971931119	te=1.50916988007823	geneName=RGS5	1
684	TAAACTTAAGCTTGGTACCGAAGTGCTGCAGCCGCTGCCGCCGATTCCGGATCTCATTGCCACGCGCCCCCGACGACCGCCCGACGTGCATTCCCGATTCCTTTTGGTTCCAAGTCCAAAGCCACCATGGTGAGCAAGGG	ENST00000545467.1	PC3	rnaseq_rpkm=777.602647240775	te=2.6195767046222	geneName=LDHA	2
685	TAAACTTAAGCTTGGTACCGCAGTGCTGCAGCCGCTGCCGCCGATTCCGGATCTCATTGCCACGCGCCCCCGACGACCGCCCGACGTGCATTCCCGATTCCTTTTGGTTCCAAGTCCAAAGCCACCATGGTGAGCAAGGG	ENST00000545467.1	PC3	rnaseq_rpkm=777.602647240775	te=2.6195767046222	geneName=LDHA	1
686	TAAACTTAAGCTTGGTACCGGCTGCGCCGAAATCACTGAGGATCAGGTCAGACGTGGAGGGTGGGAATCCAGAAACCGAGCTCTCCCGCCTGTCCCCACCGGCGCACGCTCCCCAGCTCTGCCACCATGGTGAGCAAGGG	ENST00000546571.1	PC3	rnaseq_rpkm=50.3538114257847	te=3.1266530838123	geneName=CORO1C	1
687	TAAACTTAAGCTTGGTACCGAAACTCCACGGTAACGGGGACCAATCTTGTTAGAGGTTGAGGTTCCTGGTAGGTCCCAGGTGCTAAAAGGAAGAGCAGCCTTTGGGATCTGAGCCCGAAAGCCACCATGGTGAGCAAGGG	ENST00000515030.1	MUSCLE	rnaseq_rpkm=18.2068053639765	te=1.21486634520036	geneName=ACSL1	1
688	TAAACTTAAGCTTGGTACCGAGCAAAGTTAACCTAGCTTTCTAGTTTGAGCTTTCTTTTTGGCCGTCTTTAAAAAAATTTTTTTTTTTAATCTATAAAATAGACAAGAGCTAGTTCTACAGCCACCATGGTGAGCAAGGG	ENST00000502394.1	PC3	rnaseq_rpkm=26.66609622566	te=3.79744683308059	geneName=MATR3	2
689	TAAACTTAAGCTTGGTACCGGTTTCATTGCAGAGAGGCTGGCTGTGGCAGATCCAACTGCAGGTGCCGTCATTTAATTTCCCAGACACTTGACCTCCTTCTGATTTGTGTACTCCCTCCAGCCACCATGGTGAGCAAGGG	ENST00000502394.1	PC3	rnaseq_rpkm=26.66609622566	te=3.79744683308059	geneName=MATR3	1
690	TAAACTTAAGCTTGGTACCGGCTCCCCTGCACCGGCGCGAGCTGCGGGCGCTGCCCACGTCAGGCTCTGCAGACACCAGACAGAAAAGAATTCAGCTTAGAGAACTATCAACACAGGACAGCCACCATGGTGAGCAAGGG	ENST00000515030.1	MUSCLE	rnaseq_rpkm=18.2068053639765	te=1.21486634520036	geneName=ACSL1	2
691	TAAACTTAAGCTTGGTACCGCAACAAGACACGGTCGCCTCCACATCCAGGTCTTTGTGCTCCTCGCTTGCCTGTTCCTTTTCCACGCATTTTCCAGGATAACTGTGACTCCAGGCCCGCAGCCACCATGGTGAGCAAGGG	ENST00000489441.1	PC3	rnaseq_rpkm=12.9568533170985	te=3.19620779951138	geneName=SERPINB5	1
692	TAAACTTAAGCTTGGTACCGAACAAAGACACGGTCGCCTCCACATCCAGGTCTTTGTGCTCCTCGCTTGCCTGTTCCTTTTCCACGCATTTTCCAGGATAACTGTGACTCCAGGCCCGCAGCCACCATGGTGAGCAAGGG	ENST00000489441.1	PC3	rnaseq_rpkm=12.9568533170985	te=3.19620779951138	geneName=SERPINB5	2
693	TAAACTTAAGCTTGGTACCGAAGCAGCTCCTAAGAGGCCCCTGCCGCCGGTCGGCGAAGTCCGGCTGGAGCTGTCGCCTCCGCCGCCGCTGCTGCCGGTGCCGGTTGTGAGCGGGTCTCCGCCACCATGGTGAGCAAGGG	ENST00000240333.6	PC3	rnaseq_rpkm=70.9161648845324	te=0.349258389911619	geneName=SLC35B1	1
694	TAAACTTAAGCTTGGTACCGGCCGCCGGTCGGCGAAGTCCGGCTGGAGCTGTCGCCTCCGCCGCCGCTGCTGCCGGTGCCGGTTGTGAGCGGGTCTCCAGTCGGCTCCTCTGGGCGTCTCGCCACCATGGTGAGCAAGGG	ENST00000240333.6	PC3	rnaseq_rpkm=70.9161648845324	te=0.349258389911619	geneName=SLC35B1	2
695	TAAACTTAAGCTTGGTACCGAGGTGAGGGAGACTGGGTCCTGGCCTTTGGGCATCATCCAGCGCCATCGGCCTGGCGCTTCAGCCAACGCGGGAGTGGATCGGCCCCTTCTTCTTCGCAGGCCACCATGGTGAGCAAGGG	ENST00000393099.3	PC3	rnaseq_rpkm=166.282660100385	te=0.3079174215252	geneName=RPL13	1
696	TAAACTTAAGCTTGGTACCGTCTTTTGGTAGCCTGCCCTCTCCCTGCAAAAGCAGCTCCATTTGGTAAGAGCAACAAGGCAAAAGCCTAAAACAATCAACAGATAGAAGGAAAGCATTAAGCCACCATGGTGAGCAAGGG	ENST00000394609.2	MUSCLE	rnaseq_rpkm=39.0681623428815	te=1.77811132354803	geneName=RTN4	1
697	TAAACTTAAGCTTGGTACCGCGGGTATTTCAAGTCTCAGGGAGTAGGTTTGTGCAGTTACAGCTTTTCTGTTGGTAAGCATAATTAATAATTGGAGCTGCAAAGCAGATCGTGACAAGAGGCCACCATGGTGAGCAAGGG	ENST00000394609.2	MUSCLE	rnaseq_rpkm=39.0681623428815	te=1.77811132354803	geneName=RTN4	2
698	TAAACTTAAGCTTGGTACCGCTGGAGGGTTCGGGGCGGAGGCCCGGGGGGGTGCGCGCGCCCGGGGTCCGGCCTCTCACTCGCTCCCCTCTCGTCCGCAGCCGCAGGGCCGTAGGCAGCCGCCACCATGGTGAGCAAGGG	ENST00000393099.3	PC3	rnaseq_rpkm=166.282660100385	te=0.3079174215252	geneName=RPL13	2
699	TAAACTTAAGCTTGGTACCGGTGAAGAGCTTTGCATTGTGGGAAGTCTTTCCTTTCTCGTTCCCCGGCCATCTTAGCGGCTGCTGTTGGTTGGGGGCCGTCCCGCTCCTAAGGCAGGAAGGCCACCATGGTGAGCAAGGG	ENST00000287038.3	HEK293	rnaseq_rpkm=513.573140666353	te=0.212180401822379	geneName=RPL30	2
700	TAAACTTAAGCTTGGTACCGTGGCCAACACGGTGAAACCCTGTCTCTATTAAAAATAACAAAAATTAGCTGGTTGTGGTGGTGCACACCTGTCATCCCACCTACTTGGGAGGCTGAGATCGCCACCATGGTGAGCAAGGG	ENST00000513246.1	PC3	rnaseq_rpkm=88.7183791026608	te=6.24769590332563	geneName=CANX	2
701	TAAACTTAAGCTTGGTACCGGAGGCCTCTTGGTTCTGCGGCACGTGACGGTCGGGCCGCCTCCGCCTCTCTCTTTACTGCGGCGCGGGGCAAGGTGTGCGGGCGGGAAGGGGCACGGGCAGCCACCATGGTGAGCAAGGG	ENST00000513246.1	PC3	rnaseq_rpkm=88.7183791026608	te=6.24769590332563	geneName=CANX	1
702	TAAACTTAAGCTTGGTACCGAGTTCCGGCTCTGCCGTGAAGAGCTTTGCATTGTGGGAAGTCTTTCCTTTCTCGTTCCCCGGCCATCTTAGCGGCTGCTGTTGGTTGGGGGCCGTCCCGCGCCACCATGGTGAGCAAGGG	ENST00000287038.3	HEK293	rnaseq_rpkm=513.573140666353	te=0.212180401822379	geneName=RPL30	1
703	TAAACTTAAGCTTGGTACCGAACCCCTTTGCATTACATCTGCCTGTCAGGGTTGGCTCTTTAATCTGTCGTGCCCTCGGTATTGCTCTTTGTCTGCCCGTGAATAAAGTGCAGCATTGTGGCCACCATGGTGAGCAAGGG	ENST00000432635.1	PC3	rnaseq_rpkm=15.1477403153503	te=3.19232764194516	geneName=LTBP1	1
704	TAAACTTAAGCTTGGTACCGTGAGAAGGGGAACACCACCACTCTCATTAGTGAGATTGGTCTTGCTGCCGACACCCTGACGGCCACGAACTTCCGAGTGGTAATTTGCCATCTTCCTTGTGCCACCATGGTGAGCAAGGG	ENST00000432635.1	PC3	rnaseq_rpkm=15.1477403153503	te=3.19232764194516	geneName=LTBP1	2
705	TAAACTTAAGCTTGGTACCGAACAACAACAACAACAACAACAACAACAACAACAACAACAACAACAACTTGGGCCTGCAGGTCTCTGTCGAGCAGCGGACGCCGGTCTCTGTTCCGCAGGGCCACCATGGTGAGCAAGGG	ENST00000470843.1	HEK293	rnaseq_rpkm=82.3812025461044	te=0.274784876045819	geneName=RPL5	2
706	TAAACTTAAGCTTGGTACCGCAACAACAACAACAACAACAACAACAACAACAACAACAACAACAACAACTGGGCCTGCAGGTCTCTGTCGAGCAGCGGACGCCGGTCTCTGTTCCGCAGGGCCACCATGGTGAGCAAGGG	ENST00000470843.1	HEK293	rnaseq_rpkm=82.3812025461044	te=0.274784876045819	geneName=RPL5	1
707	TAAACTTAAGCTTGGTACCGATTCCTCTTCCAAAGCTTCCACCGATCAGCCTGGAAACGGAGCTGGGGGCAGGAAAGGCCCTCTGTGTGTTCTAGAGTAGTCTTCAACCCCTGGGTCCCTGCCACCATGGTGAGCAAGGG	ENST00000553563.1	MUSCLE	rnaseq_rpkm=18.398668597661	te=11.0360755321414	geneName=NDRG2	1
708	TAAACTTAAGCTTGGTACCGCAACAACAACAACAACAACAACAACAACAACAACAACAACAACAACAACAACAACAACAGTGCAGCCCGTTCGCTCACACAAAGCCCAGACGCGGAGAAAGCCACCATGGTGAGCAAGGG	ENST00000325495.4	HEK293	rnaseq_rpkm=159.518257406191	te=2.25124298334997	geneName=HNRNPM	1
709	TAAACTTAAGCTTGGTACCGAACAACAACAACAACAACAACAACAACAACAACAACAACAACAACAACAACAACAACAAGTGCAGCCCGTTCGCTCACACAAAGCCCAGACGCGGAGAAAGCCACCATGGTGAGCAAGGG	ENST00000325495.4	HEK293	rnaseq_rpkm=159.518257406191	te=2.25124298334997	geneName=HNRNPM	2
710	TAAACTTAAGCTTGGTACCGCAACAACAACAACAACAACAACAACAACAACAACAACAACAACAACATTATACTTCTTACAGTGAGGAGCCAGAGCTTCCAGGTTCTGTGGACAATCACAGCCACCATGGTGAGCAAGGG	ENST00000426650.2	MUSCLE	rnaseq_rpkm=41.5907234965679	te=1.62693170291197	geneName=CD59	1
711	TAAACTTAAGCTTGGTACCGACTGGGCGGCCCTTAGACCCAGGCTGCCTGCTGTCTCTGGCAGGAACTCAAGTCGCTGGTCATCCTCAGAGCGGTGTTGGCCCGGGGCCTTCAGTGGCCTGCCACCATGGTGAGCAAGGG	ENST00000449803.2	HEK293	rnaseq_rpkm=10.2677187686808	te=2.44890550776108	geneName=SEPT9	1
712	TAAACTTAAGCTTGGTACCGAGAGCCGGTTCGGCGCGTCGACTGCCCAGAGTCCGCGGCCGGGGCGCGGGAGGCTGGAGTGTGGTGACACTACCTTGACTCACTGCAGCATCTGCCTCCCGCCACCATGGTGAGCAAGGG	ENST00000458033.1	PC3	rnaseq_rpkm=171.500657903313	te=0.19192796996149	geneName=ARPC1B	1
713	TAAACTTAAGCTTGGTACCGCAACAACAACAACAACAACAACAACAACAACAACAACAACAACGCTGAGAGGCGCGTACTGTGCTTGCTTTTTGCAGTACCTGCTGCGGCCGCTTTCGGCGCCACCATGGTGAGCAAGGG	ENST00000367402.2	HEK293	rnaseq_rpkm=18.0911074722802	te=2.16641913441432	geneName=NUP43	1
714	TAAACTTAAGCTTGGTACCGAACAACAACAACAACAACAACAACAACAACAACAACAACAACAGCTGAGAGGCGCGTACTGTGCTTGCTTTTTGCAGTACCTGCTGCGGCCGCTTTCGGCGCCACCATGGTGAGCAAGGG	ENST00000367402.2	HEK293	rnaseq_rpkm=18.0911074722802	te=2.16641913441432	geneName=NUP43	2
715	TAAACTTAAGCTTGGTACCGAACAACAACAACAACAACAACAACAACAACAACAACAACAACAACAACAACAACAACAACAACAACAACAACAACAACAAGTCTCCACCCGGACTACGCCGCCACCATGGTGAGCAAGGG	ENST00000552104.1	MUSCLE	rnaseq_rpkm=103.591846985888	te=0.420131853697837	geneName=ATP5B	2
716	TAAACTTAAGCTTGGTACCGCAACAACAACAACAACAACAACAACAACAACAACAACAACAACAACAACAACAACAACAACAACAACAACAACAACAACAGTCTCCACCCGGACTACGCCGCCACCATGGTGAGCAAGGG	ENST00000552104.1	MUSCLE	rnaseq_rpkm=103.591846985888	te=0.420131853697837	geneName=ATP5B	1
717	TAAACTTAAGCTTGGTACCGAGTGCTCCAGACTCAACAGGTGATTGGCCCAGAGAGGGGAGGTGACCCCAGGCCCCAGGAAAGGGAGCGAGGACAGCGCTGGTTCCCGGCTCCCCGCACCGCCACCATGGTGAGCAAGGG	ENST00000287490.4	MUSCLE	rnaseq_rpkm=77.4450509712185	te=3.93295209710413	geneName=COX6A2	1
718	TAAACTTAAGCTTGGTACCGGCTCCAGACTCAACAGGTGATTGGCCCAGAGAGGGGAGGTGACCCCAGGCCCCAGGAAAGGGAGCGAGGACAGCGCTGGTTCCCGGCTCCCCGCACCATCGCCACCATGGTGAGCAAGGG	ENST00000287490.4	MUSCLE	rnaseq_rpkm=77.4450509712185	te=3.93295209710413	geneName=COX6A2	2
719	TAAACTTAAGCTTGGTACCGGTACGTCACACCGTAGAGGGACGGCGCGGGAGGAATAAATTTCTCTGTGATTGGTTGGTGAAGGTTTTCAAACCGGAGCTGTGGGCGCGGCGCTGCTCTGGCCACCATGGTGAGCAAGGG	ENST00000552921.1	PC3	rnaseq_rpkm=18.1261070245516	te=2.44168456728657	geneName=RACGAP1	1
720	TAAACTTAAGCTTGGTACCGAACAACAACAACAACAACAACAACAACAACAACAACAACAACAACAACAACAACAACCATCGGCGCTTTGCCACTTGTACCCGAGTTTTTGATTCTCAACGCCACCATGGTGAGCAAGGG	ENST00000343677.2	PC3	rnaseq_rpkm=57.7348551576183	te=13.2889885820271	geneName=HIST1H1C	2
721	TAAACTTAAGCTTGGTACCGCAACAACAACAACAACAACAACAACAACAACAACAACAACAACAACAACAACAACAACATCGGCGCTTTGCCACTTGTACCCGAGTTTTTGATTCTCAACGCCACCATGGTGAGCAAGGG	ENST00000343677.2	PC3	rnaseq_rpkm=57.7348551576183	te=13.2889885820271	geneName=HIST1H1C	1
722	TAAACTTAAGCTTGGTACCGCCCCTCGCGCAGTCACCGAGCGCAGATCCCGCGCTCTCGATTGGAACGCCTCCCCATCACTCAGCCACACTCAGGGGCTGGACGCCTCACTCCCGTTTCCGCCACCATGGTGAGCAAGGG	ENST00000395948.2	PC3	rnaseq_rpkm=25.6146295347949	te=3.1594737871312	geneName=YWHAZ	1
723	TAAACTTAAGCTTGGTACCGCGAGCGGATCGCGGGCTCGGGCTGCGGGGCTCCGGCTGCGGGCGCTGGGCCGCGAGGCGCGGAGCTTGGGAGCGGAGCCCAGGCCGTGCCGCGCGGCGCCGCCACCATGGTGAGCAAGGG	ENST00000567173.1	PC3	rnaseq_rpkm=54.2996534382683	te=0.192727142640387	geneName=STUB1	2
724	TAAACTTAAGCTTGGTACCGCCCGAGCGGATCGCGGGCTCGGGCTGCGGGGCTCCGGCTGCGGGCGCTGGGCCGCGAGGCGCGGAGCTTGGGAGCGGAGCCCAGGCCGTGCCGCGCGGCGGCCACCATGGTGAGCAAGGG	ENST00000567173.1	PC3	rnaseq_rpkm=54.2996534382683	te=0.192727142640387	geneName=STUB1	1
725	TAAACTTAAGCTTGGTACCGTAGGACCGCTTCCCCCGAGCCAGCAGGAGCCCGTAGGTCATCTTGGAGGGTCGTCTCAAGTATTGAACAAAAGACGGAAGGTGCTGAGAAAAAACAGCAGGCCACCATGGTGAGCAAGGG	ENST00000395948.2	PC3	rnaseq_rpkm=25.6146295347949	te=3.1594737871312	geneName=YWHAZ	2
726	TAAACTTAAGCTTGGTACCGGCGGCAGGGACATTTCCGCATTGAAGGGGCTGCTCCGAATCGAGGGGGAGGGGAGGTGTTTAGGAGAAAGTAGGGGCTGTGGGTGTCGGGAGCCGGCTGAGCCACCATGGTGAGCAAGGG	ENST00000466642.1	MUSCLE	rnaseq_rpkm=14.310305063931	te=3.74199773949634	geneName=UGP2	1
727	TAAACTTAAGCTTGGTACCGCCTCAGAGGTGACTTTCAGCCTGCGAGCCTTCTTCCCGGGGCGCCATAAACGCCCCCAATTTCCCAGCTGCTAAAGGAAGAGGAAGATCTTAGCAAAGCAGCCACCATGGTGAGCAAGGG	ENST00000466642.1	MUSCLE	rnaseq_rpkm=14.310305063931	te=3.74199773949634	geneName=UGP2	2
728	TAAACTTAAGCTTGGTACCGGTCGTCGTTTGGGTGGGGGGCCGCTGAACTGACAAGCGACATTTCAGCTCCTTTCACCCGCCGGAACCCCGGAGCCGGGGCCCGCTCAGCCGGCGTTACCGCCACCATGGTGAGCAAGGG	ENST00000576448.1	PC3	rnaseq_rpkm=60.7048086200311	te=4.05144027002216	geneName=LRRC59	2
729	TAAACTTAAGCTTGGTACCGCGGCACCGGTGGGAGCTAGGCGCGAGGCTCGGAGTGCGGCCAGCGGGCGGAGGCGGTCTCGCATCGGCGGCGACGGAGGGCTCAGGCGTCGTCGTTTGGGGCCACCATGGTGAGCAAGGG	ENST00000576448.1	PC3	rnaseq_rpkm=60.7048086200311	te=4.05144027002216	geneName=LRRC59	1
730	TAAACTTAAGCTTGGTACCGAACAACAACAACAACAACCTGCATACACTTCTTGGCTGTGTGCGCTCAGCAGGACGTGGGAGGCTCCGGCTTCAAGGTCGACACTCATCCAAGAGGAAGGGCCACCATGGTGAGCAAGGG	ENST00000437669.1	MUSCLE	rnaseq_rpkm=56.5189777265371	te=2.36686432302416	geneName=CKMT2	2
731	TAAACTTAAGCTTGGTACCGCAACAACAACAACAACAACTGCATACACTTCTTGGCTGTGTGCGCTCAGCAGGACGTGGGAGGCTCCGGCTTCAAGGTCGACACTCATCCAAGAGGAAGGGCCACCATGGTGAGCAAGGG	ENST00000437669.1	MUSCLE	rnaseq_rpkm=56.5189777265371	te=2.36686432302416	geneName=CKMT2	1
732	TAAACTTAAGCTTGGTACCGGGCCCAGGCCGCGGCCGCGCCGCATCCGCTGGTTGTCCACCTTGCCTTGCCCCAGGGTGCAATACCTGCCTTGCGTCGCCCGTGCCGCTCCAGCCACCGTGCCACCATGGTGAGCAAGGG	ENST00000498216.1	PC3	rnaseq_rpkm=18.4269336371817	te=2.65049068182171	geneName=B3GALNT1	1
733	TAAACTTAAGCTTGGTACCGTACAGTAAGGACTTCAACTGACCTTCCTCAGACTGAGGACTGTTCCCAGTGTATACATCAAGTCACTGAGAGTGGAGACTGCTGCACGGACTCTGGAACCGCCACCATGGTGAGCAAGGG	ENST00000546796.1	HEK293	rnaseq_rpkm=142.589236183124	te=2.47249496378748	geneName=TMBIM6	2
734	TAAACTTAAGCTTGGTACCGTTCCTTAAAATTTGGACTTGTACAGTAAGGACTTCAACTGACCTTCCTCAGACTGAGGACTGTTCCCAGTGTATACATCAAGTCACTGAGAGTGGAGACTGCCACCATGGTGAGCAAGGG	ENST00000546796.1	HEK293	rnaseq_rpkm=142.589236183124	te=2.47249496378748	geneName=TMBIM6	1
735	TAAACTTAAGCTTGGTACCGGGCCACCGCAGCGGACAGCGCCAAGTGAAGCCTCGCTTCCCCTCCGCGGCGACCAGGGCCCGAGCCGAGAGTAGCAGTTGTAGCTACCCGCCCAGAAACTGCCACCATGGTGAGCAAGGG	ENST00000366683.2	MUSCLE	rnaseq_rpkm=3273.75337015045	te=1.80785826184208	geneName=ACTA1	1
736	TAAACTTAAGCTTGGTACCGCAACAACAACAACAACAACAACAACAACAACAACAACAACAACAACAACAACAAGGGACACCGGGTGTAGAGGGCGGTCGCGGCGGGCAGTGGCGGCAGAGCCACCATGGTGAGCAAGGG	ENST00000564544.1	MUSCLE	rnaseq_rpkm=42.1864209035615	te=0.884711085504293	geneName=COX4I1	1
737	TAAACTTAAGCTTGGTACCGAACAACAACAACAACAACAACAACAACAACAACAACAACAACAACAACAACAACGGGACACCGGGTGTAGAGGGCGGTCGCGGCGGGCAGTGGCGGCAGAGCCACCATGGTGAGCAAGGG	ENST00000564544.1	MUSCLE	rnaseq_rpkm=42.1864209035615	te=0.884711085504293	geneName=COX4I1	2
738	TAAACTTAAGCTTGGTACCGGCCAGGAGTTTGTTTGTTTTTTTTTCCTGCTTAGAGGCACCACCGGAGGACTGTGTAAAGGAAACTGAAAACTACAGAAATTAGCAGAGTACGGAAAGACGCCACCATGGTGAGCAAGGG	ENST00000544436.1	MUSCLE	rnaseq_rpkm=36.3096251197264	te=1.5269237418105	geneName=QKI	2
739	TAAACTTAAGCTTGGTACCGAGTACCTGAAGTATTAATTTCTAGTAGCTGTGGGTTTCTGTGGACGCCTAGAGAAAAAAAAGACCACAAAAAAAGTCTGTTTCGAAAATCGACTGGCCAGGCCACCATGGTGAGCAAGGG	ENST00000544436.1	MUSCLE	rnaseq_rpkm=36.3096251197264	te=1.5269237418105	geneName=QKI	1
740	TAAACTTAAGCTTGGTACCGGGCAAACACAACCAGAGTCTTCGGTGTTAATTCCCTGGTCTTCCCAACTAGCATTCTGAAAGTGCATTAACATTTGTGGCCTTGTGCTCTTTCATCGGACGCCACCATGGTGAGCAAGGG	ENST00000438020.1	MUSCLE	rnaseq_rpkm=77.3759833876754	te=0.57563198983221	geneName=CD36	1
741	TAAACTTAAGCTTGGTACCGCAACAACAACAACGCAGGCAAGAGTGCTGGAGGGCGGCAGCGGCGACCGGAGCGGTAGGAGCAGCAATTTATCCGTGTGCAGCCCCAAACTGGAAAGAAGGCCACCATGGTGAGCAAGGG	ENST00000524927.1	HEK293	rnaseq_rpkm=74.0751153720035	te=0.193356167983632	geneName=NEDD8	1
742	TAAACTTAAGCTTGGTACCGAACAACAACAACAGCAGGCAAGAGTGCTGGAGGGCGGCAGCGGCGACCGGAGCGGTAGGAGCAGCAATTTATCCGTGTGCAGCCCCAAACTGGAAAGAAGGCCACCATGGTGAGCAAGGG	ENST00000524927.1	HEK293	rnaseq_rpkm=74.0751153720035	te=0.193356167983632	geneName=NEDD8	2
743	TAAACTTAAGCTTGGTACCGCTGAAGGTGTGGGTGTCGAGCCCTCTGGCAGAGGGTTAACCTGGGTCAAATCCACGGATTCTCACCTCGTACAGTTACGCTCTCCCGCGGCACGTCCGCGGCCACCATGGTGAGCAAGGG	ENST00000463927.2	PC3	rnaseq_rpkm=51.7161826709486	te=0.251469577834309	geneName=TIMMDC1	1
744	TAAACTTAAGCTTGGTACCGGCACGGATTCTCACCTCGTACAGTTACGCTCTCCCGCGGCACGTCCGCGAGGACTTGAAGTCCTGAGCGCTCAAGTTTGTCCGTAGGTCGAGAGAAGGCCGCCACCATGGTGAGCAAGGG	ENST00000463927.2	PC3	rnaseq_rpkm=51.7161826709486	te=0.251469577834309	geneName=TIMMDC1	2
745	TAAACTTAAGCTTGGTACCGCGCGCCCCTCCCTCCTCGCGGACCTGGCGGTGCCGGCGCCCGGAGTGGCCCTTTAAAAGGCAGCTTATTGTCCGGAGGGGGCGGGCGGGGGGCGCCGACCGCCACCATGGTGAGCAAGGG	ENST00000352848.3	MUSCLE	rnaseq_rpkm=34.517525306524	te=0.808983217418888	geneName=BIN1	1
746	TAAACTTAAGCTTGGTACCGTAATTAAGCTTGGAATACAGAAAACAACAAAAAACTTAAGCTTTAATTTCATCTGGAATTCCACAGAACCTTCGGCTCGCGTGCTTCTGAGCTGCTGTGGGCCACCATGGTGAGCAAGGG	ENST00000498216.1	PC3	rnaseq_rpkm=18.4269336371817	te=2.65049068182171	geneName=B3GALNT1	2
747	TAAACTTAAGCTTGGTACCGCGGCCCCCCGCATTCCCCGCCCCCACCTCCCCGCCTTGTTGTCCAACTTCTCCCGGAGCAGCCGGAGAGCAGGCGTCGGGACGCAGCAAAGAGAGGAGAGGCCACCATGGTGAGCAAGGG	ENST00000397858.1	MUSCLE	rnaseq_rpkm=18.9794075577526	te=7.51839787235794	geneName=NDRG2	1
748	TAAACTTAAGCTTGGTACCGAGTGAGAACCCTGACCCCTAATCCCACTGCATCCAGCCAATAGGAGCCCAGTAAGTGACCCCACCCCGCAGGCTGCAGGCTCCTTCCTGTGCAGGCCACCGCCACCATGGTGAGCAAGGG	ENST00000554893.1	MUSCLE	rnaseq_rpkm=20.2244403675652	te=9.1165099398505	geneName=NDRG2	2
749	TAAACTTAAGCTTGGTACCGAGCAGGTAGGGGGAGGGGCAGGCGAGGGGCCGTAGGGCCTGGAAGGCGCCAGCCGGGCCGGCGGGCGGTGTGATTGATCCGCGTCCCCTGGAGCTGGAGGGCCACCATGGTGAGCAAGGG	ENST00000554893.1	MUSCLE	rnaseq_rpkm=20.2244403675652	te=9.1165099398505	geneName=NDRG2	1
750	TAAACTTAAGCTTGGTACCGCCCGCATTCCCCGCCCCCACCTCCCCGCCTTGTTGTCCAACTTCTCCCGGAGCAGCCGGAGAGCAGGCGTCGGGACGCAGCAAAGAGAGGAGAGGCCACCGCCACCATGGTGAGCAAGGG	ENST00000397858.1	MUSCLE	rnaseq_rpkm=18.9794075577526	te=7.51839787235794	geneName=NDRG2	2
751	TAAACTTAAGCTTGGTACCGAGACTTGGTATAGTGGGAGAGCCTGACTGAGGTGGCTCTAGCCAGTCTAATTGCCGTTCCTTTAGCTAGTGGCATCTTGATTCCTGCTGTGTCTTAACTGGCCACCATGGTGAGCAAGGG	ENST00000547587.1	MUSCLE	rnaseq_rpkm=34.8202688616259	te=5.83702769016912	geneName=PFKM	1
752	TAAACTTAAGCTTGGTACCGGAGGTGGCTCTAGCCAGTCTAATTGCCGTTCCTTTAGCTAGTGGCATCTTGATTCCTGCTGTGTCTTAACTGACCATTGTCTTAAATTCTAGAGTGGATCGCCACCATGGTGAGCAAGGG	ENST00000547587.1	MUSCLE	rnaseq_rpkm=34.8202688616259	te=5.83702769016912	geneName=PFKM	2
753	TAAACTTAAGCTTGGTACCGGCCAGCAGAAGTCCTGGCAAGTCACAGGAAGATCCTGGCTGGGAAGTCAGGGCCTGCTGAGCGCTAAACCAGAACCCGAGCCTGGCAGGCTCTCAAAGACGCCACCATGGTGAGCAAGGG	ENST00000572048.1	MUSCLE	rnaseq_rpkm=25.9303312764382	te=0.499679305999346	geneName=SERPINF1	1
754	TAAACTTAAGCTTGGTACCGCGGCGCGCTCGGGACGTATCAACGCTCTGTGGGTCGTGTGCGTGCGAGGGGGGCGACGTAAGGGCGCTCCGCGAGCCCGTCTCTCCTCGATTGAAAGGAAGCCACCATGGTGAGCAAGGG	ENST00000370803.3	HEK293	rnaseq_rpkm=32.7153420198021	te=2.4253731387193	geneName=PHF6	1
755	TAAACTTAAGCTTGGTACCGGTGCTGCTAGAAACCACGAACATTAGTCATCTCGCAGCAAGTGTGCACAAGGGGTGACCCGGGGGCCTCCTCGAAAGCAGCGTCTACGCCTGGTGAAAGGGCCACCATGGTGAGCAAGGG	ENST00000523137.1	HEK293	rnaseq_rpkm=208.666504003935	te=2.3763523362794	geneName=HNRNPH1	1
756	TAAACTTAAGCTTGGTACCGGCCATTGGGTGTGGACAGAAAGCTAGTGAAACAAGACCTTGACAAGTCACTGGCCGGCTCAGACGTGTTTGTGTCTCTCTTTTCTTAGCTCAAAGCTTCAGCCACCATGGTGAGCAAGGG	ENST00000227251.3	MUSCLE	rnaseq_rpkm=124.225460302233	te=14.7680445157143	geneName=CRYAB	1
757	TAAACTTAAGCTTGGTACCGACAACCTTAGTAGGTTCTGCAGCTTCTCACTGTATCTGTCCTTAAGAACAGAATTAACAAAAGTTCTGAGAGTGGAGACTGCTGCACGGACTCTGGAACCGCCACCATGGTGAGCAAGGG	ENST00000552370.1	HEK293	rnaseq_rpkm=150.210259203031	te=2.22437911281504	geneName=TMBIM6	2
758	TAAACTTAAGCTTGGTACCGCTCAGAGGAGAGAGCAACAACCTTAGTAGGTTCTGCAGCTTCTCACTGTATCTGTCCTTAAGAACAGAATTAACAAAAGTTCTGAGAGTGGAGACTGCTGGCCACCATGGTGAGCAAGGG	ENST00000552370.1	HEK293	rnaseq_rpkm=150.210259203031	te=2.22437911281504	geneName=TMBIM6	1
759	TAAACTTAAGCTTGGTACCGGTGGGAAACCTAACGTCAAAGTCTACGTAGGAAGTCGTAGGGAAGGCAGCGAGGAAGACGCTGGCTCTCGGGTCACGTGATCCGCCGGGAGCGTCATCGCGCCACCATGGTGAGCAAGGG	ENST00000447998.2	HEK293	rnaseq_rpkm=15.8413145595098	te=2.29224941091241	geneName=DCTN4	1
760	TAAACTTAAGCTTGGTACCGCAAAGTCTACGTAGGAAGTCGTAGGGAAGGCAGCGAGGAAGACGCTGGCTCTCGGGTCACGTGTTGCGCCGGGAGCGTCATCGCCTCCTCCCTCCCCAAGGCCACCATGGTGAGCAAGGG	ENST00000447998.2	HEK293	rnaseq_rpkm=15.8413145595098	te=2.29224941091241	geneName=DCTN4	2
761	TAAACTTAAGCTTGGTACCGGCGGCGCTAGCGCGAGCCTGGCCCCGGGCAGCGCTAGGGCCGGGCTCCTCTCGGCGGCGGCGCACCGTCGTCCTGTCGTCCGCGGGGCGGGGACGCGGCGGCCACCATGGTGAGCAAGGG	ENST00000272438.4	HEK293	rnaseq_rpkm=43.5966140926909	te=0.280854808545268	geneName=TEX261	1
762	TAAACTTAAGCTTGGTACCGCCCTTCTCCCCGGCGGTTAGTGCTGAGAGTGCGGACCGAGACCGACCCGCCCGCCCGCGGCCCCGCAGCAGCTCCAAGAAGGAACCAAGAGACCGAGGCCGCCACCATGGTGAGCAAGGG	ENST00000519363.1	PC3	rnaseq_rpkm=178.556427987759	te=0.235430351596847	geneName=PABPC1	1
763	TAAACTTAAGCTTGGTACCGCCGCTCCCCTCCCCCCGGCTCCGGCCCCCAGCCCCGGCACTCGCTCTCCTCCTCTCACGGAAAGGTCGCGGCCTGTGGCCCTGCGGGCAGCCGTGCCGAGGCCACCATGGTGAGCAAGGG	ENST00000519363.1	PC3	rnaseq_rpkm=178.556427987759	te=0.235430351596847	geneName=PABPC1	2
764	TAAACTTAAGCTTGGTACCGGGGGACGCGGCGGCGGCGGCGGCGGTGGCGGCTGTGTGTCGCCGGAGCCGAAGCGCGCAGGCCCGTCCCGGTGGCCGGGGAGCGGGCGGGTGGGGGCGCCGCCACCATGGTGAGCAAGGG	ENST00000272438.4	HEK293	rnaseq_rpkm=43.5966140926909	te=0.280854808545268	geneName=TEX261	2
765	TAAACTTAAGCTTGGTACCGAACAACAACAACAACAACAACAACAACAACAACAACAACAACAACAACAACAACAACAACAACAACAACAACAACAACAACCTGAAGATAGATCGCCATCGCCACCATGGTGAGCAAGGG	ENST00000360830.4	HEK293	rnaseq_rpkm=124.436749745026	te=0.2240529120436	geneName=RPS24	2
766	TAAACTTAAGCTTGGTACCGCAACAACAACAACAACAACAACAACAACAACAACAACAACAACAACAACAACAACAACAACAACAACAACAACAACAACAACTGAAGATAGATCGCCATCGCCACCATGGTGAGCAAGGG	ENST00000360830.4	HEK293	rnaseq_rpkm=124.436749745026	te=0.2240529120436	geneName=RPS24	1
767	TAAACTTAAGCTTGGTACCGGTTGGTACATTGAAGGGCATTCTGATCAGGCTAACAAAAACACTGCTCCCAGGGTAGGAGTCCTAGCCCACCTCGGGAACCTCAGCCTCCACTTTCCTTGGCCACCATGGTGAGCAAGGG	ENST00000377107.2	HEK293	rnaseq_rpkm=14.3702637003938	te=2.9755628471315	geneName=USP11	1
768	TAAACTTAAGCTTGGTACCGACCTGATATAAAAAAAGAAATTAGTGAAGGAGATCAAGTAGAGGTATATTCAAGAGCAAATCACCAAGAGCCATCTGGGTGGTGGTTGGCTAAAGTTCGGGCCACCATGGTGAGCAAGGG	ENST00000468861.1	MUSCLE	rnaseq_rpkm=20.302114430915	te=1.23431274957395	geneName=FXR1	2
769	TAAACTTAAGCTTGGTACCGCTTTGCGGTTCCAACAAGGCGGAGCTGACGGTGGAGGTTCGCGGCTCTAACGGGGCTTTCTACAAGTTGGCAACCAGAACGCCAGGTTCCATTTAAAGAAGCCACCATGGTGAGCAAGGG	ENST00000468861.1	MUSCLE	rnaseq_rpkm=20.302114430915	te=1.23431274957395	geneName=FXR1	1
770	TAAACTTAAGCTTGGTACCGCATTTTCTTGTTGGTCAGTCACTTGCTATTGAACTGACTTGCTCTTTCCTATTTGTTTTCTGCTCCAAGTGATTGGAGGGGCTGTTATATTCAAAGAAAGGCCACCATGGTGAGCAAGGG	ENST00000551876.1	PC3	rnaseq_rpkm=18.5126403052616	te=2.56058334423301	geneName=RACGAP1	2
771	TAAACTTAAGCTTGGTACCGAAACTGGCAAAATTATTATATTAATCAATAGGCTTGACTTGAAGAACCACATTTTCTTGTTGGTCAGTCACTTGCTATTGAACTGACTTGCTCTTTCCTAGCCACCATGGTGAGCAAGGG	ENST00000551876.1	PC3	rnaseq_rpkm=18.5126403052616	te=2.56058334423301	geneName=RACGAP1	1
772	TAAACTTAAGCTTGGTACCGGTGCGGACGCAGTTGCGTGAGGGGTTTGTACTATCCTCGGTGCTGTGGTGCAGAGCTAGTTCCTCTCCAGCTCAGCCGCGTAGGTTGAATTGACCAAAGCGCCACCATGGTGAGCAAGGG	ENST00000517947.1	PC3	rnaseq_rpkm=39.6945922334858	te=8.47128456917187	geneName=G3BP1	1
773	TAAACTTAAGCTTGGTACCGTGCGGACGCAGTTGCGTGAGGGGTTTGTACTATCCTCGGTGCTGTGGTGCAGAGCTAGTTCCTCTCCAGCTCAGCCGCGTAGGTTGAATTGACCAAAGCAGCCACCATGGTGAGCAAGGG	ENST00000517947.1	PC3	rnaseq_rpkm=39.6945922334858	te=8.47128456917187	geneName=G3BP1	2
774	TAAACTTAAGCTTGGTACCGTAGCAAATTCCTAGGTCACCTAGATTGGATTTTCTGACCATAAAAACTGTGGGCCAGGTGCACAGCTGCCTGAGGGGCTCAAACCTGTGCAGACTGCGCCGCCACCATGGTGAGCAAGGG	ENST00000419229.1	MUSCLE	rnaseq_rpkm=2534.7588613117	te=10.2217681695607	geneName=MB	2
775	TAAACTTAAGCTTGGTACCGCTTGGCTGGAGGCTCTGCGAGGACAGCTGGGGAGAAGGGGAGCTGTGCCCAGATTTACCAAAGGGAATTGTCAGCTGTCCAAGGGCTAGCAAATTCCTAGGCCACCATGGTGAGCAAGGG	ENST00000419229.1	MUSCLE	rnaseq_rpkm=2534.7588613117	te=10.2217681695607	geneName=MB	1
776	TAAACTTAAGCTTGGTACCGCTGAGGGGCAGCAGAGTCTCAGGAAGAGATTCTGGGATAGGAAAAAGCTACCCCCGTTGCCTGGAAGACAGCTATCTGCTGGAAACCACCCACCTTCACCGCCACCATGGTGAGCAAGGG	ENST00000381558.1	MUSCLE	rnaseq_rpkm=223.342361839701	te=14.2927500989887	geneName=TNNT3	2
777	TAAACTTAAGCTTGGTACCGCAGAGGTTGGCCCTAGAGGAGTCTGTGGCGTTTGGGGCCTGAACCAGCTGGGAGGACAGCACGAGGGGCTGGTGGGCAGCCTGGGACTGGGTCACACCGGGCCACCATGGTGAGCAAGGG	ENST00000381558.1	MUSCLE	rnaseq_rpkm=223.342361839701	te=14.2927500989887	geneName=TNNT3	1
778	TAAACTTAAGCTTGGTACCGGCGCGTGGGGGTGTTGTCGCTAAGGGGTGATTCTCCCCTCCCTAGAGTTACACACGCTATCTCTCCCGCCAATTGCCGGGCTCCATCAGGCAGGTCCTTTGCCACCATGGTGAGCAAGGG	ENST00000233114.8	MUSCLE	rnaseq_rpkm=31.8120828660779	te=1.19995407789904	geneName=MDH1	1
779	TAAACTTAAGCTTGGTACCGTGAAGTTTTGCAGCGCCCAGAAAGGAGGCGAGGAAGGAGGGAGTGTCTGGACATTGCCTTCAAGCTAAACAACCAAATCAGAGAAAATCCAGAAGTCTCCGCCACCATGGTGAGCAAGGG	ENST00000370973.2	HEK293	rnaseq_rpkm=37.8408175290169	te=2.26429788616606	geneName=WLS	2
780	TAAACTTAAGCTTGGTACCGACAATCACAGCTCCGGGCATTGGGGGAACCCGAGCCGGCTGCGCCGGGGGAATCCGTGCGGGCGCCTTCCGTCCCGGTCCCATCCTCGCCGCGCTCCAGCGCCACCATGGTGAGCAAGGG	ENST00000370973.2	HEK293	rnaseq_rpkm=37.8408175290169	te=2.26429788616606	geneName=WLS	1
781	TAAACTTAAGCTTGGTACCGAACACCGCTCGCCCTCTCCGAGTCAGTTCCGCGGTAGAGGTGACCTGACTCTCTGAGGCTCATTTTGCAGTTGTTGAAATTGTCCCCGCAGTTTTCAATCGCCACCATGGTGAGCAAGGG	ENST00000233114.8	MUSCLE	rnaseq_rpkm=31.8120828660779	te=1.19995407789904	geneName=MDH1	2
782	TAAACTTAAGCTTGGTACCGAACAACAACAACAACAACAACAACAACAACAACAACAACAACAACAACAACAACAACAACAACAACAACAACAACAACAACAACAACAACCGGTGGCGTGGCCACCATGGTGAGCAAGGG	ENST00000531462.1	HEK293	rnaseq_rpkm=15.4358464515652	te=2.87814499555101	geneName=TIMM10B	2
783	TAAACTTAAGCTTGGTACCGCTAGTCTGGCCATACAGAGCCAGCCCCTCTGGGTTGGAGTCCTCAGTGCCCACTTGACCTCCTGCCCCCCGAGGTCTGCAGTCTCCTGAACCCAGCAGCCGCCACCATGGTGAGCAAGGG	ENST00000471522.1	HEK293	rnaseq_rpkm=170.141329562847	te=0.174861550504752	geneName=NT5DC2	1
784	TAAACTTAAGCTTGGTACCGGATCGAGCACTACAAGTACCCAGAAGGGATTCGGAAGTATCACTACAACCCCAGCTTTGCCATCCGTGGCCTCCACTATCACATTCAGAAGAGCCTTCTGGCCACCATGGTGAGCAAGGG	ENST00000471522.1	HEK293	rnaseq_rpkm=170.141329562847	te=0.174861550504752	geneName=NT5DC2	2
785	TAAACTTAAGCTTGGTACCGCAGAGAGGGGCACGGAGCGGGCGGCTCAGAAAGCCACCCCTGGCGAGGGTAAAGCCCAGCGGAACGGGGAGCTGGGGGACAGGCGTGGGCAGCCCGCGGGGCCACCATGGTGAGCAAGGG	ENST00000573699.1	PC3	rnaseq_rpkm=29.7776849425253	te=0.363800996040896	geneName=ELP5	1
786	TAAACTTAAGCTTGGTACCGGGGGAGGTTGCGGGCCGAGACAGACTATCTTAGGTCTTAATCGTGGGAGGACGCCCGAGTGCTCGGCCCGTTTCACCCCGAGGAGGAAGGACACTGGGTCGCCACCATGGTGAGCAAGGG	ENST00000573699.1	PC3	rnaseq_rpkm=29.7776849425253	te=0.363800996040896	geneName=ELP5	2
787	TAAACTTAAGCTTGGTACCGGGGCAAAGCACGCTTCCCGCCGCCTGACTCGCCACGTACCCACTCTCAAGAAGGCGTCTCCCGCAAAGCCACGCGCCAGCTGACTGGCTCAGACGCCGTCGCCACCATGGTGAGCAAGGG	ENST00000356948.5	HEK293	rnaseq_rpkm=98.0203518067028	te=3.72160081930194	geneName=PTBP1	1
788	TAAACTTAAGCTTGGTACCGCGTCTCCGCCATTTTGTGAGTCTATAACTCGGAGCCGTTGGGTCGGTTCCTGCTATTCCGGCGCCTCCACTCCGTCCCCCGCGGGTCTGCTCTGTGTGCCGCCACCATGGTGAGCAAGGG	ENST00000356948.5	HEK293	rnaseq_rpkm=98.0203518067028	te=3.72160081930194	geneName=PTBP1	2
789	TAAACTTAAGCTTGGTACCGCTGCGCAGACCCCGCCTCCCACCGCAGGGGCACGCCTCCTACCCCCACCCTTCGCGGATTGATCCTGCTGGCCGCAGCCACCCACGTGGTGGAAGCCCGGGCCACCATGGTGAGCAAGGG	ENST00000511868.1	PC3	rnaseq_rpkm=19.8051197914567	te=4.45614734886196	geneName=G3BP2	1
790	TAAACTTAAGCTTGGTACCGAGCCCGCCGGTGTGGTCTGAGGGGCCCCTGCCGGTTTGGGACAGGCCGAACTGGGCTTATTTGACTTTCTCGGATATAAGGGCAGGCAGGAGACCGGGTGGCCACCATGGTGAGCAAGGG	ENST00000590924.1	HEK293	rnaseq_rpkm=39.5527779104619	te=3.51561123952673	geneName=VAT1	2
791	TAAACTTAAGCTTGGTACCGCAGAAGATCTGGGCGGAGCCCTGGGAACAGAGGCCTCAGAGCCGGGGTCCAGCCCGCCGGTGTGGTCTGAGGGGCCCCTGCCGGTTTGGGACAGGCCGAAGCCACCATGGTGAGCAAGGG	ENST00000590924.1	HEK293	rnaseq_rpkm=39.5527779104619	te=3.51561123952673	geneName=VAT1	1
792	TAAACTTAAGCTTGGTACCGTGTTTACAGCTGAAGTTGGCTGCATCCAGCACTCCTTGGAGCTATCTCTACCCTAACGGGGAAATCAGACAAAAATAATTGAAGGGTATTTGGCTTGGTTGCCACCATGGTGAGCAAGGG	ENST00000371083.4	MUSCLE	rnaseq_rpkm=45.5606563026172	te=1.8650707920997	geneName=PGM1	1
793	TAAACTTAAGCTTGGTACCGTCATACGACACTGTTGCAGCTTCAGGTTGGACAGACCTATTTTGGAGTCCCTTGACTGCTTTCTGGACACCCTCACTGAGCCAGTCGGTGGAAGTGAAGGGCCACCATGGTGAGCAAGGG	ENST00000371083.4	MUSCLE	rnaseq_rpkm=45.5606563026172	te=1.8650707920997	geneName=PGM1	2
794	TAAACTTAAGCTTGGTACCGGTGGGAGGTGATCGGATTCTAATCTGCTTGGGTACAGTTTACAAATACAACCTCTCTTAGTTTGCCCAATACCTCCAAATTCCTGGGGTGGCACACCTGAGCCACCATGGTGAGCAAGGG	ENST00000595870.1	HEK293	rnaseq_rpkm=83.9971935888742	te=0.282264599164449	geneName=KXD1	1
795	TAAACTTAAGCTTGGTACCGCTTGGCGGTCCCGGCCTGGCCTCTTGGTCCCACCTCACCTGGTGACTAGTGCAGACCACTCTGTTCTTGCCTGTTTCAGGCAGCGGAGGAGGAGAAAGAGGCCACCATGGTGAGCAAGGG	ENST00000595870.1	HEK293	rnaseq_rpkm=83.9971935888742	te=0.282264599164449	geneName=KXD1	2
796	TAAACTTAAGCTTGGTACCGTACCTCAGTCACCTGTGTGGTCGCAGTGCTGCCATCGACCTGGGACCCATCCGCAAGAGTTACCGCGGGGACCGAGAGAGATCGAAAACCCTCTGCTCGCGCCACCATGGTGAGCAAGGG	ENST00000534893.1	HEK293	rnaseq_rpkm=10.5755025630338	te=2.74375681022635	geneName=PNPO	2
797	TAAACTTAAGCTTGGTACCGTGCGGTCCTTAGACAGCTTGGCCTGGAGGAGAACACTTGAAAGAAAGAACCTCAAGAGGCTTTGTTTTCTGTGAAACAGTATTTCTATACAGTTGCTCCAGCCACCATGGTGAGCAAGGG	ENST00000556066.1	PC3	rnaseq_rpkm=23.998605912963	te=2.80626354299195	geneName=PSEN1	2
798	TAAACTTAAGCTTGGTACCGTGAATTTGGTCAGCATAGAAAAAGGAAAGTTGAGAACATTCCTTAAGATTACTCAGCTCCCTTTGCTGGAAATCAGAAGTCATTAAGTATCTTTGTGGTTGCCACCATGGTGAGCAAGGG	ENST00000556066.1	PC3	rnaseq_rpkm=23.998605912963	te=2.80626354299195	geneName=PSEN1	1
799	TAAACTTAAGCTTGGTACCGAAAGGAACCCAGTGCCGGGCCACAGCCGGGTCACGTGGCCGGCGGCCCCCCTTGACGTGCTGGCTGCGGGGCGTCACGGCGACGTTCGGGCGACCTGCCGGCCACCATGGTGAGCAAGGG	ENST00000534893.1	HEK293	rnaseq_rpkm=10.5755025630338	te=2.74375681022635	geneName=PNPO	1
800	TAAACTTAAGCTTGGTACCGTTCCCCCGCTACGTCCCCGTTCGCCCGCCGGGCCGCCCCGTCTCCCCGCGCCCTCCGGGTCGGGTCCTCCAGGAGCGCCAGGCGCTGCCGCCGCGTGTGCGCCACCATGGTGAGCAAGGG	ENST00000542955.1	PC3	rnaseq_rpkm=308.658011127309	te=0.371647450170934	geneName=IGFBP4	2
801	TAAACTTAAGCTTGGTACCGCAACAACAACAACAACAACAACAACAACAACAACAACAACAACAACAACGTCGCTGGAGGAGAGGTCCGGGCTCTCCAGGAAGGTGGCTGCGGCGACAAAGCCACCATGGTGAGCAAGGG	ENST00000500635.2	HEK293	rnaseq_rpkm=38.3923565413007	te=2.64169170250102	geneName=RBM14-RBM4	1
802	TAAACTTAAGCTTGGTACCGCAACAACAACAACAACAACAACAACAACAACAACAACAACAACAACAACAACAACAACAACAACAACAACAACAACAACAACAACAACCCGACCCCGGCCGCCACCATGGTGAGCAAGGG	ENST00000538404.1	PC3	rnaseq_rpkm=53.4106920608324	te=0.33572213085291	geneName=LAMTOR1	1
803	TAAACTTAAGCTTGGTACCGGGTCGTCTTTGCTAGGGGCTGAGGGTTTGCAATTTGGGGTCCCGACCTTCGCGCCCTCTGCTTTCCCGCCGCACTCCACCCCACGCTCTGCCGTGGACAGGCCACCATGGTGAGCAAGGG	ENST00000533537.1	HEK293	rnaseq_rpkm=36.3702111549106	te=2.27414876867743	geneName=WLS	1
804	TAAACTTAAGCTTGGTACCGAACAACAACAACAACAACAACAACAACAACAACAACAACAACAACAACAACAACAACAACAACAACAACAACAACAACAACAACAACACCGACCCCGGCCGCCACCATGGTGAGCAAGGG	ENST00000538404.1	PC3	rnaseq_rpkm=53.4106920608324	te=0.33572213085291	geneName=LAMTOR1	2
805	TAAACTTAAGCTTGGTACCGGAGATTTATTCACGTGACCAAAGGCCTAAGACACAGCCCCAGGAGGTCCTGAGAACAAGTGCACAAGGGCTGTGCCTGCGCCCAGAAGCAGCTACACTTCGCCACCATGGTGAGCAAGGG	ENST00000421080.2	HEK293	rnaseq_rpkm=21.0088331777262	te=2.62143483636171	geneName=HAUS7	2
806	TAAACTTAAGCTTGGTACCGCAACAACAACAACAACAACAACAACAACAACAACAACAACAACAACAACAACAACAACAACAACAAACTCGCGCCCTTGCCGCTGCCACCGCACCCCGCCGCCACCATGGTGAGCAAGGG	ENST00000537922.1	MUSCLE	rnaseq_rpkm=12.1492561688563	te=5.44718181300793	geneName=IGFBP7	1
807	TAAACTTAAGCTTGGTACCGGAGGGTTTGCAATTTGGGGTCCCGACCTTCGCGCCCTCTGCTTTCCCGCCGCACTCCACCCCACGCTCTGCCGTGGACAGGAGAAATTGCAGAAGTCTCCGCCACCATGGTGAGCAAGGG	ENST00000533537.1	HEK293	rnaseq_rpkm=36.3702111549106	te=2.27414876867743	geneName=WLS	2
808	TAAACTTAAGCTTGGTACCGAGATTTGTCCTTGGAGAACGGTGCTCAAGCTTACAACCGGGAAGTGAAAGGACGTCTAGAAAACGGGAACCAAGCAAGAAGTGAAGCCCGTAGAGTGGGAGCCACCATGGTGAGCAAGGG	ENST00000586800.1	HEK293	rnaseq_rpkm=14.676727760396	te=2.59954585072488	geneName=DNMT1	2
809	TAAACTTAAGCTTGGTACCGGGGGGCGGGGCGAAGCCGAGGAAGAGCGTTTTGGGGACGGGGGCTGGTGAGGCTCACGTTGGAGGGCTTCGCGTCTGCTTCGGAGACCGTAAGGATATTGGCCACCATGGTGAGCAAGGG	ENST00000319466.4	HEK293	rnaseq_rpkm=16.9827588877617	te=2.19206803326881	geneName=MCFD2	2
810	TAAACTTAAGCTTGGTACCGATTGGGCGGGCGGCAGGGAGCGCGCGTGCGCAGGGCAGGTCGGGGGGGGGGGGGGGGCGGGGCGAAGCCGAGGAAGAGCGTTTTGGGGACGGGGGCTGGTGCCACCATGGTGAGCAAGGG	ENST00000319466.4	HEK293	rnaseq_rpkm=16.9827588877617	te=2.19206803326881	geneName=MCFD2	1
811	TAAACTTAAGCTTGGTACCGTGGTCTCCTTGCGTTGAAGTCCCTGAGTAGGAGGTCTGTTCATCTGTCCCCTCTTCTTATTTCCTCCCCTGGCTCTAAGTCCAGCTTCCTTCAAGTGCTAGCCACCATGGTGAGCAAGGG	ENST00000586800.1	HEK293	rnaseq_rpkm=14.676727760396	te=2.59954585072488	geneName=DNMT1	1
812	TAAACTTAAGCTTGGTACCGATTCTGCGCCTGCGCGCGGCTACAGCACGGTTCGTTTTTCCTTTAGTCAGGAAGGACGTTGGTGTTGAGGTTAGCATACGTATCAAGGACAGTAACTACCGCCACCATGGTGAGCAAGGG	ENST00000520468.1	MUSCLE	rnaseq_rpkm=77.9298731434401	te=1.48772798024285	geneName=COX6C	2
813	TAAACTTAAGCTTGGTACCGCAACAACAACCCCGGTTGCTGCTTGCTGTGAGTGTCTCTAGGGTGATACGTGGGTGAGAAAGGTCCTGGTCCGCGCCAGAGCCCAGCGCGCCTCGTCGCCGCCACCATGGTGAGCAAGGG	ENST00000534490.1	HEK293	rnaseq_rpkm=256.816040381137	te=0.271069010802642	geneName=RPL38	1
814	TAAACTTAAGCTTGGTACCGAACAACAACACCCGGTTGCTGCTTGCTGTGAGTGTCTCTAGGGTGATACGTGGGTGAGAAAGGTCCTGGTCCGCGCCAGAGCCCAGCGCGCCTCGTCGCCGCCACCATGGTGAGCAAGGG	ENST00000534490.1	HEK293	rnaseq_rpkm=256.816040381137	te=0.271069010802642	geneName=RPL38	2
815	TAAACTTAAGCTTGGTACCGACTGCTTGGGATCGGTATTAATCTGTTTGTCTTTTTCATCTTCTGGGCTGTGAGCTCCTAGAAGTCAGCTTTTTCACTTTTACCCAAGCCAAACGGTTAAGCCACCATGGTGAGCAAGGG	ENST00000520468.1	MUSCLE	rnaseq_rpkm=77.9298731434401	te=1.48772798024285	geneName=COX6C	1
816	TAAACTTAAGCTTGGTACCGCAACACTGCGCAGGCGCGCGGGGCAAGAGGGTGGCAGTGCGCCTGCGCCGCGTCGGCGTGCGGAACGCCGCGGTGTCTCGGCGCCTCTGCGCGCGGGAAGGCCACCATGGTGAGCAAGGG	ENST00000272067.6	HEK293	rnaseq_rpkm=50.5867072939395	te=0.285590880510508	geneName=ACP1	1
817	TAAACTTAAGCTTGGTACCGAACAACTGCGCAGGCGCGCGGGGCAAGAGGGTGGCAGTGCGCCTGCGCCGCGTCGGCGTGCGGAACGCCGCGGTGTCTCGGCGCCTCTGCGCGCGGGAAGGCCACCATGGTGAGCAAGGG	ENST00000272067.6	HEK293	rnaseq_rpkm=50.5867072939395	te=0.285590880510508	geneName=ACP1	2
818	TAAACTTAAGCTTGGTACCGCAACAACAACAACAACAACAACAACAACAACAACAACAACAACAACAACAACAACAACAACAACAACAACAATCCTGAAGCTGACAGCATTCGGGCCGAGGCCACCATGGTGAGCAAGGG	ENST00000557901.1	MUSCLE	rnaseq_rpkm=71.2136321176288	te=3.65827637439105	geneName=B2M	1
819	TAAACTTAAGCTTGGTACCGAACAACAACAACAACAACAACAACAACAACAACAACAACAACAACAACAACAACAACAACAACAACAACAACTCCTGAAGCTGACAGCATTCGGGCCGAGGCCACCATGGTGAGCAAGGG	ENST00000557901.1	MUSCLE	rnaseq_rpkm=71.2136321176288	te=3.65827637439105	geneName=B2M	2
820	TAAACTTAAGCTTGGTACCGAAGAGTGGCTGGATTCGGATTTTGGAGTGAGACGGAGCATCAAGACGCTGTGTCCTGAGGCCTTTACATTCTCATCTTACTTATCCCTTGTAGCGATCCTGCCACCATGGTGAGCAAGGG	ENST00000560674.1	MUSCLE	rnaseq_rpkm=36.7345666180386	te=2.97399222830805	geneName=SYNM	1
821	TAAACTTAAGCTTGGTACCGTGCAGGGAGGGGATTCGTCTTTCTCCTCCCCGCGAGGAGGAGCCTCGACATCCTGCAGAGGCGGGAGGATCCTTGAGGGCACTGGTGCGACTTTCAGCCCGCCACCATGGTGAGCAAGGG	ENST00000479408.2	MUSCLE	rnaseq_rpkm=139.321859293766	te=0.135217446097781	geneName=PDE4DIP	2
822	TAAACTTAAGCTTGGTACCGAGAACCCAGGCGGGGCGGGGCCGGGAAAGGTGAGGCTGCTGGCGGGAAGCGGGGGCGGCGCGCAGCGGTACCTAGCGGCGCTGCCCCGCTGGCAGCCGGAGCCACCATGGTGAGCAAGGG	ENST00000479408.2	MUSCLE	rnaseq_rpkm=139.321859293766	te=0.135217446097781	geneName=PDE4DIP	1
823	TAAACTTAAGCTTGGTACCGAACAACAACAACAACAACAACAACAACAACAACAACAACAACAACAACAACAACAACACTCTTCCCTTTTGCGGCCATCACCGAAGCGGGAGCGGCCAAAGCCACCATGGTGAGCAAGGG	ENST00000578812.1	PC3	rnaseq_rpkm=50.8298451624759	te=0.287074921060492	geneName=RPL26	2
824	TAAACTTAAGCTTGGTACCGAACAACAACAACAACAACAACAACAACAACAACAACAACAACAACAACAACACTTGGCTCCTGTGGAGGCCTGCTGGGAACGGGACTTCTAAAAGGAACTGCCACCATGGTGAGCAAGGG	ENST00000429437.1	HEK293	rnaseq_rpkm=88.6450035827872	te=0.214035371935662	geneName=RPL35A	2
825	TAAACTTAAGCTTGGTACCGCAACAACAACAACAACAACAACAACAACAACAACAACAACAACAACAACAACCTTGGCTCCTGTGGAGGCCTGCTGGGAACGGGACTTCTAAAAGGAACTGCCACCATGGTGAGCAAGGG	ENST00000429437.1	HEK293	rnaseq_rpkm=88.6450035827872	te=0.214035371935662	geneName=RPL35A	1
826	TAAACTTAAGCTTGGTACCGCAACAACAACAAGAAAAAACTACCAGCCTGAAAATCCATAGTGTTTGCTACCTTATTGCTTTTAGCACATCTAGAAAGACACTAAACCCAATCTGACAGGGCCACCATGGTGAGCAAGGG	ENST00000553876.1	PC3	rnaseq_rpkm=10.09196016641	te=4.27490147503153	geneName=RBM23	1
827	TAAACTTAAGCTTGGTACCGAACAACAACAACGAAAAAACTACCAGCCTGAAATTGCATAGTGTTTGCTACCTTATTGCTTTTAGCACATCTAGAAAGACACTAAACCCAATCTGACAGGGCCACCATGGTGAGCAAGGG	ENST00000553876.1	PC3	rnaseq_rpkm=10.09196016641	te=4.27490147503153	geneName=RBM23	2
828	TAAACTTAAGCTTGGTACCGAACAACAACAACAACAACAACAACAACAACAACAACAACAACAACAACAACAACAACAACAACAACAACAACAACAACAACAACACACCTGGCCTTCTCCGCCACCATGGTGAGCAAGGG	ENST00000450261.1	HEK293	rnaseq_rpkm=67.5859425613811	te=0.176531764858083	geneName=DMKN	2
829	TAAACTTAAGCTTGGTACCGCAACAACAACAACAACAACAACAACAACAACAACAACAACAACAACAACAACAACAACAACAACAACAACAACAACAACAACAACCACCTGGCCTTCTCCGCCACCATGGTGAGCAAGGG	ENST00000450261.1	HEK293	rnaseq_rpkm=67.5859425613811	te=0.176531764858083	geneName=DMKN	1
830	TAAACTTAAGCTTGGTACCGACTTAGCAGAGAAGAATCAAATTTCCGGGGGCAAAGCAAAATAATAAAAAGAAAGTCAGGATATTTTATAGTGTCAGTCAGTCACCCCACAGTCTCCTCTGCCACCATGGTGAGCAAGGG	ENST00000353928.6	MUSCLE	rnaseq_rpkm=49.1449041312132	te=3.40467240368253	geneName=AMPD1	1
831	TAAACTTAAGCTTGGTACCGAAAGAAAGTCAGGATATTTTATAGTGTCAGTCAGTCACCCCACAGTCTCCTCTCTCTTCTTTTCTACTGTGCTATCCTAGAATCAAGGATTTCAGCAACAGCCACCATGGTGAGCAAGGG	ENST00000353928.6	MUSCLE	rnaseq_rpkm=49.1449041312132	te=3.40467240368253	geneName=AMPD1	2
832	TAAACTTAAGCTTGGTACCGGGAACGCCCCAAACCAAGCCGCCCCGTGGTGCCTCCTTTGATCCCGCCAAAGATCCCAGAAGGGGAGCGCGTTGACTTCGTTGACATCCACCGCAAGCGCGCCACCATGGTGAGCAAGGG	ENST00000585321.2	MUSCLE	rnaseq_rpkm=533.327667494209	te=16.8274282263095	geneName=TNNT1	2
833	TAAACTTAAGCTTGGTACCGAGAGCTTTGTGCTGAACATCAGTCCTCCACATCGACTCCTCTTGTAAGTTGTTGTGTCCAGGTGGATCATCACAGTGGCTGCCATCCTTAAATTTGTCTTGCCACCATGGTGAGCAAGGG	ENST00000531244.1	HEK293	rnaseq_rpkm=12.3386984264484	te=2.18903446070362	geneName=PPP6R3	1
834	TAAACTTAAGCTTGGTACCGACATCGACTCCTCTTGTAAGATCTTGTGTCCAGGTGGATCATCACAGTGGCTGCCATCCTTAAATATCTCTTGGTCCTGTTGCTGCTAATTGATACCAGCGCCACCATGGTGAGCAAGGG	ENST00000531244.1	HEK293	rnaseq_rpkm=12.3386984264484	te=2.18903446070362	geneName=PPP6R3	2
835	TAAACTTAAGCTTGGTACCGGAGGAGTGTGGCACTTTGGCGGGGAAGGGGCGGCTCAGCCCTCGGGCCCTCGCCCGCCCTCTCCGGGTCTGGAGCGTCTCCTCGCGCCATCCCTGCACCGGCCACCATGGTGAGCAAGGG	ENST00000585321.2	MUSCLE	rnaseq_rpkm=533.327667494209	te=16.8274282263095	geneName=TNNT1	1
836	TAAACTTAAGCTTGGTACCGACCGCAGCGGACAGCGCCAAGTGAAGCCTCGCTTCCCCTCCGCGGCGACCAGGGCCCGAGCCGAGAGTAGCAGTTGTAGCTACCCGCCCAGAAACTAGACGCCACCATGGTGAGCAAGGG	ENST00000366684.3	MUSCLE	rnaseq_rpkm=3266.15522669801	te=1.7630397501954	geneName=ACTA1	1
837	TAAACTTAAGCTTGGTACCGAACAACAACAACAACAACAACAACAACAACAACAACAACAACAACAACAACACAACTGGCGGCAGCGCGCCGCGGGCCCGAGACTTAGTCTCGGGCCGCCGCCACCATGGTGAGCAAGGG	ENST00000541887.1	PC3	rnaseq_rpkm=66.976992652187	te=0.222382750205441	geneName=ANAPC5	2
838	TAAACTTAAGCTTGGTACCGCAACAACAACAACAACAACAACAACAACAACAACAACAACAACAACAACAACCAACTGGCGGCAGCGCGCCGCGGGCCCGAGACTTAGTCTCGGGCCGCCGCCACCATGGTGAGCAAGGG	ENST00000541887.1	PC3	rnaseq_rpkm=66.976992652187	te=0.222382750205441	geneName=ANAPC5	1
839	TAAACTTAAGCTTGGTACCGGCAGCGGACAGCGCCAAGTGAAGCCTCGCTTCCCCTCCGCGGCGACCAGGGCCCGAGCCGAGAGTAGCAGTTGTAGCTACCCGCCCAGAAACTAGACACAGCCACCATGGTGAGCAAGGG	ENST00000366684.3	MUSCLE	rnaseq_rpkm=3266.15522669801	te=1.7630397501954	geneName=ACTA1	2
840	TAAACTTAAGCTTGGTACCGAACAACAACAACAACAACAACAACATCCCGCTCCTCCGCCCGACCGCGCGCTCGCCCCGCCGCTCCTGCTGCAGCCCCAGGGCCCCTCGCCGCCGCCACCGCCACCATGGTGAGCAAGGG	ENST00000558347.1	MUSCLE	rnaseq_rpkm=234.805660074996	te=4.0856449989598	geneName=TPM1	2
841	TAAACTTAAGCTTGGTACCGTAAGAGATCTGGAAATATCTTCAGCCAAAAGTAAATCCTCACTCATCAAGAAATTTTTACTGGAGAGAAACCTTGTGAATCTGGGAAAGCTTCCATTCAGGCCACCATGGTGAGCAAGGG	ENST00000443387.2	HEK293	rnaseq_rpkm=41.2866274048177	te=0.292024618841355	geneName=ZNF146	2
842	TAAACTTAAGCTTGGTACCGGACATTTTGGTCTTTGTCCGCGGGTCAGTACGGCCCCTGGGTCCACGTGGCGCGAAAGTAGGAGGAAGACATAGGCCAAGGAGCCAGACTTCCTGTGTTAGCCACCATGGTGAGCAAGGG	ENST00000443387.2	HEK293	rnaseq_rpkm=41.2866274048177	te=0.292024618841355	geneName=ZNF146	1
843	TAAACTTAAGCTTGGTACCGATCCCGGGGGCGGGCCCGGAACCGCCACGGGTGAGTCGGGTCGTGGCTGCTGCCGGGTCCTGCGCGCTCCGGACTGAGAAGAAGTCTTCACTTCCCAGGAGCCACCATGGTGAGCAAGGG	ENST00000402965.1	PC3	rnaseq_rpkm=51.1942647006629	te=0.322761090979891	geneName=SLC52A2	1
844	TAAACTTAAGCTTGGTACCGCAACAACAACAACAACAACAACAACTCCCGCTCCTCCGCCCGACCGCGCGCTCGCCCCGCCGCTCCTGCTGCAGCCCCAGGGCCCCTCGCCGCCGCCACCGCCACCATGGTGAGCAAGGG	ENST00000558347.1	MUSCLE	rnaseq_rpkm=234.805660074996	te=4.0856449989598	geneName=TPM1	1
845	TAAACTTAAGCTTGGTACCGAGTCGGGGCCCGGAAGTGGTCCCTGTAGAACCACTGTGGCACCGCTACTCCGTGCCGCGCCCGTCGAGCATTGCGTTGCTGCATTGCGCCCCACCGACTCGCCACCATGGTGAGCAAGGG	ENST00000314797.6	HEK293	rnaseq_rpkm=15.4648745890639	te=2.72348095347927	geneName=COPG1	1
846	TAAACTTAAGCTTGGTACCGGGGGCCCGGAAGTGGTCCCTGTAGAACCACTGTGGCACCGCTACTCCGTGCCGCGCCCGTCGAGCATTGCGTTGCTGCATTGCGCCCCACCGACTCCACTGCCACCATGGTGAGCAAGGG	ENST00000314797.6	HEK293	rnaseq_rpkm=15.4648745890639	te=2.72348095347927	geneName=COPG1	2
847	TAAACTTAAGCTTGGTACCGCAACAACAACAACAACAACAACAACAACAACAACAGATCCGAGCCGGGACGGGCTGCAGGCGGGGGTGCTGCAGAGGACACGAGGCGGCGGGCTGGAGACGCCACCATGGTGAGCAAGGG	ENST00000523753.1	PC3	rnaseq_rpkm=15.9216618009996	te=5.31012051752845	geneName=TPD52	1
848	TAAACTTAAGCTTGGTACCGCTATAAGCCCCAGCGGGCGACGACCGAACGCCCCCGGGAACACCGGGCCCCGAGCTCGGTCCCGCGCCCGAGGATCCTCCACGGGGCTAGTTGGCTGCGTGCCACCATGGTGAGCAAGGG	ENST00000368589.1	HEK293	rnaseq_rpkm=252.296915427481	te=0.165501268698802	geneName=JTB	1
849	TAAACTTAAGCTTGGTACCGTACCAAGAGCACAGGTGGAAAAGGCCGGCACCACTTGGATTGAGGGCAAGCGCTGTGCCGGGAAGTTGGTTGGGCAGAGCCTGGGAGAATTGTTTTCTGAGCCACCATGGTGAGCAAGGG	ENST00000368589.1	HEK293	rnaseq_rpkm=252.296915427481	te=0.165501268698802	geneName=JTB	2
850	TAAACTTAAGCTTGGTACCGAACAACAACAACAACAACAACAACAACAACAACAAGATCCGAGCCGGGACGGGCTGCAGGCGGGGGTGCTGCAGAGGACACGAGGCGGCGGGCTGGAGACGCCACCATGGTGAGCAAGGG	ENST00000523753.1	PC3	rnaseq_rpkm=15.9216618009996	te=5.31012051752845	geneName=TPD52	2
851	TAAACTTAAGCTTGGTACCGGGATCCTTGAGGGCACTGGTGCGACTTTCAGGTGAGGTCTTAGCAGAAGAAAGCGGCTGGCTGTGGCCCGCGCCAGTAGTGCTTTCTGCTCCGCACTCGCGCCACCATGGTGAGCAAGGG	ENST00000313431.9	MUSCLE	rnaseq_rpkm=95.6422042264219	te=0.132476730645732	geneName=PDE4DIP	1
852	TAAACTTAAGCTTGGTACCGTCTTCATCGACAACGTGGCCAACCCCACCTCACCCCTATCGTCTCCCCCGGCCACACCCTGGGCCAATCGGGCTCCCACGTCAGGGTCTTTGCACTCACCGCCACCATGGTGAGCAAGGG	ENST00000443528.1	PC3	rnaseq_rpkm=524.789024497591	te=2.66611822807172	geneName=ACTB	2
853	TAAACTTAAGCTTGGTACCGGTCTGGAGTAAGCCTCGCCCCCACCCCAACTCCCAGGAATTCTGCTGAGTCACTTCGGAGGCCACAGCTGCAACCTTGGGAACAATACGAGTCATTCAAAGCCACCATGGTGAGCAAGGG	ENST00000443528.1	PC3	rnaseq_rpkm=524.789024497591	te=2.66611822807172	geneName=ACTB	1
854	TAAACTTAAGCTTGGTACCGGGGGGCCCGGCGGCGGGGGCCTGAGTGGTACGCGGGAGCCCGGGAACCCCGGCGTGCCGGTCCCCTCTGACCCCGCGTCTCCCCGCAGCCCGCCGCCGCCGCCACCATGGTGAGCAAGGG	ENST00000553878.1	HEK293	rnaseq_rpkm=570.916024662243	te=2.30905906710514	geneName=CKB	2
855	TAAACTTAAGCTTGGTACCGGCCTGGAGCGCGCGCCGGACCGGCCGGGGGTCCCCGGCGAAGAAGGCGCTCCCCGCGCGCGCTGCGGACCCCGCTGACCTTGGCCGCGTCCCGGGGGGCGGCCACCATGGTGAGCAAGGG	ENST00000553878.1	HEK293	rnaseq_rpkm=570.916024662243	te=2.30905906710514	geneName=CKB	1
856	TAAACTTAAGCTTGGTACCGCCCGCCGCACCACGCTCCCGAGCTCCCCCGCGGCCTGGAGTGGTGCGCCCCGGCCCCGCCCCCTGACGCCGGTGAGGGGGCGTGGCCCCGTCACGTGACGGCCACCATGGTGAGCAAGGG	ENST00000373627.5	PC3	rnaseq_rpkm=42.6601643957465	te=0.370664674829157	geneName=MTCH1	1
857	TAAACTTAAGCTTGGTACCGCCCCGCGGCCTGGAGTGGTGCGCCCCGGCCCCGCCCCCTGACGCCGGTGAGGGGGCGTGGCCCCGTCACGTGACGGGGAGTGACCTCGCCGCCGGGCGCCGCCACCATGGTGAGCAAGGG	ENST00000373627.5	PC3	rnaseq_rpkm=42.6601643957465	te=0.370664674829157	geneName=MTCH1	2
858	TAAACTTAAGCTTGGTACCGTATTTTGGGGGTGGTTGGAGGCGGTGGCGGCGGCGGCGAGGAGGGGAATTTCCTTGTGCCTCCATTCCCGGGAGGGGGGAGCGGCGTTGGAGGCCACCGTGCCACCATGGTGAGCAAGGG	ENST00000413084.1	PC3	rnaseq_rpkm=10.9042256343492	te=4.93565388934146	geneName=TBL1XR1	1
859	TAAACTTAAGCTTGGTACCGAGACGTGAGCCACCGCACCCAGCCGATATTGTTTTATTTTAATCAAGGCAAAACTGGTTATATCCTGTGTTGTGACCTCATCGTTTAAGTGGGAATAAAGGCCACCATGGTGAGCAAGGG	ENST00000413084.1	PC3	rnaseq_rpkm=10.9042256343492	te=4.93565388934146	geneName=TBL1XR1	2
860	TAAACTTAAGCTTGGTACCGAACAACAACAACAACAACAACAACAACAACAACAACAACAACAACAACAACAAAGTGTGTGCAAGGCAGAGCTGCCAAACAGGCCTTGCAGGCAGCAGCCGCCACCATGGTGAGCAAGGG	ENST00000323347.10	PC3	rnaseq_rpkm=30.1603358692255	te=0.342087995044523	geneName=SMARCD2	2
861	TAAACTTAAGCTTGGTACCGCAACAACAACAACAACAACAACAACAACAACAACAACAACAACAACAACAACAAGTGTGTGCAAGGCAGAGCTGCCAAACAGGCCTTGCAGGCAGCAGCCGCCACCATGGTGAGCAAGGG	ENST00000323347.10	PC3	rnaseq_rpkm=30.1603358692255	te=0.342087995044523	geneName=SMARCD2	1
862	TAAACTTAAGCTTGGTACCGAGTGTCAGGATCGCGGGCTTGCTTTCCGGTAGCGTGGGCTGACGCCTCGCTCAATTTCTCACAGGGCTGCGCAGGTTTCCCCCGTCTGCGATTGGACCACGCCACCATGGTGAGCAAGGG	ENST00000457918.2	PC3	rnaseq_rpkm=59.9449799539716	te=0.21390686894915	geneName=HAX1	1
863	TAAACTTAAGCTTGGTACCGAGGGAGCCGGAGAGCCGGAACCGGAGTCGCAGCGGCGGAGACCCCTGTGCGGTGCGGAGGGGGCGGCGGCCCCGACTCTGACCCGCGCCGGGGGTGGGCCGCCACCATGGTGAGCAAGGG	ENST00000563732.1	PC3	rnaseq_rpkm=25.7724992485014	te=2.82710211483269	geneName=PPP4C	2
864	TAAACTTAAGCTTGGTACCGTTGCTTCCGCGGCGGGGCCGGAAGTAGGAGCGGCGGCGGCGGCGGCGGCGGCGGTCGAAAGCGGAGTGAAAGAGGGAGGCAGGGAGCCGGAGAGCCGGAAGCCACCATGGTGAGCAAGGG	ENST00000563732.1	PC3	rnaseq_rpkm=25.7724992485014	te=2.82710211483269	geneName=PPP4C	1
865	TAAACTTAAGCTTGGTACCGACACCTGTTTCCTAGTGCTGCAGAACCCTCGTCCTGGGAAGAGCCTGCCCGCTAGTCTGCATCCTAATCCTGCTGTTGATTGGAGATAACTTCAGCGGTCGCCACCATGGTGAGCAAGGG	ENST00000543669.1	MUSCLE	rnaseq_rpkm=653.15334951977	te=2.34559180915182	geneName=FHL1	1
866	TAAACTTAAGCTTGGTACCGCAACAACAACAACAACAACAACAACAACAACAACAACAACAACAACAACAACAACAACAACAACAACAACAACAACAACAACAACAACAACAACAAGATCGCCACCATGGTGAGCAAGGG	ENST00000584784.1	HEK293	rnaseq_rpkm=31.6689973456326	te=2.78308062946842	geneName=EIF4A1	1
867	TAAACTTAAGCTTGGTACCGAACAACAACAACAACAACAACAACAACAACAACAACAACAACAACAACAACAACAACAACAACAACAACAACAACAACAACAACAACAACAACAACGATCGCCACCATGGTGAGCAAGGG	ENST00000584784.1	HEK293	rnaseq_rpkm=31.6689973456326	te=2.78308062946842	geneName=EIF4A1	2
868	TAAACTTAAGCTTGGTACCGCAACAACAACAACAACAACAACAACAACAACAACAACAACAACAACAACAACAACAACAAGCGGCGGAAGTGGCCGGCGAGCCCGGTCCCCGCCGGCACCGCCACCATGGTGAGCAAGGG	ENST00000600289.1	HEK293	rnaseq_rpkm=177.115083769067	te=0.250457478544689	geneName=LSM4	1
869	TAAACTTAAGCTTGGTACCGAACAACAACAACAACAACAACAACAACAACAACAACAACAACAACAACAACAACAACAACGCGGCGGAAGTGGCCGGCGAGCCCGGTCCCCGCCGGCACCGCCACCATGGTGAGCAAGGG	ENST00000600289.1	HEK293	rnaseq_rpkm=177.115083769067	te=0.250457478544689	geneName=LSM4	2
870	TAAACTTAAGCTTGGTACCGGGAGGTAAGAACTAAGACGTTCTTAAACCCTACTACGTGCTGGAATCCTGAAGTGCCTGCCATCATTCAAACTTAAGCACTAACTCTCTAGAGAGACACTGCCACCATGGTGAGCAAGGG	ENST00000519956.1	PC3	rnaseq_rpkm=23.9121603942962	te=3.24796521283367	geneName=PEX2	1
871	TAAACTTAAGCTTGGTACCGCACAGAAGAACTTGGAGCAAAAATTCCCACTGTCATAGCTATAGGCTGTCCAGTCTTGAGGGAGCTGCAGGAACAGGAAAAAGAGACCTTCAGAGAAGACGCCACCATGGTGAGCAAGGG	ENST00000519956.1	PC3	rnaseq_rpkm=23.9121603942962	te=3.24796521283367	geneName=PEX2	2
872	TAAACTTAAGCTTGGTACCGGCAGTCGCCTGCTGCTGTCGTCGGGAGGTGGGTGAGGTGACGCAAACAGCCCCGTTGTTGCCCTCCGCGTATCCCCTCACCACCTTTGCGGCCATCCACGGCCACCATGGTGAGCAAGGG	ENST00000513641.1	HEK293	rnaseq_rpkm=62.1120360738261	te=0.242533517169316	geneName=OCIAD1	1
873	TAAACTTAAGCTTGGTACCGCAACAACAACAACAACAACAACAACAACAACAACACTACGGCGAGGCACAGGCCAGCCCAGCTCCACGAGGACTGAACAAGGTGCTGTCTCACTGCCACCGCCACCATGGTGAGCAAGGG	ENST00000367312.1	MUSCLE	rnaseq_rpkm=662.379480746096	te=7.3087587439991	geneName=TNNI1	1
874	TAAACTTAAGCTTGGTACCGAACAACAACAACAACAACAACAACAACAACAACAACTACGGCGAGGCACAGGCCAGCCCAGCTCCACGAGGACTGAACAAGGTGCTGTCTCACTGCCACCGCCACCATGGTGAGCAAGGG	ENST00000367312.1	MUSCLE	rnaseq_rpkm=662.379480746096	te=7.3087587439991	geneName=TNNI1	2
875	TAAACTTAAGCTTGGTACCGCAACAACAACAACAACAACAACAACAACAACAACAACAACAACAACAACAACAACAACAACAACAACAACAACAACTGACACCAGTGGCATATCACGGCCGCCACCATGGTGAGCAAGGG	ENST00000548355.1	HEK293	rnaseq_rpkm=116.396085958037	te=0.150877713535947	geneName=TMEM106C	1
876	TAAACTTAAGCTTGGTACCGAACAACAACAACAACAACAACAACAACAACAACAACAACAACAACAACAACAACAACAACAACAACAACAACAACTTGACACCAGTGGCATATCACGGCCGCCACCATGGTGAGCAAGGG	ENST00000548355.1	HEK293	rnaseq_rpkm=116.396085958037	te=0.150877713535947	geneName=TMEM106C	2
877	TAAACTTAAGCTTGGTACCGGTCAAGGAGCCGCTCACTGCCAGCCGTCTGCAGGGCTTTTGCTGGGCTGGAGTGAGGGCGCGCAGCTTGGGAGATAGATAGTCGCCTAAGCCTGACAGTTGCCACCATGGTGAGCAAGGG	ENST00000446223.1	PC3	rnaseq_rpkm=34.3646386649076	te=0.355731999138915	geneName=PPAN	1
878	TAAACTTAAGCTTGGTACCGGGAGCCGGGCGTGGTGGCTCTTGCCTGTATTCCCAGCATTTGGGGTTGCTGTTGCGGGAGGATCACTTGAGCCCAGGAATTCGAGACCAGCCTGAGCAGCGCCACCATGGTGAGCAAGGG	ENST00000446223.1	PC3	rnaseq_rpkm=34.3646386649076	te=0.355731999138915	geneName=PPAN	2
879	TAAACTTAAGCTTGGTACCGATCCTGGCTTTAGCTGAACATCTCCTTCCCAGCCACTGGCTGCCAGAAACTCATTGAAGTGGACGTTGAACGCAAACTTCGTACTTTCTTTGAGAAGCGTGCCACCATGGTGAGCAAGGG	ENST00000315377.4	HEK293	rnaseq_rpkm=538.619348896192	te=0.283885272305811	geneName=RPS6	2
880	TAAACTTAAGCTTGGTACCGAAGTTGAAGGTAGGTGTTGGTGGCGAGTGTTAGACTGGGTTTGGGGAACGTGAATCGAGTCCCAGAACGCGGCATTGCCTCAGTTCCAGCACTCCAGGAAGCCACCATGGTGAGCAAGGG	ENST00000315377.4	HEK293	rnaseq_rpkm=538.619348896192	te=0.283885272305811	geneName=RPS6	1
881	TAAACTTAAGCTTGGTACCGCTGATTTGGTCGTATTGGGCGCCTGGTCACCAGGGCTGCTTTTAACTCTGGTAAAGTGGATATTGTTGCCATCATTGACCCCTTCATTGACCTCAACTACGCCACCATGGTGAGCAAGGG	ENST00000396858.1	HEK293	rnaseq_rpkm=30.1681611286638	te=2.4644048353303	geneName=GAPDH	2
882	TAAACTTAAGCTTGGTACCGTGCAACCGGGAAGGAAATCAATCGGCAGCCGTTAGGAAAGCCTGCCGGTGACTAACCCTGCGCTCCTGCCTCGATCGGTGGAGTCGCGTGTGGCGGGGAAGCCACCATGGTGAGCAAGGG	ENST00000396858.1	HEK293	rnaseq_rpkm=30.1681611286638	te=2.4644048353303	geneName=GAPDH	1
883	TAAACTTAAGCTTGGTACCGAGAGGCCAGCAAAGCGGCGGCGCAAGAGGTAGGGAGAGAGGAGCTGAGGCCCCAGATCAGCGGCCGCGGGCAAGGTCGCTCAGCGGGCACCCGGCCTGGTGCCACCATGGTGAGCAAGGG	ENST00000592144.1	PC3	rnaseq_rpkm=60.0392820858998	te=2.78409267319719	geneName=GPI	1
884	TAAACTTAAGCTTGGTACCGCCCAGATCAGCGGCCGCGGGCAAGGTCGCTCAGCGGGCACCCGGCCTGGTCCCGCCAAGGCCGCTCTCACCCGGGACCCCCAGTTCCAGAAGCTGCAGCAGCCACCATGGTGAGCAAGGG	ENST00000592144.1	PC3	rnaseq_rpkm=60.0392820858998	te=2.78409267319719	geneName=GPI	2
885	TAAACTTAAGCTTGGTACCGCAACAACAACAACAACAACAACCCCAGAGGGACTGCCCCAAGCTGACTCCTTGCTTCTTTCCAGCCGGAGCCGCTGCCTTGCCCCCCGGAGACTGAAGACGCCACCATGGTGAGCAAGGG	ENST00000322861.7	MUSCLE	rnaseq_rpkm=201.945609306241	te=8.00018994682467	geneName=MYLPF	1
886	TAAACTTAAGCTTGGTACCGAACAACAACAACAACAACAAACCCCAGAGGGACTGCCCCAAGCTGACTCCTTGCTTCTTTCCAGCCGGAGCCGCTGCCTTGCCCCCCGGAGACTGAAGACGCCACCATGGTGAGCAAGGG	ENST00000322861.7	MUSCLE	rnaseq_rpkm=201.945609306241	te=8.00018994682467	geneName=MYLPF	2
887	TAAACTTAAGCTTGGTACCGCAACAACAACAACAACAACAACAACAACAACAACAACAACAACAACAACAACGCGCGAGCAAGGCCGCCAGAAGTGCAGGCAGCGGAGGAGGAGAAAGAGGCCACCATGGTGAGCAAGGG	ENST00000595073.1	HEK293	rnaseq_rpkm=79.4090598738999	te=0.263113331395103	geneName=KXD1	1
888	TAAACTTAAGCTTGGTACCGAACAACAACAACAACAACAACAACAACAACAACAACAACAACAACAACAACAGCGCGAGCAAGGCCGCCAGATCTGCAGGCAGCGGAGGAGGAGAAAGAGGCCACCATGGTGAGCAAGGG	ENST00000595073.1	HEK293	rnaseq_rpkm=79.4090598738999	te=0.263113331395103	geneName=KXD1	2
889	TAAACTTAAGCTTGGTACCGTCCCCTCTCCCCGGGGGGCTTTGGGATTCTTGTCAAGCTCCTTCAAGAGCCTGCAAGCACTTAACCAGCCACCCAGAGTTCCCTCACTGAAGATCTGAGCGCCACCATGGTGAGCAAGGG	ENST00000297373.2	MUSCLE	rnaseq_rpkm=12.6199874718543	te=1.54338638284943	geneName=PHKG1	2
890	TAAACTTAAGCTTGGTACCGACGTTAGCCTCCGGTCATCAAATAGCAAAACCCAAAACAACAGCAGAAGATATCTTCCAAGTGTCTGCTCGGGACACGGCTTCAGCCCTCTGTGGTCCCCGCCACCATGGTGAGCAAGGG	ENST00000297373.2	MUSCLE	rnaseq_rpkm=12.6199874718543	te=1.54338638284943	geneName=PHKG1	1
891	TAAACTTAAGCTTGGTACCGAACAACAACAACAACAAGGCTGCCAGGGGCGTCCGGTTACATCCCCGCCTTCCTCTGTCCTGGCCGCGGGACCGGGTTTGCGGGACCGCAGTTCGGGAACGCCACCATGGTGAGCAAGGG	ENST00000264187.6	HEK293	rnaseq_rpkm=10.1900133960629	te=2.18983775465932	geneName=NID1	2
892	TAAACTTAAGCTTGGTACCGCAACAACAACAACAACAACAACAACAACAACAACAACAACAACAACAACAACAAGGCTCTTGGCTCACAGCCGTCCCTTCGCTGGTGGGAAGAAGCCGAGGCCACCATGGTGAGCAAGGG	ENST00000334976.6	PC3	rnaseq_rpkm=64.5654726996243	te=0.253003122874861	geneName=EMC10	1
893	TAAACTTAAGCTTGGTACCGCAACAACAACAACAACAACAACAACAACAACAACAACAACAACAACAACAACAACAACAACAACAACAACAACAACGTCAAGGAGCAAACTCTGCACAAGGCCACCATGGTGAGCAAGGG	ENST00000529737.1	HEK293	rnaseq_rpkm=51.2609739496305	te=3.05486643995812	geneName=GANAB	1
894	TAAACTTAAGCTTGGTACCGAACAACAACAACAACAACAACAACAACAACAACAACAACAACAACAACAACAACAACAACAACAACAACAACAACAGTCAAGGAGCAAACTCTGCACAAGGCCACCATGGTGAGCAAGGG	ENST00000529737.1	HEK293	rnaseq_rpkm=51.2609739496305	te=3.05486643995812	geneName=GANAB	2
895	TAAACTTAAGCTTGGTACCGTCGGGTTTGAGGCTGGGACTAAGCCAAGGGATTCAGGTGTGGTGCCGGTGGGAACTGAGGAAGCGCCCAAGGAATTGAAACACGATTTCCAAATTGAACTGCCACCATGGTGAGCAAGGG	ENST00000393375.1	HEK293	rnaseq_rpkm=78.6924919843386	te=0.246224278858358	geneName=TMEM126B	1
896	TAAACTTAAGCTTGGTACCGTGGCAGACCTGTTGGCACTGAGTGGGAATCTCGGAGGAAAACACCGGTGATCGTGACCCTGAAAGAAATTGAAAGATTCTTTGGAGACAGTGCAGCAAGCGCCACCATGGTGAGCAAGGG	ENST00000543287.1	HEK293	rnaseq_rpkm=13.9372788569803	te=2.26931441539077	geneName=HYOU1	2
897	TAAACTTAAGCTTGGTACCGGTAACAGTTTGCAAACCGAGAGGAGTTGTGAAGGGCGCGGGTGGGGGGCGCTGCCGGCCTCGTGGGTACGTTCGTGCCGCGTCTGTCCCAGAGCTGGGGCGCCACCATGGTGAGCAAGGG	ENST00000543287.1	HEK293	rnaseq_rpkm=13.9372788569803	te=2.26931441539077	geneName=HYOU1	1
898	TAAACTTAAGCTTGGTACCGCCACCTCCCCACCTGAAGAGCTAGGAGGACAACTACAAAGAGCCTGACTGCCTTCTCGGATTGAGGAGAGAGGAAAACAGCAACAGTATCAGTTTTCAAGGCCACCATGGTGAGCAAGGG	ENST00000393375.1	HEK293	rnaseq_rpkm=78.6924919843386	te=0.246224278858358	geneName=TMEM126B	2
899	TAAACTTAAGCTTGGTACCGCAACAACAACAACAACAACAACAACAACAACAACAACAACAACAACAACAACAACAACAACAACAACAACAACAACAACAACAACAAAGAATCCCTTAGGGCCACCATGGTGAGCAAGGG	ENST00000482307.1	HEK293	rnaseq_rpkm=12.3737901212645	te=2.2384160010673	geneName=QTRTD1	1
900	TAAACTTAAGCTTGGTACCGAACAACAACAACAACAACAACAACAACAACAACAACAACAACAACAACAACAACAACAACAACAACAACAACAACAACAACAACAAAAGAATCCCTTAGGGCCACCATGGTGAGCAAGGG	ENST00000482307.1	HEK293	rnaseq_rpkm=12.3737901212645	te=2.2384160010673	geneName=QTRTD1	2
901	TAAACTTAAGCTTGGTACCGAACAACAACAACAACAACAACAACAACAACAACAACAACAACAACAACAACAACAACAACAACAACAACAACTCCGACGCAAGACTGTCCCGGCCCGGAAGCCACCATGGTGAGCAAGGG	ENST00000520984.1	PC3	rnaseq_rpkm=49.9881358892074	te=2.68005947171196	geneName=ZNF706	2
902	TAAACTTAAGCTTGGTACCGAACAACAACAACAACAACAACAACAACCGGCGAGAGGCGGCGAGAGGCGGGCTGAGGCGGCCCAGCGGCGGCAGGTGAGGCGGAACCAACCCTCCTGGCCGCCACCATGGTGAGCAAGGG	ENST00000577650.1	PC3	rnaseq_rpkm=150.008277388795	te=0.273460900898154	geneName=SLC16A3	2
903	TAAACTTAAGCTTGGTACCGATCCATAATCCAGCGATCCTGCAGCTGTAAAAGCATTAATAGAAAATCAATCCACAACCTCGCGGGGCAGCGATCGTCGAGCGCCGTTTCCAGGCTGCCTGCCACCATGGTGAGCAAGGG	ENST00000396418.2	MUSCLE	rnaseq_rpkm=111.95952631555	te=0.296674183780151	geneName=PKIA	1
904	TAAACTTAAGCTTGGTACCGTCTGAAGGTCATCTCCAAGAAAAAAGAGATCTAGTATAGTCAATCAATTAAAGACAAGAAGGTTTCCAATCAGTCCCTGCTATCTGGATATTTGGTAGCAGCCACCATGGTGAGCAAGGG	ENST00000396418.2	MUSCLE	rnaseq_rpkm=111.95952631555	te=0.296674183780151	geneName=PKIA	2
905	TAAACTTAAGCTTGGTACCGATCTATAGACAAATTTCCTCAAGAAAAGTGGGCACTGAACAGATCGGCCTGCGGGTGCTGCACCGGGGTGACAGCAGTCCTGATCGGCCGTGCAATTCTGGCCACCATGGTGAGCAAGGG	ENST00000406334.3	PC3	rnaseq_rpkm=12.0827040546577	te=3.93297016340304	geneName=PPP3R1	1
906	TAAACTTAAGCTTGGTACCGATATAGAGGCTGGGGGTGGGGGGGGAGGTCAAGCGTAGCCTCTTCTCCTTTACCAAGTTGGCGGCTTGTCCCTGTTTCGCCACAGTTCCTACCTTTTGAGGCCACCATGGTGAGCAAGGG	ENST00000417540.1	PC3	rnaseq_rpkm=68.319176940493	te=4.96520369322277	geneName=HDLBP	1
907	TAAACTTAAGCTTGGTACCGAAAGCTGGCAGGCTGACAGAGGCGGCCTCAGGACGGACCTTCTGGCTACTGACCGTTTTGCTGTGGTTTTCCCGGATTGTGTGTAGGTGTGAGATCAACCGCCACCATGGTGAGCAAGGG	ENST00000417540.1	PC3	rnaseq_rpkm=68.319176940493	te=4.96520369322277	geneName=HDLBP	2
908	TAAACTTAAGCTTGGTACCGAACAACAACAACAACAACAACAACAACAACAACAACAACAACAACAAGCTTTTCAAAGTCGTCCCACCATCAAAGAAGGCAGGCCACTTCCGGCGTAGCCGCCACCATGGTGAGCAAGGG	ENST00000450169.2	HEK293	rnaseq_rpkm=122.822172063985	te=0.219098220235638	geneName=LSM5	2
909	TAAACTTAAGCTTGGTACCGCAACAACAACAACAACAACAACAACAACAACAACAACAACAACAACAGCTTTTCAAAGTCGTCCCACCATCAAAGAAGGCAGGCCACTTCCGGCGTAGCCGCCACCATGGTGAGCAAGGG	ENST00000450169.2	HEK293	rnaseq_rpkm=122.822172063985	te=0.219098220235638	geneName=LSM5	1
910	TAAACTTAAGCTTGGTACCGGAAAGACATATTGGCTGACCTGATACCTAAGGAGCAGGCCAGAATTAAGACTTTCAGGCAGCAACAAGGCAAGACGGTGGTGGGCCAAATCACTGTGGACGCCACCATGGTGAGCAAGGG	ENST00000551430.2	PC3	rnaseq_rpkm=11.7208153932687	te=2.9626059789322	geneName=CS	2
911	TAAACTTAAGCTTGGTACCGAAGCTGATTGGGTGTGGTCGCCGTGGCCGGACGCCGCTCGGGGGACGTGGGAGGGGAGGCGGGAAACAGCTTAGTGGGTGTGGGGTCGCGCATTTTCTTCGCCACCATGGTGAGCAAGGG	ENST00000454849.1	PC3	rnaseq_rpkm=13.3705455886428	te=2.66540109264484	geneName=MSH2	1
912	TAAACTTAAGCTTGGTACCGGGGGGACGTGGGAGGGGAGGCGGGAAACAGCTTAGTGGGTGTGGGGTCGCGCATTTTCTTCAACCAGGAGGTGTTCAAGACCCAGGGGGTGATCAAGTACGCCACCATGGTGAGCAAGGG	ENST00000454849.1	PC3	rnaseq_rpkm=13.3705455886428	te=2.66540109264484	geneName=MSH2	2
913	TAAACTTAAGCTTGGTACCGAACAACAACAACAACAACAACAACAAATCCGGCCAGGCGCTCGCGCTGGGTTCTGCTCACGCCCGTAGGGGCCCGCGTTCGCTGCAACGGGCCCTTCCTGGCCACCATGGTGAGCAAGGG	ENST00000415618.2	PC3	rnaseq_rpkm=96.2664665555253	te=3.29100619107991	geneName=CANX	2
914	TAAACTTAAGCTTGGTACCGCAACAACAACAACAACAACAACAACAATCCGGCCAGGCGCTCGCGCTGGGTTCTGCTCACGCCCGTAGGGGCCCGCGTTCGCTGCAACGGGCCCTTCCTGGCCACCATGGTGAGCAAGGG	ENST00000415618.2	PC3	rnaseq_rpkm=96.2664665555253	te=3.29100619107991	geneName=CANX	1
915	TAAACTTAAGCTTGGTACCGAACAACAACAACAACAACAACAACAACAACAACAACAACAACAACAACAACAACAACAACAACTTAAACCCTGCGTGGCAATCCCTGACGCACCGCCGTGGCCACCATGGTGAGCAAGGG	ENST00000551914.1	HEK293	rnaseq_rpkm=99.8712517010757	te=0.196588586224505	geneName=RPLP0	2
916	TAAACTTAAGCTTGGTACCGCAACAACAACAACAACAACAACAACAACAACAACAACAACAACAACAACAACAACAACAACAATTAAACCCTGCGTGGCAATCCCTGACGCACCGCCGTGGCCACCATGGTGAGCAAGGG	ENST00000551914.1	HEK293	rnaseq_rpkm=99.8712517010757	te=0.196588586224505	geneName=RPLP0	1
917	TAAACTTAAGCTTGGTACCGAACAACAACAACAACAACAACAACAACAACAACAACAACAACAACAACAACAACAACAACAACAACAACACTTTTACCTCGTTGCACTGCTGAGAGCAAGGCCACCATGGTGAGCAAGGG	ENST00000245458.6	PC3	rnaseq_rpkm=607.114460537245	te=0.342381853298554	geneName=RPS29	2
918	TAAACTTAAGCTTGGTACCGGGGGCGAAGCCGAGGAAGAGCGTTTTGGGGACGGGGGCTGGTGAGGCTCACGTTGGAGGGCTTCGCGTCTGCTTCGGAGACCGTAAGGAGTTGGGGGTCTGCCACCATGGTGAGCAAGGG	ENST00000409973.1	HEK293	rnaseq_rpkm=16.9827588877617	te=2.19206803326881	geneName=MCFD2	1
919	TAAACTTAAGCTTGGTACCGAGATCGGGGTCTGACTGTGTTGTCTAGGCTGATCTCAAACTCCTGGCCTCAAGTGATCCTCCTGCCTCAGCCTCCCAAAGTGCTGGGATTACAGATATTGGCCACCATGGTGAGCAAGGG	ENST00000409973.1	HEK293	rnaseq_rpkm=16.9827588877617	te=2.19206803326881	geneName=MCFD2	2
920	TAAACTTAAGCTTGGTACCGGGACCTGGTCAGCCCTACCCCACTGACCCCACCGGACCCAGGCGCGGCCTCCGCCACAGCCACAGCCCCTGCCCCTGCTGCGGCGCGGCGAGGCGAGGCGGCCACCATGGTGAGCAAGGG	ENST00000589468.1	PC3	rnaseq_rpkm=22.3694403688578	te=2.80796992538084	geneName=ASF1B	2
921	TAAACTTAAGCTTGGTACCGGCACTTCAGTTCTCGGAGAGAAGAGGCGGGAGTGGACCTGGTCAGCCCTACCCCACTGACCCCACCGGACCCAGGCGCGGCCTCCGCCACAGCCACAGCCGCCACCATGGTGAGCAAGGG	ENST00000589468.1	PC3	rnaseq_rpkm=22.3694403688578	te=2.80796992538084	geneName=ASF1B	1
922	TAAACTTAAGCTTGGTACCGGCGGCTCCCTGGGTGACAACCGCGCGCCCCACCTTTCCCCACGTGGCCGCGAAGACCGGGAGCATCTATCGGCTGCACGCCAACATCAACACAGGCGAAGGCCACCATGGTGAGCAAGGG	ENST00000536098.1	PC3	rnaseq_rpkm=10.7135356483575	te=2.54145418589533	geneName=ARMC6	2
923	TAAACTTAAGCTTGGTACCGGGCGGAGATCGCGTCTCTTTCGCTCCGTGTCCCGCTGCTGCTCCTGTGAGCGCCCGGCGAGTCCGTCCCGTCCACCGTCCGCAGCTGGTAGCCAGCCTGCGCCACCATGGTGAGCAAGGG	ENST00000354725.3	HEK293	rnaseq_rpkm=26.1456657800856	te=4.09299139115683	geneName=SND1	1
924	TAAACTTAAGCTTGGTACCGGCCTGCCCCTCGCCTCGACTCCCTTTCACCAACACCGACACCCACATTGACACCTCCAGTCCGGCCAGCCGCTCCACTCGTTGCCTTTGCATCTCCACACGCCACCATGGTGAGCAAGGG	ENST00000354725.3	HEK293	rnaseq_rpkm=26.1456657800856	te=4.09299139115683	geneName=SND1	2
925	TAAACTTAAGCTTGGTACCGATCCTTTTGGCAGAAGTTGACAATTGGGTATCAAAACAGTGGAAGGTGTTTCGGGAGGTAGCTACAGCAAGCTGGGTAGCAGGCAGATCCAAAGGATATCGCCACCATGGTGAGCAAGGG	ENST00000505609.1	HEK293	rnaseq_rpkm=77.3022762091967	te=0.251291407546294	geneName=CCNI	2
926	TAAACTTAAGCTTGGTACCGAAATAACTGGAATTTGAAAGGAGGACAGAGGAGCCTCCGCTGGAGCTAGGGGGCTCCGTTACAGATCCTTTTGGCAGAAGTTGACAATTGGGTATCAAAAGCCACCATGGTGAGCAAGGG	ENST00000505609.1	HEK293	rnaseq_rpkm=77.3022762091967	te=0.251291407546294	geneName=CCNI	1
927	TAAACTTAAGCTTGGTACCGAAAGTAACACAGCTAGTGACTAGAACCACGTGCCCTGGCTACCACTTCCGAGTGACATCAGCTGCCGATCCATAAGAAATACCTTCAAACCATTGCAGGGGCCACCATGGTGAGCAAGGG	ENST00000448743.1	PC3	rnaseq_rpkm=10.2200906807722	te=2.98409875000589	geneName=HADHB	1
928	TAAACTTAAGCTTGGTACCGACAGCTAGTGACTAGAACCACGTGCCCTGGCTACCACTTCCGAGTGACATCAGCTGCCGATCCATAAGAAATACCTTCAAACCATTGCAGGGATTCCAGAGCCACCATGGTGAGCAAGGG	ENST00000448743.1	PC3	rnaseq_rpkm=10.2200906807722	te=2.98409875000589	geneName=HADHB	2
929	TAAACTTAAGCTTGGTACCGCCAAATTGGCCAAATAAGAGACTCTTTGAAATAACAGTCTTGTAACTGTAGTAATCATAAGGAAATTTTCTCCTTGAAATCACGATACCAAATAGGAAAAGCCACCATGGTGAGCAAGGG	ENST00000539644.1	PC3	rnaseq_rpkm=54.8637169352019	te=0.190799437536304	geneName=ZNF664	2
930	TAAACTTAAGCTTGGTACCGGGAGGCGGGCGGTGGGGGCGCGGGCCGGGTGGCCGCGCTTGCGTGCGGCCCCCGCTCCCCCGGGGCTTCCCCGGCCTCGTGCGTGCGCACGCGCGCTGTCGCCACCATGGTGAGCAAGGG	ENST00000539644.1	PC3	rnaseq_rpkm=54.8637169352019	te=0.190799437536304	geneName=ZNF664	1
931	TAAACTTAAGCTTGGTACCGCTAGAGCGGATAGAGCCGTACTGCCGCTCTAGTTTTTCTTTTGCTCTCTAAGGTTAGGAGCGCAAGCCTCTCTTCGGCCCGGAAAGATTTAAGTTCGTGAGCCACCATGGTGAGCAAGGG	ENST00000370089.2	HEK293	rnaseq_rpkm=160.751230655067	te=0.224455500794158	geneName=COX7A2	2
932	TAAACTTAAGCTTGGTACCGCAGCCTTAGCTCCAGGGACCAGCCTACTGAACATCGAAAAGGTCAGGAACGAGATCACGGGACTGAGACGGCGAGCCGGCTAGAGCGGATAGAGCCGTACGCCACCATGGTGAGCAAGGG	ENST00000370089.2	HEK293	rnaseq_rpkm=160.751230655067	te=0.224455500794158	geneName=COX7A2	1
933	TAAACTTAAGCTTGGTACCGCCGAGCCGGGGCGGGCCCGAGTCAAAGACCCCAGAGTCAGAAGGAGTGAGAACCCTGACCCCTAATCCCACTGCATCCAGCCAATAGGAGCCCAGCCACCGCCACCATGGTGAGCAAGGG	ENST00000555142.1	MUSCLE	rnaseq_rpkm=15.4876115190133	te=12.1178421967448	geneName=NDRG2	2
934	TAAACTTAAGCTTGGTACCGAGCGCCCGTGGGCGGGCTGGGGCGGGCCGGGGGCGGGTCTGCGGGAAGCCCGAGCCGGGGCGGGCCCGAGTCAAAGACCCCAGAGTCAGAAGGAGTGAGAGCCACCATGGTGAGCAAGGG	ENST00000555142.1	MUSCLE	rnaseq_rpkm=15.4876115190133	te=12.1178421967448	geneName=NDRG2	1
935	TAAACTTAAGCTTGGTACCGGGCGCGGCAGGAGGACGAGGCAGGGCGGGCGGGCGCTCTAAGGGTTCTGCTCTGACTCCAGGTTGGGACAGCGTCTTCGCTGCTGCTGGATAGTCGTGTTGCCACCATGGTGAGCAAGGG	ENST00000337147.7	HEK293	rnaseq_rpkm=17.642389182121	te=4.06366843914077	geneName=EZR	1
936	TAAACTTAAGCTTGGTACCGGCTCTAAGGGTTCTGCTCTGACTCCAGGTTGGGACAGCGTCTTCGCTGCTGCTGGATAGTCGTGTTTTCGGGGATCGAGGATACTCACCAGAAACCGAAAGCCACCATGGTGAGCAAGGG	ENST00000337147.7	HEK293	rnaseq_rpkm=17.642389182121	te=4.06366843914077	geneName=EZR	2
937	TAAACTTAAGCTTGGTACCGCAACAACAACAACAACAACAACAACAACAACAAGCTTTCTGTGTGCTTAGGTGCCCGAGCTACTGAGGGTCTAAGTCCGGGCAGCCGAAGAGTGTGCAAGGCCACCATGGTGAGCAAGGG	ENST00000339942.7	PC3	rnaseq_rpkm=216.177579074834	te=2.69870254298014	geneName=ENY2	1
938	TAAACTTAAGCTTGGTACCGAACAACAACAACAACAACAACAACAACAACAAAGCTTTCTGTGTGCTTAGGTGCCCGAGCTACTGAGGGTCTAAGTCCGGGCAGCCGAAGAGTGTGCAAGGCCACCATGGTGAGCAAGGG	ENST00000339942.7	PC3	rnaseq_rpkm=216.177579074834	te=2.69870254298014	geneName=ENY2	2
939	TAAACTTAAGCTTGGTACCGCAGACTGCTGCCTCCATCAGTGCCTGTGGCGTGTGTGTGTGTGTGTGTGTGTGCGCGCGCGTGCGTGCACGTGTGTTTGTGTGTGTGTGTGTATTGGGTTGCCACCATGGTGAGCAAGGG	ENST00000358430.3	MUSCLE	rnaseq_rpkm=31.0309438717983	te=2.87609012273258	geneName=TXLNB	1
940	TAAACTTAAGCTTGGTACCGCCTCTCCTGCTGTTGCTGCAGCTCTGACTTGCTTTTTCCTGCCTCCTTCCTCTCCTCTCTCTTCTTGCTTAGCTTCTTGCCTTCTGATACTACTCCCAAGGCCACCATGGTGAGCAAGGG	ENST00000358430.3	MUSCLE	rnaseq_rpkm=31.0309438717983	te=2.87609012273258	geneName=TXLNB	2
941	TAAACTTAAGCTTGGTACCGAACAACAACAACAACAACAACAACAACAACAACAACAACAACAACAAAAACCAAATACTCAGCTGCGTTAGGAATTCCTTCTGATTCTTGCTGCAGGAAAGCCACCATGGTGAGCAAGGG	ENST00000553493.1	PC3	rnaseq_rpkm=70.5489927422551	te=0.373679208776598	geneName=LGALS3	2
942	TAAACTTAAGCTTGGTACCGCAACAACAACAACAACAACAACAACAACAACAACAACAACAACAACAAAACCAAATACTCAGCTGCGTTAGGAATTCCTTCTGATTCTTGCTGCAGGAAAGCCACCATGGTGAGCAAGGG	ENST00000553493.1	PC3	rnaseq_rpkm=70.5489927422551	te=0.373679208776598	geneName=LGALS3	1
943	TAAACTTAAGCTTGGTACCGGGGCTCCCAGTGCTGGCTCAAACACACTTCTCCCGAGGTGACCACACCCTGCTGTAAGCGCTCAGAGAACTTTGCCTGCACTTTGGCAGGAGACCGGGTGGCCACCATGGTGAGCAAGGG	ENST00000589709.1	HEK293	rnaseq_rpkm=40.4163676284525	te=3.51552154679479	geneName=VAT1	2
944	TAAACTTAAGCTTGGTACCGGAGTGAAGATCTTTTCTGGGCTCCCAGTGCTGGCTCAAACACACTTCTCCCGAGGTGACCACACCCTGCTGTAAGCGCTCAGAGAACTTTGCCTGCACTTGCCACCATGGTGAGCAAGGG	ENST00000589709.1	HEK293	rnaseq_rpkm=40.4163676284525	te=3.51552154679479	geneName=VAT1	1
945	TAAACTTAAGCTTGGTACCGAACAACAACAACAACAACAACAACAACAACAACAACAACAACAACAACAACAACAACAACAACAACAACAACAACAACAACAACAACAACCTCAAAGAAAGCCACCATGGTGAGCAAGGG	ENST00000395290.2	HEK293	rnaseq_rpkm=22.3536518114263	te=2.4763614698877	geneName=CELF1	2
946	TAAACTTAAGCTTGGTACCGCAACAACAACAACAACAACAACAACAACAACAACAACAACAACAACAACAACAACAACAACAACAACAACAACAACAACAACAACAACAACTCAAAGAAAGCCACCATGGTGAGCAAGGG	ENST00000395290.2	HEK293	rnaseq_rpkm=22.3536518114263	te=2.4763614698877	geneName=CELF1	1
947	TAAACTTAAGCTTGGTACCGCAACAACAACAACAACAACAACAACAACAACAACAACAACAACAACAACAACAAGTGCTAAGAAGGTGACAGCGTGAGGTGACCCATCTGGCCCGCCGCGGCCACCATGGTGAGCAAGGG	ENST00000530103.1	HEK293	rnaseq_rpkm=62.5982550494393	te=0.217327447607488	geneName=NDUFV1	1
948	TAAACTTAAGCTTGGTACCGAACAACAACAACAACAACAACAACAACAACAACAACAACAACAACAACAACAAAGTGCTTTGAAGGTGACAGCGTGAGGTGACCCATCTGGCCCGCCGCGGCCACCATGGTGAGCAAGGG	ENST00000530103.1	HEK293	rnaseq_rpkm=62.5982550494393	te=0.217327447607488	geneName=NDUFV1	2
949	TAAACTTAAGCTTGGTACCGCACCCTTCCAGCCTGGTGTGCTCCCTGAAAGCCAAGAGCTCCTTGCAGCCCCCTGTCCGGCTTCCCGGCACCGGCTGCCCTGGGGCTCATCTCGCAGACCGCCACCATGGTGAGCAAGGG	ENST00000536222.1	MUSCLE	rnaseq_rpkm=37.9376863051607	te=0.963634510491027	geneName=NFE2L1	2
950	TAAACTTAAGCTTGGTACCGCTCTGTGAGCCGCAACCTTTCCAAGGGAGTGGTTGTGTGATCGCCATCTTAGGGAGTGAGTGTGGCCGGGCCTTCTCCTGTGGCGGGTGTGGGGAGCGGAGCCACCATGGTGAGCAAGGG	ENST00000550695.1	MUSCLE	rnaseq_rpkm=43.1389312644394	te=0.475852051942064	geneName=SLC25A3	1
951	TAAACTTAAGCTTGGTACCGAACAACAACAACAACAACAACAACAACAACAACAACAGCACCCTCCTGAAAACTGCAGCTTCCTTCTCACCTTGAAGAATAATCCTAGAAAACTCACAAAGCCACCATGGTGAGCAAGGG	ENST00000522659.1	PC3	rnaseq_rpkm=76.7503212655637	te=3.4377834813023	geneName=FABP4	2
952	TAAACTTAAGCTTGGTACCGCAGCCTGCGCCACCACGTCACGCACACGCTCGGCGCTGCGATCCGCGCATATAACGATATTTGGATTTGACCTGCATTTTGGAATTTATCTACACTTAAAGCCACCATGGTGAGCAAGGG	ENST00000369626.3	PC3	rnaseq_rpkm=32.3632484378409	te=3.20357223444894	geneName=SLC16A1	2
953	TAAACTTAAGCTTGGTACCGAGAGGGCGCGCGCGGCTGAAAGCGTGTGGAGGCGCGGGCTGCAGTTCGGATCTCTGTGTGGCGGGGAGGGGGCGGCGGCCGGGAGAGACGACTCCGCCCCGCCACCATGGTGAGCAAGGG	ENST00000369626.3	PC3	rnaseq_rpkm=32.3632484378409	te=3.20357223444894	geneName=SLC16A1	1
954	TAAACTTAAGCTTGGTACCGAACAACAACAACAACAACAACAACAAGGGGCCGGCAGGTGCTCCGCAGCCGTCTGTGCCACCCAGAGCCGGCGGGCCGCTAGGTCCCCGGAGACCCTGCTGCCACCATGGTGAGCAAGGG	ENST00000299714.3	HEK293	rnaseq_rpkm=36.7051023540938	te=0.292781140673763	geneName=SEC11C	2
955	TAAACTTAAGCTTGGTACCGCAACAACAACAACAACAACAACAACAGGGGCCGGCAGGTGCTCCGCAGCCGTCTGTGCCACCCAGAGCCGGCGGGCCGCTAGGTCCCCGGAGACCCTGCTGCCACCATGGTGAGCAAGGG	ENST00000299714.3	HEK293	rnaseq_rpkm=36.7051023540938	te=0.292781140673763	geneName=SEC11C	1
956	TAAACTTAAGCTTGGTACCGGAAGAGCCAAAGGCAGGCGCGGGGGAAGACGCCACGGACAAGGTGGCCGAGACCGGCGGGGTGGGGGACGTGTCGCGCGGCCGGGTGGCCTCGGTCGGTAGCCACCATGGTGAGCAAGGG	ENST00000376901.4	PC3	rnaseq_rpkm=39.4561141199938	te=0.260986212932687	geneName=YIF1A	1
957	TAAACTTAAGCTTGGTACCGTGGCCTCGGTCGGTACCCTGGGCGCGGAGCAGCTGCCTCATTAGTATTCGTACCCACGAGGCGGCGCAGCGGGCCCTCGGGGACAGCGAGCGTCGCGGCCGCCACCATGGTGAGCAAGGG	ENST00000376901.4	PC3	rnaseq_rpkm=39.4561141199938	te=0.260986212932687	geneName=YIF1A	2
958	TAAACTTAAGCTTGGTACCGGAGCCCCTCAGGCCGGCTGCTTCCAACCTTCAATTTGTAAAAAAACCAGAAAACCTCAGGATCCACAAAGTATCATCAAATCAGGTAGTAAGCATTAATAGCCACCATGGTGAGCAAGGG	ENST00000373242.1	PC3	rnaseq_rpkm=86.4427117771438	te=2.88961274405751	geneName=SAR1A	2
959	TAAACTTAAGCTTGGTACCGGCCGAGATCCCGGGCACGCTGGCTCTGGTCCACCTTCTCCAATCCCTGCCTGCTGGGAGAGGACGATCTCTTGAGAAAGGAAAGACTTCTGTGCTCCCGAGCCACCATGGTGAGCAAGGG	ENST00000461548.1	HEK293	rnaseq_rpkm=57.6534156443833	te=0.238218271790382	geneName=RP4-734P14.4	1
960	TAAACTTAAGCTTGGTACCGCAACAACAACAACAACAACAACAACAACAACAACAACAACAACAACAACAACAACAACAACAACAACAACAACAACAACAACAACATCTAAATCTCGGTGGCCACCATGGTGAGCAAGGG	ENST00000585930.1	HEK293	rnaseq_rpkm=10.1373933386454	te=2.26156454925588	geneName=SEPT9	1
961	TAAACTTAAGCTTGGTACCGGCGGGGTTGAGTGGCCCGAGCTAAGGGTGCGGAGACCTAAGGGCGGCGACTACGACGGCGTTGATATCGGTGGTAACGACGGCCTCAGCAGGCGGGGAAGGCCACCATGGTGAGCAAGGG	ENST00000493900.1	PC3	rnaseq_rpkm=91.4951645856198	te=2.88243545526844	geneName=NAA50	2
962	TAAACTTAAGCTTGGTACCGAACAACAACAACAACAACAACAACAACAACAACAACAACAACAACAACAACAACAACAACAACAACAACACTGGCAAAGTGTCACACACCACACAGCACCGCCACCATGGTGAGCAAGGG	ENST00000381905.3	MUSCLE	rnaseq_rpkm=299.927355573242	te=10.1336442200371	geneName=TNNI2	2
963	TAAACTTAAGCTTGGTACCGCAACAACAACAACAACAACAACAACAACAACAACAACAACAACAACAACAACAACAACAACAACAACAACCTGGCAAAGTGTCACACACCACACAGCACCGCCACCATGGTGAGCAAGGG	ENST00000381905.3	MUSCLE	rnaseq_rpkm=299.927355573242	te=10.1336442200371	geneName=TNNI2	1
964	TAAACTTAAGCTTGGTACCGCAGTGCGGCTGCGCGTGAGGCGGCGGCGCGCCGGCGCGCGAGGGGCGGGGTGAAAGGTCACAGCGCGGCAGCGGGTCTGGCTGGCGGCAGCGGCGGGAGGGCCACCATGGTGAGCAAGGG	ENST00000493900.1	PC3	rnaseq_rpkm=91.4951645856198	te=2.88243545526844	geneName=NAA50	1
965	TAAACTTAAGCTTGGTACCGGCCCGCTTCCGGCCACCGCGGCCGCCATTTTGTTCGCGCGGAAGCGCCGCGGTAGGGTGGGAACCCAAGCGGGAGAGCCGCGGGATTTGCGGCCGCCGCCGCCACCATGGTGAGCAAGGG	ENST00000291386.3	HEK293	rnaseq_rpkm=85.5979593802852	te=0.230523802052162	geneName=SSU72	2
966	TAAACTTAAGCTTGGTACCGGCTGCCTGCGCCCCAGCCGCGCCTCGCGGCCAGCCCGGCTAGCTCAGGTCCGCTCCCGGAGCCCGCGCCCCTCCACGCTGCCCCCTGCCTGTCCCCGGCCGCCACCATGGTGAGCAAGGG	ENST00000369110.3	HEK293	rnaseq_rpkm=12.2902246421414	te=2.47804164815168	geneName=PREP	2
967	TAAACTTAAGCTTGGTACCGCTGCTTTCTGCACGTCCTCGCCGCCGCGCCGCCAGTCCGTTTGTGCTAGCTCTGGCCGTGAGCCGGCCGCCCGCTGCCGCCGGCCGCCCCGCAGCTGCCTGCCACCATGGTGAGCAAGGG	ENST00000369110.3	HEK293	rnaseq_rpkm=12.2902246421414	te=2.47804164815168	geneName=PREP	1
968	TAAACTTAAGCTTGGTACCGGGCGCCGTGACGCTCAGCCGGGCCTTGTGGAGTGCGGGTCTCTGCTGCGGACGCCGGGGGCCGGCGCGGCGTTGGCCGCCCCCGGCCTCGCCGAGTGCAGGCCACCATGGTGAGCAAGGG	ENST00000291386.3	HEK293	rnaseq_rpkm=85.5979593802852	te=0.230523802052162	geneName=SSU72	1
969	TAAACTTAAGCTTGGTACCGAGTGACGCTGCGGCCTCCTTCTGCCTAGGTCCCAACGCTTCGGGGCAGGGGTGCGGTCTTGCAATAGGAAGCCGAGCGTCTTGCAAGCTTCCCGTCGGGCGCCACCATGGTGAGCAAGGG	ENST00000540532.1	MUSCLE	rnaseq_rpkm=14.1009599719669	te=2.94031491001155	geneName=GYS1	1
970	TAAACTTAAGCTTGGTACCGACTGCGGGAGGCGACGGAGTGCTTCTGGGGGTGTGAGCTGGGGAAGTTCGTGGTCACGGTTGCGTGTGGGGTTGCTGCTCAGTCTGTAACGGCAGGAAAGGCCACCATGGTGAGCAAGGG	ENST00000513641.1	HEK293	rnaseq_rpkm=62.1120360738261	te=0.242533517169316	geneName=OCIAD1	2
971	TAAACTTAAGCTTGGTACCGTTTATTTCAAAGCTTGAGAGTAGGGTCAAAGGCCAGGGTAAGCTGTGGGGGCTCCTCCCCGCCGGCCCCTCTCTGCAGCCCTCACCTTAACACAGAGCAAGCCACCATGGTGAGCAAGGG	ENST00000585929.1	HEK293	rnaseq_rpkm=10.2943829516893	te=2.31680440190486	geneName=SEPT9	1
972	TAAACTTAAGCTTGGTACCGCAACAACGAGAGTTGGTTGGTGTTGGGCCGGAGGAAAGCGGGAAGACTCATCGGAGCGTGTGGATTTGAGCCGCCGCATTTTTTAACCCTAGATCTCGAAGCCACCATGGTGAGCAAGGG	ENST00000477442.2	HEK293	rnaseq_rpkm=61.9031263092669	te=3.32737364953831	geneName=SRSF3	1
973	TAAACTTAAGCTTGGTACCGAACAACAGAGAGTTGGTTGGTGTTGGGCCGGAGGAAAGCGGGAAGACTCATCGGAGCGTGTGGATTTGAGCCGCCGCATTTTTTAACCCTAGATCTCGAAGCCACCATGGTGAGCAAGGG	ENST00000477442.2	HEK293	rnaseq_rpkm=61.9031263092669	te=3.32737364953831	geneName=SRSF3	2
974	TAAACTTAAGCTTGGTACCGAGCTCAGCAGAGCCTTGGGAAGCTTTCCCAGGAGGGCTCCCGAGGGTGGCGGCCATCCCCAGTCCGCTCCACTGAGGCGGCTCCCAGCTGCGTTGGCGACGCCACCATGGTGAGCAAGGG	ENST00000585929.1	HEK293	rnaseq_rpkm=10.2943829516893	te=2.31680440190486	geneName=SEPT9	2
975	TAAACTTAAGCTTGGTACCGCGAGCTACGCAAGCAATCCTGGCCCAGCCGAGCTTGCTTCCCCAAATCCCGTAATCCTTGACCTTATTCCCCCAAAGAAGCGGCCTCCCGGGAAGGAGCGGCCACCATGGTGAGCAAGGG	ENST00000529306.1	HEK293	rnaseq_rpkm=19.3330368296244	te=3.3447488869259	geneName=RNH1	1
976	TAAACTTAAGCTTGGTACCGAAAGGACCAGTCTGCAGAGGGATCCTGTGGCTGGAAGCGAGGAGGCTCCACACGGCCGTTGCAGCTACCGCAGCCAGGATCTGGGCATCCAGGCACGGCCGCCACCATGGTGAGCAAGGG	ENST00000588990.1	PC3	rnaseq_rpkm=22.5806460866261	te=2.65886700830996	geneName=LGALS3BP	2
977	TAAACTTAAGCTTGGTACCGAACAACAACAACACCTCCTCACGGCTCTTCCCGGCGCTCTCCTGGCTCCCTTCTGCCCCAGCTCCGTCTCGGCGGCGGCGGGCAGTTGCAGTGGTGCAGAGCCACCATGGTGAGCAAGGG	ENST00000426837.2	HEK293	rnaseq_rpkm=12.1800702190705	te=2.68628273909332	geneName=MAP4	2
978	TAAACTTAAGCTTGGTACCGCAACAACAACAAGCACAGCAGCTGCACGCGCCGTGGCTCCGGATCTCTTCGTCTTTGCAGCGTAGCCCGAGTCGGTCAGCGCCGGAGGACCTCAGCAGCCGCCACCATGGTGAGCAAGGG	ENST00000389093.3	HEK293	rnaseq_rpkm=93.1033839597019	te=3.03739711317628	geneName=PKM	1
979	TAAACTTAAGCTTGGTACCGAGGGGTGTCTCAGAATCTCCGGCCTGTGAAACTGTGAGGGGATTCGGCCAAGACGTCCTCTTCCCTCTGCCTCCCACCCAGGCCACTCTTCACCTCCACCGCCACCATGGTGAGCAAGGG	ENST00000529306.1	HEK293	rnaseq_rpkm=19.3330368296244	te=3.3447488869259	geneName=RNH1	2
980	TAAACTTAAGCTTGGTACCGAACAACAACAACAACAACAACAACAACAACAACAACAACAACAACAACAAGACCACAGAGCCCTGGGTTGTGGAAGAGGTGGCTGTTCCCTGTCATCAGTGCCACCATGGTGAGCAAGGG	ENST00000016171.5	HEK293	rnaseq_rpkm=10.6411106986281	te=3.53717243099167	geneName=COX15	2
981	TAAACTTAAGCTTGGTACCGCAACAACAACAACAACAACAACAACAACAACAACAACAACAACAACAACAGACCACAGAGCCCTGGGTTGTGGAAGAGGTGGCTGTTCCCTGTCATCAGTGCCACCATGGTGAGCAAGGG	ENST00000016171.5	HEK293	rnaseq_rpkm=10.6411106986281	te=3.53717243099167	geneName=COX15	1
982	TAAACTTAAGCTTGGTACCGCAACAACAACAACAACAACAACAACAACAACAACAACAACAACAACAACAACAACAACAACAACAACAACAACAACAACAAGAGCACACTGGAAGGAGTCGCCACCATGGTGAGCAAGGG	ENST00000314606.4	HEK293	rnaseq_rpkm=56.6440084033713	te=2.19691845256123	geneName=FARSA	1
983	TAAACTTAAGCTTGGTACCGAACAACAACAACAACAACAACAACAACAACAACAACAACAACAACAACAACAACAACAACAACAACAACAACAACAACAACGAGCACACTGGAAGGAGTCGCCACCATGGTGAGCAAGGG	ENST00000314606.4	HEK293	rnaseq_rpkm=56.6440084033713	te=2.19691845256123	geneName=FARSA	2
984	TAAACTTAAGCTTGGTACCGATAGAGTTGCTGCTGCAGACACATCAGATTCCCTACTGGTAACAGCTGGAGTGCGTCACCTCTGACAAAATTCTGGGGACGCTGGGAACACTGAATCAACGCCACCATGGTGAGCAAGGG	ENST00000369005.1	MUSCLE	rnaseq_rpkm=21.8844837055021	te=0.480669545760516	geneName=TACC2	2
985	TAAACTTAAGCTTGGTACCGGGGGCGCCAGAGCCGGGGCACCTGCGCAGGCTTGGCTGCGCCCTCTCGCGCCGCACGCTCTGCGGGTTCCTCCCTTCTTCCGAGCCTCTCCTCTGGCCGCGCCACCATGGTGAGCAAGGG	ENST00000508488.1	HEK293	rnaseq_rpkm=316.338277216971	te=0.257397849988248	geneName=HINT1	1
986	TAAACTTAAGCTTGGTACCGAGCTGAGGCGCGGAGGGGCTCGGCGGCAGCGGCGGCGGCTCGGCACTGTTACCTCTCGGTCCGGCTGGCGCCGGGGCGCGCGGTTTGGTCCTTTCCGGGCGCCACCATGGTGAGCAAGGG	ENST00000599848.1	HEK293	rnaseq_rpkm=14.5609841169357	te=2.75395088800487	geneName=UPF1	1
987	TAAACTTAAGCTTGGTACCGCGACAGCGGCAGCGACCCGAGGCCTGCGGCCTAGGCCTCAGCGCGGCGGCGGGCTCGAGTGCAGCGCGGAACCGGCCCGAGGGCCCTACCCGGAGGCACCGCCACCATGGTGAGCAAGGG	ENST00000599848.1	HEK293	rnaseq_rpkm=14.5609841169357	te=2.75395088800487	geneName=UPF1	2
988	TAAACTTAAGCTTGGTACCGCAACAACAACAACAACAACAACAACAACAACAACAACAACAACAACAACAACAACAACCGCACGGCCTCGGCGACCCTCTCCGACCCGGCCGCCGCCGCCGCCACCATGGTGAGCAAGGG	ENST00000433655.1	HEK293	rnaseq_rpkm=29.5987920090685	te=2.91316866393531	geneName=CTSD	1
989	TAAACTTAAGCTTGGTACCGAACAACAACAACAACAACAACAACAACAACAACAACAACAACAACAACAACAACAACACGCACGGCCTCGGCGACCCTCTCCGACCCGGCCGCCGCCGCCGCCACCATGGTGAGCAAGGG	ENST00000433655.1	HEK293	rnaseq_rpkm=29.5987920090685	te=2.91316866393531	geneName=CTSD	2
990	TAAACTTAAGCTTGGTACCGCAGGAGAGAAGAAACGCAAATCCCAGAACCGTGCCAACATATAAAACCCCACATTAAGGGTTGTACAGTGCACTGGGATTTCTCAAGTCACCCGCTTGGTGCCACCATGGTGAGCAAGGG	ENST00000369005.1	MUSCLE	rnaseq_rpkm=21.8844837055021	te=0.480669545760516	geneName=TACC2	1
991	TAAACTTAAGCTTGGTACCGCAACAACAAGCTTCACAAGACTGCATATATAAGGGGCTGGCTGTAGCTGCAGCTGAAGGAGCTGACCAGCCAGCTGACCCCTCACACTCACCTAGCCACCGCCACCATGGTGAGCAAGGG	ENST00000533971.1	MUSCLE	rnaseq_rpkm=75.1097064571793	te=10.7407082231598	geneName=CRYAB	1
992	TAAACTTAAGCTTGGTACCGAACAACAAAGCTTCACAAGACTGCATATATAAGGGGCTGGCTGTAGCTGCAGCTGAAGGAGCTGACCAGCCAGCTGACCCCTCACACTCACCTAGCCACCGCCACCATGGTGAGCAAGGG	ENST00000533971.1	MUSCLE	rnaseq_rpkm=75.1097064571793	te=10.7407082231598	geneName=CRYAB	2
993	TAAACTTAAGCTTGGTACCGGCTCGGGTGTTTGGGGCCGTAGGAACCGGCTCCGGGGCCCCGATAACGGGCCGCCCCCACAGCACCCCGGGCTGGCGTGAGGGTCTCCCTTGATCTGAGAGCCACCATGGTGAGCAAGGG	ENST00000553237.1	HEK293	rnaseq_rpkm=187.587850414054	te=0.236997122590291	geneName=CDK4	2
994	TAAACTTAAGCTTGGTACCGACGGGTGGCGGGGAACCCGGGGGTCTCGAGGCGCCAGCCTCGCCCCCGCCCCCACGACCCTGGCGGCCTCGGGTCCGCAACGTGGGGAAGAAAGGTCGCAGCCACCATGGTGAGCAAGGG	ENST00000575659.1	HEK293	rnaseq_rpkm=179.331100673469	te=2.7852587955122	geneName=ACTG1	2
995	TAAACTTAAGCTTGGTACCGGCAAGATTTTTACCGCAGAAGAGTTGGAGGCTGAAATTGGCAGATACCCATTTAAGGACTGAAGATTTTGAGGGTAATAAATCAACCCACAGCAGCAGCTGCCACCATGGTGAGCAAGGG	ENST00000544452.1	HEK293	rnaseq_rpkm=12.4274342638684	te=2.75670682760205	geneName=HSPA13	2
996	TAAACTTAAGCTTGGTACCGCTGTTCGGCGGGACTGTGTTGGCCAGAGAGTTGACGATCTTAGGATCGGCTGTTTTGACTCTCCTGTTGGCCGGCTATTTGGCACAACAGTATTTACCAAGCCACCATGGTGAGCAAGGG	ENST00000544452.1	HEK293	rnaseq_rpkm=12.4274342638684	te=2.75670682760205	geneName=HSPA13	1
997	TAAACTTAAGCTTGGTACCGGGTGTGGGGAACCCCCCAGAGATCGGCTTCTTGGAGGCCTGAAACCACCGGAACGGAGGTGGGGCACTTGTTTCCTGAGTCCGGGCTGGAAATCTCGGAGGCCACCATGGTGAGCAAGGG	ENST00000548556.1	PC3	rnaseq_rpkm=40.72476382942	te=0.256923154779666	geneName=BLOC1S1	1
998	TAAACTTAAGCTTGGTACCGCCGATTCTGCGGCCGAGTAGTGGAGAAAGAGTGCCTGGGAGTCAGGAGTCCTGGGCGCTGCCGCTGACTTCCTGGCGTCCCTGATCTGGCCCAGGCCTACGCCACCATGGTGAGCAAGGG	ENST00000548556.1	PC3	rnaseq_rpkm=40.72476382942	te=0.256923154779666	geneName=BLOC1S1	2
999	TAAACTTAAGCTTGGTACCGGCGTGGCGGGCGTCAGCGCGGTGGCCAGCGCGCAGAGGCGGGCGCGGAGGCGGCTAGAAGGTGACCGCGGATCCCAGCTTCCTGCAGCCAGCCCTGAAGGGCCACCATGGTGAGCAAGGG	ENST00000366777.3	MUSCLE	rnaseq_rpkm=62.2537406806748	te=3.4060258684087	geneName=ADCK3	2
1000	TAAACTTAAGCTTGGTACCGGTTGGTAAACAGATCCGGAGCGCGTGGCGGGCGTCAGCGCGGTGGCCAGCGCGCAGAGGCGGGCGCGGAGGCGGCTAGAAGGTGACCGCGGATCCCAGCTGCCACCATGGTGAGCAAGGG	ENST00000366777.3	MUSCLE	rnaseq_rpkm=62.2537406806748	te=3.4060258684087	geneName=ADCK3	1
1001	TAAACTTAAGCTTGGTACCGCAACAACAACAACAACAACAACAACAACAACAACAACAACAACAACAACAACAACAACAACAAAGCCCGAGCTGCCGCCGCAGCCACAGCCGAGGGCACTGCCACCATGGTGAGCAAGGG	ENST00000422678.2	MUSCLE	rnaseq_rpkm=70.0963370003803	te=0.327164635167719	geneName=CFL2	1
1002	TAAACTTAAGCTTGGTACCGAACAACAACAACAACAACAACAACAACAACAACAACAACAACAACAACAACAACAACAACAACAGCCCGAGCTGCCGCCGCAGCCACAGCCGAGGGCACTGCCACCATGGTGAGCAAGGG	ENST00000422678.2	MUSCLE	rnaseq_rpkm=70.0963370003803	te=0.327164635167719	geneName=CFL2	2
1003	TAAACTTAAGCTTGGTACCGTGAAGGTTTTGATTGGTTATCACTCAAGGATTCAGAACTAAGCAGAGGAAAGAAATTCCTAAGGGAACACTGCTCAGAAAGTACTGCAGCTTGTCTTCAAGCCACCATGGTGAGCAAGGG	ENST00000463157.1	PC3	rnaseq_rpkm=25.6871649690195	te=2.81959512078105	geneName=IPO5	2
1004	TAAACTTAAGCTTGGTACCGACAACTGGAGCAGCCGGGAACAGCTCTGACCACAGTGGTTCCGGGGAGAAGCCTTTCCAGGACCCTTGTGTAGGCACAACTGTTTTCCCTGATCAGGATAGCCACCATGGTGAGCAAGGG	ENST00000463157.1	PC3	rnaseq_rpkm=25.6871649690195	te=2.81959512078105	geneName=IPO5	1
1005	TAAACTTAAGCTTGGTACCGAGCAGGGCGGGCCGGGCTCCAAGGCGCCAGCGGCGTCCGCCTGAGCAGCGCGGGCAACAGCGGCGGCGTCGGCCGGATCGGGCCGCGACACCTCCTGGCCGCCACCATGGTGAGCAAGGG	ENST00000373312.3	PC3	rnaseq_rpkm=50.701173526793	te=0.329188881571191	geneName=FAM129B	2
1006	TAAACTTAAGCTTGGTACCGGGCAGGGAGGGGGCCAAGGCGGCCGGCTGGAGGGACGGGGCCCGACCGGGAGCGGAGCCGGAGCGGAAGCCGCAGCCGGGCGGCGGGAGCGGCGGGAGCGGCCACCATGGTGAGCAAGGG	ENST00000373312.3	PC3	rnaseq_rpkm=50.701173526793	te=0.329188881571191	geneName=FAM129B	1
1007	TAAACTTAAGCTTGGTACCGGACGGGCGGCGCGGCTATTAAGCCGCGCGGCAGCTGCTCGCAGCCGGAGCTGGTGCTTCGCCCGAGACCCAGCGCCCAGGCGTGTCGCCCCGAGAGGAGCGCCACCATGGTGAGCAAGGG	ENST00000542672.1	MUSCLE	rnaseq_rpkm=218.020461907751	te=3.23528958168181	geneName=ACTN2	1
1008	TAAACTTAAGCTTGGTACCGCCCGCCGCCCGCCGCCCGCCGCCTCCGTGGGTCCGTTTGCCAGTCAGCCCGTGCGTCCGAGCCCCTCGCGCCCCGCCGCAGCCCCGGCCAACCGAGCGCCGCCACCATGGTGAGCAAGGG	ENST00000542672.1	MUSCLE	rnaseq_rpkm=218.020461907751	te=3.23528958168181	geneName=ACTN2	2
1009	TAAACTTAAGCTTGGTACCGAACAACAACAAGGCCTGGCGCTTCCGGCACCGGCCGAGGTGCGGGTCGCCTCCAGAGATCCTGTGCCTTCAAACCCTACGAGTCCATACTTTAAAACAAAGCCACCATGGTGAGCAAGGG	ENST00000538491.1	HEK293	rnaseq_rpkm=54.2868629578461	te=0.264096101034143	geneName=METTL5	2
1010	TAAACTTAAGCTTGGTACCGGGCAGCGGCAGCGGCGGCGGGACGCGGAGGCTCCCCCGGGATTCGGCCTCAGCAGCGAGGCGGCGGCGGCGGCTGCGGAGGCGCAGGCAGCAACTGAGGCGCCACCATGGTGAGCAAGGG	ENST00000531165.1	HEK293	rnaseq_rpkm=21.1592375331532	te=2.47080615207903	geneName=CELF1	1
1011	TAAACTTAAGCTTGGTACCGGTGAAGTGAAATCTTTGAGGAAGCTAAAGCTGTGTGTATTTGTGGATCAGACAAGTGCAGCAAGTTAATATCATTGGCTTCTGAAGGGGAGAGTGAGGTGGCCACCATGGTGAGCAAGGG	ENST00000531165.1	HEK293	rnaseq_rpkm=21.1592375331532	te=2.47080615207903	geneName=CELF1	2
1012	TAAACTTAAGCTTGGTACCGGCCAGCAAGCACCTGGGGTAGAGGGGACAAACCCAGGTGGCTGTGTTCCAGCCCTGGCTGCAGGTCTGATTGGCTTTCTGGGGTGGCTGGCCTTGCTCCCGCCACCATGGTGAGCAAGGG	ENST00000591704.1	HEK293	rnaseq_rpkm=10.9442134686662	te=2.15823985404657	geneName=SEPT9	1
1013	TAAACTTAAGCTTGGTACCGCTTGTCTCGCTCGGGAGCGGAAACAGCGGCAGCCAGAGGACCACATAAACCCATTTTGAATTATTCAACCATTGCTGAACTTCTTGAAACTGTTTTAATCGCCACCATGGTGAGCAAGGG	ENST00000468985.1	PC3	rnaseq_rpkm=21.5246174977843	te=3.6764084055846	geneName=PLSCR1	2
1014	TAAACTTAAGCTTGGTACCGAGTCTAGAGGCGCAGAAGAGGAAGCCATCGCCTGGCCCCGGCTCTCTGGACCTTGTCTCGCTCGGGAGCGGAAACAGCGGCAGCCAGAGGACCACATAAAGCCACCATGGTGAGCAAGGG	ENST00000468985.1	PC3	rnaseq_rpkm=21.5246174977843	te=3.6764084055846	geneName=PLSCR1	1
1015	TAAACTTAAGCTTGGTACCGGTCTGAATCGCTTTCTGGGGTGGCTGGCCATCCTCCCTGAGAGCCCAGCTGTGGCGATCTCTGAGCAGCCACTGAGGCGGCTCCCAGCTGCGTTGGCGACGCCACCATGGTGAGCAAGGG	ENST00000591704.1	HEK293	rnaseq_rpkm=10.9442134686662	te=2.15823985404657	geneName=SEPT9	2
1016	TAAACTTAAGCTTGGTACCGAGACGAAGTAACCTCTTGTCCTGAATTTTCATAGTTGCTCATTCTTAATATTGGCAGCAGAAGCAACATTGAGAGTAACTACCTCCTCAGCTCAAAGAAAGCCACCATGGTGAGCAAGGG	ENST00000528538.1	PC3	rnaseq_rpkm=12.3507295059812	te=6.42799912709828	geneName=CELF1	2
1017	TAAACTTAAGCTTGGTACCGACTAGCTAGGCCGTGTGGCCACCCTTTGGCACCCGCACCGGCTCAGACCTGCTCAGGACTCAGCCAGGGCACACAGTTTGTGTTCTTACGTGCATCCATCGCCACCATGGTGAGCAAGGG	ENST00000528538.1	PC3	rnaseq_rpkm=12.3507295059812	te=6.42799912709828	geneName=CELF1	1
1018	TAAACTTAAGCTTGGTACCGTTCTGCACTGATCGTGGGTGGATCAGTAATCCATCCAGGAAGCCTGGAGGCCTGTGGTTTCCGCACCCGCTGCCACCCCCGCCCCTAGCGTGGACATTTAGCCACCATGGTGAGCAAGGG	ENST00000218388.4	HEK293	rnaseq_rpkm=23.0798955430763	te=2.49516772895977	geneName=TIMP1	1
1019	TAAACTTAAGCTTGGTACCGTGCCACCCCCGCCCCTAGCGTGGACATTTATCCTCTAGCGCTCAGGCCCTGCCGCCATCGCCGCAGATCCAGCGCCCAGAGAGACACCAGAGAACCCACCGCCACCATGGTGAGCAAGGG	ENST00000218388.4	HEK293	rnaseq_rpkm=23.0798955430763	te=2.49516772895977	geneName=TIMP1	2
1020	TAAACTTAAGCTTGGTACCGCCCGTTCTGCTGGCTCGAGAACGAAGTAGGCCGTCTCGCTCTGGGTCTCCAGGCCCGCGACCGTCCGCCAGTCGTCCCGAGGCCACTCTTCACCTCCACCGCCACCATGGTGAGCAAGGG	ENST00000397604.3	HEK293	rnaseq_rpkm=20.4233199130219	te=2.65009462884904	geneName=RNH1	2
1021	TAAACTTAAGCTTGGTACCGCGAGCCGGCTCGAACACGCCCGCGCCGCTGACTGGCGGGTGGGGTTGTCGACACGTTCAACCCGTTCTGCTGGCTCGAGAACGAAGTAGGCCGTCTCGCTGCCACCATGGTGAGCAAGGG	ENST00000397604.3	HEK293	rnaseq_rpkm=20.4233199130219	te=2.65009462884904	geneName=RNH1	1
1022	TAAACTTAAGCTTGGTACCGCCCTGCCCCTGCCCCCGCCCCTTGACATCCCAGACTCCCTGGCTATTTAAACAGAGTTGGGTGCCCCCATCCGCACACTGTCCTTTGGCCACCGGACATCGCCACCATGGTGAGCAAGGG	ENST00000551834.1	MUSCLE	rnaseq_rpkm=41.9581978542794	te=1.42388301720589	geneName=MYL6B	2
1023	TAAACTTAAGCTTGGTACCGTTGCCCCGCCCCCTCCCCAGCCCCAGACACGGACCCCGCAGGTTCACACAAGCCTCCCTGGCTGCTACCCCTCACCCCACCCTTCAAGAAGACTAAAGCTGCCACCATGGTGAGCAAGGG	ENST00000551834.1	MUSCLE	rnaseq_rpkm=41.9581978542794	te=1.42388301720589	geneName=MYL6B	1
1024	TAAACTTAAGCTTGGTACCGCAACAACAACAACAACAACGGCGGAGCTGGTCCCGTTGTGCTGCGGCGCCGCGCGGCCTGCAGTCCCGGGCCCGCGCCCCGCGCCGCCCGCCCGCCCGCCGCCACCATGGTGAGCAAGGG	ENST00000376957.2	PC3	rnaseq_rpkm=104.9495122256	te=0.30447384171246	geneName=SRM	1
1025	TAAACTTAAGCTTGGTACCGAACAACAACAACAACAACAGGCGGAGCTGGTCCCGTTGTGCTGCGGCGCCGCGCGGCCTGCAGTCCCGGGCCCGCGCCCCGCGCCGCCCGCCCGCCCGCCGCCACCATGGTGAGCAAGGG	ENST00000376957.2	PC3	rnaseq_rpkm=104.9495122256	te=0.30447384171246	geneName=SRM	2
1026	TAAACTTAAGCTTGGTACCGCAAGGTCTCCCAATTGTGGCGGGGACCATCGACATTCGCCACTTCTTCTCTGGATTGACCATTCCTGATCGGGGCGTGCATATTGTAGGGGGTGAACTGGGCCACCATGGTGAGCAAGGG	ENST00000414711.1	PC3	rnaseq_rpkm=54.8702890221354	te=2.50831464853762	geneName=CPNE1	2
1027	TAAACTTAAGCTTGGTACCGGCTGTCGGCCGCGGGGCGGAGGCACTCGCGCGGGGGTCTAAAAGTTGGTTTTAATTGGTTGCCCACAGGATTGACTTGGCCTCTACTTCTTGTTAAGGAAGCCACCATGGTGAGCAAGGG	ENST00000414711.1	PC3	rnaseq_rpkm=54.8702890221354	te=2.50831464853762	geneName=CPNE1	1
1028	TAAACTTAAGCTTGGTACCGTGAGAAGGGGCCATCATCGGAAGGGCCTGAGGAGGAGGACGGAGAAGGCTTCTCCTTCAAATACAGCCCCGGGAAGCTGAGGGGAAACCAGTACAAGAAGGCCACCATGGTGAGCAAGGG	ENST00000588114.1	PC3	rnaseq_rpkm=49.5839858176082	te=0.249163301208145	geneName=MXRA7	2
1029	TAAACTTAAGCTTGGTACCGACTCTGTCCTGTGCTGGACACAATCGTTTACCCTGGAGAGAAGCCCTTCGGGGGAGGAGGAGGCAGCCAGGCTGTGCTCAGAGGCATTTCTCTTTGCTGAGCCACCATGGTGAGCAAGGG	ENST00000588114.1	PC3	rnaseq_rpkm=49.5839858176082	te=0.249163301208145	geneName=MXRA7	1
1030	TAAACTTAAGCTTGGTACCGCTTTCCCAAGCCTGGAAGAACTCGTCATCCTCTTTGTAGCGTGGTGCTTCTGTTGCTCACAGGACAACTTGCCTTTGATCATTTTCAAGAGAGTTGTGCTGCCACCATGGTGAGCAAGGG	ENST00000415076.2	HEK293	rnaseq_rpkm=80.954743896018	te=0.280266512955792	geneName=COA1	2
1031	TAAACTTAAGCTTGGTACCGCAACAACAACAACAACAACAACAACAACAACAAGCTGCAGCCCTCAGAAGTAAGCAAGGTTTCCTGCCGGGAGAAAAGGATTTGAAGCATTCCAGCCAAAGCCACCATGGTGAGCAAGGG	ENST00000375337.3	MUSCLE	rnaseq_rpkm=11.5833599234745	te=2.81969043814976	geneName=FBP2	1
1032	TAAACTTAAGCTTGGTACCGAACAACAACAACAACAACAACAACAACAACAACGCTGCAGCCCTCAGAAGTAAGCAAGGTTTCCTGCCGGGAGAAAAGGATTTGAAGCATTCCAGCCAAAGCCACCATGGTGAGCAAGGG	ENST00000375337.3	MUSCLE	rnaseq_rpkm=11.5833599234745	te=2.81969043814976	geneName=FBP2	2
1033	TAAACTTAAGCTTGGTACCGAGGACCGCGGGCATTTACCCGTGCTTTCCCAAGCCTGGAAGAACTCGTCATCCTCTTTGTAGCGTGGTGCTTCTGTTGCTCACAGGACAACTTGCCTTTGGCCACCATGGTGAGCAAGGG	ENST00000415076.2	HEK293	rnaseq_rpkm=80.954743896018	te=0.280266512955792	geneName=COA1	1
1034	TAAACTTAAGCTTGGTACCGTTCAGAAGGGTGAAGTGGCTCTCCCATCGTCAAACAGCCTACCTCTCTGCGTTTCTTCAATAAATCTACATTTGGAGTTGGGATCAGAGCTCTTGCTGGGGCCACCATGGTGAGCAAGGG	ENST00000597438.1	HEK293	rnaseq_rpkm=79.2645130927552	te=0.277610744442141	geneName=KXD1	1
1035	TAAACTTAAGCTTGGTACCGAATAATCTTGATCAAATCGCAATTTAGCATCTGATAAGAGGTAGTCTCACATCTTGAGGTTAAAATCAAATCTGTTTGTATCTTTTTTTTTTAGGAGATCGCCACCATGGTGAGCAAGGG	ENST00000551813.1	PC3	rnaseq_rpkm=14.2701602353058	te=3.69903397835818	geneName=C12orf23	2
1036	TAAACTTAAGCTTGGTACCGCAGCCTACCTCTCTGCGTTTCTTCAATAAATCTACATTTGGAGTTGGGATCAGAGCTCTTGCTGGGTCAATTTCACTGTGCAGCGGAGGAGGAGAAAGAGGCCACCATGGTGAGCAAGGG	ENST00000597438.1	HEK293	rnaseq_rpkm=79.2645130927552	te=0.277610744442141	geneName=KXD1	2
1037	TAAACTTAAGCTTGGTACCGTGCTGGGGTGCTCCGGATTTTGCGGGGTTCGTCGGGCCTGTGGAAGAAGCGCCGCGCACGGACTTCGGCAGAGACAGGTAGAGCAGGTCTCTCTGCAGCCGCCACCATGGTGAGCAAGGG	ENST00000393896.2	HEK293	rnaseq_rpkm=81.985778050607	te=3.38452063165015	geneName=ACLY	2
1038	TAAACTTAAGCTTGGTACCGAACAACAACAACAACAACAACAACAACAACAACAACAACAACAACAACAACAACAACGGCGGCGGGCGGCGGAGGTGCGGGGCCTGCTCCCGCCGGCACCGCCACCATGGTGAGCAAGGG	ENST00000523088.1	HEK293	rnaseq_rpkm=51.9288147996536	te=0.263989435823181	geneName=HDAC3	2
1039	TAAACTTAAGCTTGGTACCGCAACAACAACAACAACAACAACAACAACAACAACAACAACAACAACAACAACAACAAGGCGGCGGGCGGCGGAGGTGCGGGGCCTGCTCCCGCCGGCACCGCCACCATGGTGAGCAAGGG	ENST00000523088.1	HEK293	rnaseq_rpkm=51.9288147996536	te=0.263989435823181	geneName=HDAC3	1
1040	TAAACTTAAGCTTGGTACCGGGTTCCGCCCCGCGAGCGGCCATCTTGGAGGCTGAGGCGGCGGCGGCGGCGCTGCGGCGGGTTCGGTGGGCCCAATCCCGGGGCGGTGCGGCTGTTTCGGGCCACCATGGTGAGCAAGGG	ENST00000347370.2	PC3	rnaseq_rpkm=52.4932739425036	te=0.304328948200728	geneName=UBE2J2	1
1041	TAAACTTAAGCTTGGTACCGTCTGCCGGCCCCTGCTGGGCGAGCCTGGTGCCCCAGTCTTGGCATTGGCAAGGTGCTCCTGCACCCTCCCCCGGGGCACTTTGTCGTCCGAGGCCCAGAGGCCACCATGGTGAGCAAGGG	ENST00000347370.2	PC3	rnaseq_rpkm=52.4932739425036	te=0.304328948200728	geneName=UBE2J2	2
1042	TAAACTTAAGCTTGGTACCGCGGCTGCTGGGGTGCTCCGGATTTTGCGGGGTTCGTCGGGCCTGTGGAAGAAGCGCCGCGCACGGACTTCGGCAGAGGTAGAGCAGGTCTCTCTGCAGCCGCCACCATGGTGAGCAAGGG	ENST00000537919.1	HEK293	rnaseq_rpkm=84.6662918688638	te=3.42906061317182	geneName=ACLY	2
1043	TAAACTTAAGCTTGGTACCGGACAAAAGCCGGATCCCGGGAAGCTACCGGCTGCTGGGGTGCTCCGGATTTTGCGGGGTTCGTCGGGCCTGTGGAAGAAGCGCCGCGCACGGACTTCGGCGCCACCATGGTGAGCAAGGG	ENST00000537919.1	HEK293	rnaseq_rpkm=84.6662918688638	te=3.42906061317182	geneName=ACLY	1
1044	TAAACTTAAGCTTGGTACCGGTGTGCGTCACGCCGACGACGCGCGAAGGGCACACATCTTAGGACCCGGAGGACGTCCGGCCTCTGTGAGCCGCAACCTTTCCAAGGGAGTGGTTGTGTGGCCACCATGGTGAGCAAGGG	ENST00000188376.5	MUSCLE	rnaseq_rpkm=59.1868772183225	te=0.330387137053204	geneName=SLC25A3	1
1045	TAAACTTAAGCTTGGTACCGGAGACAGCCGGTTGCTGAGCCGGGAGCGCTGACTGGCCCGGCTGGGCAGGAAGGGAAACTGAAAGAAAGAGGGGAAGAGTATTAAAGACCATTTCTGGCTGCCACCATGGTGAGCAAGGG	ENST00000553769.1	PC3	rnaseq_rpkm=20.2056892788658	te=2.62047687314243	geneName=WARS	1
1046	TAAACTTAAGCTTGGTACCGACCTCTGCAGTGTCTTCCACAACCTGGTCTTGACTCGTCTGCTGAACAAATCCTCTGACCTCAGGCCGGCTGTGAACGTAGTTCCTGAGAGATAGCAAACGCCACCATGGTGAGCAAGGG	ENST00000553769.1	PC3	rnaseq_rpkm=20.2056892788658	te=2.62047687314243	geneName=WARS	2
1047	TAAACTTAAGCTTGGTACCGCAACAACAACAACAACAACAATTCGGGCTGGGAGCGTGCTTTCCACGACGGTGACACGCTTCCCTGGATTGGCAGCCAGACTGCCTTCCGGGTCACTGCCGCCACCATGGTGAGCAAGGG	ENST00000514944.1	HEK293	rnaseq_rpkm=28.946638291343	te=3.32209025715683	geneName=TP53	1
1048	TAAACTTAAGCTTGGTACCGAACAACAACAACAACAACAACTTCGGGCTGGGAGCGTGCTTTCCACGACGGTGACACGCTTCCCTGGATTGGCAGCCAGACTGCCTTCCGGGTCACTGCCGCCACCATGGTGAGCAAGGG	ENST00000514944.1	HEK293	rnaseq_rpkm=28.946638291343	te=3.32209025715683	geneName=TP53	2
1049	TAAACTTAAGCTTGGTACCGCACTGCTGCCTCCAGCTAGTTATTTCGTCCTCTTCCGTTCTTCACCCCTACACCTTGGAGGTGAACTTCTCACCTGAGGGCTGTAAAGACTCGTTTGAAAGCCACCATGGTGAGCAAGGG	ENST00000444732.1	PC3	rnaseq_rpkm=22.3036246681138	te=2.64748269242983	geneName=NUDT5	2
1050	TAAACTTAAGCTTGGTACCGGCACCGGCATCGGCTGACACTGCTGCCTCCAGCTAGTTATTTCGTCCTCTTCCGTTCTTCACCCCTACACCTTGGAGGTGAACTTCTCACCTGAGGGCTGGCCACCATGGTGAGCAAGGG	ENST00000444732.1	PC3	rnaseq_rpkm=22.3036246681138	te=2.64748269242983	geneName=NUDT5	1
1051	TAAACTTAAGCTTGGTACCGGCTGCGTGACGCGGCGGCGCGCAAGGGACGTGCGGAGTGAGTGGCGCTGCGGGTGGGGCCGTCGGCGGCGCTGGTGAGAGAACGCCGAGCCGTCGCCGCAGCCACCATGGTGAGCAAGGG	ENST00000358506.2	MUSCLE	rnaseq_rpkm=41.7292524456903	te=0.556964304940724	geneName=PPP1CB	1
1052	TAAACTTAAGCTTGGTACCGGTCGGCGGCGCTGGTGAGAGAACGCCGAGCCGTCGCCGCAGCCTCCGCCGCCGAGAAGCCCTTGTTCCCGCTGCTGGGAAGGAGAGTCTGTGCCGACAAGGCCACCATGGTGAGCAAGGG	ENST00000358506.2	MUSCLE	rnaseq_rpkm=41.7292524456903	te=0.556964304940724	geneName=PPP1CB	2
1053	TAAACTTAAGCTTGGTACCGAACAACAACAAGTGCGGTGGCGGCGGCGGCGGTGGCGGCGGCGACTGCTGCGGTGAAGGAGGAGGAGGAGCCGAGCGGGCGCTGGCACCGAGGCCTGACCGCCACCATGGTGAGCAAGGG	ENST00000415109.1	PC3	rnaseq_rpkm=12.9736189373309	te=4.21680796702239	geneName=GDI1	2
1054	TAAACTTAAGCTTGGTACCGTTTCCTGCTGCGGGTGAGCCTTTTGCCTCGGAACTGGACCCGGGAGACATCACAGCGCTGGGCTAGGGGCGCGGCTTGAACTCGCCTAAAGAGCTGCGCCGCCACCATGGTGAGCAAGGG	ENST00000409393.2	PC3	rnaseq_rpkm=15.4074217925201	te=2.462241150756	geneName=CRIP1	1
1055	TAAACTTAAGCTTGGTACCGAGCGCTGGGCTAGGGGCGCGGCTTGAACTCGCCTAAAGAGCTGCGCCCTCTCACCCGTGCCGCCCCAGCCGCTGCCGCCTGCACCGGACCCGGAGCCGTCGCCACCATGGTGAGCAAGGG	ENST00000409393.2	PC3	rnaseq_rpkm=15.4074217925201	te=2.462241150756	geneName=CRIP1	2
1056	TAAACTTAAGCTTGGTACCGCAACAACAACAGTGCGGTGGCGGCGGCGGCGGTGGCGGCGGCGACTGCTGCGGTGAAGGAGGAGGAGGAGCCGAGCGGGCGCTGGCACCGAGGCCTGACCGCCACCATGGTGAGCAAGGG	ENST00000415109.1	PC3	rnaseq_rpkm=12.9736189373309	te=4.21680796702239	geneName=GDI1	1
1057	TAAACTTAAGCTTGGTACCGACAGCACGGTCCCAGCAGGGAGAGGCTGAGCCGGTTGGACTAGACCACCCAAGGTCTCAGGTTGCAGCTCCCTGGTGAGGCGGAACCAACCCTCCTGGCCGCCACCATGGTGAGCAAGGG	ENST00000578522.1	PC3	rnaseq_rpkm=152.658211264165	te=0.302011953681095	geneName=SLC16A3	2
1058	TAAACTTAAGCTTGGTACCGCTGCTGCTGCCTCCCAGGGCGCTGGTTCACAGCACGGTCCCAGCAGGGAGAGGCTGAGCCGGTTGGACTAGACCACCCAAGGTCTCAGGTTGCAGCTCCCGCCACCATGGTGAGCAAGGG	ENST00000578522.1	PC3	rnaseq_rpkm=152.658211264165	te=0.302011953681095	geneName=SLC16A3	1
1059	TAAACTTAAGCTTGGTACCGTCTAATCATAGAACCAGAGCTTGTAGAAACCACTTTAATCATATCCAGGAGTTTGCAAGAAACAGGTGCTTAACACTAATTCACCTCCTGAACAAGAAAAGCCACCATGGTGAGCAAGGG	ENST00000419819.2	MUSCLE	rnaseq_rpkm=43.1998161085192	te=1.60472646381725	geneName=CD36	2
1060	TAAACTTAAGCTTGGTACCGATCACATTATTAGTTCTGCCACTGGTAGGCATTAGAAGCAAGAAAAGGGAGACGGACCGAGGAAGCCACTTTGGTGAAACAAAAAGAAAAGCATTTGTTTGCCACCATGGTGAGCAAGGG	ENST00000419819.2	MUSCLE	rnaseq_rpkm=43.1998161085192	te=1.60472646381725	geneName=CD36	1
1061	TAAACTTAAGCTTGGTACCGAACAACAACAACAACAACAACAACAACAACAACAGACACTGTCCCAGCTGCCACCTAGACTCGGAGCTCCATCCAAACCTCCAGCGAAGACATCCCAGCCGCCACCATGGTGAGCAAGGG	ENST00000521659.1	MUSCLE	rnaseq_rpkm=154.547959904086	te=0.765464254160417	geneName=ENO3	2
1062	TAAACTTAAGCTTGGTACCGCAACAACAACAACAACAACAACAACAACAACAACAACAACAACAACAACAACAACAACAACAACAACAACAACAAGCGCACCTTTCCGCGGGCCGCGGGGGCCACCATGGTGAGCAAGGG	ENST00000409255.1	PC3	rnaseq_rpkm=44.2264018251555	te=0.302719204282981	geneName=MZT2B	1
1063	TAAACTTAAGCTTGGTACCGAACAACAACAACAACAACAACAACAACAACAACAACAACAACAACAACAACAACAACAACAACAACAACAACAAAGCGCACCTTTCCGCGGGCCGCGGGGGCCACCATGGTGAGCAAGGG	ENST00000409255.1	PC3	rnaseq_rpkm=44.2264018251555	te=0.302719204282981	geneName=MZT2B	2
1064	TAAACTTAAGCTTGGTACCGCCCCGCACAAGTTGTGGGCCGGCCCTCCCGAGGAGCTGCGGGGGACGCGCCGCTCGTCCCATACTCTCGGGCGGTGGTCGGCTGGCTCTGGGGTGCCGGCGCCACCATGGTGAGCAAGGG	ENST00000429791.1	PC3	rnaseq_rpkm=73.7953318050731	te=3.06673219888261	geneName=SEPT2	1
1065	TAAACTTAAGCTTGGTACCGAAAGAAGAAGTTGTGGGTATTTTTTTTTTTTTTTTTGTCTGGAGGATTGGGGACACCAAAACTCATTTGGCAGCAGAGGTGAGACGAAGCTTCACAAAAGGCCACCATGGTGAGCAAGGG	ENST00000429791.1	PC3	rnaseq_rpkm=73.7953318050731	te=3.06673219888261	geneName=SEPT2	2
1066	TAAACTTAAGCTTGGTACCGGACACAAGCGAGAGTGGTGCAGGTCTAACTCGCTTCCAGGCTGAAGCTTCAGAAAAGGACAGTAGCTCGTTGTTGCAGACTCTGTTGACAGTGACCCAGAGCCACCATGGTGAGCAAGGG	ENST00000347546.3	HEK293	rnaseq_rpkm=45.5549675606866	te=2.27903475282362	geneName=MAGED2	2
1067	TAAACTTAAGCTTGGTACCGGACTTCGAGAGGGACTTAGAGAAGGCAGACGCATCCCGAACTCGCTGGAGGACAAGGCTCAGCTCTTGCCAGGCCAAATTGAGACATCTCTGACACAAGCGCCACCATGGTGAGCAAGGG	ENST00000347546.3	HEK293	rnaseq_rpkm=45.5549675606866	te=2.27903475282362	geneName=MAGED2	1
1068	TAAACTTAAGCTTGGTACCGCAACAACAACAACAACAACAACAACAACAAGCCCGAGCCGGGGCGGGCCCGAGTCAAAGGCAAGTGAAGGTGGAAGCGGCCGCGGCGGCAGCAGGCCACCGCCACCATGGTGAGCAAGGG	ENST00000554379.1	MUSCLE	rnaseq_rpkm=16.6971229222509	te=11.408838280951	geneName=NDRG2	1
1069	TAAACTTAAGCTTGGTACCGAACAACAACAACAACAACAACAACAACAAAGCCCGAGCCGGGGCGGGCCCGAGTCAAAGGCAAGTGAAGGTGGAAGCGGCCGCGGCGGCAGCAGGCCACCGCCACCATGGTGAGCAAGGG	ENST00000554379.1	MUSCLE	rnaseq_rpkm=16.6971229222509	te=11.408838280951	geneName=NDRG2	2
1070	TAAACTTAAGCTTGGTACCGAACAACAACAACAACAACAACAACAACAAGAGCCGGGTTCCTCCCGGGTTTCTGCCGGGTTTCTCCCTGCGGCTCCTGGGTTGTTGAGACTCTTGTGAAGGCCACCATGGTGAGCAAGGG	ENST00000282999.3	HEK293	rnaseq_rpkm=15.3593309842272	te=2.41108827211812	geneName=SRP19	2
1071	TAAACTTAAGCTTGGTACCGCAACAACAACAACAACAACAACAACAACAGAGCCGGGTTCCTCCCGGGTTTCTGCCGGGTTTCTCCCTGCGGCTCCTGGGTTGTTGAGACTCTTGTGAAGGCCACCATGGTGAGCAAGGG	ENST00000282999.3	HEK293	rnaseq_rpkm=15.3593309842272	te=2.41108827211812	geneName=SRP19	1
1072	TAAACTTAAGCTTGGTACCGCATCATCAGTTCAGCTTTTTTTTTTTGGTTGTTGCTCTTTTTTGGGGGGGTTGGGTTTGTTGGTTTCACTGAAACATTTAACTACCTGTAAAATCTAAACGCCACCATGGTGAGCAAGGG	ENST00000355460.2	PC3	rnaseq_rpkm=18.922230392878	te=2.91802961902368	geneName=MBNL1	2
1073	TAAACTTAAGCTTGGTACCGCTTGCCGGCTTCCTTGCAAAGCCCGGTGCAAGGGCCTCTTTCAAAATCAACCCACTGGTGTGCCTAGCAGTCGGTAGAAGAAGCGGGAGGGCGTCCGGTCGCCACCATGGTGAGCAAGGG	ENST00000355460.2	PC3	rnaseq_rpkm=18.922230392878	te=2.91802961902368	geneName=MBNL1	1
1074	TAAACTTAAGCTTGGTACCGCAACAACAACAACAACAACAACAACAACAACAACAACAACAACAACAACAACAACAACAACAACAACAACAACAACAACAACAAGACGAAGGCGGCGGCGGCCACCATGGTGAGCAAGGG	ENST00000595470.1	MUSCLE	rnaseq_rpkm=16.6925751339847	te=12.6265804666074	geneName=ECH1	1
1075	TAAACTTAAGCTTGGTACCGAACAACAACAACAACAACAACAACAACAACAACAACAACAACAACAACAACAACAACAACAACAACAACAACAACAACAACAAAGACGAAGGCGGCGGCGGCCACCATGGTGAGCAAGGG	ENST00000595470.1	MUSCLE	rnaseq_rpkm=16.6925751339847	te=12.6265804666074	geneName=ECH1	2
1076	TAAACTTAAGCTTGGTACCGTTTCGGCGCTCAGAAACAACGTAAAGTAAAGGGGCGGGGCAGCGTTTTACAAACCGAACCGTGAATCTTTGCGGTTTCTCTTTCCAGCCAGCGCCGAGCGGCCACCATGGTGAGCAAGGG	ENST00000396651.3	PC3	rnaseq_rpkm=330.1144050606	te=0.283913944547304	geneName=RPS8	2
1077	TAAACTTAAGCTTGGTACCGCTCCTAGGCTCGTGGCCCTAGGCGCGGCAGCTGACACGTAAGTCTCGTCGCCCGACGTTGTTTCGGCGCTCAGAAACAACGTAAAGTAAAGGGGCGGGGCGCCACCATGGTGAGCAAGGG	ENST00000396651.3	PC3	rnaseq_rpkm=330.1144050606	te=0.283913944547304	geneName=RPS8	1
1078	TAAACTTAAGCTTGGTACCGCCCCGGCCGCGGGTGATCGTCGGGTCTCCACGCGCCCGGGTCGCTGACGCGGATCCGGCCTCGGCGCCTTCTCAGGGCGCCCTGCAAGGCCGCAGGCAGGGCCACCATGGTGAGCAAGGG	ENST00000395242.2	PC3	rnaseq_rpkm=34.062489757071	te=0.310945713057193	geneName=RAB34	2
1079	TAAACTTAAGCTTGGTACCGCGAGCGGAGTGGGACTCGAGGCCCTGTAGCCGGACTGGGCCCCTCGCCCCCTCCTCCAGCGGCCTGCGGGCCTTGGCAGCGCCGCCCCTGCCCACACTGAGCCACCATGGTGAGCAAGGG	ENST00000395242.2	PC3	rnaseq_rpkm=34.062489757071	te=0.310945713057193	geneName=RAB34	1
1080	TAAACTTAAGCTTGGTACCGGAAAGAGAGCTGGAGAACTGGGATATCAAGAGGAGTTGTAGACAGTTAAACCTGAATTCTAGCTTTTGGAACAAAATAGTAAAGTAATTGTAGCAGTTCTGCCACCATGGTGAGCAAGGG	ENST00000409612.1	PC3	rnaseq_rpkm=18.5818205754606	te=2.76427716922479	geneName=PLEKHB2	1
1081	TAAACTTAAGCTTGGTACCGGTCGGATCGGGGGCCCAGGGTGTCCGAGTGAACTGGGTGATTCAGAGGTGTGTTTCCCTAATAGCGGGGCAGCTGGCGAGGGACGCAGTAAAAAGGAGCGGCCACCATGGTGAGCAAGGG	ENST00000551044.1	PC3	rnaseq_rpkm=47.7674032546143	te=3.2964862745417	geneName=CORO1C	1
1082	TAAACTTAAGCTTGGTACCGCCCAGGGTGTCCGAGTGAACTGGGTGATTCAGAGGTGTGTTTCCCTAATAGCGGGGCAGCTGGCGAGGGACGCAGTAAAAAGGAGCGAGGTGCAGACACGGCCACCATGGTGAGCAAGGG	ENST00000551044.1	PC3	rnaseq_rpkm=47.7674032546143	te=3.2964862745417	geneName=CORO1C	2
1083	TAAACTTAAGCTTGGTACCGGGAAGGATCCTGGAGGACCAAAGTTCGGGTGTCGAGGAAGTGGGCGGTGGGTGGTGGGTGGTGGGGAATAAGCCCCTGAAGAGGGAGCACTGAAGGAGTGGCCACCATGGTGAGCAAGGG	ENST00000593002.1	HEK293	rnaseq_rpkm=24.7653082042986	te=2.71872965629482	geneName=WBP2	1
1084	TAAACTTAAGCTTGGTACCGCTGGAGGACCAAAGTTCGGGTGTCGAGGAAGTGGGCGGTGGGTGGTGGGTGGTGGGGAATAAGCCCCTGAAGAGGGAGCACTGAAGGAGTGAGCATCCTAGCCACCATGGTGAGCAAGGG	ENST00000593002.1	HEK293	rnaseq_rpkm=24.7653082042986	te=2.71872965629482	geneName=WBP2	2
1085	TAAACTTAAGCTTGGTACCGAACAACAACAACAACATCTTAGGACCCGGAGGACGTCCGGCCTCTGTGAGCCGCAACCTTTCCAAGGGAGTGGTTGTGTGATCGCCATCTTAGGGAAAAGGCCACCATGGTGAGCAAGGG	ENST00000552981.1	MUSCLE	rnaseq_rpkm=59.1868772183225	te=0.330387137053204	geneName=SLC25A3	2
1086	TAAACTTAAGCTTGGTACCGCAACAACAACAACAAATCTTAGGACCCGGAGGACGTCCGGCCTCTGTGAGCCGCAACCTTTCCAAGGGAGTGGTTGTGTGATCGCCATCTTAGGGAAAAGGCCACCATGGTGAGCAAGGG	ENST00000552981.1	MUSCLE	rnaseq_rpkm=59.1868772183225	te=0.330387137053204	geneName=SLC25A3	1
1087	TAAACTTAAGCTTGGTACCGCTGAAGCCTGCAAGCATTAGTGTGTCGCTCCCATTCACCGACTTTCCGAGGTACCCTCTTACCAATTATACTTTTGGTACAAAAGAGCCCCTCTACGAGAGCCACCATGGTGAGCAAGGG	ENST00000566340.1	PC3	rnaseq_rpkm=19.4403338617613	te=2.60129981653514	geneName=NUDT21	1
1088	TAAACTTAAGCTTGGTACCGATTCACCGACTTTCCGAGGTACCCTCTTACCAATTATACTTTTGGTACAAAAGAGCCCCTCTACGAGAAGGACAGCTCTGTTGCAGCCAGATTTCAGCGCGCCACCATGGTGAGCAAGGG	ENST00000566340.1	PC3	rnaseq_rpkm=19.4403338617613	te=2.60129981653514	geneName=NUDT21	2
1089	TAAACTTAAGCTTGGTACCGCTGCTGAACGAGATCAGCCGCACAGGCGAGGGCGCCGTCAGCCTCATCGAGCGGCGGAGGCTCAACCAGCTGCTCCTGCCCCTGCTGCAGAATCAAACTGGCCACCATGGTGAGCAAGGG	ENST00000544442.1	HEK293	rnaseq_rpkm=97.7629703219787	te=0.194313828834599	geneName=ANAPC5	2
1090	TAAACTTAAGCTTGGTACCGCTGGCGGCAGCGCGCCGCGGGCCCGAGACTTAGTCTCGGGCCGCCAAGGCCAGCGTCCACGAGAGCCTCTACTTCAATCCCAAGAAGACCAAAGGGGTTGGCCACCATGGTGAGCAAGGG	ENST00000544442.1	HEK293	rnaseq_rpkm=97.7629703219787	te=0.194313828834599	geneName=ANAPC5	1
1091	TAAACTTAAGCTTGGTACCGAACAAAAGATTCTGATCCATTCTGAGATCTACAAAGGCTGTTACCCTGCAGGTCCATCTCACGTCCCCCAGGAGGCCGGGGAAACCCTGGGCTGCGGAGGGCCACCATGGTGAGCAAGGG	ENST00000522699.1	PC3	rnaseq_rpkm=58.7975045706413	te=3.25954422209611	geneName=RAD21	1
1092	TAAACTTAAGCTTGGTACCGTGGGCTGCGGAGGGAGGGGAGGAGGTTTGAACGAGCCCGCTCTGGGGACCGGGCCGCCTACTCCGCGGGTTTTCTTCTGTTTTCATAGCCAGCCAGAACAGCCACCATGGTGAGCAAGGG	ENST00000522699.1	PC3	rnaseq_rpkm=58.7975045706413	te=3.25954422209611	geneName=RAD21	2
1093	TAAACTTAAGCTTGGTACCGAACAACAACAAATATTGAATAAGCGACCCGGCCTCCTAGGGGGTCGTCGTGGTCCAGACAGTTTAGCAGAACAGCCTCCGCGGCTCCGGGGAGAAGCAAAGCCACCATGGTGAGCAAGGG	ENST00000440274.1	MUSCLE	rnaseq_rpkm=17.7225021338346	te=3.07705223249244	geneName=NDUFS1	2
1094	TAAACTTAAGCTTGGTACCGCAACAACAACAATATTGAATAAGCGACCCGGCCTCCTAGGGGGTCGTCGTGGTCCAGACAGTTTAGCAGAACAGCCTCCGCGGCTCCGGGGAGAAGCAAAGCCACCATGGTGAGCAAGGG	ENST00000440274.1	MUSCLE	rnaseq_rpkm=17.7225021338346	te=3.07705223249244	geneName=NDUFS1	1
1095	TAAACTTAAGCTTGGTACCGAACAACAACAACAAGTCTCCCCTCGCCGCATCCACTCTCCGGCCGGCCGCCTGCCCGCCGCCTCCTCCGTGCGCCCGCCAGCCTCGCCCGCGCCGTCACCGCCACCATGGTGAGCAAGGG	ENST00000373960.3	MUSCLE	rnaseq_rpkm=598.602770504872	te=1.07287729479297	geneName=DES	2
1096	TAAACTTAAGCTTGGTACCGCAACAACAACAACAGTCTCCCCTCGCCGCATCCACTCTCCGGCCGGCCGCCTGCCCGCCGCCTCCTCCGTGCGCCCGCCAGCCTCGCCCGCGCCGTCACCGCCACCATGGTGAGCAAGGG	ENST00000373960.3	MUSCLE	rnaseq_rpkm=598.602770504872	te=1.07287729479297	geneName=DES	1
1097	TAAACTTAAGCTTGGTACCGCAACAACAACAACAACAACAACAACAACAACAACAACAACAACAACAACAACAACAACAACAACAACAACAACAACAGTGTTCTAACTATTAACGCTACGGCCACCATGGTGAGCAAGGG	ENST00000289316.2	PC3	rnaseq_rpkm=15.3634263950654	te=50.00261384666	geneName=HIST1H2BD	1
1098	TAAACTTAAGCTTGGTACCGAACAACAACAACAACAACAACAACAACAACAACAACAACAACAACAACAACAACAACAACAACAACAACAACAACAAGTGTTCTAACTATTAACGCTACGGCCACCATGGTGAGCAAGGG	ENST00000289316.2	PC3	rnaseq_rpkm=15.3634263950654	te=50.00261384666	geneName=HIST1H2BD	2
1099	TAAACTTAAGCTTGGTACCGTTTTTTTCCAGAGGAGAGTACAGGTCGTGCTGCAGTTAGTTCATTGAAAACTCATTTGCTCTTGGAGCAGTCAGGCAGTGACTGCCTTCGGCTTTTTTTCGCCACCATGGTGAGCAAGGG	ENST00000430960.1	HEK293	rnaseq_rpkm=92.7643244266015	te=0.180667621664864	geneName=HMGN5	1
1100	TAAACTTAAGCTTGGTACCGGTTAGTTCATTGAAAACTCATTTGCTCTTGGAGCAGTCAGGCAGTGACTGCCTTCGGCTTTTTTTCTGCTGACTAAGATCTCCTATAGAGAGCTACAACAGCCACCATGGTGAGCAAGGG	ENST00000430960.1	HEK293	rnaseq_rpkm=92.7643244266015	te=0.180667621664864	geneName=HMGN5	2
1101	TAAACTTAAGCTTGGTACCGTCAGCTGACCGAAGAACAGATTGCTGAATTCAAGGAAGCCTTCTCCCTATTTGATAAAGAAGGCGAAGGCACCATCACAACAAAGGAACTTGGAACTGTCGCCACCATGGTGAGCAAGGG	ENST00000553542.1	PC3	rnaseq_rpkm=403.844181395974	te=2.42684377762142	geneName=CALM1	2
1102	TAAACTTAAGCTTGGTACCGGCCGTGCCGTTACTCGTAGTCAGGCGGCGGCGCAGGCGGCGGCGGCGGCATAGCGCACAGCGCGCCTTAGCAGCAGCAGCAGCAGCAGCGGCATCGGAGGGCCACCATGGTGAGCAAGGG	ENST00000553542.1	PC3	rnaseq_rpkm=403.844181395974	te=2.42684377762142	geneName=CALM1	1
1103	TAAACTTAAGCTTGGTACCGGCCGCAGTTTCCTCCGCCGCTGTCGGGCGTGCGGCGCTGAGGGACCCGGGCGAGCGCGCCGCGCACCGCCCCGCCGGCTCGCCTCCCTCGCCGCGTTCCGGCCACCATGGTGAGCAAGGG	ENST00000377685.5	MUSCLE	rnaseq_rpkm=238.556111724472	te=7.32509546807597	geneName=ATP2A2	1
1104	TAAACTTAAGCTTGGTACCGAGCCCCTGGATAGCCTTTCTTGCCGACAGAGGCGGGAGAAATTTGCTACTTCCTGTATACCTTATCCTTCTCCCTTCCCAGTCTAAGATACGAACTATAAGCCACCATGGTGAGCAAGGG	ENST00000380747.1	PC3	rnaseq_rpkm=41.7160724827431	te=3.42310637926889	geneName=HMGN1	2
1105	TAAACTTAAGCTTGGTACCGGCTTCACGCAGGCCTGCGAAGCTGGAGCCCCTGGATAGCCTTTCTTGCCGACAGAGGCGGGAGAAATTTGCTACTTCCTGTATACCTTATCCTTCTCCCTGCCACCATGGTGAGCAAGGG	ENST00000380747.1	PC3	rnaseq_rpkm=41.7160724827431	te=3.42310637926889	geneName=HMGN1	1
1106	TAAACTTAAGCTTGGTACCGTTATTGCGAGGTTGGAGGGAGGCGCAGGCGTTCTCATTCATAGTTCTCCCATCCTGAAAGTTCTGTTCCTCTTTTGTCCAGAAACTGGGCCCTCGTCAGAGCCACCATGGTGAGCAAGGG	ENST00000521533.1	HEK293	rnaseq_rpkm=15.8124030695959	te=3.77764024263686	geneName=DCTN4	1
1107	TAAACTTAAGCTTGGTACCGGCAGCCGGGAAGAGGTTGGGGCGGCGTGAGTTAAGTGAAAAGCGCTCAGAATACAGTAAGTCAAGTGGACTCCCATTATTGTCCCAGTTGTTTAGAAAAAGCCACCATGGTGAGCAAGGG	ENST00000521533.1	HEK293	rnaseq_rpkm=15.8124030695959	te=3.77764024263686	geneName=DCTN4	2
1108	TAAACTTAAGCTTGGTACCGCAACAACAACAACAAGAGGAAGCCATCGCCTGGCCCCGGCTCTCTGGACCTTGTCTCGCTCGGGAGCGGAAACAGCGGCAGCCAGAGAACTGTTTTAATCGCCACCATGGTGAGCAAGGG	ENST00000478267.1	PC3	rnaseq_rpkm=21.5246174977843	te=3.6764084055846	geneName=PLSCR1	1
1109	TAAACTTAAGCTTGGTACCGAACAACAACAACAACGAGGAAGCCATCGCCTGGCCCCGGCTCTCTGGACCTTGTCTCGCTCGGGAGCGGAAACAGCGGCAGCCAGAGAACTGTTTTAATCGCCACCATGGTGAGCAAGGG	ENST00000478267.1	PC3	rnaseq_rpkm=21.5246174977843	te=3.6764084055846	geneName=PLSCR1	2
1110	TAAACTTAAGCTTGGTACCGAACAACAACAACAACAACAACAACAACAACAACAACAACAACAACAACAACAACAACGCCGGGGCCGGGCCGGGCCGGGGGCGCGCGCTCTGCGAGCTGGGCCACCATGGTGAGCAAGGG	ENST00000368234.3	PC3	rnaseq_rpkm=54.2907411251046	te=0.357665151281505	geneName=APOA1BP	2
1111	TAAACTTAAGCTTGGTACCGCAACAACAACAACAACAACAACAACAACAACAACAACAACAACAACAACAACAACAAGCCGGGGCCGGGCCGGGCCGGGGGCGCGCGCTCTGCGAGCTGGGCCACCATGGTGAGCAAGGG	ENST00000368234.3	PC3	rnaseq_rpkm=54.2907411251046	te=0.357665151281505	geneName=APOA1BP	1
1112	TAAACTTAAGCTTGGTACCGGGCGGCGGCGGCGGCGGCAGCTGCTTGGGCGCGGTGCGGTGGTGACTGAGCTACGAGCCTGGCGGCGGGTGTGCGCCGAGCCCCGGCCCGGCCCGGCCCTGCCACCATGGTGAGCAAGGG	ENST00000503216.1	PC3	rnaseq_rpkm=85.5489924154328	te=0.289212459254458	geneName=PRELID1	1
1113	TAAACTTAAGCTTGGTACCGCAACAACAACAACAACAACAACAACAACAACAACAACAACAACAACAACAACAACAACAACAACAACAGGAAGTGGCGTACGGCATCCGCCGGTGGCGTGGCCACCATGGTGAGCAAGGG	ENST00000464330.1	HEK293	rnaseq_rpkm=15.4358464515652	te=2.87814499555101	geneName=TIMM10B	1
1114	TAAACTTAAGCTTGGTACCGAACAACAACAACAACAACAACAACAACAACAACAACAACAACAACAACAACAACAACAACAACAACAAGGAAGTGGCGTACGGCATCCGCCGGTGGCGTGGCCACCATGGTGAGCAAGGG	ENST00000464330.1	HEK293	rnaseq_rpkm=15.4358464515652	te=2.87814499555101	geneName=TIMM10B	2
1115	TAAACTTAAGCTTGGTACCGATAGCTGCTGCCTGTTGGAAAGGCAAAAAAGTCCGCAGGCATAGAGAGTGGAAAGAAGGAACAGCATACTAGGCTGGTTTGAAAAACAATCAATTGCTAGGCCACCATGGTGAGCAAGGG	ENST00000414670.1	PC3	rnaseq_rpkm=234.414733661267	te=5.49560687056039	geneName=ITGB1	2
1116	TAAACTTAAGCTTGGTACCGGAACAGCAGGCCCGAGCCCACCGCGCCGGGCCCCGGACGCCGCGCGGAAAAGATACCTGATCAGAGAAGCAGTTTGAAGTACTAAAGGCTTCTCGATTGGGCCACCATGGTGAGCAAGGG	ENST00000414670.1	PC3	rnaseq_rpkm=234.414733661267	te=5.49560687056039	geneName=ITGB1	1
1117	TAAACTTAAGCTTGGTACCGACGTGATCTATTTTTCAGAACAGCAAGTGGATCGGAAAGAACCTTGACAACACAAAACTCATTTACTAATCGACTGGTTTTGGGTTTCTCTTCTCTGAGTGCCACCATGGTGAGCAAGGG	ENST00000555955.2	HEK293	rnaseq_rpkm=12.9078592530173	te=2.23046101204684	geneName=SIX1	1
1118	TAAACTTAAGCTTGGTACCGTTGGGGCTCAGTTGAAAAGCCTAAACTGCCTCTCGGGAGGTTGGGCGCGGCGAACTACTTTCAGCGGCGCACGGAGACGGCGTCTACGTGAGGGGTCAAAGCCACCATGGTGAGCAAGGG	ENST00000577958.1	PC3	rnaseq_rpkm=332.821236633047	te=2.42581162793657	geneName=UBB	2
1119	TAAACTTAAGCTTGGTACCGCAACAACAACAACAACAACAACAACAACAACAACAACAACAACAACAACAACAACAACAACAACAACAACAACAACAAGGGGACAGCGAGCGTCGCGGCCGCCACCATGGTGAGCAAGGG	ENST00000431556.2	PC3	rnaseq_rpkm=38.7056050603412	te=0.320649352241895	geneName=YIF1A	1
1120	TAAACTTAAGCTTGGTACCGAACAACAACAACAACAACAACAACAACAACAACAACAACAACAACAACAACAACAACAACAACAACAACAACAACAACGGGGACAGCGAGCGTCGCGGCCGCCACCATGGTGAGCAAGGG	ENST00000431556.2	PC3	rnaseq_rpkm=38.7056050603412	te=0.320649352241895	geneName=YIF1A	2
1121	TAAACTTAAGCTTGGTACCGAGTTTCCAGAGCTTTCGAGGAAGGTTTCTTCAACTCAAATTCATCCGCCTGATAATTTTCTTATATTTTCCTAAAGAAGGAAGAGAAGCGCATAGAGGAGGCCACCATGGTGAGCAAGGG	ENST00000577958.1	PC3	rnaseq_rpkm=332.821236633047	te=2.42581162793657	geneName=UBB	1
1122	TAAACTTAAGCTTGGTACCGTCCACCTCTAAGACTCCCACGTGAGTGCGGGCGTCTCCCAGTTCCTGGGCCGGAAACTCAGGTTGAATAATTCATCAAATTACACAACTGAACTCAAGACGCCACCATGGTGAGCAAGGG	ENST00000517771.1	PC3	rnaseq_rpkm=17.3722085161217	te=7.1309293606812	geneName=CPNE3	2
1123	TAAACTTAAGCTTGGTACCGAACAACAACAACAACAACAACAACAAGGTGGCGGCGGAGGCTGCACTGAGCGGGACCTGCGAGCAGCGCGGGCGGCAGCCCGGGGGAAGCGTCCGGGACCGCCACCATGGTGAGCAAGGG	ENST00000502393.1	PC3	rnaseq_rpkm=16.861583199385	te=5.36602918894372	geneName=SFXN1	2
1124	TAAACTTAAGCTTGGTACCGCAACAACAACAACAACAACAACAACAGGTGGCGGCGGAGGCTGCACTGAGCGGGACCTGCGAGCAGCGCGGGCGGCAGCCCGGGGGAAGCGTCCGGGACCGCCACCATGGTGAGCAAGGG	ENST00000502393.1	PC3	rnaseq_rpkm=16.861583199385	te=5.36602918894372	geneName=SFXN1	1
1125	TAAACTTAAGCTTGGTACCGTGGGTACAGGCGCGAGCCACAGGCACGGAAACCTCGCGCCGACCGGGGCCCTAGGCCCGACGACGGCAGTTTGTTTCGACGCCGGACCGCGTAAGAGACGGCCACCATGGTGAGCAAGGG	ENST00000512273.1	PC3	rnaseq_rpkm=59.3100595145703	te=2.8670698157886	geneName=HNRNPH1	2
1126	TAAACTTAAGCTTGGTACCGAGGGTGCGAATTCGTTAGGCAAAAGCTGGGTACAGGCGCGAGCCACAGGCACGGAAACCTCGCGCCGACCGGGGCCCTAGGCCCGACGACGGCAGTTTGTGCCACCATGGTGAGCAAGGG	ENST00000512273.1	PC3	rnaseq_rpkm=59.3100595145703	te=2.8670698157886	geneName=HNRNPH1	1
1127	TAAACTTAAGCTTGGTACCGGCATTCCAACCTTCCAGCCTGCGACCTGCGGAGAAAAAAAATTACTTATTTTCTTGCCCCATACATACCTTGAGGCGAGCAAAAAAATTAAATTTTAACCGCCACCATGGTGAGCAAGGG	ENST00000435534.1	HEK293	rnaseq_rpkm=66.6636100366811	te=3.21703229559818	geneName=TUBB	2
1128	TAAACTTAAGCTTGGTACCGAGAACCTTCCTGCCGTCGCGTTTGCACCTCGCTGCTCCAGCCTCTGGGGCGCATTCCAACCTTCCAGCCTGCGACCTGCGGAGAAAAAAAATTACTTATTGCCACCATGGTGAGCAAGGG	ENST00000435534.1	HEK293	rnaseq_rpkm=66.6636100366811	te=3.21703229559818	geneName=TUBB	1
1129	TAAACTTAAGCTTGGTACCGCTGCCTTCTTGGAGTGGGGAAGAATCTTAAAGGGCAAGGGATTTCTGGTTCCTTAAGAGATCAACTGTCTACACTCACTCACACCTCCTGTCCTGCAGCCGCCACCATGGTGAGCAAGGG	ENST00000521811.1	MUSCLE	rnaseq_rpkm=282.680426031554	te=1.02111447679538	geneName=ENO3	2
1130	TAAACTTAAGCTTGGTACCGGGCTCAGGGATAATTGCGCAGCCTGAGAGGGGGTGAGCTGACACTGTCCCAGCTGCCACCTAGACTCGGAGCTCCATCCAAACCTCCAGCGAAGACATCCGCCACCATGGTGAGCAAGGG	ENST00000521811.1	MUSCLE	rnaseq_rpkm=282.680426031554	te=1.02111447679538	geneName=ENO3	1
1131	TAAACTTAAGCTTGGTACCGAACAACAACAACAACAACAACAACACCGCCTCCTTGAAGCTGCCGCTGTCGCTGCTGCTCGTTCGAGTCGCAGGCGTGTTCCATCCACCACATCAGAACAGCCACCATGGTGAGCAAGGG	ENST00000358990.3	HEK293	rnaseq_rpkm=10.9776963527318	te=3.02218788079692	geneName=ANKRD46	2
1132	TAAACTTAAGCTTGGTACCGAACAACAACAACAACAACAACAACAACAACAAGCCGCCCGGCGCGGAGTGGCTGCCCTGCGCGGGGACACTTAGAGCCCGGTGGGCGGGAGGAAGGCGGCGCCACCATGGTGAGCAAGGG	ENST00000284767.5	MUSCLE	rnaseq_rpkm=159.171905497562	te=0.72074665721943	geneName=PDLIM3	2
1133	TAAACTTAAGCTTGGTACCGCAACAACAACAACAACAACAACAACAACAACAGCCGCCCGGCGCGGAGTGGCTGCCCTGCGCGGGGACACTTAGAGCCCGGTGGGCGGGAGGAAGGCGGCGCCACCATGGTGAGCAAGGG	ENST00000284767.5	MUSCLE	rnaseq_rpkm=159.171905497562	te=0.72074665721943	geneName=PDLIM3	1
1134	TAAACTTAAGCTTGGTACCGCAACAACAACAACAACAACAACAAACCGCCTCCTTGAAGCTGCCGCTGTCGCTGCTGCTCGTTCGAGTCGCAGGCGTGTTCCATCCACCACATCAGAACAGCCACCATGGTGAGCAAGGG	ENST00000358990.3	HEK293	rnaseq_rpkm=10.9776963527318	te=3.02218788079692	geneName=ANKRD46	1
1135	TAAACTTAAGCTTGGTACCGCAGGGGAACAGTAACGCAACCCTGCCAGCTTGCCATTGTAGAAAACTTGAAAGATTGAACACAAAATTGTTTACAAAGGATATCTTGGCAGAGTGCCACCGCCACCATGGTGAGCAAGGG	ENST00000451303.1	PC3	rnaseq_rpkm=18.9584722392186	te=2.80925349505988	geneName=RAB14	2
1136	TAAACTTAAGCTTGGTACCGACTTGCGCCCCTCTCAAGTGCTGGCAGACCACTGTGCTTGCAGACAACGCACCCAAAGGGAAGAATCAGGGGAACAGTAACGCAACCCTGCCAGCTTGCCGCCACCATGGTGAGCAAGGG	ENST00000451303.1	PC3	rnaseq_rpkm=18.9584722392186	te=2.80925349505988	geneName=RAB14	1
1137	TAAACTTAAGCTTGGTACCGCGGCGCAGGAACGACCCTCCTTCCTCTGCCCCGCAGCAGTGCTGAGTAAAGGTTTGGACATATTTGACTCTTTTCCCCCCAGGTTGAATTGACCAAAGCAGCCACCATGGTGAGCAAGGG	ENST00000523519.1	PC3	rnaseq_rpkm=46.07420679747	te=6.12104090856416	geneName=G3BP1	2
1138	TAAACTTAAGCTTGGTACCGACAAAGGGAGCCTCGCCACACGCCCGCGGCCGCCTCGCAGCGCCCGCCAAGAAGCGCCTGGCGGAAGGGCGCACTCTCAGGCCTTCCACCGGCGACCTTCGCCACCATGGTGAGCAAGGG	ENST00000523519.1	PC3	rnaseq_rpkm=46.07420679747	te=6.12104090856416	geneName=G3BP1	1
1139	TAAACTTAAGCTTGGTACCGAGCCGAAGGGGGCGGGGAAAAGTCCGGCTGGGCCGGGACAAAAGCCGGATCCCGGGAAGCTACCGGCTGCTGGGGTGCTCCGGATTTTGCGGGGTTCGTCGCCACCATGGTGAGCAAGGG	ENST00000353196.1	HEK293	rnaseq_rpkm=81.985778050607	te=3.38452063165015	geneName=ACLY	1
1140	TAAACTTAAGCTTGGTACCGTTGTTTCAAGTTGGCCAAATTGACAAGAGCGAGAGGTATACTGCGTTCCATCCCGACCCGGGGCCACGGTACTGGGCCCTGTTTCCCCCTCCTCGGCCCCGCCACCATGGTGAGCAAGGG	ENST00000555357.1	HEK293	rnaseq_rpkm=47.0338144372513	te=0.234650408783552	geneName=CDK2	1
1141	TAAACTTAAGCTTGGTACCGAAGTGAAGGTGGAAGCGGCCGCGGCGGCAGCAGGTCTGTCTCCCAAGTCATTCACCTCGTTGCTGTGTTTTCTCAGACCCCAGAGTCAGAAGGAGTGAGAGCCACCATGGTGAGCAAGGG	ENST00000556008.1	MUSCLE	rnaseq_rpkm=16.0588122452231	te=8.21894762545143	geneName=NDRG2	1
1142	TAAACTTAAGCTTGGTACCGATTCACCTCGTTGCTGTGTTTTCTCAGACCCCAGAGTCAGAAGGAGTGAGAACCCTGACCCCTAATCCCACTGCATCCAGCCAATAGGAGCCCAGCCACCGCCACCATGGTGAGCAAGGG	ENST00000556008.1	MUSCLE	rnaseq_rpkm=16.0588122452231	te=8.21894762545143	geneName=NDRG2	2
1143	TAAACTTAAGCTTGGTACCGGCTGGCGGTGTGGACGCGGAACTCAGCGGAGAAACGCGATTGAGAATTGGAAAAGAAATTGAAATAAATCAGCAGTTTTGAGGCAGAGCCTAAGAGAACTGCCACCATGGTGAGCAAGGG	ENST00000291705.6	HEK293	rnaseq_rpkm=41.0838577863256	te=0.270900194152057	geneName=PRMT2	2
1144	TAAACTTAAGCTTGGTACCGGGCCTGCGTGCACTGCGCTTGCGCGGGTTGAGGGCGGTGGCTCAGGCTCCTGGAAAGGACCGTCCACCCCTCCGCGCTGGCGGTGTGGACGCGGAACTCAGCCACCATGGTGAGCAAGGG	ENST00000291705.6	HEK293	rnaseq_rpkm=41.0838577863256	te=0.270900194152057	geneName=PRMT2	1
1145	TAAACTTAAGCTTGGTACCGAATTTTCCTTTCTGTCTGGTCGGTGGTGGGGAGCGGCAGCTGGCAGAGAGTCAACGCCCAGACGGCTGTGAGATCCCCGAGATTTGCCGTGTTTGACCTCGCCACCATGGTGAGCAAGGG	ENST00000523438.1	MUSCLE	rnaseq_rpkm=20.8200989021097	te=4.02670522091838	geneName=MYOM2	2
1146	TAAACTTAAGCTTGGTACCGGCAGGAGTCAGCTCTGCCTTCCTCGGCTGGAGTGTGGGTGGCTTGGTGAGCCGGTGGTCAGGAATTCTCTCTCCTCCTTGCAATTTTCCTTTCTGTCTGGGCCACCATGGTGAGCAAGGG	ENST00000523438.1	MUSCLE	rnaseq_rpkm=20.8200989021097	te=4.02670522091838	geneName=MYOM2	1
1147	TAAACTTAAGCTTGGTACCGCAACAACAACAACAACAACAACAACAACAACAACAACAACAACAACAACAACAACAACACAGATCTGCCTCTTCTCCAAGAAACTCAACCACTAGTGACAGCCACCATGGTGAGCAAGGG	ENST00000380103.4	PC3	rnaseq_rpkm=13.346558114813	te=6.12198218747494	geneName=SMAGP	1
1148	TAAACTTAAGCTTGGTACCGCAACAACAACAACAACCGACTGTCCCAGACGGGCTGGTGTGGGCTTGGGATCCTCCTGGTGACCTCTCCCGCTAAGGTCCCTCAGCCACTCTGCCCCAAGGCCACCATGGTGAGCAAGGG	ENST00000392233.3	MUSCLE	rnaseq_rpkm=27.6267908080704	te=1.36366384309166	geneName=ATP1A2	1
1149	TAAACTTAAGCTTGGTACCGAACAACAACAACAACCCGACTGTCCCAGACGGGCTGGTGTGGGCTTGGGATCCTCCTGGTGACCTCTCCCGCTAAGGTCCCTCAGCCACTCTGCCCCAAGGCCACCATGGTGAGCAAGGG	ENST00000392233.3	MUSCLE	rnaseq_rpkm=27.6267908080704	te=1.36366384309166	geneName=ATP1A2	2
1150	TAAACTTAAGCTTGGTACCGAACAACAACAACAACAACAACAACAACAACAACAACAACAACAACAACAACAACAACAACAACAACAACAACAACAACAGTGTCAGAACAATCTTGAATCGCCACCATGGTGAGCAAGGG	ENST00000564095.1	MUSCLE	rnaseq_rpkm=23.1212418328502	te=1.03083586993863	geneName=UQCRC2	2
1151	TAAACTTAAGCTTGGTACCGGTGCGCAGCGGCGTAAGTGGGGCCGTGTGCAGACCCGCGTGTGGCGCAGGCAAGGACCCTCAAAATAAACAGCCTCTACCTTGCGAGCCGTCTTCCCCAGGCCACCATGGTGAGCAAGGG	ENST00000512338.1	MUSCLE	rnaseq_rpkm=36.960362903908	te=4.8427668522105	geneName=CNBP	1
1152	TAAACTTAAGCTTGGTACCGAACAACAACAACAACAACAACAACAACAACAACAACAACAACAACAACAACAACAACAACAGATCTGCCTCTTCTCCAAGAAACTCAACCACTAGTGACAGCCACCATGGTGAGCAAGGG	ENST00000380103.4	PC3	rnaseq_rpkm=13.346558114813	te=6.12198218747494	geneName=SMAGP	2
1153	TAAACTTAAGCTTGGTACCGAACAACAACAACAACAACAACAACAACAACAACAACAACAACAACAACAACAACAACAACAACAACAACAACAACAACAAAGACCAGGGCCACTGCAGGCGCCACCATGGTGAGCAAGGG	ENST00000590123.1	PC3	rnaseq_rpkm=21.7025353578609	te=5.40694216326743	geneName=NARS	2
1154	TAAACTTAAGCTTGGTACCGCAACAACAACAACAACAACAACAACAACAACAACAACAACAACAACAACAACAACAACAACAACAACAACAACAACAACAAGACCAGGGCCACTGCAGGCGCCACCATGGTGAGCAAGGG	ENST00000590123.1	PC3	rnaseq_rpkm=21.7025353578609	te=5.40694216326743	geneName=NARS	1
1155	TAAACTTAAGCTTGGTACCGAACAACAACAACAACAACAACAACAACAACAACAACAACAACAACAACAACAACAACAACAACAACAACAACAACAACAACAACACTGCCCGTAGTAGCCGCCACCATGGTGAGCAAGGG	ENST00000472629.1	MUSCLE	rnaseq_rpkm=13.0280341752908	te=2.64693870196822	geneName=NDUFB5	2
1156	TAAACTTAAGCTTGGTACCGCAACAACAACAACAACAACAACAACAACAACAACAACAACAACAACAACAACAACAACAACAACAACAACAACAACAACAACAACCTGCCCGTAGTAGCCGCCACCATGGTGAGCAAGGG	ENST00000472629.1	MUSCLE	rnaseq_rpkm=13.0280341752908	te=2.64693870196822	geneName=NDUFB5	1
1157	TAAACTTAAGCTTGGTACCGCTTTATTGAGGCCAGGCAACAGTTGGCTTTTAGGTCAGATTTTGGAGATCGCCTGTGAAACTGCGTTTTCTTCCAGTCCTTCCCCCAGACACACTTTAAAGCCACCATGGTGAGCAAGGG	ENST00000531369.1	MUSCLE	rnaseq_rpkm=48.1795832972361	te=0.284339081773102	geneName=PDE4DIP	2
1158	TAAACTTAAGCTTGGTACCGATCGAGAAGGAAAGAGATCAGGGCACCACACTGCTCAGGCTTTATTGAGGCCAGGCAACAGTTGGCTTTTAGGTCAGATTTTGGAGATCGCCTGTGAAACGCCACCATGGTGAGCAAGGG	ENST00000531369.1	MUSCLE	rnaseq_rpkm=48.1795832972361	te=0.284339081773102	geneName=PDE4DIP	1
1159	TAAACTTAAGCTTGGTACCGTCCTTTCTCGTTCCCCGGCCATCTTAGCGGCTGCTGTTGGTTGGGGGCCGTCCCGCTCCTAAGGCAGGAAGTTGGTGGCCGCAAAGAAGACGGAAATCTGGCCACCATGGTGAGCAAGGG	ENST00000523172.1	HEK293	rnaseq_rpkm=380.941207637321	te=0.243917305148105	geneName=RPL30	1
1160	TAAACTTAAGCTTGGTACCGGCCATCTTAGCGGCTGCTGTTGGTTGGGGGCCGTCCCGCTCCTAAGGCAGGAAGAAGGTGGCCGCAAAGAAGACGGAAATCTGAAATAGAGTACTAAGCTGCCACCATGGTGAGCAAGGG	ENST00000523172.1	HEK293	rnaseq_rpkm=380.941207637321	te=0.243917305148105	geneName=RPL30	2
1161	TAAACTTAAGCTTGGTACCGGAAGAAACTTTAGAACCACGTTTATTTTAAAAGAACGAATTGGAGAAAACAAATCGATTAAAGCTCACAGCTTCTTGGGTGCTTTCTCACGGGTAAAGCCGCCACCATGGTGAGCAAGGG	ENST00000522267.1	MUSCLE	rnaseq_rpkm=60.0244861059114	te=6.37763073357217	geneName=C8orf22	2
1162	TAAACTTAAGCTTGGTACCGATCACGGACCTACCACTGGCCCTGCGTTTGTGGTGCAGCCTCTCTTCAATCCCTAAGAACTGGTTCTTTCAAAGCTTGTATTTTCTGAAGAAACTTTAGAGCCACCATGGTGAGCAAGGG	ENST00000522267.1	MUSCLE	rnaseq_rpkm=60.0244861059114	te=6.37763073357217	geneName=C8orf22	1
1163	TAAACTTAAGCTTGGTACCGACTCCAGACGGCGGGCCGCCCCCTCTTCCCGCCTTCCTACTACCGGCCCAGGATTAGCGCCCTGGGAGCGCGCGCCCCGCTGCCTCGCCGCCACACTTTCGCCACCATGGTGAGCAAGGG	ENST00000427177.1	HEK293	rnaseq_rpkm=10.1414902344019	te=2.27294073836802	geneName=SEPT9	1
1164	TAAACTTAAGCTTGGTACCGTCCCGCCTTCCTACTACCGGCCCAGGATTAGCGCCCTGGGAGCGCGCGCCCCGCTGCCTCGCCGCCACACTTTCCTGGGAGCGGCGGCCACGGAGGCACCGCCACCATGGTGAGCAAGGG	ENST00000427177.1	HEK293	rnaseq_rpkm=10.1414902344019	te=2.27294073836802	geneName=SEPT9	2
1165	TAAACTTAAGCTTGGTACCGCCTTTTGCGCTGGAGATTCGTGGGCAAGGCTTCTCATTTTCCCAGGCTGCTTCCCCTCCCGGGTGAGGAGCGTCCTGAGACTAAGGAAAGAGCCTGGAAAGCCACCATGGTGAGCAAGGG	ENST00000313382.9	MUSCLE	rnaseq_rpkm=81.7044067089192	te=0.179605568315789	geneName=PDE4DIP	2
1166	TAAACTTAAGCTTGGTACCGGCTCGCGGTTGACAGCTCAGCTGGTGCCGAGCAACTCGTGCCAGCCAGTCGTGTCTCAGCCTGGAGAGTGCGCGCACCGCCGCCCGGGCAGCCGCTGGCTGCCACCATGGTGAGCAAGGG	ENST00000313382.9	MUSCLE	rnaseq_rpkm=81.7044067089192	te=0.179605568315789	geneName=PDE4DIP	1
1167	TAAACTTAAGCTTGGTACCGAAAGCCAACCCGGTTAGAAGGAGAGAGGCCAGGACCAAACCGCAGTAACAAGAGTCCCCACGGCCTCCCAGCCCGGAGCAGCGGGAGCCCCAAGTTTGCCGCCACCATGGTGAGCAAGGG	ENST00000435036.2	HEK293	rnaseq_rpkm=47.7237007372617	te=0.248345488988986	geneName=MTA1	2
1168	TAAACTTAAGCTTGGTACCGCGCTGACCAGCATCATTGAGTACTACTACAAGTGGAAGACCACCGACAGATACGTGCAGCAGAAACGCTTGAAAGCAGCTGAAGCTGAGAGCAAGTTAAAGCCACCATGGTGAGCAAGGG	ENST00000435036.2	HEK293	rnaseq_rpkm=47.7237007372617	te=0.248345488988986	geneName=MTA1	1
1169	TAAACTTAAGCTTGGTACCGACGGGGGCTGGTGAGGCTCACGTTGGAGGGCTTCGCGTCTGCTTCGGAGACCGTAAGGCTGTCATCAGCTGTGGACGGGAGCCTTCTGAAGGGAAGCACTGCCACCATGGTGAGCAAGGG	ENST00000409105.1	HEK293	rnaseq_rpkm=16.9827588877617	te=2.19206803326881	geneName=MCFD2	1
1170	TAAACTTAAGCTTGGTACCGCTGGGAAGGTAAGTGGAGGGCACAGGGAGCCCGGCCTGGCCAGGGCGGAGCGGCGCCCAGTAGGGACCCATTCATTGTGCCGGCGCCTCACTGGGCACGGGCCACCATGGTGAGCAAGGG	ENST00000392541.3	MUSCLE	rnaseq_rpkm=41.0441848265026	te=0.59881375390024	geneName=ATP5G3	1
1171	TAAACTTAAGCTTGGTACCGGAAAGGTCACAGCGCGGCAGCGGGTCTGGCTGGCGGCAGCGGCGGGAGGGAGCCGAGAGACCCGAGTGCACGTGTGGAGAAGCGGCGGCACAAGCGCGGCGCCACCATGGTGAGCAAGGG	ENST00000478020.1	PC3	rnaseq_rpkm=91.4529781553999	te=4.10905366460818	geneName=NAA50	1
1172	TAAACTTAAGCTTGGTACCGGGGCTGAGCGGTGGGGCCCGGGCGGGGTGCGCGGGCCCCGTCGCCGGGTCTGGGGCCCTGAGCAGTGAAAGGAAATACTTTGACAGATTTCCAAGAACTTGCCACCATGGTGAGCAAGGG	ENST00000446044.1	PC3	rnaseq_rpkm=42.1992332806947	te=0.257722854142952	geneName=MAPKAPK3	1
1173	TAAACTTAAGCTTGGTACCGTGGCCTGCCTGTACCCACGAGCCCTAACATCCAGCCGTCCCCAGCTCACGAGACAGGGCAGGGCATTGTTCATCCACTGACCGACCTCAGCAGCCCCGGCGCCACCATGGTGAGCAAGGG	ENST00000373416.1	PC3	rnaseq_rpkm=47.5429441801791	te=0.330347890397139	geneName=PHC2	2
1174	TAAACTTAAGCTTGGTACCGCATCTGCCTGCCCTTCTGCCATCCGAGCGCCCTGACTGCGCCACACTGCAGGCCATCGAGAATCAGCTGCCAGTCCCACATACATCTAGCAGTGCCTGTGGCCACCATGGTGAGCAAGGG	ENST00000373416.1	PC3	rnaseq_rpkm=47.5429441801791	te=0.330347890397139	geneName=PHC2	1
1175	TAAACTTAAGCTTGGTACCGGTCCTTGTCAGAGCACCTTGGGTGTCCCTTTGAAAGTATCTCCTACAGGTGCCACTAGAAGCGCCAGGCTGGGGCCGCCTCTGAGCGCCCCGCGGGGGCCGCCACCATGGTGAGCAAGGG	ENST00000446044.1	PC3	rnaseq_rpkm=42.1992332806947	te=0.257722854142952	geneName=MAPKAPK3	2
1176	TAAACTTAAGCTTGGTACCGGACTCGAATCCCGTTGCCGACTCGCGCTCTCGGCTTCTGCTCCGGGGCTTCTTCCCTGCCCGCCCGGGGCCCTGACCGTGGCTTCTTCCCCGGCCTGATCGCCACCATGGTGAGCAAGGG	ENST00000338624.6	PC3	rnaseq_rpkm=48.4828693994515	te=0.243311563822801	geneName=MBOAT7	1
1177	TAAACTTAAGCTTGGTACCGATTTCTGGCGGCGCCGGCGCCATTTTGCTGGAGCCTGCGACCGAGTGGGAGTGGAGTGGAGCGGCTGTGGTTGCCGACTCTTTCCTCTTCCCCACGGTCCGCCACCATGGTGAGCAAGGG	ENST00000392502.4	HEK293	rnaseq_rpkm=46.1850067566386	te=2.1936074942538	geneName=TRA2A	1
1178	TAAACTTAAGCTTGGTACCGCACTCGATCCAGATCCCACTCTCACTCTCATAGGAGACGATCTCGAAGTAGATCATATACACCAGAATACCGGCGGCGAAGGAGCCGAAGCCATTCTCCAGCCACCATGGTGAGCAAGGG	ENST00000392502.4	HEK293	rnaseq_rpkm=46.1850067566386	te=2.1936074942538	geneName=TRA2A	2
1179	TAAACTTAAGCTTGGTACCGCAACAACAACAACAACAACCAACCATATCCAGCCTTTGCCGAATACATCCTATCTGCCACACATCCAGCGTGAGGTCCCTCCAGCTACAAGGTGGGCACCGCCACCATGGTGAGCAAGGG	ENST00000345434.3	MUSCLE	rnaseq_rpkm=491.171942184739	te=2.08326465078077	geneName=FHL1	1
1180	TAAACTTAAGCTTGGTACCGAACAACAACAACAACAAGCTCGCACTCCCGCTCCTCCGCCCGACCGCGCGCTCGCCCCGCCGCTCCTGCTGCAGCCCCAGGGCCCCTCGCCGCCGCCACCGCCACCATGGTGAGCAAGGG	ENST00000560445.1	MUSCLE	rnaseq_rpkm=159.342776203946	te=11.2261436162975	geneName=TPM1	2
1181	TAAACTTAAGCTTGGTACCGCAACAACAACAACAACAGCTCGCACTCCCGCTCCTCCGCCCGACCGCGCGCTCGCCCCGCCGCTCCTGCTGCAGCCCCAGGGCCCCTCGCCGCCGCCACCGCCACCATGGTGAGCAAGGG	ENST00000560445.1	MUSCLE	rnaseq_rpkm=159.342776203946	te=11.2261436162975	geneName=TPM1	1
1182	TAAACTTAAGCTTGGTACCGCGCCAGGTTCCGGCCGCGGCCACCCTCCGCCGTCCAGGGCCCCTCCGTCTCGGCCCCGGGACCCCGGCTCCCCGCCAGCCCCGGCCCCGGCCCCGGCACCGCCACCATGGTGAGCAAGGG	ENST00000309083.6	HEK293	rnaseq_rpkm=87.1110522673307	te=0.198787795573588	geneName=PTMS	2
1183	TAAACTTAAGCTTGGTACCGGGCAGCTCTGCTGGTGCGGGGGCGGCGAGCCCGGGATCGAGCTACCGCGGCCGAGCGCGCCGGCCACCGCCTGCACCGCCCTTCCGCCCGCCCTCCGGACGCCACCATGGTGAGCAAGGG	ENST00000309083.6	HEK293	rnaseq_rpkm=87.1110522673307	te=0.198787795573588	geneName=PTMS	1
1184	TAAACTTAAGCTTGGTACCGAACAACAACAACAACAACACAACCATATCCAGCCTTTGCCGAATACATCCTATCTGCCACACATCCAGCGTGAGGTCCCTCCAGCTACAAGGTGGGCACCGCCACCATGGTGAGCAAGGG	ENST00000345434.3	MUSCLE	rnaseq_rpkm=491.171942184739	te=2.08326465078077	geneName=FHL1	2
1185	TAAACTTAAGCTTGGTACCGCAACAAAAGTCCCGGGCGCTAGCCCACCTCCCACCCGCCTCTTGGCTCCTCTCCTCTAGGCCGTCGCTTTCGGGTTCTCTCATCGCTTCGTCGTTCGCCAGCCACCATGGTGAGCAAGGG	ENST00000509731.1	PC3	rnaseq_rpkm=15.1861502504099	te=5.04738213074643	geneName=TARS	1
1186	TAAACTTAAGCTTGGTACCGAACAACAAGTCCCGGGCGCTAGCCCACCTCCCACCCGCCTCTTGGCTCCTCTCCTCTAGGCCGTCGCTTTCGGGTTCTCTCATCGCTTCGTCGTTCGCCAGCCACCATGGTGAGCAAGGG	ENST00000509731.1	PC3	rnaseq_rpkm=15.1861502504099	te=5.04738213074643	geneName=TARS	2
1187	TAAACTTAAGCTTGGTACCGCAACAACAACAACAACAACAACAACAACAATTTGAAGGGTTTCTTGTAGAGAGAAAAGCACATTTTGACGTACATTTGATTCAAGTGCAGGGTGTCTTTTGCCACCATGGTGAGCAAGGG	ENST00000419090.1	PC3	rnaseq_rpkm=124.731299706224	te=2.81999715483785	geneName=BZW1	1
1188	TAAACTTAAGCTTGGTACCGAACAACAACAACAACAACAACAACAACAAATTTGAAGGGTTTCTTGTAGAGAGAATTGCACATTTTGACGTACATTTGATTCAAGTGCAGGGTGTCTTTTGCCACCATGGTGAGCAAGGG	ENST00000419090.1	PC3	rnaseq_rpkm=124.731299706224	te=2.81999715483785	geneName=BZW1	2
1189	TAAACTTAAGCTTGGTACCGGCTACTGCAGCACTGGGGTGTCAGTTGTTGGTCCGACCCAGAACGCTTCAGTTCTGCTCTGCAAGGATATATAATAACTGATTGGTGTGCCCGTTTAATAGCCACCATGGTGAGCAAGGG	ENST00000351839.3	HEK293	rnaseq_rpkm=22.0738779009912	te=2.42447336923512	geneName=HNRNPK	1
1190	TAAACTTAAGCTTGGTACCGTGCGTCCCCGCGTGTGTGCGCCTAATCTCAGGTGGTCCACCCGAGACCCCTTGAGCACCAACCCTAGTCCCCCGCGCGGCCCCTTATTCGCTCCGACAAGGCCACCATGGTGAGCAAGGG	ENST00000335895.8	HEK293	rnaseq_rpkm=43.4594053862181	te=2.69621878498884	geneName=BTF3	2
1191	TAAACTTAAGCTTGGTACCGCTTGAAGGAAGTGGCCTTGTGTCACTTCCGGCCTCCCTTTAGCTGCCATCTTGCGTCCCCGCGTGTGTGCGCCTAATCTCAGGTGGTCCACCCGAGACCCGCCACCATGGTGAGCAAGGG	ENST00000335895.8	HEK293	rnaseq_rpkm=43.4594053862181	te=2.69621878498884	geneName=BTF3	1
1192	TAAACTTAAGCTTGGTACCGAACAACAACAACAACAACAACAACAACAACAACAACAACAACAACAACAATTGCCGGTGCCGCCGCCACCGCTGTCTGTGCGCCCACCTCTGCTGCTACCGCCACCATGGTGAGCAAGGG	ENST00000577450.1	HEK293	rnaseq_rpkm=13.0923924777561	te=2.23355004263564	geneName=DRG2	2
1193	TAAACTTAAGCTTGGTACCGGAATTAGTTGCAGAATCTCCTGGTCCCAGGCCCCATTACATACTACGGGGGTAGCTGCCTCTGGCCCCTGCATCACCCTCTAACCCGGAGACTTGGACTTGCCACCATGGTGAGCAAGGG	ENST00000568434.1	PC3	rnaseq_rpkm=63.8686090531525	te=0.35657009401761	geneName=DCTPP1	1
1194	TAAACTTAAGCTTGGTACCGCAACAACAACAACAACAACAACAACAACAACAACAACAACAACAACAACATTGCCGGTGCCGCCGCCACCGCTGTCTGTGCGCCCACCTCTGCTGCTACCGCCACCATGGTGAGCAAGGG	ENST00000577450.1	HEK293	rnaseq_rpkm=13.0923924777561	te=2.23355004263564	geneName=DRG2	1
1195	TAAACTTAAGCTTGGTACCGCAACAACAACAACATCTCCGAGTCAGTTCCGCGGTAGAGGTGACCTGACTCTCTGAGGCTCATTTTGCAGTTGTTGAAATTGTCCCCGCAGTTTTCAATCGCCACCATGGTGAGCAAGGG	ENST00000409908.1	MUSCLE	rnaseq_rpkm=45.507839994919	te=0.509756289227509	geneName=MDH1	1
1196	TAAACTTAAGCTTGGTACCGAACAACAACAACAACAACAACAACAACAACAACAACAACAACAACAACAACAACAAGGGCGGCCGCCGGGTTGAGCTGCGGCACACGTGCGACGGCCGTGGCCACCATGGTGAGCAAGGG	ENST00000456705.1	HEK293	rnaseq_rpkm=15.0485569053774	te=3.15343380290663	geneName=PWP2	2
1197	TAAACTTAAGCTTGGTACCGGCTTCCAGGTGTTCCGCGGGGTGCTGGAGGAGCAGTGCCGCTGGCTGGACCCCGACACGTAGGCGCCGCCCTCCTGCCTCCGGACCCTTCCCGCTCCCGGGCCACCATGGTGAGCAAGGG	ENST00000590266.1	PC3	rnaseq_rpkm=17.0578326342139	te=3.08014017739748	geneName=SCAMP4	1
1198	TAAACTTAAGCTTGGTACCGCCCTCTGTCTCGCGGGCCGGGAAACTGCTCTGTTGGGAAAATAAACAGCCCAAAACCAAGCGGCTGCAGGCTTCAGCCTGCGCTGGTTGGTGAAACAGAGGCCACCATGGTGAGCAAGGG	ENST00000590266.1	PC3	rnaseq_rpkm=17.0578326342139	te=3.08014017739748	geneName=SCAMP4	2
1199	TAAACTTAAGCTTGGTACCGAGGCTGACTAAAATACATAAATAGTACGTGAATTCTTTCGGGCCAGGGATCTGGGCCTACTTTGCCTGCATCATATTACCAGCATCTCAATTGTGTCTGGGCCACCATGGTGAGCAAGGG	ENST00000557437.1	PC3	rnaseq_rpkm=25.8309184259353	te=5.74522491622853	geneName=SEC23A	1
1200	TAAACTTAAGCTTGGTACCGAGGAGAGTCAGGCCAAAGGGGCCGCAGTTCTTTCTTTTTTTTTTCTTTATTCTTATTTTTGGAGACAGGGTCTCGCTCTGTTGCCCAGGCTGGAGTGCGGGCCACCATGGTGAGCAAGGG	ENST00000310483.6	PC3	rnaseq_rpkm=35.1716431645733	te=0.35447291576462	geneName=SLC39A1	1
1201	TAAACTTAAGCTTGGTACCGACCCCAACACCATTATCGAGGCCCTGCGGGGCACTATCGACCCAGCCCTGCGTGAGGCCGCGGAGCGCCAGCTCAATCAAGTGTTATCTATCTGAAAAAAGCCACCATGGTGAGCAAGGG	ENST00000527431.1	PC3	rnaseq_rpkm=31.3522425577947	te=3.6959287824817	geneName=IPO7	2
1202	TAAACTTAAGCTTGGTACCGCTTTCGCGCCGGTTGCCGCTGCGGAGCGCGGCGGGTCCTTGTGCGCAGTGAGTGGCGCTATTCCTGGCCCAGTAGCACCCGAGCCCCGGGTTTGACCGAGGCCACCATGGTGAGCAAGGG	ENST00000527431.1	PC3	rnaseq_rpkm=31.3522425577947	te=3.6959287824817	geneName=IPO7	1
1203	TAAACTTAAGCTTGGTACCGGCTCCTAACTGACGTCACTCCCGGTCTGTCCCCGCCCACTCGGTGCTGCCATTGGCAGTCGGTCGTGGGTCTGAGAGTCACTGGAGCTACCAGAAGCATCGCCACCATGGTGAGCAAGGG	ENST00000310483.6	PC3	rnaseq_rpkm=35.1716431645733	te=0.35447291576462	geneName=SLC39A1	2
1204	TAAACTTAAGCTTGGTACCGCCCAGCTGCCACCTAGACTCGGAGCTCCATCCAAACCTCCAGCGAAGACATCCCAGGTCGGGTGAATCTTCCAGCCCTGGGGGTGGAGGTAGTAAAGGCCGCCACCATGGTGAGCAAGGG	ENST00000323997.6	MUSCLE	rnaseq_rpkm=204.60492535458	te=0.719882945703544	geneName=ENO3	2
1205	TAAACTTAAGCTTGGTACCGGCGCAGCCTGAGAGGGGGTGAGCTGACACTGTCCCAGCTGCCACCTAGACTCGGAGCTCCATCCAAACCTCCAGCGAAGACATCCCAGGTCGGGTGAATCGCCACCATGGTGAGCAAGGG	ENST00000323997.6	MUSCLE	rnaseq_rpkm=204.60492535458	te=0.719882945703544	geneName=ENO3	1
1206	TAAACTTAAGCTTGGTACCGTCAGCCCCAGGAAATCAGCCCCCCTCCTACTGCCAACCTGGACCGGTCGAATCATAAGGTGTACGAGAATCTGACGGGCCTGGTGAAAGCTGTCATCGAGGCCACCATGGTGAGCAAGGG	ENST00000517712.1	PC3	rnaseq_rpkm=48.4992607997218	te=0.345481786812417	geneName=PTK2	2
1207	TAAACTTAAGCTTGGTACCGTCCAGAGATTGAGAGAGTCAAACGCAATCAAGAGAACTTTAGCTCGGTTTTGTACAAAGAAAATTTGGGGAAAGGAATCCCAACACCTATCACTCCAGAGGCCACCATGGTGAGCAAGGG	ENST00000397336.2	MUSCLE	rnaseq_rpkm=402.125278143336	te=1.38776739000622	geneName=NEB	2
1208	TAAACTTAAGCTTGGTACCGAGTGGGCTTTGCGAGTCTGAACGTTGGCGGGGCTAGGCTCGTTAACTGCCGAGAGCCTCCGGGTTTGCGGTGGAGGACGCTGAGGCCCGTGGGGGGCAGGGCCACCATGGTGAGCAAGGG	ENST00000452865.1	HEK293	rnaseq_rpkm=47.3404269407674	te=0.26667423970253	geneName=MTX2	1
1209	TAAACTTAAGCTTGGTACCGGGGGCTAGGCTCGTTAACTGCCGAGAGCCTCCGGGTTTGCGGTGGAGGACGCTGAGGCCCGTGGGGGGCAGGCACCCGGGCGCCGGGCCTCCCAGCCGACGCCACCATGGTGAGCAAGGG	ENST00000452865.1	HEK293	rnaseq_rpkm=47.3404269407674	te=0.26667423970253	geneName=MTX2	2
1210	TAAACTTAAGCTTGGTACCGTCAGGAGGAAAGGCATCCCAGACAGTTTTGAAGTTTTCAAAGACTGGCTCTGCTGTTAAGAAGTTGTACTTAAAGCGGAGGAGCTAAGCCACCTGCCAAAGCCACCATGGTGAGCAAGGG	ENST00000313961.5	MUSCLE	rnaseq_rpkm=17.1604933040492	te=1.42118612697766	geneName=RGS5	2
1211	TAAACTTAAGCTTGGTACCGGAGTGTTGTGATAAGAGCAGTTGAAAGCCTTTTGCCACAGTAGTGCCTGTAGCAGAGAAAGGATTCCCTCCTCCACCTCAGGGCCCACTGCTGCTGCTCTGCCACCATGGTGAGCAAGGG	ENST00000313961.5	MUSCLE	rnaseq_rpkm=17.1604933040492	te=1.42118612697766	geneName=RGS5	1
1212	TAAACTTAAGCTTGGTACCGCCCCTGCCCCTCGCCGCCCGCCGCCTGCCTGGGCCGGGCCGAGGATCCGGCGCAGCGCCTCGGCGGCCAGGCTTGCTCCCCTCCGGCACGCCTGCTAACTGCCACCATGGTGAGCAAGGG	ENST00000269593.4	PC3	rnaseq_rpkm=261.541674119605	te=0.333221747039858	geneName=IGFBP4	1
1213	TAAACTTAAGCTTGGTACCGGCCAGGCGCTGCCGCCGTGTGCCCTCCGCCGCTCGCCCGCGCGCCCGCGCTCCCCGCCTGCGCCCAGCGCCCCGCGCCCGCGCCCAGTCCTCGGGCGGTCGCCACCATGGTGAGCAAGGG	ENST00000269593.4	PC3	rnaseq_rpkm=261.541674119605	te=0.333221747039858	geneName=IGFBP4	2
1214	TAAACTTAAGCTTGGTACCGCAACAACAACAACAACAACAACAACAACAACAACAACAACAACAACAACAACAACAACAACAACAACAACAACAATTTTTTCTTTTTTCCGGCGTTCAAGGCCACCATGGTGAGCAAGGG	ENST00000394333.1	HEK293	rnaseq_rpkm=341.797632528088	te=0.16461263859173	geneName=RPL23	1
1215	TAAACTTAAGCTTGGTACCGAACAACAACAACAACAACAACAACAACAACAACAACAACAACAACAACAACAACAACAACAACAACAACAACAACTTTTTTCTTTTTTCCGGCGTTCAAGGCCACCATGGTGAGCAAGGG	ENST00000394333.1	HEK293	rnaseq_rpkm=341.797632528088	te=0.16461263859173	geneName=RPL23	2
1216	TAAACTTAAGCTTGGTACCGAACAACAACAACAACAAGCTCTGTAGCACCCAGGAGCGGGGAAGCGAAGTGCGAGAGACCCCGGACCCCAGCGCTGTCTCTTCCCGCCGCCCGAACCACCGCCACCATGGTGAGCAAGGG	ENST00000538964.1	HEK293	rnaseq_rpkm=45.9381267093985	te=2.23817300355013	geneName=CNN3	2
1217	TAAACTTAAGCTTGGTACCGCAACAACAACAACAACAGCTCTGTAGCACCCAGGAGCGGGGAAGCGAAGTGCGAGAGACCCCGGACCCCAGCGCTGTCTCTTCCCGCCGCCCGAACCACCGCCACCATGGTGAGCAAGGG	ENST00000538964.1	HEK293	rnaseq_rpkm=45.9381267093985	te=2.23817300355013	geneName=CNN3	1
1218	TAAACTTAAGCTTGGTACCGGAGCTGGGTTGCCATTAGGGGACTCCTGAGGTCCTATCTCCAGGCTGCGGTGACTGCACTTTCCCTGGAGTGGAAGCTGCTGGAAGGCGGACCGGCCGCCGCCACCATGGTGAGCAAGGG	ENST00000545797.2	HEK293	rnaseq_rpkm=11.6541723537029	te=2.19949576177677	geneName=DAPK3	2
1219	TAAACTTAAGCTTGGTACCGGGCGGTGGCCAGCGCGGCGGCGCCGGCCGTATTCTCCGGGCTGCGGAGGGTAAAGAGCGGGCTCGGGCCGAGGCTGGAGGGCTGGGTGGGGCCAGAGCGGGCCACCATGGTGAGCAAGGG	ENST00000545797.2	HEK293	rnaseq_rpkm=11.6541723537029	te=2.19949576177677	geneName=DAPK3	1
1220	TAAACTTAAGCTTGGTACCGGCTGATTTGATCGAGGAGCGCGGTTACCGGACGGGCTGGGTCTAAGGTCGCTCCGCGGGCCGCTCCGCCGGCTGGTGCTTTTTTATCAGGGCAAGCTGTGGCCACCATGGTGAGCAAGGG	ENST00000326298.4	HEK293	rnaseq_rpkm=50.5539260330839	te=0.230122967161933	geneName=CCNC	1
1221	TAAACTTAAGCTTGGTACCGATTTGATCGAGGAGCGCGGTTACCGGACGGGCTGGGTCTATCGTCGCTCCGCGGGCCGCTCCGCCGGCTGGTGCTTTTTTATCAGGGCAAGCTGTGTTCCGCCACCATGGTGAGCAAGGG	ENST00000326298.4	HEK293	rnaseq_rpkm=50.5539260330839	te=0.230122967161933	geneName=CCNC	2
1222	TAAACTTAAGCTTGGTACCGGAGCCGGCGCGGGGCAGGGAGTGGGCTGCAGTGACAGCCGGCGGCGGAGCGGCCGGTCCACGGAGGAGAATTCAGCTTAGAGAACTATCAACACAGGACAGCCACCATGGTGAGCAAGGG	ENST00000507295.1	MUSCLE	rnaseq_rpkm=18.5532881962544	te=1.16753939456718	geneName=ACSL1	2
1223	TAAACTTAAGCTTGGTACCGGCAACCAGCGGGCCGAGGCGGCGGCGCCAGCGGCGCCTTAAATAGCATCCAGAGCCGGCGCGGGGCAGGGAGTGGGCTGCAGTGACAGCCGGCGGCGGAGGCCACCATGGTGAGCAAGGG	ENST00000507295.1	MUSCLE	rnaseq_rpkm=18.5532881962544	te=1.16753939456718	geneName=ACSL1	1
1224	TAAACTTAAGCTTGGTACCGTTTCTGCCCGGGTTCCCGCAATCACACCTTCTACACGTCGTCTTCCCAGAAGACGGCAAAGTAGTACGTCCTGGTTCCTTTTGAAGACAGATAAAAAGAAGCCACCATGGTGAGCAAGGG	ENST00000553535.1	HEK293	rnaseq_rpkm=12.9078592530173	te=2.23046101204684	geneName=SIX1	2
1225	TAAACTTAAGCTTGGTACCGAATCTCTCTGCCTGAGCCCCAGGCCTATTCAGACCTCGCGGGGAGCGGCGTCCCCCAGGAGCAGTTACGCGATCTATTGGATTAAGCGGGAGGAAAAATCGCCACCATGGTGAGCAAGGG	ENST00000553535.1	HEK293	rnaseq_rpkm=12.9078592530173	te=2.23046101204684	geneName=SIX1	1
1226	TAAACTTAAGCTTGGTACCGAACAACAACAACAACAACAACAACAACAACAACAAGTGCATTGTGCTTCCGCTCGGGGAAAGACCGCTTCCGGTGCTTCCGTCGCTCCTTGCCGGGCATAGCCACCATGGTGAGCAAGGG	ENST00000263084.5	HEK293	rnaseq_rpkm=42.4297548229979	te=0.262007323618669	geneName=OVCA2	2
1227	TAAACTTAAGCTTGGTACCGCGTTCGATCGAGTAGGGTCCCAGACCGTTGTCCCGAAGAGCGAGATCGAGCTTGGCCCCCTCCCCCCCCTCCTTCCCTCCCTCCTTCCTTCCGCCGCAACGCCACCATGGTGAGCAAGGG	ENST00000370025.4	HEK293	rnaseq_rpkm=58.0260729079499	te=0.271304593357383	geneName=PRPF38B	2
1228	TAAACTTAAGCTTGGTACCGAACAACAACAACAACAACAACAACAACAACAACAACAACAACGACCGGAATTGCCGGTGCCGCCGCCACCGCTGTCTGTGCGCCCACCTCTGCTGCTACCGCCACCATGGTGAGCAAGGG	ENST00000580055.1	HEK293	rnaseq_rpkm=14.2202431748592	te=2.23142315969977	geneName=DRG2	2
1229	TAAACTTAAGCTTGGTACCGCAACAACAACAACAACAACAACAACAACAACAACAACAACAAGACCGGAATTGCCGGTGCCGCCGCCACCGCTGTCTGTGCGCCCACCTCTGCTGCTACCGCCACCATGGTGAGCAAGGG	ENST00000580055.1	HEK293	rnaseq_rpkm=14.2202431748592	te=2.23142315969977	geneName=DRG2	1
1230	TAAACTTAAGCTTGGTACCGGGGCAGTTGGCGGAAGAGATCGAGCTCCCTGGCTGCCGGCTCGCCTTCTGCGTGGAGTTCTCGCGGTCTGGGTTTCGCTGTCTGCTCTTGGCCCGGGGTCGCCACCATGGTGAGCAAGGG	ENST00000370025.4	HEK293	rnaseq_rpkm=58.0260729079499	te=0.271304593357383	geneName=PRPF38B	1
1231	TAAACTTAAGCTTGGTACCGAAGGGCGCTCCGCGAGCCCGTCTCTCCTCGAAAGAAAGGAAACAACCTCCGGCGACAGAGCCCCGCTCTCAGGCACTGCTGGAGAACCGAGACCGACTTCGCCACCATGGTGAGCAAGGG	ENST00000332070.3	HEK293	rnaseq_rpkm=32.7153420198021	te=2.4253731387193	geneName=PHF6	1
1232	TAAACTTAAGCTTGGTACCGGAGAAGTGGCCGAGGAGAGTGGGGGGGCTGGTGACATCAGCCCCTCGGAAAGGATCGGAGCGGTGCTGGAGAATCTGGTAAAAGCACCATTGTGAAGCAGGCCACCATGGTGAGCAAGGG	ENST00000603546.1	MUSCLE	rnaseq_rpkm=72.7627066027915	te=0.729316447669806	geneName=GNAS	2
1233	TAAACTTAAGCTTGGTACCGAGATTTGTTGGGAGAGGGAAAGAGGGGAAGAAAGGGGCGAGGAGAGGAGGGGGTGACGCTGGGGGGCGCCGTGGTGGCGGAGGGGGCCTCGCCAAAGGGAGCCACCATGGTGAGCAAGGG	ENST00000603546.1	MUSCLE	rnaseq_rpkm=72.7627066027915	te=0.729316447669806	geneName=GNAS	1
1234	TAAACTTAAGCTTGGTACCGAACAACAACAACAACAACAACAACAACATCTGACCGGAAGGGCTCCTCACGGACGCCGTCCCTCCTCGGCGCGGCCTGAGCGCCCGGCCCGACCCCGGCCGCCACCATGGTGAGCAAGGG	ENST00000535872.1	HEK293	rnaseq_rpkm=48.632445905863	te=0.253262346691115	geneName=LAMTOR1	2
1235	TAAACTTAAGCTTGGTACCGCAACAACAACAACAACAACAACAACAAATCTGACCGGAAGGGCTCCTCACGGACGCCGTCCCTCCTCGGCGCGGCCTGAGCGCCCGGCCCGACCCCGGCCGCCACCATGGTGAGCAAGGG	ENST00000535872.1	HEK293	rnaseq_rpkm=48.632445905863	te=0.253262346691115	geneName=LAMTOR1	1
1236	TAAACTTAAGCTTGGTACCGCAACAACAACAACAACAACAACAACAACAACAACAACAACAACAACAACAAGCCTTTCTCCGCTGGCAACGGCGCCGCTCCCCGCTCCTCCTCCCCAGCCGCCACCATGGTGAGCAAGGG	ENST00000557659.1	PC3	rnaseq_rpkm=230.158114906271	te=2.47181995548854	geneName=CNIH	1
1237	TAAACTTAAGCTTGGTACCGTTGCTGTCTTCCATTGGAGTGACTGAATTTCTACATCACGGCTTTTTGACAAGACTTAAAACCTGTCTTGGATAGAGAATATTTAGCCATTTACCTAAAAGCCACCATGGTGAGCAAGGG	ENST00000513174.1	HEK293	rnaseq_rpkm=79.1844221194347	te=0.280339270175894	geneName=LYAR	2
1238	TAAACTTAAGCTTGGTACCGGAGGTGAGGGGTGGTGGCCCAGAGGTCCGACCTGGGAGGCTGGGGCTCAGAGAGTGAGTAGGGGAGGGACGGGATTTCCACCGTCAGCCCCTCTGGGTTAGCCACCATGGTGAGCAAGGG	ENST00000513174.1	HEK293	rnaseq_rpkm=79.1844221194347	te=0.280339270175894	geneName=LYAR	1
1239	TAAACTTAAGCTTGGTACCGCAACCCAGAGAAGCCTGGACCCACACGCGGGCTAGATCCAGAGACAGTGTCCAGTGCTCCAGCCTAGGAGTCTACGGGGACCGCCTCCCGCGCCGCCACCGCCACCATGGTGAGCAAGGG	ENST00000368221.1	PC3	rnaseq_rpkm=71.1232777195399	te=2.98904537840523	geneName=CRABP2	1
1240	TAAACTTAAGCTTGGTACCGCGGACCCTCCCGCGGCCGACTGGAGGCCCGGAGCAGGGGCGGAGTTTCCGGCGGCAGCGCCACTCGGGCGTCGGGTGACGCTAGGCGGACGGACCATCAAGCCACCATGGTGAGCAAGGG	ENST00000449723.3	HEK293	rnaseq_rpkm=21.8090766905445	te=2.50224773552534	geneName=DAZAP2	1
1241	TAAACTTAAGCTTGGTACCGGCGGACGGACCATCAAGTGACACGGAAGTAGCTCCGAACAGGAAGAGGACGAAAAAAATAACCGTCCGCGACGCCGAGACAAACCGGACCCGCAACCACCGCCACCATGGTGAGCAAGGG	ENST00000449723.3	HEK293	rnaseq_rpkm=21.8090766905445	te=2.50224773552534	geneName=DAZAP2	2
1242	TAAACTTAAGCTTGGTACCGAGAGCACATCCGGTGTTAGAAGCGCTGGTAGGCCTTGGAGAGGCGGGTTAGGAAGAGACAGGGTTTCGCCGTGTTGGCCAGACTGGTCTCGAACTCCTGAGCCACCATGGTGAGCAAGGG	ENST00000548894.1	PC3	rnaseq_rpkm=131.66643155885	te=3.04339466356051	geneName=TMBIM6	1
1243	TAAACTTAAGCTTGGTACCGTTGTAAGCCATCGCAAATCAAGGAGTGTACCGATTGAGTATCAATTTCTCCCAGTGATAGGTCAACCCTGAGTGGAGACTGCTGCACGGACTCTGGAACCGCCACCATGGTGAGCAAGGG	ENST00000548894.1	PC3	rnaseq_rpkm=131.66643155885	te=3.04339466356051	geneName=TMBIM6	2
1244	TAAACTTAAGCTTGGTACCGGAGGATCTCCGGGGCGCGGGGCGCGGGCTGGGGCCCAGTGAGGCTTGGCAGGCTGTGCGCGGACCGCGCCCTGGACGGCGAAAGCAGGCCCGGAGGGGGCGCCACCATGGTGAGCAAGGG	ENST00000605426.1	PC3	rnaseq_rpkm=16.9544930795687	te=4.01015832328846	geneName=SMAGP	1
1245	TAAACTTAAGCTTGGTACCGGCCTTGAGAGATCTAAGTAAATTTGGTGGCCCATTGAAAGGACCTGGAGAGAGCGTTTGAAGATCTGCCTCTTCTCCAAGAAACTCAACCACTAGTGACAGCCACCATGGTGAGCAAGGG	ENST00000605426.1	PC3	rnaseq_rpkm=16.9544930795687	te=4.01015832328846	geneName=SMAGP	2
1246	TAAACTTAAGCTTGGTACCGTTTCGGCGTCGGCCTAGGTGCGCTGCGAGCGCGCGCGGACCGCGCACAGGCGGCGGAGCCGGTAAGGGCCCGCCTGACCCTGGGCGCCGCGCCGCACGAGGCCACCATGGTGAGCAAGGG	ENST00000585636.1	HEK293	rnaseq_rpkm=108.282691265919	te=0.147623545663196	geneName=SLC25A39	1
1247	TAAACTTAAGCTTGGTACCGGCGCGGACCGCGCACAGGCGGCGGAGCCGGTATCGGCCCGCCTGACCCTGGGCGCCGCGCCGCACGAGCACCAGCCTAGAGCCAGGACTGAAGCTTCAAGGCCACCATGGTGAGCAAGGG	ENST00000585636.1	HEK293	rnaseq_rpkm=108.282691265919	te=0.147623545663196	geneName=SLC25A39	2
1248	TAAACTTAAGCTTGGTACCGCCAACTTGTGCCTTCTGACCATACAATTGAAACTTCCAACAGTACTGTGAAACCACCAACTTCAGTTGCCTCAGACTCCAGTAATACAACGGTCACCACCGCCACCATGGTGAGCAAGGG	ENST00000531103.1	HEK293	rnaseq_rpkm=66.3305777877427	te=0.247400374525928	geneName=TMEM123	2
1249	TAAACTTAAGCTTGGTACCGGAAACTAGGGGTCGGGCTCGGCCGTCGTCGTTGTTTGTCGCCGCATCCCCGCTTCCGGGTTAGGCCGTTCCTGCCCGCCCCCTCCTCTCCTCCCTTCGGAGCCACCATGGTGAGCAAGGG	ENST00000415273.2	PC3	rnaseq_rpkm=27.1189682793423	te=4.06152316261417	geneName=DCAF7	1
1250	TAAACTTAAGCTTGGTACCGAACGAATAAAGCACTCTGAAAAGTTGCTTAATTGGGACATAGAAATCTCTTACATTTTTTCCAAATCTAAAGGTGTACTAATTTAAAAATTAAAACCCTAGCCACCATGGTGAGCAAGGG	ENST00000531103.1	HEK293	rnaseq_rpkm=66.3305777877427	te=0.247400374525928	geneName=TMEM123	1
1251	TAAACTTAAGCTTGGTACCGGCCCCCTCCGCCACCGCCGCCGCCCGCCGGCAGGTTCCCTGGTCAGCGTCCCATCCCGGTCGGGAGTTCTCTCCAGGCGGCACGATCCCGAGGAAACAGTGCCACCATGGTGAGCAAGGG	ENST00000378748.3	MUSCLE	rnaseq_rpkm=43.0704800399986	te=0.365211028562674	geneName=OPTN	1
1252	TAAACTTAAGCTTGGTACCGGTGTGCTGAGTCCGCACATAGAAGAATCAAAAATCTCCAAAATCTAACTGGAGAGAAAGTGGGCAACTTTTGGAGTGACTTTTCCACAGGAACTTCTGCAGCCACCATGGTGAGCAAGGG	ENST00000378748.3	MUSCLE	rnaseq_rpkm=43.0704800399986	te=0.365211028562674	geneName=OPTN	2
1253	TAAACTTAAGCTTGGTACCGTCTCCTGTGCTTTCATCTAAAAGTTCTCCCTGGATAATTATCATTGCAGTGGAGTGCCTGGATTGGACATCCTCATCTGGGTCAACTAAAAAAAGAAAGCGCCACCATGGTGAGCAAGGG	ENST00000358913.5	MUSCLE	rnaseq_rpkm=24.1645942340649	te=0.553096981911686	geneName=MYPN	2
1254	TAAACTTAAGCTTGGTACCGCGTGTGGCGGGGCCGCTCCGCGCCCCCGGGCCGCTCTGTAAAGGTAGGGCAGCCTCAGCCCCGAGAAGACGTCGGGTCTCCGCGGCCCCGGGTTATTGTAGCCACCATGGTGAGCAAGGG	ENST00000395243.3	PC3	rnaseq_rpkm=34.6055977134813	te=0.307946920670153	geneName=RAB34	1
1255	TAAACTTAAGCTTGGTACCGAACAACAACAACAACAACAACAACAACAACAACAACAACAACAACAGCGAAGTAGGCAGGGGCGAGGCGGCTGGGGACCGCGGGGCGGACGGGAGCGAGTGCCACCATGGTGAGCAAGGG	ENST00000465506.1	MUSCLE	rnaseq_rpkm=36.5221634635217	te=0.592450778674868	geneName=NDUFB2	2
1256	TAAACTTAAGCTTGGTACCGCAACAACAACAACAACAACAACAACAACAACAACAACAACAACAAAGCGAAGTAGGCAGGGGCGAGGCGGCTGGGGACCGCGGGGCGGACGGGAGCGAGTGCCACCATGGTGAGCAAGGG	ENST00000465506.1	MUSCLE	rnaseq_rpkm=36.5221634635217	te=0.592450778674868	geneName=NDUFB2	1
1257	TAAACTTAAGCTTGGTACCGAAAGGCAGTTGGAGAAGAGGTAAGCGGTTACTCACTCCATCGCTGCAGCAAGGAGAGGCGGCGGCGGCCTCGGCTGAAGAAAGAAGGTGGGAGCGGAGAGGCCACCATGGTGAGCAAGGG	ENST00000594673.1	PC3	rnaseq_rpkm=17.2270402840629	te=2.95831458377873	geneName=NUP62	1
1258	TAAACTTAAGCTTGGTACCGAGAGGACAGTTGAAAACCCACAGAAATCTTCCCAAGGCTGCAGACACCGACGGATTTGCTTTGGGAGCCAGAGTAGCTGCCGCCACCAGAGTCCGGAGCCGCCACCATGGTGAGCAAGGG	ENST00000594673.1	PC3	rnaseq_rpkm=17.2270402840629	te=2.95831458377873	geneName=NUP62	2
1259	TAAACTTAAGCTTGGTACCGCAACAACAACAACAACAACAACAACAACAACAACAACAACAACAACAACAACAACAACAACAACAACAACAACAACAACAACAACAACTGGAGACTCAACGCCACCATGGTGAGCAAGGG	ENST00000518725.1	PC3	rnaseq_rpkm=43.5858582187029	te=2.48119514157277	geneName=DECR1	1
1260	TAAACTTAAGCTTGGTACCGGGGCTCCGGGGACACTTTGCGTTCGGGCTGGGAGCGTGCTTTCCACGACGGTGACACGCTTCCCTGGATTGGCAGCCAGACTGCCTTCCGGGTCACTGCCGCCACCATGGTGAGCAAGGG	ENST00000420246.2	HEK293	rnaseq_rpkm=28.6550638632869	te=3.37469306340729	geneName=TP53	2
1261	TAAACTTAAGCTTGGTACCGCTAGAGCCACCGTCCAGGGAGCAGGTAGCTGCTGGGCTCCGGGGACACTTTGCGTTCGGGCTGGGAGCGTGCTTTCCACGACGGTGACACGCTTCCCTGGGCCACCATGGTGAGCAAGGG	ENST00000420246.2	HEK293	rnaseq_rpkm=28.6550638632869	te=3.37469306340729	geneName=TP53	1
1262	TAAACTTAAGCTTGGTACCGAACAACAACAACAACAACAACAACAACAACAACAACAACAACAACAACAACAACAACAACAACAACAACAACAACAACAACAACAACCTGGAGACTCAACGCCACCATGGTGAGCAAGGG	ENST00000518725.1	PC3	rnaseq_rpkm=43.5858582187029	te=2.48119514157277	geneName=DECR1	2
1263	TAAACTTAAGCTTGGTACCGCCCTTCTCCCCGGCGGTTAGTGCTGAGAGTGCGGAGTGTGTGCTCCGGGCTCGGAACACACATTTATTATTAAAAAATCCAAAAAAAATCTAAAAAAATCGCCACCATGGTGAGCAAGGG	ENST00000519004.1	PC3	rnaseq_rpkm=280.077954077766	te=0.187241561291968	geneName=PABPC1	1
1264	TAAACTTAAGCTTGGTACCGGCCTTCCCGCTGCCCGGACCCGACACCGCCACCCTCGCTCCCCGCCGGCAGCCGGCAGCCAGCGGCAGTGGATCGACCCCGTTCTGCGGCCGTTGAGGACGCCACCATGGTGAGCAAGGG	ENST00000519004.1	PC3	rnaseq_rpkm=280.077954077766	te=0.187241561291968	geneName=PABPC1	2
1265	TAAACTTAAGCTTGGTACCGCCGGGCCCAGCGCTTTCGATTCTCGGAGGAGCCGGGTCCGGGGGCCGACGGGGCTGTCCTGGAGGTCCACGTCCCGCAGGTCCTGCATCTCCAGTATCGAGCCACCATGGTGAGCAAGGG	ENST00000341249.6	PC3	rnaseq_rpkm=43.3799140137363	te=0.276038490229099	geneName=METTL23	2
1266	TAAACTTAAGCTTGGTACCGAACAACAACAACAACAACAACAACAACAACAACAACAACAACAACAACAACAACAACAACAACAACAACAACGACAAGACACCAGTGGCATATCACGGCCGCCACCATGGTGAGCAAGGG	ENST00000553217.1	HEK293	rnaseq_rpkm=111.753876979652	te=0.168917541641126	geneName=TMEM106C	2
1267	TAAACTTAAGCTTGGTACCGCAACAACAACAACAACAACAACAACAACAACAACAACAACAACAACAACAACAACAACAACAACAACAACAAGACTTGACACCAGTGGCATATCACGGCCGCCACCATGGTGAGCAAGGG	ENST00000553217.1	HEK293	rnaseq_rpkm=111.753876979652	te=0.168917541641126	geneName=TMEM106C	1
1268	TAAACTTAAGCTTGGTACCGAACAACAACAACAACAACAACAAGAGGTTCAGGCTACGGTGAGCCGAAGGGGAGGATTCTGGCTTCCCCTGTCCGTGTTCCATCTAGCCACACAGGAGCCGCCACCATGGTGAGCAAGGG	ENST00000595632.1	HEK293	rnaseq_rpkm=56.7998663494993	te=0.227044445376839	geneName=BABAM1	2
1269	TAAACTTAAGCTTGGTACCGCAACAACAACAACAACAACAACAGAGGTTCAGGCTACGGTGAGCCGAAGGGGAGGATTCTGGCTTCCCCTGTCCGTGTTCCATCTAGCCACACAGGAGCCGCCACCATGGTGAGCAAGGG	ENST00000595632.1	HEK293	rnaseq_rpkm=56.7998663494993	te=0.227044445376839	geneName=BABAM1	1
1270	TAAACTTAAGCTTGGTACCGCTTAGCCACGCAGAAGTCGCGTGTCTAGGTGAGTCGCGGTGGGTCCTCGCTTGCAGTTCAGCGACCACGTTTGTTTCGACGCCGGACCGCGTAAGAGACGGCCACCATGGTGAGCAAGGG	ENST00000510431.1	HEK293	rnaseq_rpkm=196.451809772137	te=2.16898993055383	geneName=HNRNPH1	2
1271	TAAACTTAAGCTTGGTACCGATTTAGGTTGCGCAGGCGCCCGCTGGCCATTTCGTCTTAGCCACGCAGAAGTCGCGTGTCTAGGTGAGTCGCGGTGGGTCCTCGCTTGCAGTTCAGCGACGCCACCATGGTGAGCAAGGG	ENST00000510431.1	HEK293	rnaseq_rpkm=196.451809772137	te=2.16898993055383	geneName=HNRNPH1	1
1272	TAAACTTAAGCTTGGTACCGGCAGCAGTAGCAGCAATATCGCTGTTGATCGGTGTTTGGGGTGGCGCTGGCGGCGGGAGGAGCTCCCCCGAGCCCCTGCGCCGGCTGCCCGTTGCTAGCTGCCACCATGGTGAGCAAGGG	ENST00000286627.5	PC3	rnaseq_rpkm=45.775865996545	te=0.249408188131426	geneName=KCNMA1	2
1273	TAAACTTAAGCTTGGTACCGCCCCCCCTTTCCCCCTTCGCCTCCTGACAGGAAAGGTTTAAGGGGGACAGAGCCCTGGGAGGCCGGGCCGGGCTCGGGGGCCACCCCGGGGGCCCGGGCCGCCACCATGGTGAGCAAGGG	ENST00000378215.4	PC3	rnaseq_rpkm=55.5722377290996	te=0.226509493907108	geneName=HNRNPUL1	2
1274	TAAACTTAAGCTTGGTACCGATTTTGAGCCGCTGCCGCCATTGGAGTGGGCCCCCCCCCTTTCCCCCTTCGCCTCCTGACAGGAAAGGTTTAAGGGGGACAGAGCCCTGGGAGGCCGGGCGCCACCATGGTGAGCAAGGG	ENST00000378215.4	PC3	rnaseq_rpkm=55.5722377290996	te=0.226509493907108	geneName=HNRNPUL1	1
1275	TAAACTTAAGCTTGGTACCGCCGGGCCGCTGCCGAGGGGCCCTGCCCACCCCTGCCCAGCCCGGAGCCCAGGCGAGCCAGCGCGGCGAGCCTCCTCCCCTCCCGCCTGGGTCGTCCTGAGGCCACCATGGTGAGCAAGGG	ENST00000286627.5	PC3	rnaseq_rpkm=45.775865996545	te=0.249408188131426	geneName=KCNMA1	1
1276	TAAACTTAAGCTTGGTACCGAAGGACAGAATTGTTGAAGGCAGGTGCCTGATCCAAATTGCATTTAGTCAGGACTGAACACAAGCTGCCTGGATAGTTCCTGCAGTTGCAGTGGTGCAGAGCCACCATGGTGAGCAAGGG	ENST00000434267.1	MUSCLE	rnaseq_rpkm=25.702897928716	te=0.686912661672699	geneName=MAP4	2
1277	TAAACTTAAGCTTGGTACCGCAGGACAGAAATCTTGAAGGCAGGTGCCTGATCCAAAATCCATTTAGTCAGGACTGAACACAAGCTGCCTGGATAGTTCCTGCAGTTGCAGTGGTGCAGAGCCACCATGGTGAGCAAGGG	ENST00000434267.1	MUSCLE	rnaseq_rpkm=25.702897928716	te=0.686912661672699	geneName=MAP4	1
1278	TAAACTTAAGCTTGGTACCGAACAACAACAACAACAACAACAACATCGCCTGGCCCCGGCTCTCTGGACCTTGTCTCGCTCGGGAGCGGAAACAGCGGCAGCCAGAGAACTGTTTTAATCGCCACCATGGTGAGCAAGGG	ENST00000488253.1	PC3	rnaseq_rpkm=21.5246174977843	te=3.6764084055846	geneName=PLSCR1	2
1279	TAAACTTAAGCTTGGTACCGCAACAACAACAACAACAACAACACATCGCCTGGCCCCGGCTCTCTGGACCTTGTCTCGCTCGGGAGCGGAAACAGCGGCAGCCAGAGAACTGTTTTAATCGCCACCATGGTGAGCAAGGG	ENST00000488253.1	PC3	rnaseq_rpkm=21.5246174977843	te=3.6764084055846	geneName=PLSCR1	1
1280	TAAACTTAAGCTTGGTACCGAGGAGACAGACGAGGGCGAAATTAAGCCAGGCGGCTTCCCTTTAAATCCTCGCAAAGCAGAAGGGCCCCTCACTCTGGCAGCAGGCCTTGGCCAAGGGGCGCCACCATGGTGAGCAAGGG	ENST00000536586.1	HEK293	rnaseq_rpkm=15.191824614558	te=2.36065030289095	geneName=CD9	1
1281	TAAACTTAAGCTTGGTACCGAGCCGCCTGCATCTGTATCCAGCGCCAGGTCCCGCCAGTCCCAGCTGCGCGCGCCCCCCAGTCCCGCACCCGTTCGGCCCAGGCTAAGTTAGCCCTCACCGCCACCATGGTGAGCAAGGG	ENST00000536586.1	HEK293	rnaseq_rpkm=15.191824614558	te=2.36065030289095	geneName=CD9	2
1282	TAAACTTAAGCTTGGTACCGAACAACTTTGTAAAACTTAAAGCGGGCGCAGCATTAACGCTTCCCGCCCCGGTGACCTCTCAGGGGTCTCCCCGCCAAAGGTGCTCCGCCGCTAAGGAACGCCACCATGGTGAGCAAGGG	ENST00000520497.1	HEK293	rnaseq_rpkm=23.5789307105244	te=2.56180376430401	geneName=VAPB	2
1283	TAAACTTAAGCTTGGTACCGCAACAATTTGTAAAACTTAAAGCGGGCGCAGCATTAACGCTTCCCGCCCCGGTGACCTCTCAGGGGTCTCCCCGCCAAAGGTGCTCCGCCGCTAAGGAACGCCACCATGGTGAGCAAGGG	ENST00000520497.1	HEK293	rnaseq_rpkm=23.5789307105244	te=2.56180376430401	geneName=VAPB	1
1284	TAAACTTAAGCTTGGTACCGAGGAAATAATCTTCATCTCCGTATCTCTCTTATCAAAGAAGAGGGTGATAAAGGAAAGGAGAAGGCCATTCTTACTGACCTGATAGTGGAAGAAAAGTAGGCCACCATGGTGAGCAAGGG	ENST00000530964.1	PC3	rnaseq_rpkm=11.8199578419624	te=2.86519157738648	geneName=NUCB2	2
1285	TAAACTTAAGCTTGGTACCGAAGGCCGGTGGCCGCGCGAACGTGTTACGAGTCAGTTTTTAGTGAAAAAACATTGAGCTAGGAGCCAAGACCCATCTCTTCACTATTTTGGTATTGTGCAGCCACCATGGTGAGCAAGGG	ENST00000530964.1	PC3	rnaseq_rpkm=11.8199578419624	te=2.86519157738648	geneName=NUCB2	1
1286	TAAACTTAAGCTTGGTACCGCGGTGTTCCCGGCTGCTATAGAGCCGGGTGAGAGAGCGAGCGCCCGTCGGCGGGTGTCGAGGGCGGGTTGCCTCGCGCTGACCCTTCCCGCCCTCCTTCTGCCACCATGGTGAGCAAGGG	ENST00000529640.1	PC3	rnaseq_rpkm=38.2741492025448	te=0.300439008650793	geneName=UBXN1	1
1287	TAAACTTAAGCTTGGTACCGCCCGTCGGCGGGTGTCGAGGGCGGGTTGCCTCGCGCTGACCCTTCCCGCCCTCCTTCTCGTCACACACCAGGTCCCCGCGGAAGCCGCGGTGTCGGCGCCGCCACCATGGTGAGCAAGGG	ENST00000529640.1	PC3	rnaseq_rpkm=38.2741492025448	te=0.300439008650793	geneName=UBXN1	2
1288	TAAACTTAAGCTTGGTACCGGTCGGCGGCTCCGGTGGCTGCGCAGCGTCGGCGGGGAGCGCGGGCTGCGGAGAGGCGGGCCGGGCCAAGCGGAGCCGAGCGAGCGGGAGCGCGGCGTCCGGCCACCATGGTGAGCAAGGG	ENST00000389915.3	HEK293	rnaseq_rpkm=29.4319639206758	te=2.87868982055424	geneName=FAM168B	1
1289	TAAACTTAAGCTTGGTACCGGGCACGCCCCCCTTGTTTCGCCCCACGGCCAAGCCCGCCGCGGGCCGGCGTGCGCTGGTCACTGAGGCCCAGGTCGCCGCCGCGGCGCGTTTTTGAAATCGCCACCATGGTGAGCAAGGG	ENST00000389915.3	HEK293	rnaseq_rpkm=29.4319639206758	te=2.87868982055424	geneName=FAM168B	2
1290	TAAACTTAAGCTTGGTACCGGGGCCCTTGGCTCCAGGAGGGACTTGGGAAGCCTGGGTCGGCCTGAGGGAGTCCCAGGCCTGCCGCAGAGTCATCCCAGTCCGGCCAGTGTTCACAGGCTGCCACCATGGTGAGCAAGGG	ENST00000372557.1	MUSCLE	rnaseq_rpkm=404.811081136939	te=9.37089861242038	geneName=TNNC2	1
1291	TAAACTTAAGCTTGGTACCGCCTCTGACCCTCTTCAGGGCCAAAGAACTCCAAACAAGCAGAAAGGGAAGAGAAGCGAGTCCTCGGTCTGGTGCTGCTGCGAGGGGAGAATCTGGTCTCAGCCACCATGGTGAGCAAGGG	ENST00000339610.6	PC3	rnaseq_rpkm=221.177594416308	te=0.254429145464425	geneName=SNRPB	2
1292	TAAACTTAAGCTTGGTACCGTTCCGGTAGCGGCGGCGGGAAATCGGCTGTGGGAGAGAGGCTAGGCCTCTGAGGAGGCGAATCCGGCGGGTATCAGAGCCATCAGAACCGCCACCAAGACGCCACCATGGTGAGCAAGGG	ENST00000339610.6	PC3	rnaseq_rpkm=221.177594416308	te=0.254429145464425	geneName=SNRPB	1
1293	TAAACTTAAGCTTGGTACCGCTGATTTGAACCTCACACTTGGGAAGTAGGCAAACAGGGAAACTGAGGACCAGAGAGGACGGACCAGCAGGCTGAGGCCAGGTCCTACCTCAGCGAAGAGGCCACCATGGTGAGCAAGGG	ENST00000372557.1	MUSCLE	rnaseq_rpkm=404.811081136939	te=9.37089861242038	geneName=TNNC2	2
1294	TAAACTTAAGCTTGGTACCGGGCTCGGCCCGGTGATTCAGGTCGAAATTCAAGCTGAACAGCCTGCTGAGAGGGTATTTGAAGTATACCATACAACTGTTTTGAAAATCCAGCGTGGACAGCCACCATGGTGAGCAAGGG	ENST00000431914.1	PC3	rnaseq_rpkm=45.4724458277625	te=3.76337676156862	geneName=CTNNB1	2
1295	TAAACTTAAGCTTGGTACCGAGGTACTCCTAAGGACTTGTTGAATTGCGGGCTTGGCGCCCGTTCTACGGAGAGTTCACAGCCTTCGTGAGTGGGGACAGAAGGCGGCTCGGCCCGGTGAGCCACCATGGTGAGCAAGGG	ENST00000431914.1	PC3	rnaseq_rpkm=45.4724458277625	te=3.76337676156862	geneName=CTNNB1	1
1296	TAAACTTAAGCTTGGTACCGGGAGGCTGACGGCCTCCGGGCGGCAGGGGGCGGCCTCTCCCACGGCGGCGGCTCTCGGTCCCCCGCTCCGCGTCTTTCGGGCATACAGTGACCTCGGGCGGCCACCATGGTGAGCAAGGG	ENST00000327428.5	PC3	rnaseq_rpkm=39.4500650949508	te=0.357579007137532	geneName=BOLA3	1
1297	TAAACTTAAGCTTGGTACCGCGGCAGGGGGCGGCCTCTCCCACGGCGGCGGCTCTCGGTCCCCCGCTCCGCGTCTTTCGGGCATACAGTGACCTCGGGCGGCGGGTCACGTCGGCCGGGCGCCACCATGGTGAGCAAGGG	ENST00000327428.5	PC3	rnaseq_rpkm=39.4500650949508	te=0.357579007137532	geneName=BOLA3	2
1298	TAAACTTAAGCTTGGTACCGAGTTTTCTTTCAAACTAGATCTTCTAGAGAGCACTAGCTGCAATCACATTGGGAGACTGATCCTCCATCACAGCTAAAAGTTGGATTGAGTTTCAGGAGCGCCACCATGGTGAGCAAGGG	ENST00000228641.3	MUSCLE	rnaseq_rpkm=18.6522175012952	te=4.29581033189129	geneName=MYF6	1
1299	TAAACTTAAGCTTGGTACCGACTTATCTCACTGCACTAATTAAATCCCATCTGGGTGGTTCCTCTGGGTTTTTGAGTCCATCACCCAGTTCAGATCGAGTCAGAGGCCAAGGAGGAGAACGCCACCATGGTGAGCAAGGG	ENST00000228641.3	MUSCLE	rnaseq_rpkm=18.6522175012952	te=4.29581033189129	geneName=MYF6	2
1300	TAAACTTAAGCTTGGTACCGGGCAGCGGCCGATAAATCCTATTAGAGCAGCCGCCGCGGAGCCGTCCCCGACGCCACCTCCTTTTCCTTCGCCGCAGTTTCCTCCGCCGCTGTCGGGCGTGCCACCATGGTGAGCAAGGG	ENST00000395494.2	MUSCLE	rnaseq_rpkm=388.479770331186	te=3.41211506118996	geneName=ATP2A2	1
1301	TAAACTTAAGCTTGGTACCGCGCTCGGAATAACTTCCTGCAGCGACCAACAGGCTAAAGAGGGGGAAGGGATCCAGCACCGGCTCCTCCTCCGGCAACCACGGTGGGAGCGGCGGAGGAAGCCACCATGGTGAGCAAGGG	ENST00000472252.2	HEK293	rnaseq_rpkm=94.7758971368298	te=0.27083578667116	geneName=DMKN	1
1302	TAAACTTAAGCTTGGTACCGACCTCCCCGCCTTGTTGTCCAACTTCTCCCGGAGCAGCCGGAGAGCAGGCGTCGGGACGCAGCAAAGAGAGGAGAGACCCCAGAGTCAGAAGGAGTGAGAGCCACCATGGTGAGCAAGGG	ENST00000556974.1	MUSCLE	rnaseq_rpkm=17.570781716864	te=8.25920536676401	geneName=NDRG2	1
1303	TAAACTTAAGCTTGGTACCGCGCGCGGGGGGCGAGTAAGCCAGCGGCAGGACCAGCGGGCGGGGGCCCACGAACACATCCCTCACTCCTGTCAGCAGTTCCACCTTTTCATCGTTGAGGAGCCACCATGGTGAGCAAGGG	ENST00000427007.1	MUSCLE	rnaseq_rpkm=12.4808391225734	te=0.88898137836609	geneName=HDLBP	1
1304	TAAACTTAAGCTTGGTACCGAGATCCGGAGCGCGTGGCGGGCGTCAGCGCGGTGGCCAGCGCGCAGAGGCGGGCGCGGAGGCGGCTAGAAGGTGACCGCGGATCCCAGCTTCCTGCAGCCGCCACCATGGTGAGCAAGGG	ENST00000366775.1	MUSCLE	rnaseq_rpkm=61.1258595927748	te=3.95280125327265	geneName=ADCK3	1
1305	TAAACTTAAGCTTGGTACCGTGGACCCTTTAGAGAAGCCGGGTTCCCCGGCCAGGCCTCCTCCCCTCTGGGCAGGGCCAACGGGAGGCTCTTTGCAAACCCCAGAGACTCATTCTCTGCCGCCACCATGGTGAGCAAGGG	ENST00000366775.1	MUSCLE	rnaseq_rpkm=61.1258595927748	te=3.95280125327265	geneName=ADCK3	2
1306	TAAACTTAAGCTTGGTACCGCAGAGCCCCTCCGAAGGCGGCCAGGACCTCCAACCACGCACAAGTCTGCAGCTCTCCCCAACTTTCCGTTCAGCTCAGTCTCCGAGGGACCTCAGCAGCCGCCACCATGGTGAGCAAGGG	ENST00000568883.1	HEK293	rnaseq_rpkm=91.6100659000804	te=3.10612139705255	geneName=PKM	2
1307	TAAACTTAAGCTTGGTACCGGGCCCACTTCGCAGTCCCTAGTTCTCCCTACTGCCGCTCCAGTGCCAGAGCCCCTCCGAAGGCGGCCAGGACCTCCAACCACGCACAAGTCTGCAGCTCTGCCACCATGGTGAGCAAGGG	ENST00000568883.1	HEK293	rnaseq_rpkm=91.6100659000804	te=3.10612139705255	geneName=PKM	1
1308	TAAACTTAAGCTTGGTACCGAAGCGGAGGCTCCGAGCTCTAGGCCGGCCGGCGGTGGCGGCGGCGAGGCCGGGACTCGGGCTTAGGGCCTGCTGTGGAGGCAGCGGCGGACGCCGAGCTAGCCACCATGGTGAGCAAGGG	ENST00000362042.3	MUSCLE	rnaseq_rpkm=54.4181986616373	te=0.546813154417723	geneName=NFE2L1	1
1309	TAAACTTAAGCTTGGTACCGGGAGGGTAACCTGCTGGCTGGAGCGGCAGAGCAGTGGCCTTGATTTGTCTTTTGGAAGATTTTAAAAACCAAAAAGCATAAACATTCTGGTCCTTCAGCAGCCACCATGGTGAGCAAGGG	ENST00000362042.3	MUSCLE	rnaseq_rpkm=54.4181986616373	te=0.546813154417723	geneName=NFE2L1	2
1310	TAAACTTAAGCTTGGTACCGGGCCGTGCTGGGTTCCAGTCCTTTCCTGTCCGAGGCCAATCCAGAGCGGATCGTGCGCACGCTCTGCAAGGTGCGTGGTGCGGCACTCAAGCTGGGCCAGGCCACCATGGTGAGCAAGGG	ENST00000433743.2	MUSCLE	rnaseq_rpkm=61.68251907663	te=3.14862596197573	geneName=ADCK3	2
1311	TAAACTTAAGCTTGGTACCGAGCGGACGGTGGTTTTTGGGCCCGTTTCTGAGCAGCGCTTCCTTTTTGTCCGACATCTTGACGAGGCTGCGGTGTCTGCTGCTATTCTCCGAGCTTCGCAGCCACCATGGTGAGCAAGGG	ENST00000527673.1	MUSCLE	rnaseq_rpkm=10.1406195670665	te=1.00730131982834	geneName=RPS25	2
1312	TAAACTTAAGCTTGGTACCGATCCCCGGGAGCGGAAGGTGCCTGTGACGAGGATTGGCCGGCTGGCCAACTTCGGAGGTCTGGCCGTGGGCCTGGGCTTCGGGGCACTGGCAGAGGTCGCGCCACCATGGTGAGCAAGGG	ENST00000433743.2	MUSCLE	rnaseq_rpkm=61.68251907663	te=3.14862596197573	geneName=ADCK3	1
1313	TAAACTTAAGCTTGGTACCGACTGCATCTCCGACTCTGCCCAGACTCTTCACTCCGCGGCACCCTCAAACCCCAGCCCAGGCCGGGGCGCACAAGCCAGCCAGCGCACCTGCAGTCCTCGGCCACCATGGTGAGCAAGGG	ENST00000005178.5	MUSCLE	rnaseq_rpkm=30.2907870852635	te=3.85020126037036	geneName=PDK4	1
1314	TAAACTTAAGCTTGGTACCGCGCCCGGACGCGCCGCGCCCCCTCGGAACCAGGCTCTGCTCCGAGCAGCCTTCGCCCCTCAAGCCAGCCACAGTCCCCGCCAGGCCGGGTGGGCGTCAAGGCCACCATGGTGAGCAAGGG	ENST00000005178.5	MUSCLE	rnaseq_rpkm=30.2907870852635	te=3.85020126037036	geneName=PDK4	2
1315	TAAACTTAAGCTTGGTACCGTCCTCCTCCTCCTCCCGCGCCCCCCGTGCAGCCACCTGCTGCACTTGCGCACTGGGAGCGACACGCTCGGGCATAAGTAGTGCCGGAAAGTTAGCTGCCGGCCACCATGGTGAGCAAGGG	ENST00000527673.1	MUSCLE	rnaseq_rpkm=10.1406195670665	te=1.00730131982834	geneName=RPS25	1
1316	TAAACTTAAGCTTGGTACCGAGTGCAGTGGCGCAATCTTAGCTCTCTACAGCGTCGATCTTCCTCCTGGGCTCAAGCAATTCTCCTGCTTCATCCTCCTGAGTACCTAGGACTACAGAAAGCCACCATGGTGAGCAAGGG	ENST00000372745.1	PC3	rnaseq_rpkm=61.848713573545	te=2.51541351598868	geneName=AP3M1	2
1317	TAAACTTAAGCTTGGTACCGAGCTGCGGGTCCTCGCGGCCTTCTCGGCTTCTCCAGCTTCGGTAGGAGAGGATCCGGCGCCGAATCACTGACTGGCACAGGTGTTGGGATAGTGTCTCACGCCACCATGGTGAGCAAGGG	ENST00000372745.1	PC3	rnaseq_rpkm=61.848713573545	te=2.51541351598868	geneName=AP3M1	1
1318	TAAACTTAAGCTTGGTACCGAACAACAACCCAAAGTACTTGTGTCCGGGTGGTGGACTGGATTAGCTGCGGAGCCCTGGAAGCTGCCTGTCCTTCTCCCTGTGCTTAACCAGAGGTGCCCGCCACCATGGTGAGCAAGGG	ENST00000256404.6	MUSCLE	rnaseq_rpkm=29.45869927388	te=7.23988315950755	geneName=PEBP4	2
1319	TAAACTTAAGCTTGGTACCGCAACAACACCCAAAGTACTTGTGTCCGGGTGGTGGACTGGATTAGCTGCGGAGCCCTGGAAGCTGCCTGTCCTTCTCCCTGTGCTTAACCAGAGGTGCCCGCCACCATGGTGAGCAAGGG	ENST00000256404.6	MUSCLE	rnaseq_rpkm=29.45869927388	te=7.23988315950755	geneName=PEBP4	1
1320	TAAACTTAAGCTTGGTACCGCCTGGCGAGGGCTTTCTGAGGCTTCGTGTGTTAGCAGCTGTTGTCTTCCAACTCAGCGGCAGGACAACTTGCCTTTGATCATTTTCAAGAGAGTTGTGCTGCCACCATGGTGAGCAAGGG	ENST00000431651.1	HEK293	rnaseq_rpkm=71.5934802454819	te=0.287853272829855	geneName=COA1	2
1321	TAAACTTAAGCTTGGTACCGGGGCATTTACCCGTGCTTTCCCAAGCCTGGAAGAACTCGTCATCCTCTTTGTAGCGTGGTGCTTCTGTTGCTCACAGAGGTGCCTGCTTCCCCTTCTGCCGCCACCATGGTGAGCAAGGG	ENST00000431651.1	HEK293	rnaseq_rpkm=71.5934802454819	te=0.287853272829855	geneName=COA1	1
1322	TAAACTTAAGCTTGGTACCGAACAACAACAACAACAACAACGCACTCCCGCTCCTCCGCCCGACCGCGCGCTCGCCCCGCCGCTCCTGCTGCAGCCCCAGGGCCCCTCGCCGCCGCCACCGCCACCATGGTGAGCAAGGG	ENST00000403994.3	MUSCLE	rnaseq_rpkm=199.74957855072	te=3.83091039428826	geneName=TPM1	2
1323	TAAACTTAAGCTTGGTACCGCAACAACAACAACAACAACACGCACTCCCGCTCCTCCGCCCGACCGCGCGCTCGCCCCGCCGCTCCTGCTGCAGCCCCAGGGCCCCTCGCCGCCGCCACCGCCACCATGGTGAGCAAGGG	ENST00000403994.3	MUSCLE	rnaseq_rpkm=199.74957855072	te=3.83091039428826	geneName=TPM1	1
1324	TAAACTTAAGCTTGGTACCGAAGAGAAAAAAAGAAAAGAAAGGAAAAGAAAAGAAAAAAAAACATCCTTTTAACTGCAGATCAATACTGTTGAAACAGTACACCAAGAGATCTGGAAAGCGCCACCATGGTGAGCAAGGG	ENST00000543631.1	MUSCLE	rnaseq_rpkm=13.0484703073305	te=2.79908736229431	geneName=SPARCL1	2
1325	TAAACTTAAGCTTGGTACCGAGTGGGCGGGGCCTCCTTGAGGACCCCGGGCTGGGCGCCGCCGCCGGTTCGTCTACTCTTTCCTTCAGCCGCCTCCTTTCAACCTTGTCAACCCGTCGGCGCCACCATGGTGAGCAAGGG	ENST00000551430.2	PC3	rnaseq_rpkm=11.7208153932687	te=2.9626059789322	geneName=CS	1
1326	TAAACTTAAGCTTGGTACCGCAACAACAACAACAACAACAACAACAACAACAACTTTTCGTTGAATTGTCATCTGAGCTGCCTTGAGCTGCTGGGTTGACGTTCCAGACGCGTATAATTTGCCACCATGGTGAGCAAGGG	ENST00000445915.2	MUSCLE	rnaseq_rpkm=17.2377853208144	te=1.79065691902093	geneName=UGP2	1
1327	TAAACTTAAGCTTGGTACCGAACAACAACAACAACAACAACAACAACAACAACCTTTTCGTTGAATTGTCATCTGAGCTGCCTTGAGCTGCTGGGTTGACGTTCCAGACGCGTATAATTTGCCACCATGGTGAGCAAGGG	ENST00000445915.2	MUSCLE	rnaseq_rpkm=17.2377853208144	te=1.79065691902093	geneName=UGP2	2
1328	TAAACTTAAGCTTGGTACCGGTCTTGTGCCGGTGGTGGTGTGCACATTGAGCCCCGGTATAGACAGTTCCCCCAGCTGACCAGATCCCAGGTGTTCCAGAGCGAGTTCTTCAGCGGACTCGCCACCATGGTGAGCAAGGG	ENST00000460088.1	MUSCLE	rnaseq_rpkm=40.9738770692076	te=0.853362376783069	geneName=NDUFB2	2
1329	TAAACTTAAGCTTGGTACCGGCGACTCGAGGAGAGGGACCCCGCTGGCCGGAGGGAGAGGGAGAGACTTCGCTGGGCAGTTGGGACACCGTGTGCAGGGCCGTCTTGTGCCGGTGGTGGTGCCACCATGGTGAGCAAGGG	ENST00000460088.1	MUSCLE	rnaseq_rpkm=40.9738770692076	te=0.853362376783069	geneName=NDUFB2	1
1330	TAAACTTAAGCTTGGTACCGAACAACAACAACAACAACAACAACAACAACAACAACAACAACAACAACAACAACAACAACAACAATTGCCGAGGACGGGACCCCAGGGCAGCGAAGCAGAGCCACCATGGTGAGCAAGGG	ENST00000465994.1	MUSCLE	rnaseq_rpkm=12.6094307798357	te=2.35167308170918	geneName=CAP2	2
1331	TAAACTTAAGCTTGGTACCGCAACAACAACAACAACAACAACAACAACAACAACAACAACAACAACAACAACAACAACAACAACATTGCCGAGGACGGGACCCCAGGGCAGCGAAGCAGAGCCACCATGGTGAGCAAGGG	ENST00000465994.1	MUSCLE	rnaseq_rpkm=12.6094307798357	te=2.35167308170918	geneName=CAP2	1
1332	TAAACTTAAGCTTGGTACCGCCAGGGGCTGCTCCGACTTCTGGAGGGCCGACCCCGAGGCCTCGGACCGGGAGGTTCCGCGCGCCGCGGCGTTCCGTGTTGTGGCGTTGCCCCGCCGAGGGCCACCATGGTGAGCAAGGG	ENST00000567583.1	HEK293	rnaseq_rpkm=10.3955010163692	te=2.52345010211499	geneName=AP1G1	2
1333	TAAACTTAAGCTTGGTACCGTTGTTCGGTTCCTGCTGCCACTGCTGCCGCCGCCCCCGGAGCTGCTGGTTTCATTCGAGGTTTCGGGCCGGTGAGTGTCACTCCCGGCGCTGAGAGCATAGCCACCATGGTGAGCAAGGG	ENST00000567583.1	HEK293	rnaseq_rpkm=10.3955010163692	te=2.52345010211499	geneName=AP1G1	1
1334	TAAACTTAAGCTTGGTACCGCCCAGCCCCTCGGGGTCAGCCCTTGTCCAAAGCCACGCTATCAAATACAGATTCGCGAAACCCGGGGCACTTAGAGGCCCGTCTGGAACACGAAGCAACCGCCACCATGGTGAGCAAGGG	ENST00000525624.1	HEK293	rnaseq_rpkm=66.9084737976692	te=3.93432210715729	geneName=HSPA8	2
1335	TAAACTTAAGCTTGGTACCGACCATTTAAACCTGTTTATTTTATAAACAACGGGGAAATCTAGGGCTTGGGCTAGTTGGGGAAGGACTGAGCCAAGAAGCCGAATCTGTTCTAGACGGAGGCCACCATGGTGAGCAAGGG	ENST00000525624.1	HEK293	rnaseq_rpkm=66.9084737976692	te=3.93432210715729	geneName=HSPA8	1
1336	TAAACTTAAGCTTGGTACCGGGAATTGGTTGTGGACTACGTCTGTGCGGCTGCGTGGGGCTCGGCCGCGCGGACTGAAGGAGACTGAAGGGGCGTTCCACATACGTTGTCCCGACACAGCGCCACCATGGTGAGCAAGGG	ENST00000350481.5	MUSCLE	rnaseq_rpkm=10.2188060469014	te=2.23093494960138	geneName=EIF4G1	1
1337	TAAACTTAAGCTTGGTACCGAGGTGCAAGCCCTACAGAATTTGGGACCTACGCTGGCGCCTACTATCCAGCCCAAGGGGTGCAGCAGTTTCCCACTGGCGTGGCCCCCACCCCAGTTTTGGCCACCATGGTGAGCAAGGG	ENST00000350481.5	MUSCLE	rnaseq_rpkm=10.2188060469014	te=2.23093494960138	geneName=EIF4G1	2
1338	TAAACTTAAGCTTGGTACCGTTTTTTTTAATACTAGCAACTTTCATCCTTTGAAACGTGTGCTGAAAAAGAAGAATCAGCAAATACTACTGAAAGTGCAATATTTGAGTATCACTGCGAGGCCACCATGGTGAGCAAGGG	ENST00000339438.6	MUSCLE	rnaseq_rpkm=81.4512111229149	te=0.386436992831663	geneName=CSDE1	2
1339	TAAACTTAAGCTTGGTACCGCTACGTACCGGGCCGTGCTGCTTAAGGCGGCGCTGGAGAGGGGGCGCTGAGCTGTTGGGTAAGAAGTGTAACAGAACAGACTTTACCACCTGAAACTGCTGCCACCATGGTGAGCAAGGG	ENST00000339438.6	MUSCLE	rnaseq_rpkm=81.4512111229149	te=0.386436992831663	geneName=CSDE1	1
1340	TAAACTTAAGCTTGGTACCGAACAACAACAACAACAACAACAACAACAACAACAACAACAACACAAGTGCGCGCGGACCCCTAGCTCCCTCTGAGTTGCGCTGGGCTTGGCTGCTGCACCGCCACCATGGTGAGCAAGGG	ENST00000319545.8	HEK293	rnaseq_rpkm=20.2077776980913	te=2.68017360028707	geneName=MRI1	2
1341	TAAACTTAAGCTTGGTACCGCAACAACAACAACAACAACAACAACAACAACAACAACAACAACCAAGTGCGCGCGGACCCCTAGCTCCCTCTGAGTTGCGCTGGGCTTGGCTGCTGCACCGCCACCATGGTGAGCAAGGG	ENST00000319545.8	HEK293	rnaseq_rpkm=20.2077776980913	te=2.68017360028707	geneName=MRI1	1
1342	TAAACTTAAGCTTGGTACCGACAAGAATATATAAGGCCAGGCGCAGTGGCTCACGCCTGTAATCCCAGCACTTTGGGAGGCTGAGGCAGGCAGATCATCTGAGGTCAGGAGTTTGAGACCGCCACCATGGTGAGCAAGGG	ENST00000467691.1	MUSCLE	rnaseq_rpkm=150.031747910878	te=6.72001007271027	geneName=CASQ1	1
1343	TAAACTTAAGCTTGGTACCGAGTGGCTCACGCCTGTAATCCCAGCACTTTGGGAGGCTGAGGCAGGCAGATCATCTGAGGTCAGGAGTTTGAGACCAGCCCGATCAACAAGGAGGTTGAAGCCACCATGGTGAGCAAGGG	ENST00000467691.1	MUSCLE	rnaseq_rpkm=150.031747910878	te=6.72001007271027	geneName=CASQ1	2
1344	TAAACTTAAGCTTGGTACCGTGATTCTTCTGCCTCAGCCTCCCGAGTAGCTGTGATTACAGGGTCTCCGTCTCTCCACCGGGGGCTTCATCCTTCCAGGGAGGAGAAGAGGGACTCCAGAGCCACCATGGTGAGCAAGGG	ENST00000431404.2	PC3	rnaseq_rpkm=37.1946035401445	te=4.97397039877351	geneName=TAF6	2
1345	TAAACTTAAGCTTGGTACCGGCCCTGAGCTCCCATTAGGAGCCGCTGGCTGCGGCAGCAGGGGACTAGCGTGAGAGTTTTATTTCCTCTATTTACAGTTGGCTAAAAAAAAGAAAAGAACGCCACCATGGTGAGCAAGGG	ENST00000508247.1	HEK293	rnaseq_rpkm=60.1467899913813	te=0.20613590133767	geneName=SPDL1	2
1346	TAAACTTAAGCTTGGTACCGATCCCAGGCGCTTACTCGAGAGCTAGCTGAGCGATTGGGCCGGCGACTGTGGAGTTAGCGTCCTCATTGTGGACGCCCTGAGCTCCCATTAGGAGCCGCTGCCACCATGGTGAGCAAGGG	ENST00000508247.1	HEK293	rnaseq_rpkm=60.1467899913813	te=0.20613590133767	geneName=SPDL1	1
1347	TAAACTTAAGCTTGGTACCGCCTCGCTCCCCGCCGGCAGCCGGCAGCCAGCGGCAGTGGATCGACCCCGTTCTGCGGCCGTTGAGTCGCGGCCTGTGGCCCTGCGGGCAGCCGTGCCGAGGCCACCATGGTGAGCAAGGG	ENST00000520142.1	PC3	rnaseq_rpkm=207.273587146622	te=0.249405377198418	geneName=PABPC1	2
1348	TAAACTTAAGCTTGGTACCGGCTTCCCCTTCTCCCCGGCGGTTAGTGCTGAGAGTGCGGAGTGTGTGCTCCGGGCTCGGAACACACATTTATTATTAAAAAATCCAAAAAAAATCTAAAAGCCACCATGGTGAGCAAGGG	ENST00000520142.1	PC3	rnaseq_rpkm=207.273587146622	te=0.249405377198418	geneName=PABPC1	1
1349	TAAACTTAAGCTTGGTACCGGGGTCCCGCTTGGTCAGTGGCCAGCAGGGGTGGTTGAAGGGGTCCCAGCCGCCTGAGACCCCCGGTGGGGACACAGGATCGCGGTGAGATACCTGGGAGTGCCACCATGGTGAGCAAGGG	ENST00000592815.1	HEK293	rnaseq_rpkm=121.160176109962	te=0.15425230869319	geneName=CIRBP	1
1350	TAAACTTAAGCTTGGTACCGAGCTGACCCCAGAGGCACAGGTACCGACACAGGTCCACACCTGGAAGCCGGTGCACAGTGCTCGGCACAGATCCAAAGCGGCAGGTGTGCGCAGGCCGCCGCCACCATGGTGAGCAAGGG	ENST00000592815.1	HEK293	rnaseq_rpkm=121.160176109962	te=0.15425230869319	geneName=CIRBP	2
1351	TAAACTTAAGCTTGGTACCGAACAGCTAAGCCCCCACTGCCGGGGGAGGCGGGTGTTGGGCCGGCCCAGGGCCTGAGAGGGGAAGGGCAGGGTGCACAGGAGACACGGCAGGACGGGACCGCCACCATGGTGAGCAAGGG	ENST00000223836.10	MUSCLE	rnaseq_rpkm=34.2874065766461	te=1.06284188180677	geneName=AK1	2
1352	TAAACTTAAGCTTGGTACCGCAACGCTAAGCCCCCACTGCCGGGGGAGGCGGGTGATCGGCCGGCCCAGGGCCTGAGAGGGGAAGGGCAGGGTGCACAGGAGACACGGCAGGACGGGACCGCCACCATGGTGAGCAAGGG	ENST00000223836.10	MUSCLE	rnaseq_rpkm=34.2874065766461	te=1.06284188180677	geneName=AK1	1
1353	TAAACTTAAGCTTGGTACCGATCTTTGGTCCAGTGCGGTGGCGGCGGCGGCGGTGGCGGCGGCGACTGCTGCGGTGAAGGAGGAGGAGGAGCCGAGCGGGCGCTGGCACCGAGGCCTGACGCCACCATGGTGAGCAAGGG	ENST00000445564.1	PC3	rnaseq_rpkm=24.2225857652686	te=3.44347379846056	geneName=GDI1	1
1354	TAAACTTAAGCTTGGTACCGCAACAACAACAACAACAACAACAACAACAACAACAACAACAACAACAACAACAACAACAACAACAACAACAACAACAACAAAGAAGCGGCGTCCGGGGCTGCCACCATGGTGAGCAAGGG	ENST00000556309.1	PC3	rnaseq_rpkm=20.1071680927484	te=4.6323255360134	geneName=SUPT16H	1
1355	TAAACTTAAGCTTGGTACCGAAAAGTCTAGAGCCACCGTCCAGGGAGCAGGTAGCTGCTGGGCTCCGGGGACACTTTGCGTTCGGGCTGGGAGCGTGCTTTCCACGACGGTGACACGCTTGCCACCATGGTGAGCAAGGG	ENST00000445888.2	HEK293	rnaseq_rpkm=30.4379245489476	te=3.69453658811831	geneName=TP53	1
1356	TAAACTTAAGCTTGGTACCGAACAACAACAACAACAACAACAACAACAACAACAACAACAACAACAACAACAACAACAACAACAACAACAACAACAACAACAGAAGCGGCGTCCGGGGCTGCCACCATGGTGAGCAAGGG	ENST00000556309.1	PC3	rnaseq_rpkm=20.1071680927484	te=4.6323255360134	geneName=SUPT16H	2
1357	TAAACTTAAGCTTGGTACCGCAACAACAACAACAACAACAACAACAACAACAACAACAACAACAACAACAACAACAACAACAACAACAACAACAACAACAACAACAACAAGAGCTTCAGGGCCACCATGGTGAGCAAGGG	ENST00000374324.1	PC3	rnaseq_rpkm=10.8615828818033	te=3.9022338291233	geneName=PTGR1	1
1358	TAAACTTAAGCTTGGTACCGAACAACAACAACAACAACAACAACAACAACAACAACAACAACAACAACAACAACAACAACAACAACAACAACAACAACAACAACAACAACGAGCTTCAGGGCCACCATGGTGAGCAAGGG	ENST00000374324.1	PC3	rnaseq_rpkm=10.8615828818033	te=3.9022338291233	geneName=PTGR1	2
1359	TAAACTTAAGCTTGGTACCGAACAACAACAACAACAACAACAACAACAACAACAACAACAACAACAACAACAACAACAACAACAACAACAACAACAACAACAACAAAGCAAAATAATAAAGCCACCATGGTGAGCAAGGG	ENST00000520113.2	MUSCLE	rnaseq_rpkm=47.4704700937838	te=3.38562369424472	geneName=AMPD1	2
1360	TAAACTTAAGCTTGGTACCGCAACAACAACAACAACAACAACAACAACAACAACAACAACAACAACAACAACAACAACAACAACAACAACAACAACAACAACAAAAAGCAAAATAATAAAGCCACCATGGTGAGCAAGGG	ENST00000520113.2	MUSCLE	rnaseq_rpkm=47.4704700937838	te=3.38562369424472	geneName=AMPD1	1
1361	TAAACTTAAGCTTGGTACCGCCACAACCCAAAACAGGTGACCAGAGGTTTTACTGGTGGTGTTCAGACAGTAACTTTAATTCCAGGAGTTGGTATTGGCCCAGAAATTTCAGCTGCAGTTGCCACCATGGTGAGCAAGGG	ENST00000557826.1	PC3	rnaseq_rpkm=14.2757095879153	te=2.42034958717285	geneName=IDH3A	2
1362	TAAACTTAAGCTTGGTACCGACTGCCGCTGCGGCTGTTGCTGCGGAGCCAGGAGGGGAAGCGAAGGCTGGGCCCGCGTGGATCTCTAAGGTTGTGGCCAGGCAAGGTGGCTCAAGCCTGTGCCACCATGGTGAGCAAGGG	ENST00000557826.1	PC3	rnaseq_rpkm=14.2757095879153	te=2.42034958717285	geneName=IDH3A	1
1363	TAAACTTAAGCTTGGTACCGCCACATTGCTCCCTTGACAAGGAGCTGACAAGTTCCATTTTCCGTCGCGGGCATCTTGGAATCTTGACTCCCACATTGCCTTGGGCACTTGGTCGACAGTGCCACCATGGTGAGCAAGGG	ENST00000324210.5	PC3	rnaseq_rpkm=18.522710279318	te=2.89509288047928	geneName=MBNL1	1
1364	TAAACTTAAGCTTGGTACCGCTTCCACATCTACCAAGTGGGCGGAGTGGCCTTCTGTGGACGAATCAGATTCCTCTCCAGCACCGACTTTAAGAGGCGAGCCGGGGGGTCAGGGTCCCAGGCCACCATGGTGAGCAAGGG	ENST00000353334.6	MUSCLE	rnaseq_rpkm=14.2122627108172	te=23.1554571892003	geneName=CD74	2
1365	TAAACTTAAGCTTGGTACCGGGGAGCCCCCCCGCCCCACATCCTGCCCCGCAAAAGGCAGCTTCACCAAAGTGGGGTATTTCCAGCCTTTGTAGCTTTCACTTCCACATCTACCAAGTGGGCCACCATGGTGAGCAAGGG	ENST00000353334.6	MUSCLE	rnaseq_rpkm=14.2122627108172	te=23.1554571892003	geneName=CD74	1
1366	TAAACTTAAGCTTGGTACCGGCTGCTGCTCCGGCGCGGAGCCCAGAGCCGGTTCGGCGCGTCGACTGCCCAGAGTCCGCGGCCGGGGCGCGGGAGACAGTGTCTTGTTCTGTTGCCCAGGGCCACCATGGTGAGCAAGGG	ENST00000455009.1	PC3	rnaseq_rpkm=174.644100081842	te=0.186773469424471	geneName=ARPC1B	1
1367	TAAACTTAAGCTTGGTACCGAGGCCTGTTGGGCTTGCTGAGGCTTGGGGGTTCTGAGAATCTCGTCGAGGCGAGTGTGCGGCTCCTTCTACCGGCTTAAAGGGCCTCAGTTTTCGCAACCGCCACCATGGTGAGCAAGGG	ENST00000524590.1	HEK293	rnaseq_rpkm=90.9594151170773	te=3.9466320927015	geneName=HSPA8	2
1368	TAAACTTAAGCTTGGTACCGGTCTGGGAGCGTGCAGCCTCCACACAGGCCTGTTGGGCTTGCTGAGGCTTGGGGGTTCTGAGAATCTCGTCGAGGCGAGTGTGCGGCTCCTTCTACCGGCGCCACCATGGTGAGCAAGGG	ENST00000524590.1	HEK293	rnaseq_rpkm=90.9594151170773	te=3.9466320927015	geneName=HSPA8	1
1369	TAAACTTAAGCTTGGTACCGGCATCCCCCGCGGCGGCCACTCCTCGGGGCCAGGAGCGGGGAAGCGAAGTGCGAGAGACCCCGGACCCCAGCGCTGTCTCTTCCCGCCGCCCGAACCACCGCCACCATGGTGAGCAAGGG	ENST00000370206.4	HEK293	rnaseq_rpkm=45.9381267093985	te=2.23817300355013	geneName=CNN3	2
1370	TAAACTTAAGCTTGGTACCGCGGGAGGGAAAGCGGCCCCCGCGGCCCTTCAATTGGCCGCACCGCCCCTCGGCGCAGAGGCGGGAGGAGGCGGCCCTCCATTGGTCGGGCCCGGCGGCCAGCCACCATGGTGAGCAAGGG	ENST00000370206.4	HEK293	rnaseq_rpkm=45.9381267093985	te=2.23817300355013	geneName=CNN3	1
1371	TAAACTTAAGCTTGGTACCGAGTGACCTGCGGGGTGGGAGGGGGTGGGGATTGGCTCCCTGCTGCAGCCTAGCCTGGTGTGCTCCCTGAAAGCCAAGAGCTCCTTGCAGCCCCCTGTCCGGCCACCATGGTGAGCAAGGG	ENST00000580050.1	MUSCLE	rnaseq_rpkm=27.9066058593083	te=1.12784357033234	geneName=NFE2L1	1
1372	TAAACTTAAGCTTGGTACCGCTGCAGCCTAGCCTGGTGTGCTCCCTGAAAGCCAAGAGCTCCTTGCAGCCCCCTGTCCGGCTTCCCGGCACCGGCTGCCCTGGGGCTCATCTCGCAGACCGCCACCATGGTGAGCAAGGG	ENST00000580050.1	MUSCLE	rnaseq_rpkm=27.9066058593083	te=1.12784357033234	geneName=NFE2L1	2
1373	TAAACTTAAGCTTGGTACCGAACAACAACAACAACACCGGCCCAGGATTAGCGCCCTGGGAGCGCGCGCCCCGCTGCCTCGCCGCCACACTTTCCTGGGAGCGGCGGCCACGGAGGCACCGCCACCATGGTGAGCAAGGG	ENST00000591198.1	HEK293	rnaseq_rpkm=10.4807302246372	te=2.2715267294757	geneName=SEPT9	2
1374	TAAACTTAAGCTTGGTACCGCAACAACAACAACAAACCGGCCCAGGATTAGCGCCCTGGGAGCGCGCGCCCCGCTGCCTCGCCGCCACACTTTCCTGGGAGCGGCGGCCACGGAGGCACCGCCACCATGGTGAGCAAGGG	ENST00000591198.1	HEK293	rnaseq_rpkm=10.4807302246372	te=2.2715267294757	geneName=SEPT9	1
1375	TAAACTTAAGCTTGGTACCGAACAACAGTTTCAGGCTCGTGCTAAGCTAGCGCCGTCGTCGTCTCCCTTCAGTCGCCATCAAGATTATCTACCGGGACCTCATCAGCCGTGAACGAAGAGGCCACCATGGTGAGCAAGGG	ENST00000379060.4	HEK293	rnaseq_rpkm=111.024908724118	te=0.170315510767828	geneName=TPT1	2
1376	TAAACTTAAGCTTGGTACCGCAACAACGTTTCAGGCTCGTGCTAAGCTAGCGCCGTCGTCGTCTCCCTTCAGTCGCCATCATCATTATCTACCGGGACCTCATCAGCCGTGAACGATCAGGCCACCATGGTGAGCAAGGG	ENST00000379060.4	HEK293	rnaseq_rpkm=111.024908724118	te=0.170315510767828	geneName=TPT1	1
1377	TAAACTTAAGCTTGGTACCGCAACAACAACAACAACAACAACAACAACAACAACAACAACAACAACAACAACAACAACAACAACAACAACAACAACAACAACAACAACAACAACAAAACGGCCACCATGGTGAGCAAGGG	ENST00000461488.1	PC3	rnaseq_rpkm=13.4649686430813	te=3.85446967167237	geneName=SMIM7	1
1378	TAAACTTAAGCTTGGTACCGAACAACAACAACAACAACAACAACAACAACAACAACAACAACAACAACAACAACAACAACAACAACAACAACAACAACAACAACAACAACAACAACAACGGCCACCATGGTGAGCAAGGG	ENST00000461488.1	PC3	rnaseq_rpkm=13.4649686430813	te=3.85446967167237	geneName=SMIM7	2
1379	TAAACTTAAGCTTGGTACCGGACCCCTGTTGGAGAGACTTTGGCGCTCAACAAGAATCACTCGGAGGGCGGCGGAGTGATCGTCAATAACACCGAGAGGTCATCTTTCTGTCCAAGGGCAGCCACCATGGTGAGCAAGGG	ENST00000587374.1	HEK293	rnaseq_rpkm=20.9700478382146	te=3.32594645280649	geneName=WBP2	1
1380	TAAACTTAAGCTTGGTACCGGCCACTCCCATACTCCTAGACAGGGCTGCTGCGCCCTCCACTTCTGGGCTCCTGACCAGCTCTGCCGGAGCCGCTGCCTTGCCCCCCGGAGACTGAAGACGCCACCATGGTGAGCAAGGG	ENST00000563718.1	MUSCLE	rnaseq_rpkm=204.647426245274	te=10.2530728937538	geneName=MYLPF	2
1381	TAAACTTAAGCTTGGTACCGATTTAGGCGGTGACAGACAGCATCCGCAGTCAATAGGAAGAGCTGAAGAATTCTTTAGGTCTCCCAAATTGGCCTTTGCTCAGGCCTTGCCCTCCGCCCAGCCACCATGGTGAGCAAGGG	ENST00000563718.1	MUSCLE	rnaseq_rpkm=204.647426245274	te=10.2530728937538	geneName=MYLPF	1
1382	TAAACTTAAGCTTGGTACCGACTCGGAGGGCGGCGGAGTGATCGTCAATAACACCGAGAGGTCATCTTTCTGTCCAAGGGCAAGGAAGCCAAGCAGTCCTTCAAGAAGCCATTTTATCTCGCCACCATGGTGAGCAAGGG	ENST00000587374.1	HEK293	rnaseq_rpkm=20.9700478382146	te=3.32594645280649	geneName=WBP2	2
1383	TAAACTTAAGCTTGGTACCGCAACAACAACAACAACAACAACAACAACAACAACAACAACAACAACAACAACAACAACAACAACAACAACGGCCCGTTTTCCGCCAGCTCGCCGCTCGCTGCCACCATGGTGAGCAAGGG	ENST00000453046.1	MUSCLE	rnaseq_rpkm=15.4640303198846	te=1.86009503527547	geneName=SQSTM1	1
1384	TAAACTTAAGCTTGGTACCGCCTAAATTGTCGAGATTTGTACAAGGTACCTGTGCGTGCACGCAGACGGGAAGGGCTGGGGAAGCGGGAGGACTGAGAAAAGCCGGATCTTAGCAAAGCAGCCACCATGGTGAGCAAGGG	ENST00000488245.2	MUSCLE	rnaseq_rpkm=10.9823320563491	te=5.15131925840137	geneName=UGP2	2
1385	TAAACTTAAGCTTGGTACCGCTCCAGCTGGCCCTCATTTGTGTCCGGAGCTCAGGAGTTCCCAAACCGACTCAGTCGCACCAAGTTTCCGTCTTTTGGAATTGGGGAAGGAGTTTCTTTCGCCACCATGGTGAGCAAGGG	ENST00000488245.2	MUSCLE	rnaseq_rpkm=10.9823320563491	te=5.15131925840137	geneName=UGP2	1
1386	TAAACTTAAGCTTGGTACCGGTTTTCAAACCGGAGCTGTGGGCGCGGCGCTGCTCTGCCGTTGGGTGAGGCGCGGAGCGAAGTGAAGGGTGGCCCAGGTGGGGCCAGGCTGACTGAAAGTGCCACCATGGTGAGCAAGGG	ENST00000550651.1	PC3	rnaseq_rpkm=16.6142632679705	te=2.89878863574088	geneName=RACGAP1	1
1387	TAAACTTAAGCTTGGTACCGTAAATAATACTTGGGGGGAAATAAACAAGTATTCTTGAGGGTGAAATTGTGACCCAGCAGGAAAATTACAACTATTTTCAATTGACGTTGAATAGGAAAGGCCACCATGGTGAGCAAGGG	ENST00000550651.1	PC3	rnaseq_rpkm=16.6142632679705	te=2.89878863574088	geneName=RACGAP1	2
1388	TAAACTTAAGCTTGGTACCGCAACAACAACAACACTGCCACCGGTGCACCCAGTCCGCTCACCCAGCCCAGTCCGTCCGGTCCTCACCGCCTGCCGGCCGGCCCACCCCCCACCGCAGCCGCCACCATGGTGAGCAAGGG	ENST00000378300.5	MUSCLE	rnaseq_rpkm=400.45574031524	te=15.2676300446643	geneName=TPM2	1
1389	TAAACTTAAGCTTGGTACCGAACAACAACAACAACTGCCACCGGTGCACCCAGTCCGCTCACCCAGCCCAGTCCGTCCGGTCCTCACCGCCTGCCGGCCGGCCCACCCCCCACCGCAGCCGCCACCATGGTGAGCAAGGG	ENST00000378300.5	MUSCLE	rnaseq_rpkm=400.45574031524	te=15.2676300446643	geneName=TPM2	2
1390	TAAACTTAAGCTTGGTACCGTCCCACTTTGCCTTCCACTCCCCTTGCCCCTTCCTCACTGGCATCGAAGAGTCCTGGACTTCCGCAAGTCGCCCCTGCGGGGCTGGACTGTTCTCTCCAGGCCACCATGGTGAGCAAGGG	ENST00000532134.1	HEK293	rnaseq_rpkm=257.453170088434	te=2.16701018975607	geneName=CFL1	2
1391	TAAACTTAAGCTTGGTACCGACCAGCAGTATCACTCGGGCTCCTGAGTGCCGAGCTGGCCAGTAGCTGCCAGAGCCTCCCGCTTTGGGCTGGGCAGGAACCTGAAAGGTACAGAGGAGTTGCCACCATGGTGAGCAAGGG	ENST00000532134.1	HEK293	rnaseq_rpkm=257.453170088434	te=2.16701018975607	geneName=CFL1	1
1392	TAAACTTAAGCTTGGTACCGACAAGCTGAGCCTTTCCGGCCAGCTCTGAGCCCTGCAGATCATCCAACCGAGCTTCACTGCTTGCATCAGCCTCTGCAGAGATCTGGGCAGCTGGTCAGGGCCACCATGGTGAGCAAGGG	ENST00000557703.1	HEK293	rnaseq_rpkm=90.9927741075698	te=2.25598041763791	geneName=SHMT2	2
1393	TAAACTTAAGCTTGGTACCGTTTTCGGCCTGGTCTCACAAGCTGAGCCTTTCCGGCCAGCTCTGAGCCCTGCAGATCATCCAACCGAGCTTCACTGCTTGCATCAGCCTCTGCAGAGATCGCCACCATGGTGAGCAAGGG	ENST00000557703.1	HEK293	rnaseq_rpkm=90.9927741075698	te=2.25598041763791	geneName=SHMT2	1
1394	TAAACTTAAGCTTGGTACCGAACAACAACAAGGAGAAATCTGGCAGGTCTCTAGGCAGACAAAAGGGAACATCTGGTAGGGACTGGGACATCTAGAAAAAAGGACAACCTGGACCCATCCGCCACCATGGTGAGCAAGGG	ENST00000409195.1	MUSCLE	rnaseq_rpkm=143.947739028195	te=0.103004765492775	geneName=XIRP2	2
1395	TAAACTTAAGCTTGGTACCGCAACAACAACAGGAGAAATCTGGCAGGTCTCTAGGCAGACAAAAGGGAACATCTGGTAGGGACTGGGACAAGTAGAAAAAAGGACAACCTGGACCCATCCGCCACCATGGTGAGCAAGGG	ENST00000409195.1	MUSCLE	rnaseq_rpkm=143.947739028195	te=0.103004765492775	geneName=XIRP2	1
1396	TAAACTTAAGCTTGGTACCGCAGGAACAGTTGTTATCCCATTGTAAAGAAGAGGCAACTGAGGCGCATCGACAGTAACTCTTACTCAAGGCCACAGTTTAATCCAGTGCCTGGCATCTGTGCCACCATGGTGAGCAAGGG	ENST00000530188.1	PC3	rnaseq_rpkm=42.9742416609987	te=0.240621718570341	geneName=C11orf68	1
1397	TAAACTTAAGCTTGGTACCGATCGACAGTAACTCTTACTCAAGGCCACAGTTTAATCCAGTGCCTGGCATCTGTAGTTATTGTCTCAGACCCTGCCCTGACTCGGTTCCCTCACAGCAGGGCCACCATGGTGAGCAAGGG	ENST00000530188.1	PC3	rnaseq_rpkm=42.9742416609987	te=0.240621718570341	geneName=C11orf68	2
1398	TAAACTTAAGCTTGGTACCGTCAGAAGGCTCTTTGGATAGGTTGTATCACACACACATCACGGTTCTCGATCCGGCCCTTGAGACTGGGCAGTTGATCATCATCGAGACCCGCAAGAAAGGCCACCATGGTGAGCAAGGG	ENST00000377080.2	HEK293	rnaseq_rpkm=10.7708487767719	te=6.27823948733287	geneName=USP11	2
1399	TAAACTTAAGCTTGGTACCGAACGTCTGGAAAAGGGGCGGGGCCTGTGTGGTGCAGTCTGACGCCTGAGAACAAAATCGGGTTTGTTGTGATCAGACCAGTTTCGGTCCTGGAGGTGGGGGCCACCATGGTGAGCAAGGG	ENST00000377080.2	HEK293	rnaseq_rpkm=10.7708487767719	te=6.27823948733287	geneName=USP11	1
1400	TAAACTTAAGCTTGGTACCGTGTGGACGAAGAGTCAGGGTTAGGGGCGCCAGGACGTGGGCGTGCAGGACGCCAGAGCTGGGTCAGAGCTCGAGCCAGCGGCGCCCGGAGAGATTCGGAGGCCACCATGGTGAGCAAGGG	ENST00000583312.1	MUSCLE	rnaseq_rpkm=22.6447958144965	te=1.1059797204047	geneName=ACADVL	2
1401	TAAACTTAAGCTTGGTACCGCGCAACCGTCCGCCGCCCGGTGCACTGTGGACGAAGAGTCAGGGTTAGGGGCGCCAGGACGTGGGCGTGCAGGACGCCAGAGCTGGGTCAGAGCTCGAGCGCCACCATGGTGAGCAAGGG	ENST00000583312.1	MUSCLE	rnaseq_rpkm=22.6447958144965	te=1.1059797204047	geneName=ACADVL	1
1402	TAAACTTAAGCTTGGTACCGCTTGCGTGCGGTTGAGGCCTCTTTCCCTGCCGCCGCCGAGTCGCGCGGAGGCGGAGGCTTGGGTGCGTTCAAGATTCAACTTCACCCGTAACCCACCGCCGCCACCATGGTGAGCAAGGG	ENST00000230050.3	PC3	rnaseq_rpkm=343.295803555465	te=0.273030566732292	geneName=RPS12	2
1403	TAAACTTAAGCTTGGTACCGGGCCTCACCACCCCTCGTTTGCACGCACGCACGTTCATTCTCCGTCCTCGCGCCCCTTTTCCTACACTTTCCTCTTCTCCCCGACCGGAGGAGCCGCTCTGCCACCATGGTGAGCAAGGG	ENST00000414274.3	PC3	rnaseq_rpkm=35.6709844049856	te=2.7880602013499	geneName=PTGES3	1
1404	TAAACTTAAGCTTGGTACCGGCCTCAATCCGGAAACAGAAACTCCCCAGGCCCGGCACTGCGGGAGCCACCTCTTTCGAGGGTGGGAGTGCACTTGCGCACAGGGGACCTGAAAAACCCTGCCACCATGGTGAGCAAGGG	ENST00000230050.3	PC3	rnaseq_rpkm=343.295803555465	te=0.273030566732292	geneName=RPS12	1
1405	TAAACTTAAGCTTGGTACCGACCGGCGCTGGGCAGCCAGGACAGCCGCGGCAGCCGGGTCCGCAGGGCAGCAGCCGGCCTCTCCCACTGCAGCCCTCCCGCCCGCCTACCGTCCGGCGCGGCCACCATGGTGAGCAAGGG	ENST00000334895.5	MUSCLE	rnaseq_rpkm=157.891937584786	te=2.28850438938299	geneName=TPM1	2
1406	TAAACTTAAGCTTGGTACCGAACAACAACAACAACAACAACAACAACAACAACAACAACAACAACAACAACAACAACAACGGCCGAGGGCAGCGCGGGCGGCGGGCGGCGCGCGGTGGGCGCCACCATGGTGAGCAAGGG	ENST00000459839.1	HEK293	rnaseq_rpkm=157.173526990965	te=0.195011948455617	geneName=NT5DC2	2
1407	TAAACTTAAGCTTGGTACCGCAACAACAACAACAACAACAACAACAACAACAACAACAACAACAACAACAACAACAACAAGGCCGAGGGCAGCGCGGGCGGCGGGCGGCGCGCGGTGGGCGCCACCATGGTGAGCAAGGG	ENST00000459839.1	HEK293	rnaseq_rpkm=157.173526990965	te=0.195011948455617	geneName=NT5DC2	1
1408	TAAACTTAAGCTTGGTACCGCGCGCGCGCCCGCCTGCGGTTTGTCTGCGCAGCCCTGGAGGCTGCGACTTCCGGACTGCTCCTGGCCGCAGGGGGCGCCGCCATCGCACAGAGAGGCCTGGCCACCATGGTGAGCAAGGG	ENST00000334895.5	MUSCLE	rnaseq_rpkm=157.891937584786	te=2.28850438938299	geneName=TPM1	1
1409	TAAACTTAAGCTTGGTACCGAGTTTGCAAACCGAGAGGAGTTGTGAAGGGCGCGGGTGGGGGGCGCTGCCGGCCTCGTGGGTACGTTCGTGCCGCGTCTGTCCCAGAGCTGGGGCCGCAGGCCACCATGGTGAGCAAGGG	ENST00000525859.1	HEK293	rnaseq_rpkm=14.8823105693644	te=2.28457391612444	geneName=HYOU1	1
1410	TAAACTTAAGCTTGGTACCGACTTGGGCCTTTGTGTGGGCGCTGCTGGGATCATTAGAGAATCGTTTGTACCCATCAGGAGGGAGAAGGGAGAAGTAGGCTGATCTGCCCTGGGGGCACTGCCACCATGGTGAGCAAGGG	ENST00000525859.1	HEK293	rnaseq_rpkm=14.8823105693644	te=2.28457391612444	geneName=HYOU1	2
1411	TAAACTTAAGCTTGGTACCGCAACAACAACAACAACAACAACAACAACAACAACAACAACTGTCTCACTCCCAGGCTACATCTTCTCACTTGCTAACAAGGACCTCTGAGTTCAGCAGCCGCCACCATGGTGAGCAAGGG	ENST00000532183.1	MUSCLE	rnaseq_rpkm=355.457909127624	te=1.44801146224395	geneName=MYH2	1
1412	TAAACTTAAGCTTGGTACCGAACAACAACAACAACAACAACAACAACAACAACAACAAACTGTCTCACTCCCAGGCTACATCTTCTCACTTGCTAACAAGGACCTCTGAGTTCAGCAGCCGCCACCATGGTGAGCAAGGG	ENST00000532183.1	MUSCLE	rnaseq_rpkm=355.457909127624	te=1.44801146224395	geneName=MYH2	2
1413	TAAACTTAAGCTTGGTACCGACAGAGGTCAAGGAAGGTTTCCCCAGGAGCAGTTTTGGTTTCAGACGGCGCCGTCTCCCGCGAAAGTCCTGAGAGGAGCCCAGCCTTTTCCGCCTGCCGCGCCACCATGGTGAGCAAGGG	ENST00000546395.1	HEK293	rnaseq_rpkm=130.762254533191	te=0.205367817682084	geneName=RNASEK	1
1414	TAAACTTAAGCTTGGTACCGCAACAACAGCTGCAAAGATTCCGAGGTGCAGAAGTTGTCTGAGTGCGTTGGTCGGCGGCAGTCGGGCCAGACCCAGGACTCTGCGACTTTACATCTTTAAGCCACCATGGTGAGCAAGGG	ENST00000489283.1	HEK293	rnaseq_rpkm=182.899041931816	te=0.153887696702485	geneName=PLS3	1
1415	TAAACTTAAGCTTGGTACCGAACAAACAGCTGCAAAGATTCCGAGGTGCAGAAGTTGTCTGAGTGCGTTGGTCGGCGGCAGTCGGGCCAGACCCAGGACTCTGCGACTTTACATCTTTAAGCCACCATGGTGAGCAAGGG	ENST00000489283.1	HEK293	rnaseq_rpkm=182.899041931816	te=0.153887696702485	geneName=PLS3	2
1416	TAAACTTAAGCTTGGTACCGGTGCGCTCCAGAGCCGCAGTTCTCCCGTGAGAGGGCCTTCGCGGTGGAACAAACACTCGCTTAGCAGCGGAAGACTCCGAGTTCTCGGTACTCTTCAGGGGCCACCATGGTGAGCAAGGG	ENST00000399959.2	PC3	rnaseq_rpkm=41.0391449301029	te=2.89535187772718	geneName=DDX3X	2
1417	TAAACTTAAGCTTGGTACCGCTTTCCCCTTACTCCGCTCCCCTCTTTTCCCTCCCTCTCCTCCCCTTCCCTCTGTTCTCTCCTCCTCTTCCCCTCCCCTCCCCCGTCCGGAGCACTCTAAGCCACCATGGTGAGCAAGGG	ENST00000399959.2	PC3	rnaseq_rpkm=41.0391449301029	te=2.89535187772718	geneName=DDX3X	1
1418	TAAACTTAAGCTTGGTACCGCCAGCTCCCGCGACCGCCTCTCCTGCCCCTCGCCGGTACCTCAGCAAGGTGCCACTAGAAGCGCCAGGCTGGGGCCGCCTCTGAGCGCCCCGCGGGGGCCGCCACCATGGTGAGCAAGGG	ENST00000357955.2	PC3	rnaseq_rpkm=42.1992332806947	te=0.257722854142952	geneName=MAPKAPK3	2
1419	TAAACTTAAGCTTGGTACCGAAAGCGAGGCCGGGGACTGAAGGTGTGGGTGTCGAGCCCTCTGGCAGAGGGTTAACCTGGGTCAATTGCACGGATTCTCACCTCGTACAGTTACGCTCTCGCCACCATGGTGAGCAAGGG	ENST00000486418.1	PC3	rnaseq_rpkm=50.6312141682097	te=0.245968419312986	geneName=TIMMDC1	1
1420	TAAACTTAAGCTTGGTACCGCTGCGGCCGCCAGCTCCCGCGACCGCCTCTCCTGCCCCTCGCCGGTACCTCAGCAAGGTGCCACTAGAAGCGCCAGGCTGGGGCCGCCTCTGAGCGCCCCGCCACCATGGTGAGCAAGGG	ENST00000357955.2	PC3	rnaseq_rpkm=42.1992332806947	te=0.257722854142952	geneName=MAPKAPK3	1
1421	TAAACTTAAGCTTGGTACCGGTCAAGGAAGGTTTCCCCAGGAGCAGTTTTGGTTTCAGACGGCGCCGTCTCCCGCGAAAGTCCTGAGAGGAGCCCAGCCTTTTCCGCCTGCCGCCCCCGGGCCACCATGGTGAGCAAGGG	ENST00000546395.1	HEK293	rnaseq_rpkm=130.762254533191	te=0.205367817682084	geneName=RNASEK	2
1422	TAAACTTAAGCTTGGTACCGTGGAGGTTAGGGAATCGAGATTTCCTCTAATCATTCAAGGCTGTGCACGTTGCTCCTTAGGAACTCAAATTGAGGTTAAAAACGACAACCAACATCAGCCGCCACCATGGTGAGCAAGGG	ENST00000507755.1	PC3	rnaseq_rpkm=87.25491756781	te=2.70078187189212	geneName=PAIP2	2
1423	TAAACTTAAGCTTGGTACCGGGAAGAAGGGCGGGTGTGGGAACAGTGGTACGCCCCCATTCCTGCCTTCCAGAGAGAACGTGCGACAGCGTTCCTGCTACACCCGGCAGCCGGCCGTAGGGCCACCATGGTGAGCAAGGG	ENST00000507755.1	PC3	rnaseq_rpkm=87.25491756781	te=2.70078187189212	geneName=PAIP2	1
1424	TAAACTTAAGCTTGGTACCGGAGGTCGAGCCCGCCGCTGCCGCCGTCGCCTGAGGGAAGCGAGAAGAGGCCGCGACCGGAGAGAAAAAGCGGAGTCGCCACCGGAGAGAAGTCGACTCCCGCCACCATGGTGAGCAAGGG	ENST00000436399.2	PC3	rnaseq_rpkm=49.4393558152233	te=3.12626549240156	geneName=PTGES3	1
1425	TAAACTTAAGCTTGGTACCGCAACAACAACAACAAAAGGGGAGGGCCGCGGGAGGAGGGTACGAGTGGCCGACCACGGATTTGCATTGCCGAGGACGGGACCCCAGGGCAGCGAAGCAGAGCCACCATGGTGAGCAAGGG	ENST00000493172.1	MUSCLE	rnaseq_rpkm=11.1270364248849	te=2.75498256933517	geneName=CAP2	1
1426	TAAACTTAAGCTTGGTACCGAACAACAACAACAACAAGGGGAGGGCCGCGGGAGGAGGGTACGAGTGGCCGACCACGGATTTGCATTGCCGAGGACGGGACCCCAGGGCAGCGAAGCAGAGCCACCATGGTGAGCAAGGG	ENST00000493172.1	MUSCLE	rnaseq_rpkm=11.1270364248849	te=2.75498256933517	geneName=CAP2	2
1427	TAAACTTAAGCTTGGTACCGGACATCATCGGCTATTTTTAGGGGTTGACTGGTAGCAGATAAGTGTTGAGCTCGGGCTGGATAAGGGCTCAGAGTTGCACTGAGTGTGGCTGAAGCAGCGGCCACCATGGTGAGCAAGGG	ENST00000371222.2	HEK293	rnaseq_rpkm=60.6309162566589	te=2.18450847843649	geneName=JUN	1
1428	TAAACTTAAGCTTGGTACCGCGGGGGGCGCGGGTGTCCCCCGCTTGCCACAGCCCTGTTGCGGCCCCGAAACTTGTGCGCGCAGCCCAAACTAACCTCACGTGAAGTGACGGACTGTTCTGCCACCATGGTGAGCAAGGG	ENST00000371222.2	HEK293	rnaseq_rpkm=60.6309162566589	te=2.18450847843649	geneName=JUN	2
1429	TAAACTTAAGCTTGGTACCGGCTGGCGCGCAGGACCGCGGGCATTTACCCGTGCTTTCCCAAGCCTGGAAGAACTCGTCAAGCTCTTTGTAGCGTGGTGCTTCTGTTGCTCACAGAGTCTGCCACCATGGTGAGCAAGGG	ENST00000415798.1	HEK293	rnaseq_rpkm=75.4702271870855	te=0.269300823144686	geneName=COA1	1
1430	TAAACTTAAGCTTGGTACCGTGTTGCTCACAGAGTCTCGCTCTGGCCAGAGATTTTCTAAATATTGGTCAGGAATCTGCATTGACAACTTGCCTTTGTTGATTTTCAAGAGAGTTGTGCTGCCACCATGGTGAGCAAGGG	ENST00000415798.1	HEK293	rnaseq_rpkm=75.4702271870855	te=0.269300823144686	geneName=COA1	2
1431	TAAACTTAAGCTTGGTACCGAACAACAACAACAACAACAACAACAACAACAACAACAACAACAACAACAATTTCCGCTCGGCTGTTTTCCTGCGCAGGAGCCGCAGGGCCGTAGGCAGCCGCCACCATGGTGAGCAAGGG	ENST00000452368.3	PC3	rnaseq_rpkm=164.841972172684	te=0.355589600624574	geneName=RPL13	2
1432	TAAACTTAAGCTTGGTACCGCAACAACAACAACAACAACAACAACAACAACAACAACAACAACAACAACATTTCCGCTCGGCTGTTTTCCTGCGCAGGAGCCGCAGGGCCGTAGGCAGCCGCCACCATGGTGAGCAAGGG	ENST00000452368.3	PC3	rnaseq_rpkm=164.841972172684	te=0.355589600624574	geneName=RPL13	1
1433	TAAACTTAAGCTTGGTACCGGGAGCCAGAGTGCAATTGCAGATCCAGACCCCAGAGTCAGAAGGAGTGAGAACCCTGACCCCTAATCCCACTGCATCCAGCCAATAGGAGCCCAGCCACCGCCACCATGGTGAGCAAGGG	ENST00000555869.1	MUSCLE	rnaseq_rpkm=21.1228782692817	te=6.91777843804807	geneName=NDRG2	2
1434	TAAACTTAAGCTTGGTACCGCTAGTTCTCTGTGTTCGGGCGGGGGGAGTCGAACTCGTGGGGTGTCAGTATCCCGGGTTCGTCTCCCCACTACCGGTTCCCACCACTGAGTCTGGGGGCGGCCACCATGGTGAGCAAGGG	ENST00000555869.1	MUSCLE	rnaseq_rpkm=21.1228782692817	te=6.91777843804807	geneName=NDRG2	1
1435	TAAACTTAAGCTTGGTACCGAACGGCCTCGCGGGGCAGGAGTAAGCCGCGGCCGCCGCCTGGGCCCCAGGGCGGTCTCTGGGGCCAGGGGTCCCGCGCCCAGCGTTTCCCGCCCGCCACCGCCACCATGGTGAGCAAGGG	ENST00000520006.1	PC3	rnaseq_rpkm=45.6388007525546	te=6.17617903344698	geneName=G3BP1	1
1436	TAAACTTAAGCTTGGTACCGTGCGGAGCCACTTTTCTGCCTTTCATTTGATTCTTGCAGTGAGCTGGCGAGGTTTGGACATATTTGACTCTTTTCCCCCCAGGTTGAATTGACCAAAGCAGCCACCATGGTGAGCAAGGG	ENST00000520006.1	PC3	rnaseq_rpkm=45.6388007525546	te=6.17617903344698	geneName=G3BP1	2
1437	TAAACTTAAGCTTGGTACCGCAACAACAACAACAACAACAACAACAACAACAACAACAACAACAACAACAACAACAACAACAACAACAACAACAACAACAACAACAACAATTGCTTAGTCGCCACCATGGTGAGCAAGGG	ENST00000377727.1	PC3	rnaseq_rpkm=40.3703129733729	te=34.171482180041	geneName=HIST1H4H	1
1438	TAAACTTAAGCTTGGTACCGAACAACAACAACAACAACAACAACAACAACAACAACAACAACAACAACAACAACAACAACAACAACAACAACAACAACAACAACAACAACTTGCTTAGTCGCCACCATGGTGAGCAAGGG	ENST00000377727.1	PC3	rnaseq_rpkm=40.3703129733729	te=34.171482180041	geneName=HIST1H4H	2
1439	TAAACTTAAGCTTGGTACCGATTTTAAGCAATTCTTAGTCTCAAGTAAACACCATCATTAAAAGAACTGAGAACTATTATCAATTCTTCCTTTGGAGTCCATCTTCAATCGAAAGGAGAAGCCACCATGGTGAGCAAGGG	ENST00000325795.3	HEK293	rnaseq_rpkm=44.4277364550676	te=0.269302774389498	geneName=ORMDL1	1
1440	TAAACTTAAGCTTGGTACCGGATTGCTTGGAGACACTCAGGAGCACAAATTGCACCACGGGGTTAGTCCATCACGGGGTTAGTCCATCCAAAAGCAAGGAGGCAGCCTTTGGTACCCCTGGCCACCATGGTGAGCAAGGG	ENST00000435819.1	MUSCLE	rnaseq_rpkm=42.6018175712678	te=1.61561416328764	geneName=CD36	1
1441	TAAACTTAAGCTTGGTACCGAATCCTCGCAACACAGGTACCTTGTCAAGTCAGAATTGGGGGTGTTAGGTTGCCAGTTGTATCAGTGTTGATTCATTTCATTACTTCCTACAGAGCAAACGCCACCATGGTGAGCAAGGG	ENST00000325795.3	HEK293	rnaseq_rpkm=44.4277364550676	te=0.269302774389498	geneName=ORMDL1	2
1442	TAAACTTAAGCTTGGTACCGTGAACTGAGGCGAACTCCGCCGCCAAGTGAGTGAGGAGGAGGAGGAGGAGAAGGAGGAGGAGGAAGAGGAGGAGCGCAGTCGGAGCGCGGCGGCAGCGGCGCCACCATGGTGAGCAAGGG	ENST00000453779.2	MUSCLE	rnaseq_rpkm=19.6886805103209	te=2.45660925635949	geneName=QKI	1
1443	TAAACTTAAGCTTGGTACCGGGTCCCGAGCGGCCCGCGGCCGGGGCTCGCCCCCGCCCCTCCCTCCTCTCCGGCGGCGGCGGCGGCGGCGGCGGGCGGAGTGAGCTGCGGAGCCTGGAAAGCCACCATGGTGAGCAAGGG	ENST00000453779.2	MUSCLE	rnaseq_rpkm=19.6886805103209	te=2.45660925635949	geneName=QKI	2
1444	TAAACTTAAGCTTGGTACCGCAACAACAACAACAACAACAACAACAACAACAACAACAACAACAACAACAACAACAACAACAACAACAACAACAAGGCGCGAGTTGGACTGTGAAGAAACGCCACCATGGTGAGCAAGGG	ENST00000401406.3	HEK293	rnaseq_rpkm=300.147969182809	te=2.30879721675802	geneName=UQCR10	1
1445	TAAACTTAAGCTTGGTACCGAACAACAACAACAACAACAACAACAACAACAACAACAACAACAACAACAACAACAACAACAACAACAACAACAACGGCGCGAGTTGGACTGTGAAGAAACGCCACCATGGTGAGCAAGGG	ENST00000401406.3	HEK293	rnaseq_rpkm=300.147969182809	te=2.30879721675802	geneName=UQCR10	2
1446	TAAACTTAAGCTTGGTACCGCTCTTCCCATCGCGCGGGTCCTAGCCACCGGTGTCTCCTTCTACATCCGCCTCTGCGCCGGCTGCCACCCGCGCTCCCTCCGCCGCCGCCGCCTTGCTGCGCCACCATGGTGAGCAAGGG	ENST00000541407.1	PC3	rnaseq_rpkm=39.1954678022715	te=3.03423596610087	geneName=ELOVL5	1
1447	TAAACTTAAGCTTGGTACCGACCGAACGCCCCCGGGAACACCGGGCCCCGAGCTCGGTCCCGCGCCCGAGGATCCTCCACGGGGCTAGAAGGCTGCGTCGGGGGCGGGAGCGGAGGCAACGCCACCATGGTGAGCAAGGG	ENST00000356648.1	HEK293	rnaseq_rpkm=252.296915427481	te=0.165501268698802	geneName=JTB	1
1448	TAAACTTAAGCTTGGTACCGATACAGAGCTCAGTTCCTAAAAATAGGTGCCAAGTTGCATCCTTTAGACGCTCTGCTAAAATAAATTCAGCCGTCCCATCTACTTGCTTGATAGACCCTTGCCACCATGGTGAGCAAGGG	ENST00000409273.1	MUSCLE	rnaseq_rpkm=152.692169198349	te=0.0990374825477229	geneName=XIRP2	1
1449	TAAACTTAAGCTTGGTACCGAAGTGAAGGGTGGCCCAGGTGGGGCCAGGCTGACTGAAGTGAGTAGTGGGGGTGCCAGACCAGTGTATCTCCTAGCTAAGGACTAAATAATACAAGGGGGGCCACCATGGTGAGCAAGGG	ENST00000549777.1	PC3	rnaseq_rpkm=18.4976914678058	te=2.58251819428059	geneName=RACGAP1	1
1450	TAAACTTAAGCTTGGTACCGAGGTGGGGCCAGGCTGACTGAAGAGAGCCAAAGGAAATCAACATTTGAATTGACTACCCAAAGTCCTGCCCCTGTTTCTGTCCTGTAGCACTTAGGAAAGGCCACCATGGTGAGCAAGGG	ENST00000546764.1	PC3	rnaseq_rpkm=17.5498276275149	te=2.52771287962885	geneName=RACGAP1	2
1451	TAAACTTAAGCTTGGTACCGCAACAACAACAACAGCAGGCGGAAGTAAGGGTGAGAGGAGGCTGCAACGCCGAGCGGAGGAGGCAGGAACCGGAGCGCGAGCAGTAGCTGGGTGGGCACCGCCACCATGGTGAGCAAGGG	ENST00000330188.9	MUSCLE	rnaseq_rpkm=25.1286318121467	te=14.1534801680072	geneName=TPM3	1
1452	TAAACTTAAGCTTGGTACCGAACAACAACAACAAGCAGGCGGAAGTAAGGGTGAGAGGAGGCTGCAACGCCGAGCGGAGGAGGCAGGAACCGGAGCGCGAGCAGTAGCTGGGTGGGCACCGCCACCATGGTGAGCAAGGG	ENST00000330188.9	MUSCLE	rnaseq_rpkm=25.1286318121467	te=14.1534801680072	geneName=TPM3	2
1453	TAAACTTAAGCTTGGTACCGGGAGCTGTGGGCGCGGCGCTGCTCTGCCGTTGGGTGAGGCGCGGAGCGAAGTGAAGGGTGGCCCAGGTGGGGCCAGGCTGACTGAAGAGAGCCAAAGGAAGCCACCATGGTGAGCAAGGG	ENST00000546764.1	PC3	rnaseq_rpkm=17.5498276275149	te=2.52771287962885	geneName=RACGAP1	1
1454	TAAACTTAAGCTTGGTACCGAAGTTTTGCATAAGAAGTACTATCAAATCCTGAGAAGCGTGAGTTATAAGACAGATACGGAGAGCAAGGTCTTCGGGAAGGCAGCGGCGGAGGTGGTGGCGCCACCATGGTGAGCAAGGG	ENST00000566791.1	HEK293	rnaseq_rpkm=36.8089789190258	te=3.12839220240087	geneName=DNAJA2	2
1455	TAAACTTAAGCTTGGTACCGTCTCTGCGTCCCTCGCCCATTGACCCGGAGGTAGCTGGGTCTGTGTTTGGAAGCATTGTTCTTTGGGCAGGTAAAGCTAAAGTCCTGTACCTGCTTAGGAGCCACCATGGTGAGCAAGGG	ENST00000566791.1	HEK293	rnaseq_rpkm=36.8089789190258	te=3.12839220240087	geneName=DNAJA2	1
1456	TAAACTTAAGCTTGGTACCGAACAACAACAACAACAACAACAACAACAACAACAACAACAACAACAACAACAACAACGGGCTGGCGGCCGGGGAGCTGCGTAGCTCCCGGCCCCGCGGCCGCCACCATGGTGAGCAAGGG	ENST00000347067.5	HEK293	rnaseq_rpkm=159.517715921106	te=0.227136047173062	geneName=SIVA1	2
1457	TAAACTTAAGCTTGGTACCGCAACAACAACAACAACAACAACAACAACAACAACAACAACAACAACAACAACAACAAGGGCTGGCGGCCGGGGAGCTGCGTAGCTCCCGGCCCCGCGGCCGCCACCATGGTGAGCAAGGG	ENST00000347067.5	HEK293	rnaseq_rpkm=159.517715921106	te=0.227136047173062	geneName=SIVA1	1
1458	TAAACTTAAGCTTGGTACCGGGCCGAACCTGGTTCCCGAGGCGCGGCGGCCGCGGCTGGGGGCGGGGAGGGGGGCGCAGGACCCCAAGTGGGGGTCCCGGAGCCAGAGGGCCAATTCCTGGCCACCATGGTGAGCAAGGG	ENST00000544835.1	PC3	rnaseq_rpkm=77.5277549791705	te=0.260076402838913	geneName=FKBP8	1
1459	TAAACTTAAGCTTGGTACCGTCCCGAGGCGCGGCGGCCGCGGCTGGGGGCGGGGAGGGGGGCGCAGGACCCCAAGTGGGGGTCCCGGAGCCAGAGGGCCAATTCCTGTCCCCCCAGCAGCGCCACCATGGTGAGCAAGGG	ENST00000544835.1	PC3	rnaseq_rpkm=77.5277549791705	te=0.260076402838913	geneName=FKBP8	2
1460	TAAACTTAAGCTTGGTACCGCAACATTAAAAGGGTGGGAGCGTCCGGGGGCCCATCTCTCTCGGGTGGAGTCTTCTGACAGCTGGTGCGCCTGCCCGGGAACATCCTCCTGGACTCAATCGCCACCATGGTGAGCAAGGG	ENST00000215909.5	MUSCLE	rnaseq_rpkm=21.016683481843	te=3.93714235816145	geneName=LGALS1	1
1461	TAAACTTAAGCTTGGTACCGAACAATTAAAAGGGTGGGAGCGTCCGGGGGCCCATCTCTCTCGGGTGGAGTCTTCTGACAGCTGGTGCGCCTGCCCGGGAACATCCTCCTGGACTCAATCGCCACCATGGTGAGCAAGGG	ENST00000215909.5	MUSCLE	rnaseq_rpkm=21.016683481843	te=3.93714235816145	geneName=LGALS1	2
1462	TAAACTTAAGCTTGGTACCGGCTCGGGACCAATTTTGAAGAGGTACTTGGCCACGACTTATTTTCACCTCCGACCTTTCCTTCCAGGCGGTGAGACTCTGGACTGAGAGTGGCTTTCACAGCCACCATGGTGAGCAAGGG	ENST00000521226.1	PC3	rnaseq_rpkm=18.2836428014856	te=5.75127498662743	geneName=PBK	2
1463	TAAACTTAAGCTTGGTACCGAACAACAACAACAACAACAACAACAACAACAACAACAACAACAACAACAACAACAACAACAACAACAACAACAACAACAACAACAACAACAACAAGAGCCGCCACCATGGTGAGCAAGGG	ENST00000379316.3	PC3	rnaseq_rpkm=27.157516545371	te=2.71222533255955	geneName=PDCD5	2
1464	TAAACTTAAGCTTGGTACCGGGAGGGTTCGAATTGCAACGGCAGCTGCCGGGCGTTTGTGTTGGTGCTAGAGGCAGCTGCAGGGTCTCGCTGGGGGCCGCTCGGGACCAATTTTGAAGAGGCCACCATGGTGAGCAAGGG	ENST00000521226.1	PC3	rnaseq_rpkm=18.2836428014856	te=5.75127498662743	geneName=PBK	1
1465	TAAACTTAAGCTTGGTACCGCAACAACAACAACAACAACAACAACACAGGACGCCGCCCGGCGCGGAGTGGCTGCCCTGCGCGGGGACACTTAGAGCCCGGTGGGCGGGAGGAAGGCGGCGCCACCATGGTGAGCAAGGG	ENST00000284770.5	MUSCLE	rnaseq_rpkm=268.278645388695	te=0.972797450635349	geneName=PDLIM3	1
1466	TAAACTTAAGCTTGGTACCGCAACAACAACAACAACAACAACAACAACAACAACAACAACAACAACAACAACAACAACAACAACAACAACAACAACAACAACAACAACAACAACAGAGCCGCCACCATGGTGAGCAAGGG	ENST00000379316.3	PC3	rnaseq_rpkm=27.157516545371	te=2.71222533255955	geneName=PDCD5	1
1467	TAAACTTAAGCTTGGTACCGCGTGGTCTCTTTCTTTATCTTGAAGAAACAGTGAAAAGAGAAGCTCCGTAGACTTACGAGATCATCAGATCTTCATTCATCTGGATCTTCAGATCCACAAGCCACCATGGTGAGCAAGGG	ENST00000465175.1	HEK293	rnaseq_rpkm=67.7736289932656	te=0.273647427009942	geneName=U2SURP	2
1468	TAAACTTAAGCTTGGTACCGATAGCCAAGGTTATTGTACAGTCTACACGTGGTCTTTACCTTAACGGGAAGTAAAAAGCACTTTTGAGGGTAGAGGACTCGTGGTCTCTTTCTTTTTGTTGCCACCATGGTGAGCAAGGG	ENST00000465175.1	HEK293	rnaseq_rpkm=67.7736289932656	te=0.273647427009942	geneName=U2SURP	1
1469	TAAACTTAAGCTTGGTACCGAACTGTTGATCATAGCTGTTGGAGTAAAGTTGCAGTGGAAGCTATCGCTGCAAAATCGTTAAAATCTTCAAGGTGAACTGGCACAAAGGTTAATCTCAAGGCCACCATGGTGAGCAAGGG	ENST00000392589.1	HEK293	rnaseq_rpkm=62.7872097344361	te=0.245788902305838	geneName=WASF1	2
1470	TAAACTTAAGCTTGGTACCGAGCAGTGTTCTCTTCGTCCCCCTCCCCCAAACTGAGGATTGGGCAATACCACAGAACCTCAGGAAAGGGGGGAAGAGCGAGCTTCGGCCCCACTAAAGGGGCCACCATGGTGAGCAAGGG	ENST00000392589.1	HEK293	rnaseq_rpkm=62.7872097344361	te=0.245788902305838	geneName=WASF1	1
1471	TAAACTTAAGCTTGGTACCGCTCTGCCACTCTCGCTCCGAGGTCCCCGCGCCAGAGACGCAGCCGCGCTCCCACCACCCACACCCACCGCGCCCTCGTTCGCCTCTTCTCCGGGAGCCAGGCCACCATGGTGAGCAAGGG	ENST00000224237.5	MUSCLE	rnaseq_rpkm=17.2696620519189	te=1.60813188169666	geneName=VIM	1
1472	TAAACTTAAGCTTGGTACCGGGGCGGGTGGCGCCTTGGCCTCCGCCTCCGCTCGCCTGCGCGCGGCCCTGCGTGAGGGGGCAGAGGCGAGGTGGAGGCGTTGGCGCTGCCACGTCTGGGCGCCACCATGGTGAGCAAGGG	ENST00000557604.1	PC3	rnaseq_rpkm=45.9917516341383	te=2.77993337573917	geneName=GNPNAT1	1
1473	TAAACTTAAGCTTGGTACCGCGGGCTCCGATCCAGCGAGCGCTGCGTCCTCGAGTCCCTGCGCCCGTGCGTCCGTCTGCGACCCGAGGCCTCCGCTGCGCGTGGATTCTGCTGCGAACCGGCCACCATGGTGAGCAAGGG	ENST00000521512.1	HEK293	rnaseq_rpkm=23.8861837445296	te=2.67121383610362	geneName=ANXA6	1
1474	TAAACTTAAGCTTGGTACCGCGCTCCCACCACCCACACCCACCGCGCCCTCGTTCGCCTCTTCTCCGGGAGCCAGTCCGCGCCACCGCCGCCGCCCAGGCCATCGCCACCCTCCGCAGCCGCCACCATGGTGAGCAAGGG	ENST00000224237.5	MUSCLE	rnaseq_rpkm=17.2696620519189	te=1.60813188169666	geneName=VIM	2
1475	TAAACTTAAGCTTGGTACCGCGCCGCCCCTTCCGAGGCTAAATCGGCTGCGTTCCTCTCGGAACGCGCCGCAGAAGGGGTCCTGGTGACGAGTCCCGCGTTCTCTCCTTGAATCCACTCGGCCACCATGGTGAGCAAGGG	ENST00000569798.1	MUSCLE	rnaseq_rpkm=470.616063532141	te=0.574256564580623	geneName=ALDOA	1
1476	TAAACTTAAGCTTGGTACCGCAACAACAACAACAACAACAACAACAACAACAACAACAACAACAACAACAACAACAACAACAACAACAACAACTTCACGTGACGCCGGTGCCGGGCGAACGCCACCATGGTGAGCAAGGG	ENST00000436370.3	HEK293	rnaseq_rpkm=12.685176706197	te=2.68485490802355	geneName=PEPD	1
1477	TAAACTTAAGCTTGGTACCGAACAACAACAACAACAACAACAACAACAACAACAACAACAACAACAACAACAACAACAACAACAACAACAACCTTCACGTGACGCCGGTGCCGGGCGAACGCCACCATGGTGAGCAAGGG	ENST00000436370.3	HEK293	rnaseq_rpkm=12.685176706197	te=2.68485490802355	geneName=PEPD	2
1478	TAAACTTAAGCTTGGTACCGGGGAACGCCGGCTCCCGGCTTGCCGCGCGCTGACAGCCTTATAAATAGTCGCCTTTGCCGGCCGCCGCGAGGACGGGCAGGGCACGCACTGGCCCCGGCGGCCACCATGGTGAGCAAGGG	ENST00000373176.1	MUSCLE	rnaseq_rpkm=37.1007322444735	te=1.06284188180677	geneName=AK1	1
1479	TAAACTTAAGCTTGGTACCGTTTGCCGGCCGCCGCGAGGACGGGCAGGGCACGCACTGGCCCCGGCGCCCACCCGCACCCCTCCCCAGAGCACTGACACGGCTCCCGGGACCTCGGCAGGGCCACCATGGTGAGCAAGGG	ENST00000373176.1	MUSCLE	rnaseq_rpkm=37.1007322444735	te=1.06284188180677	geneName=AK1	2
1480	TAAACTTAAGCTTGGTACCGATTTTTGTAAAGAAAAAAAATTGCAGCCTTTAAGATCCTTCTATTCTACGTAATATTTTTTGGCTGCCTGGCTGGCATCTTCATCGGAACCATCCAAGTGGCCACCATGGTGAGCAAGGG	ENST00000499679.3	MUSCLE	rnaseq_rpkm=21.8734595925024	te=1.05854645112917	geneName=ATP1B1	2
1481	TAAACTTAAGCTTGGTACCGAGTCATTCAGGGAGTCCTGAACAGAGGCCGATTGGTGTTCCTGCTTGGGAGGATCTGTGGGAATCGGCAGGAGATTGAGTCAGGGAAATAGTGCTTAGCTGCCACCATGGTGAGCAAGGG	ENST00000499679.3	MUSCLE	rnaseq_rpkm=21.8734595925024	te=1.05854645112917	geneName=ATP1B1	1
1482	TAAACTTAAGCTTGGTACCGTTCGGTCCGCCATCCTCGTCCCGTCCTCCGCCGGCCCCTGCCCCGCGCCCAGGGATCCTCCAGCTCCTTTCGCCCGCGCCCTCCGTTCGCTCCGGACACCGCCACCATGGTGAGCAAGGG	ENST00000526025.1	PC3	rnaseq_rpkm=46.740511150468	te=2.48981264779913	geneName=CD44	2
1483	TAAACTTAAGCTTGGTACCGAGTGCGTCTCTGGGCGCAGGGGCCAGTGGGGCTCGGAGGCACAGGCACCCCGCGACACTCCAGGTTCCCCGACCCACGTCCCTGGCAGCCCCGATTATTTGCCACCATGGTGAGCAAGGG	ENST00000526025.1	PC3	rnaseq_rpkm=46.740511150468	te=2.48981264779913	geneName=CD44	1
1484	TAAACTTAAGCTTGGTACCGAGATCGGGCGTGGGCTTGCGGACTGCAGCTTCCCGAGCCGCTGTCGCCCCGGAGGGGCGGCAAGGCGGGCGGCCGCGGGCCGTTTCCTTGCCTCTTCCTCGCCACCATGGTGAGCAAGGG	ENST00000460001.1	PC3	rnaseq_rpkm=63.5594552773038	te=0.313672392334534	geneName=ITGB1BP1	1
1485	TAAACTTAAGCTTGGTACCGTCACTGACTCTTCGGGCGCTTTGGCATCCTCGTTTGAAAGGGGCTGTTATCCTGCAGCCTTGCTGGGGATCTTCTCTGGATCAAGCAATCGTGGTGAAAAGCCACCATGGTGAGCAAGGG	ENST00000460001.1	PC3	rnaseq_rpkm=63.5594552773038	te=0.313672392334534	geneName=ITGB1BP1	2
1486	TAAACTTAAGCTTGGTACCGAACAACCCGGCGAGAAGTGTGAGGCCGCGGTAGGGCCGCATCCCGCTCCGGAGAGAAGTCTGAGTCCGCCAGGCTCTGCAGGCCCGCGGAAGCTCGCGTCGCCACCATGGTGAGCAAGGG	ENST00000440967.1	HEK293	rnaseq_rpkm=13.926272609273	te=2.86137699121785	geneName=G6PD	2
1487	TAAACTTAAGCTTGGTACCGCAACAACCGGCGAGAAGTGTGAGGCCGCGGTAGGGCCGCATCCCGCTCCGGAGAGAAGTCTGAGTCCGCCAGGCTCTGCAGGCCCGCGGAAGCTCGCGTCGCCACCATGGTGAGCAAGGG	ENST00000440967.1	HEK293	rnaseq_rpkm=13.926272609273	te=2.86137699121785	geneName=G6PD	1
1488	TAAACTTAAGCTTGGTACCGCTGCCCTGGAGCCGGGCACCCTGCAAATCCTTTTCCTAGGCGAGGGGGCGCCGCCTCCGGAAAGCCGCCAACTGGGCCTCGCTTTTTTTCTCAAGGTGCAGCCACCATGGTGAGCAAGGG	ENST00000580986.1	PC3	rnaseq_rpkm=92.0354288860264	te=6.84737544847639	geneName=CCDC47	2
1489	TAAACTTAAGCTTGGTACCGGAAAGCTGGGTAGAGACGTGCAGACGAAGACATTCCAGGGAGAAAGACTGAACTAGCAAAGGCTAGGAAGTGAGAATAAATCTGGAACACACTTATAAAGGCCACCATGGTGAGCAAGGG	ENST00000580986.1	PC3	rnaseq_rpkm=92.0354288860264	te=6.84737544847639	geneName=CCDC47	1
1490	TAAACTTAAGCTTGGTACCGGTTGAACCTTCTTGAGAATTCAGAGAAACTGCTGAGTGACCACTGAACGAAAAGATCTAATCTTAAGGCTTACGCGTGTTCCATCCACCACATCAGAACAGCCACCATGGTGAGCAAGGG	ENST00000519316.1	HEK293	rnaseq_rpkm=10.4316783551923	te=3.61948462284265	geneName=ANKRD46	2
1491	TAAACTTAAGCTTGGTACCGTCTATTTACTGTAGATCCTTGCCAGCACATTACAGAATATTTTTGTTGAACCTTCTTGAGAATTCAGAGAAACTGCTGAGTGACCACTGAACGAAAAGAAGCCACCATGGTGAGCAAGGG	ENST00000519316.1	HEK293	rnaseq_rpkm=10.4316783551923	te=3.61948462284265	geneName=ANKRD46	1
1492	TAAACTTAAGCTTGGTACCGAACTTGTGAATCTGTAACCCAGTAGAAGGGCTGACTGTGCTTGAAACAGACAAGGATTTTAAGGTCAAAGAGTGGAGACTGCTGCACGGACTCTGGAACCGCCACCATGGTGAGCAAGGG	ENST00000548713.1	PC3	rnaseq_rpkm=162.545460744787	te=3.59282379249253	geneName=TMBIM6	2
1493	TAAACTTAAGCTTGGTACCGGAAGGTACGTCTGAACCTAGTACTGGGCGAACTGGGAGTGAGAAAAGGAAAGGGAGTTAGCAGTTACTGTCTGAGCAAGAGTGGCAGTAGCTTCCTTCTGGCCACCATGGTGAGCAAGGG	ENST00000548713.1	PC3	rnaseq_rpkm=162.545460744787	te=3.59282379249253	geneName=TMBIM6	1
1494	TAAACTTAAGCTTGGTACCGAACAACAACAACAACAACAACAACAACAGAGTTCCGGGCGCGAGGCGGCCACCGTGGAGAGCAGAGCGCGGCGGCTGGAAGCTGCTAAGTCAGAGCCGCGGCCACCATGGTGAGCAAGGG	ENST00000401811.3	HEK293	rnaseq_rpkm=93.1698342820921	te=0.197933272445389	geneName=TOMM5	2
1495	TAAACTTAAGCTTGGTACCGCAACAACAACAACAACAACAACAACAACGAGTTCCGGGCGCGAGGCGGCCACCGTGGAGAGCAGAGCGCGGCGGCTGGAAGCTGCTAAGTCAGAGCCGCGGCCACCATGGTGAGCAAGGG	ENST00000401811.3	HEK293	rnaseq_rpkm=93.1698342820921	te=0.197933272445389	geneName=TOMM5	1
1496	TAAACTTAAGCTTGGTACCGGCTCGGGTACGCTCCACGCCGTCGCAGCCACTGCTGTGGTCGCCGGTCGGCCGAGGGGCCGCGATACTGGTTGCCCGCGGTGTAAGCAGAATTCGACGTGGCCACCATGGTGAGCAAGGG	ENST00000538530.1	PC3	rnaseq_rpkm=25.4782549655747	te=3.28118981111174	geneName=TCP1	1
1497	TAAACTTAAGCTTGGTACCGAACAACAACAACAACAACAACAACAACATCGGCTTTCTTCTCGTCGGTGTTCCCGGCTGCTATAGAGCCGGGTCCCCGCGGAAGCCGCGGTGTCGGCGCCGCCACCATGGTGAGCAAGGG	ENST00000534176.1	PC3	rnaseq_rpkm=37.7266780044079	te=0.286484255568604	geneName=UBXN1	2
1498	TAAACTTAAGCTTGGTACCGCAACAACAACAACAACAACAACAACAACTCGGCTTTCTTCTCGTCGGTGTTCCCGGCTGCTATAGAGCCGGGTCCCCGCGGAAGCCGCGGTGTCGGCGCCGCCACCATGGTGAGCAAGGG	ENST00000534176.1	PC3	rnaseq_rpkm=37.7266780044079	te=0.286484255568604	geneName=UBXN1	1
1499	TAAACTTAAGCTTGGTACCGGAGAAGGCACCTCGCCCCGGACCCCCTATCCCCCGCAGCTCAGTGACTCTTCCCCTCGCCCTCCGCCTTCCCCGCCGCAGCCCGGCTCCGCCTCCCAATCGCCACCATGGTGAGCAAGGG	ENST00000378292.3	MUSCLE	rnaseq_rpkm=427.882255539803	te=15.1155081187032	geneName=TPM2	1
1500	TAAACTTAAGCTTGGTACCGTCCGTCCTCCTCGCCTGCCACCGGTGCACCCAGTCCGCTCACCCAGCCCAGTCCGTCCGGTCCTCACCGCCTGCCGGCCGGCCCACCCCCCACCGCAGCCGCCACCATGGTGAGCAAGGG	ENST00000378292.3	MUSCLE	rnaseq_rpkm=427.882255539803	te=15.1155081187032	geneName=TPM2	2
1501	TAAACTTAAGCTTGGTACCGGCTGGCGGTGTGGACGCGGAACTCAGCGGAGAAACGCGATTGAGAAATCGAAAAGAAAATCAAATAAATCAGCAGTTATCAGGCAGAGCCTAAGAGAACTGCCACCATGGTGAGCAAGGG	ENST00000397628.1	HEK293	rnaseq_rpkm=37.8795440337632	te=0.268882926148511	geneName=PRMT2	2
1502	TAAACTTAAGCTTGGTACCGAACAACAACCTTGCTTCCTGCTTCGCCTCCGCGCCTCGCGCTAAGGGACAGAGCCCCCGATCCGCCAGCACCACCTGAGGATCCAGAAACCGCCCCAGCGGCCACCATGGTGAGCAAGGG	ENST00000399696.1	HEK293	rnaseq_rpkm=104.772817879695	te=0.250486273237729	geneName=POLR1D	2
1503	TAAACTTAAGCTTGGTACCGGAGGGCGGTGGCTCAGGCTCCTGGAAAGGACCGTCCACCCCTCCGCGCTGGCGGTGTGGACGCGGAACTCAGCGGAGAAACGCGATTGAGAAAAGGAAAAGCCACCATGGTGAGCAAGGG	ENST00000397628.1	HEK293	rnaseq_rpkm=37.8795440337632	te=0.268882926148511	geneName=PRMT2	1
1504	TAAACTTAAGCTTGGTACCGCAACAACACCTTGCTTCCTGCTTCGCCTCCGCGCCTCGCGCTATCGGACAGAGCCCCCGATCCGCCAGCACCACCTGAGGATCCAGAAACCGCCCCAGCGGCCACCATGGTGAGCAAGGG	ENST00000399696.1	HEK293	rnaseq_rpkm=104.772817879695	te=0.250486273237729	geneName=POLR1D	1
1505	TAAACTTAAGCTTGGTACCGAACAACAACAACAACAACAACAACAGCGGAGTGCAGGCGCCGGATTCCCTTCTGTCGCGCGGCCTTATAGTTCCGGCTGTGGCGCGCGGACGGAAAGTTTGCCACCATGGTGAGCAAGGG	ENST00000567923.1	HEK293	rnaseq_rpkm=40.372069243503	te=0.284284183161385	geneName=VWA9	2
1506	TAAACTTAAGCTTGGTACCGCCGGGACAAAAGCCGGATCCCGGGAAGCTACCGGCTGCTGGGGTGCTCCGGATTTTGCGGGGTTCGTCGGGCCTGTGGAAGAAGCGCCGCGCACGGACTTGCCACCATGGTGAGCAAGGG	ENST00000352035.2	HEK293	rnaseq_rpkm=81.3038979565624	te=3.3843994349097	geneName=ACLY	1
1507	TAAACTTAAGCTTGGTACCGGAGTGAGCCAGGGCGGAGCGCAGCTGCGCCGGGCTTGGGCGCCTGGGGCCGCCGCTCCCCACCGTCGTTTTCCCCACCGAGGCCGAGGCGTCCCGGAGTCGCCACCATGGTGAGCAAGGG	ENST00000425231.2	PC3	rnaseq_rpkm=22.5746131629386	te=2.60479228526425	geneName=CDCP1	2
1508	TAAACTTAAGCTTGGTACCGGGGCGGGGCTCGGGCCGGTCCGCCCGCGCGCAGGTGAGTGAGCCAGGGCGGAGCGCAGCTGCGCCGGGCTTGGGCGCCTGGGGCCGCCGCTCCCCACCGTGCCACCATGGTGAGCAAGGG	ENST00000425231.2	PC3	rnaseq_rpkm=22.5746131629386	te=2.60479228526425	geneName=CDCP1	1
1509	TAAACTTAAGCTTGGTACCGCAACAACAACAACAACAACAACAACGCGGAGTGCAGGCGCCGGATTCCCTTCTGTCGCGCGGCCTTATAGTTCCGGCTGTGGCGCGCGGACGGAAAGTTTGCCACCATGGTGAGCAAGGG	ENST00000567923.1	HEK293	rnaseq_rpkm=40.372069243503	te=0.284284183161385	geneName=VWA9	1
1510	TAAACTTAAGCTTGGTACCGTGCCACCCTCAGAAGCTGCTGGTCCTGTGTCACACCACCTTAGCCTCTTGATCGAGGAAGATTCTCGCTGAAGTCTGTTAATTCTACTTTTTGAGTACTTGCCACCATGGTGAGCAAGGG	ENST00000413316.1	PC3	rnaseq_rpkm=15.0283720659901	te=3.11725095229969	geneName=ACSL3	2
1511	TAAACTTAAGCTTGGTACCGACTGCGTGCCTCCCGGCGCTGTGGGGCGGGGTGGGGAGGCCACCCCCTTGAATTAAGAGGGCTCTGCCGCGGCCCCAGCAGTGCGGTGTCCGTGGAAGGAGCCACCATGGTGAGCAAGGG	ENST00000413316.1	PC3	rnaseq_rpkm=15.0283720659901	te=3.11725095229969	geneName=ACSL3	1
1512	TAAACTTAAGCTTGGTACCGACGCGTTTCCCATTGGTGACATCTTGGCGGGCCCGGCATTGGCACTTCCTCCTCTGCACCCCGTGACCCACGTCCGGCTGCCGGTCTTGGATCACGAGGCGCCACCATGGTGAGCAAGGG	ENST00000544000.1	HEK293	rnaseq_rpkm=151.703997576389	te=2.3830123421195	geneName=HNRNPF	1
1513	TAAACTTAAGCTTGGTACCGCAACAACAACAACAACAACAACAACAACAACAACAACAACAACAACAACAACAACAACAACAACAACACCGAATACCCTCGGCCACACCTGGCCTTCTCCGCCACCATGGTGAGCAAGGG	ENST00000480502.1	HEK293	rnaseq_rpkm=58.2097230786263	te=0.228074624946033	geneName=DMKN	1
1514	TAAACTTAAGCTTGGTACCGAACAACAACAACAACAACAACAACAACAACAACAACAACAACAACAACAACAACAACAACAACAACAACCGAATACCCTCGGCCACACCTGGCCTTCTCCGCCACCATGGTGAGCAAGGG	ENST00000480502.1	HEK293	rnaseq_rpkm=58.2097230786263	te=0.228074624946033	geneName=DMKN	2
1515	TAAACTTAAGCTTGGTACCGCCGCGGGAAGGGTGTCGGCGTGACCAGGCCTGAGCTCCCTGTCTCTCCTCAGTGACATCGTCTTTAAACCCTGCGTGGCAATCCCTGACGCACCGCCGTGGCCACCATGGTGAGCAAGGG	ENST00000550856.1	HEK293	rnaseq_rpkm=73.2610635836631	te=0.168323377975192	geneName=RPLP0	2
1516	TAAACTTAAGCTTGGTACCGCAATTGGCTGGAGGGCAGATCTCGCGAGTAGGGCAACGCGGTAAAAATATTGCTTCGGTGGGTGACGCGGTACAGCTGCCCAAGGGCGTTCGTAACGGGAGCCACCATGGTGAGCAAGGG	ENST00000554325.1	PC3	rnaseq_rpkm=13.5065138227138	te=3.12628244986286	geneName=APEX1	2
1517	TAAACTTAAGCTTGGTACCGCGCCGGTGGCGCGCGGCCGAGGCCGGTGTCGGCGGGGCGGGGCGGTCGCGGCGGAGGCAGAGGAAGAGGGAGCGGGAGCTCTGCGAGGCCGGGCGCCGCCGCCACCATGGTGAGCAAGGG	ENST00000437972.1	HEK293	rnaseq_rpkm=18.2234057586797	te=2.20262239141894	geneName=CDC25A	2
1518	TAAACTTAAGCTTGGTACCGCACAGTTCCCGGTCCCTAGACAACCCTGGCTCTGCCCGCCCACTTCGCGTGTTCGATTGGCTTGTCCTTCCCCTTTCTAAGACCGGAGACTAAGGCGGCTGCCACCATGGTGAGCAAGGG	ENST00000451427.1	HEK293	rnaseq_rpkm=128.703147356983	te=0.218787757024871	geneName=EIF3L	1
1519	TAAACTTAAGCTTGGTACCGGCCCGCCCACTTCGCGTGTTCGATTGGCTTGTCCTTCCCCTTTCTAAGACCGGAGACTAAGGCGGCTTAAGACCCCTACGCTTATCCCAGCGACTAAGAAGCCACCATGGTGAGCAAGGG	ENST00000451427.1	HEK293	rnaseq_rpkm=128.703147356983	te=0.218787757024871	geneName=EIF3L	2
1520	TAAACTTAAGCTTGGTACCGCCGCGAAAGGCCGGCCTGGCTGCGACAGCCTGGGTTGCCGGCGCCCGCCCGCCCGCTGGCCTCGCGGTGTGAGAGGGAAGCACCCGTGCCTGTGGCTGGTGCCACCATGGTGAGCAAGGG	ENST00000437972.1	HEK293	rnaseq_rpkm=18.2234057586797	te=2.20262239141894	geneName=CDC25A	1
1521	TAAACTTAAGCTTGGTACCGCCTGCCTGTGGGGTTTCTGTCAACTAGTCGTGGAGGGAAGGAGACTCTTTAAAGAATAACATCTTATTGTGGCCATCCCAGAACCCACTAAGAAAGAGGCGCCACCATGGTGAGCAAGGG	ENST00000551300.1	MUSCLE	rnaseq_rpkm=840.383965866003	te=1.74257561804209	geneName=MYBPC1	1
1522	TAAACTTAAGCTTGGTACCGAACAACAACAACAACAACAACAACAACAACAACAACAACAACAACAACAACAACAAGCTGCCCAGAGCCCCCATAGAGAGAGGTCCCCGCCGCCACCCTCGCCACCATGGTGAGCAAGGG	ENST00000422127.1	MUSCLE	rnaseq_rpkm=29.9266971469877	te=0.727937747804717	geneName=OBSCN	2
1523	TAAACTTAAGCTTGGTACCGCAACAACAACAACAACAACAACAACAACAACAACAACAACAACAACAACAACAACAGCTGCCCAGAGCCCCCATAGAGAGAGGTCCCCGCCGCCACCCTCGCCACCATGGTGAGCAAGGG	ENST00000422127.1	MUSCLE	rnaseq_rpkm=29.9266971469877	te=0.727937747804717	geneName=OBSCN	1
1524	TAAACTTAAGCTTGGTACCGCCGGAACTTCCTAGACGCCGTACGTGCCAGAAGGTGTTACCTGGAGCTTAAAAAGCTGCACGCAAGTGTTAAACTTCTGTAGGAGGAATACTGTTGGCGTGCCACCATGGTGAGCAAGGG	ENST00000421308.2	HEK293	rnaseq_rpkm=60.0954889247291	te=0.213959003723717	geneName=C8orf59	1
1525	TAAACTTAAGCTTGGTACCGGAGTAGAAGCAGGAGGTTTTCAACCTAGTCACAGAGCAGCACCTACCCCCTCCTCCTTTCCACACCTGCAAACTCTTTTACTTGGGCTGAATATTTAGTGGCCACCATGGTGAGCAAGGG	ENST00000547568.2	MUSCLE	rnaseq_rpkm=55.2547117004563	te=0.799145338535365	geneName=DCN	1
1526	TAAACTTAAGCTTGGTACCGCAACAACAACAACAACAACAACCGGCGCTGCCCGCCCAGTTCCTGTTCCCAGACTGAGGCCCAGCCCCCTTCGCCCGTTTCCATCACGAGTGCCGCCAGCGCCACCATGGTGAGCAAGGG	ENST00000217426.2	HEK293	rnaseq_rpkm=39.0194902636121	te=3.23174192806703	geneName=AHCY	1
1527	TAAACTTAAGCTTGGTACCGGGCTGAATATTTAGTGTAATTACATCTCAGCTTTGAGGGCTCCTGTGGCAAATTCCCGGATTAAAAGGTTCCCTGGTTGTGAAAATACATCAGATAAATCGCCACCATGGTGAGCAAGGG	ENST00000547568.2	MUSCLE	rnaseq_rpkm=55.2547117004563	te=0.799145338535365	geneName=DCN	2
1528	TAAACTTAAGCTTGGTACCGAACAACAACAACAACAACAACACGGCGCTGCCCGCCCAGTTCCTGTTCCCAGACTGAGGCCCAGCCCCCTTCGCCCGTTTCCATCACGAGTGCCGCCAGCGCCACCATGGTGAGCAAGGG	ENST00000217426.2	HEK293	rnaseq_rpkm=39.0194902636121	te=3.23174192806703	geneName=AHCY	2
1529	TAAACTTAAGCTTGGTACCGAACAACAACAACAACAACAACAACAACAACAAGAGAGCGGGTGGCTGAGCCGGGACCTCGCGTGATTCTCGGAACCCGAGGAGAAGCGGCGTCCGGGGCTGCCACCATGGTGAGCAAGGG	ENST00000557652.1	PC3	rnaseq_rpkm=11.1941270138523	te=6.12555321610304	geneName=SUPT16H	2
1530	TAAACTTAAGCTTGGTACCGCAACAACAACAACAACAACAACAACAACAACAGAGAGCGGGTGGCTGAGCCGGGACCTCGCGTGATTCTCGGAACCCGAGGAGAAGCGGCGTCCGGGGCTGCCACCATGGTGAGCAAGGG	ENST00000557652.1	PC3	rnaseq_rpkm=11.1941270138523	te=6.12555321610304	geneName=SUPT16H	1
1531	TAAACTTAAGCTTGGTACCGAACAACAACAACAACAACAACAACAACAACAACAACAACAACAGGGGAACCTCCCTGAAGAGTGCCCTGGTCACAGCACCCTTGAAGACAGCCATTGGCCGCCACCATGGTGAGCAAGGG	ENST00000392629.2	PC3	rnaseq_rpkm=59.3777306707307	te=0.354006646795375	geneName=GPRC5C	2
1532	TAAACTTAAGCTTGGTACCGCAACAACAACAACAACAACAACAACAACAACAACAACAACAACGGGGAACCTCCCTGAAGAGTGCCCTGGTCACAGCACCCTTGAAGACAGCCATTGGCCGCCACCATGGTGAGCAAGGG	ENST00000392629.2	PC3	rnaseq_rpkm=59.3777306707307	te=0.354006646795375	geneName=GPRC5C	1
1533	TAAACTTAAGCTTGGTACCGATCTGCCACCGCAGTCTGGTTGGAGCTGTTGTCTTGTTTGCTCAGCGAGGCCCGGAGAGACCCGGGAGAGAGCTAGGCCGAGTCCACCGCCCGAGTCTGCGCCACCATGGTGAGCAAGGG	ENST00000272233.4	HEK293	rnaseq_rpkm=42.0061639811243	te=3.12612783909989	geneName=RHOB	1
1534	TAAACTTAAGCTTGGTACCGCTCGCCACCTGCGCGCAGCCCGAGGTGAGCAGTGAGCGGCGAGCGGGAGGGCAGCGAGGCGTTCGCGGGCCCCCTCCTGCTGCCCGGGCCCGGCCCGCTCGCCACCATGGTGAGCAAGGG	ENST00000272233.4	HEK293	rnaseq_rpkm=42.0061639811243	te=3.12612783909989	geneName=RHOB	2
1535	TAAACTTAAGCTTGGTACCGTCCCAGGAGGCGTCGGGGCTGCGCCGTACAACTTCCGGCTGTAAAGAAGGCGGCTTCCTAGTGAGTCGGCGGCTGATTTAGAAGGAGGTTCAGGCTACGGGCCACCATGGTGAGCAAGGG	ENST00000596542.1	HEK293	rnaseq_rpkm=56.1306653484419	te=0.243367698656219	geneName=CTD-2278I10.6	1
1536	TAAACTTAAGCTTGGTACCGCGCACTCGCTCCAATCCTGAAGGGGCTGAGGACCGGGCAGTAGGGGCACAGGCCAGCGTGGGCAGCCGCAGCGAGGGTGAGGGTGAGGCCGCCAGTGCTGGCCACCATGGTGAGCAAGGG	ENST00000596542.1	HEK293	rnaseq_rpkm=56.1306653484419	te=0.243367698656219	geneName=CTD-2278I10.6	2
1537	TAAACTTAAGCTTGGTACCGGCATCGTCAGAGAGCTGCAAGAGGGAGGCAGCAAGGTGCGGCCGCCAGCAGTGACACCAAGTGACCGGCACGGCTCACTGACACGCAGCTTTGGTTAAAGGCCACCATGGTGAGCAAGGG	ENST00000546893.1	PC3	rnaseq_rpkm=24.3942604022457	te=2.80605000814838	geneName=SLC38A1	1
1538	TAAACTTAAGCTTGGTACCGTGCTGTTTCAGTTAAGTAGTTCCTTAATTACTTACAAAGTAGTAAGGCTACATTGAAGGAAGATATAAATTTCAGTCAAGACTACGACTGAGCAAAGACAGCCACCATGGTGAGCAAGGG	ENST00000458398.2	HEK293	rnaseq_rpkm=60.0954889247291	te=0.213959003723717	geneName=C8orf59	2
1539	TAAACTTAAGCTTGGTACCGTGGTGTTACCTGGAGCTTAAAAAGCTGCACGCAAGTGTTAAACTTCTGGAGGAATACTGTTGGCGTTCAAAAGCATTGCTGTTTCAGTTAAGTAGTTCCTGCCACCATGGTGAGCAAGGG	ENST00000458398.2	HEK293	rnaseq_rpkm=60.0954889247291	te=0.213959003723717	geneName=C8orf59	1
1540	TAAACTTAAGCTTGGTACCGGAGAGGAGGAAGGGGGGCAGGAGAAAAAAGCTTTTCCAAAAAAGTATTGGCTGTCTTGAGGAATCCGGTCGCCCCCTTGGGAAAGTACATATCTGGGAGAGCCACCATGGTGAGCAAGGG	ENST00000288398.6	MUSCLE	rnaseq_rpkm=190.339600215169	te=3.33620911465032	geneName=TPM1	1
1541	TAAACTTAAGCTTGGTACCGAACAAAGTCTCTCCTCATAAAGCTTCAAGTTCTGATCCACTTTAAGGTCGCATCTCTACGCCAGGGTCCTTAACTGGGCTACCATCAATAACCTGCAGCCGCCACCATGGTGAGCAAGGG	ENST00000226207.5	MUSCLE	rnaseq_rpkm=84.3266422203072	te=1.36296616488783	geneName=MYH1	2
1542	TAAACTTAAGCTTGGTACCGCAACATCTCTCTCCTCATAAAGCTTCAAGTTCTGATCCACTTTAAGGTCGCATCTCTACGCCAGGGTCCTTAACTGGGCTACCATCAATAACCTGCAGCCGCCACCATGGTGAGCAAGGG	ENST00000226207.5	MUSCLE	rnaseq_rpkm=84.3266422203072	te=1.36296616488783	geneName=MYH1	1
1543	TAAACTTAAGCTTGGTACCGGGCGCTGGTGAGCTTTGCGGAGCTGGGCGGTGCCGAGGAGGAGGAGGTGGCGGCCTGGGTCTGACGCGGCCCTGTTCGAGGGGGCCTCTCTTGTTTATTTGCCACCATGGTGAGCAAGGG	ENST00000296122.6	MUSCLE	rnaseq_rpkm=41.7292524456903	te=0.556964304940724	geneName=PPP1CB	1
1544	TAAACTTAAGCTTGGTACCGTTATTTATTTTCCGTGAGAGAACGCCGAGCCGTCGCCGCAGCCTCCGCCGCCGAGAAGCCCTTGTTCCCGCTGCTGGGAAGGAGAGTCTGTGCCGACAAGGCCACCATGGTGAGCAAGGG	ENST00000296122.6	MUSCLE	rnaseq_rpkm=41.7292524456903	te=0.556964304940724	geneName=PPP1CB	2
1545	TAAACTTAAGCTTGGTACCGTCCGGCCCGCAGGGCGGTCGAGGTGGGAACGGAGCAGCCCCGGGGGCCCCCTTGAGGCGGCGAGGCCGCGAAGGGCGCGGGGCTGGAGGCCCGCGGCGCCGCCACCATGGTGAGCAAGGG	ENST00000412505.2	PC3	rnaseq_rpkm=82.4904125882843	te=0.208283961562315	geneName=ARL6IP4	2
1546	TAAACTTAAGCTTGGTACCGGAGAAGGCGCGGGGCGGGCTGTCCGGCCCGCAGGGCGGTCGAGGTGGGAACGGAGCAGCCCCGGGGGCCCCCTTGAGGCGGCGAGGCCGCGAAGGGCGCGGCCACCATGGTGAGCAAGGG	ENST00000412505.2	PC3	rnaseq_rpkm=82.4904125882843	te=0.208283961562315	geneName=ARL6IP4	1
1547	TAAACTTAAGCTTGGTACCGCTAGAGGGTGAAGCTGGCGGAGCAGGAGGATCGGCGTATCCAGGTGATAGACTAGAGAACAAGACCTCTGTCTCCGTAGCATCCTGGTCTGAATCCCAGAGCCACCATGGTGAGCAAGGG	ENST00000502299.1	HEK293	rnaseq_rpkm=42.9786183318295	te=0.236047039603985	geneName=CLDND1	2
1548	TAAACTTAAGCTTGGTACCGAAGTGCGTCAGAGGAGGCGCGGGGAGAGTAGGGTGCTGTGGTCTGAGCTAGAGGGTGAAGCTGGCGGAGCAGGAGGATCGGCGTATCCAGGTGATAGACTGCCACCATGGTGAGCAAGGG	ENST00000502299.1	HEK293	rnaseq_rpkm=42.9786183318295	te=0.236047039603985	geneName=CLDND1	1
1549	TAAACTTAAGCTTGGTACCGAGTCCCTCTGCCTTCACTCCCAAGGCCACCTGTGCTCCAGGGCCTGCCTGACCCCTGTCCAGCGGCCCTGAAGTAAGCGCCTAGAACACTGCCTGTAACGGCCACCATGGTGAGCAAGGG	ENST00000592277.1	PC3	rnaseq_rpkm=43.0825700254725	te=2.86443885273342	geneName=GPI	1
1550	TAAACTTAAGCTTGGTACCGCGCCTAGAACACTGCCTGTAACGTGGAAGGTGTTCGATCTATAGAGTTTTGTCGAATCAATCAATCAAGCCGACTAGTGCACAGGGAGTGCAGCGGCGCGGCCACCATGGTGAGCAAGGG	ENST00000592277.1	PC3	rnaseq_rpkm=43.0825700254725	te=2.86443885273342	geneName=GPI	2
1551	TAAACTTAAGCTTGGTACCGCGCAGAGGGCTGGTGGTGGGAGCGGAGTGGGTCGGGCGGGGCCGAGCCGGGCCGTGGGCCGTGTGGGGGCCGGGCGGCGGCCGGGCCGGCGGACGGCGGGGCCACCATGGTGAGCAAGGG	ENST00000441156.1	PC3	rnaseq_rpkm=103.764104088626	te=0.370730497638287	geneName=GNAI2	2
1552	TAAACTTAAGCTTGGTACCGAGTCGCTCGGAACTGCCGACCCGAGTGCTTCCCGCAGAGGGCTGGTGGTGGGAGCGGAGTGGGTCGGGCGGGGCCGAGCCGGGCCGTGGGCCGTGTGGGGGCCACCATGGTGAGCAAGGG	ENST00000441156.1	PC3	rnaseq_rpkm=103.764104088626	te=0.370730497638287	geneName=GNAI2	1
1553	TAAACTTAAGCTTGGTACCGAACAACAACAACATTTCAGCTTGTCAGTCTACAAGGGTGTGGCTTTCCTCTGGAAGAAGTCCAAAGCTCTCAGGCTGCAAAGCTCAGACTTGAGTGGATCGCCACCATGGTGAGCAAGGG	ENST00000549022.1	MUSCLE	rnaseq_rpkm=43.6647578610255	te=2.84241212129461	geneName=PFKM	2
1554	TAAACTTAAGCTTGGTACCGCAACAACAACAAATTTCAGCTTGTCAGTCTACAAGGGTGTGGCTTTCCTCTGGAAGAAGTCCAAAGCTCTCAGGCTGCAAAGCTCAGACTTGAGTGGATCGCCACCATGGTGAGCAAGGG	ENST00000549022.1	MUSCLE	rnaseq_rpkm=43.6647578610255	te=2.84241212129461	geneName=PFKM	1
1555	TAAACTTAAGCTTGGTACCGAACAACAACAACAACAACAACAACAACAACAACAACCGGCGCCCGATTTCCGCCTTCCGACCCAGCTGTGGGCTGCGCCCCACGCCAGCCCGCGCCCCGCGCCACCATGGTGAGCAAGGG	ENST00000167218.5	HEK293	rnaseq_rpkm=47.4439157123688	te=0.286559608065407	geneName=PDCD2	2
1556	TAAACTTAAGCTTGGTACCGCAACAACAACAACAACAACAACAACTAAGCAAGAATTCCCTATCCTGATCAAGGCTTTAAGCCTAAAAGAAAGCAGAAATAGGCACCACCAGCAATAGAGGCCACCATGGTGAGCAAGGG	ENST00000524145.1	HEK293	rnaseq_rpkm=30.7227885781468	te=2.50685602460639	geneName=AMOT	1
1557	TAAACTTAAGCTTGGTACCGCAACAACAACAACAACAACAACAACAACAACAACAACGGCGCCCGATTTCCGCCTTCCGACCCAGCTGTGGGCTGCGCCCCACGCCAGCCCGCGCCCCGCGCCACCATGGTGAGCAAGGG	ENST00000167218.5	HEK293	rnaseq_rpkm=47.4439157123688	te=0.286559608065407	geneName=PDCD2	1
1558	TAAACTTAAGCTTGGTACCGGGGTGTCGGGTTTCCAGAGAAGCCAATCAGTGTCGTCGCGGTCGCTGTTCTAAAGCCCGCACGCACCCACCGGGACTCAGATTCTCCCCAGACGCCGAGGGCCACCATGGTGAGCAAGGG	ENST00000376806.5	PC3	rnaseq_rpkm=34.9123347692304	te=0.337740541345204	geneName=HLA-A	2
1559	TAAACTTAAGCTTGGTACCGAACAACAACAACAACAACAACAACATAAGCAAGAATTCCCTATCCTGATCAAGGCTTTAAGCCTAAAAGAAAGCAGAAATAGGCACCACCAGCAATAGAGGCCACCATGGTGAGCAAGGG	ENST00000524145.1	HEK293	rnaseq_rpkm=30.7227885781468	te=2.50685602460639	geneName=AMOT	2
1560	TAAACTTAAGCTTGGTACCGCGCTTCGCACAGGAGCAGAGGGGTCAGGGCGAAGTCCCAGGGCCCCAGGCGTGGCTCTCAGAGTCTCAGGCCCCGAAGGCGGTGTATCGATTGGGGAGTCGCCACCATGGTGAGCAAGGG	ENST00000376806.5	PC3	rnaseq_rpkm=34.9123347692304	te=0.337740541345204	geneName=HLA-A	1
1561	TAAACTTAAGCTTGGTACCGAACAACAACAACAACAACAACAACAACAACAACAACAACAACAACAACAACAACAACAACAACAACAACAACAACAACAACAACGGAGCGCGGCGGCAAGGCCACCATGGTGAGCAAGGG	ENST00000534440.1	HEK293	rnaseq_rpkm=179.565370325465	te=0.169986123531639	geneName=RPS3	2
1562	TAAACTTAAGCTTGGTACCGCAACAACAACAACAACAACAACAACAACAACAACAACAACAACAACAACAACAACAACAACAACAACAACAACAACAACAACACGGAGCGCGGCGGCAAGGCCACCATGGTGAGCAAGGG	ENST00000534440.1	HEK293	rnaseq_rpkm=179.565370325465	te=0.169986123531639	geneName=RPS3	1
1563	TAAACTTAAGCTTGGTACCGGGCACGCAGTAGCTCTCTCGAGTCACTCCGGCGCAGTGTTGGGACTGTCTGGGTATCGGAAAGCAAGCCTACGTTGCTCACTATTACGTATAATCCTTTTGCCACCATGGTGAGCAAGGG	ENST00000353801.3	HEK293	rnaseq_rpkm=49.3362037271775	te=2.39093485130171	geneName=HSP90AB1	1
1564	TAAACTTAAGCTTGGTACCGTCACTCCGGCGCAGTGTTGGGACTGTCTGGGTATCGGAAAGCAAGCCTACGTTGCTCACTATTACGTATAATCCTTTTCTTTTCAAGATTTTTATTTTAGGCCACCATGGTGAGCAAGGG	ENST00000353801.3	HEK293	rnaseq_rpkm=49.3362037271775	te=2.39093485130171	geneName=HSP90AB1	2
1565	TAAACTTAAGCTTGGTACCGAACAACAACAACAACAACAACAACAACAACAACAACAACAACAACACGAGAGCCGACCGTGGACATATCTCCAGATACTGTTGGGACCCTCAGTCTTATTGCCACCATGGTGAGCAAGGG	ENST00000412887.1	PC3	rnaseq_rpkm=26.4311329358325	te=2.66294639884859	geneName=PDCD6IP	2
1566	TAAACTTAAGCTTGGTACCGCAACAACAACAACAACAACAACAACAACAACAACAACAACAACAACCGAGAGCCGACCGTGGACATATCTCCAGATACTGTTGGGACCCTCAGTCTTATTGCCACCATGGTGAGCAAGGG	ENST00000412887.1	PC3	rnaseq_rpkm=26.4311329358325	te=2.66294639884859	geneName=PDCD6IP	1
1567	TAAACTTAAGCTTGGTACCGCAACAACAACAACAACAACAACAACAACAACAACAACAACAACAACAACAACAACAACAGAAGTGTCTGACAAAACAAAGAAACAAAACCTCAGTGAAAAGCCACCATGGTGAGCAAGGG	ENST00000367903.3	MUSCLE	rnaseq_rpkm=15.3038638895306	te=1.43048123677404	geneName=RGS5	1
1568	TAAACTTAAGCTTGGTACCGAACAACAACAACAACAACAACAACAACAACAACAACAACAACAACAACAACAACAACAAGAAGTGTCTGACAAAACAAAGAAACAAAACCTCAGTGAAAAGCCACCATGGTGAGCAAGGG	ENST00000367903.3	MUSCLE	rnaseq_rpkm=15.3038638895306	te=1.43048123677404	geneName=RGS5	2
1569	TAAACTTAAGCTTGGTACCGAGTGGACGCGGGGAGCCTGCGGGGTGGGACTGCATCGGGAAAGGGGAAGGAGTCAGAGGCGAGAAGGGGGAGAGTGTCTGTCTGGCTCCAGCCGCTGCACGCCACCATGGTGAGCAAGGG	ENST00000422245.1	MUSCLE	rnaseq_rpkm=28.6582287120654	te=1.25548369416829	geneName=SQSTM1	1
1570	TAAACTTAAGCTTGGTACCGCTGCTCAGGGGACTCACGGTGACCCCGGAGCCACTCCCCAGCCCAGCCTCCAGAAGAGGACGGGGACTTGGTTGCCTTTTCCAGTGACGAGGAATTGACAGCCACCATGGTGAGCAAGGG	ENST00000422245.1	MUSCLE	rnaseq_rpkm=28.6582287120654	te=1.25548369416829	geneName=SQSTM1	2
1571	TAAACTTAAGCTTGGTACCGCGGGTGGCTAGGCGCGTGGGAAGAGCCGGAGCCCGACCCCCGCCCACCCGGTTTCCTGGCAGCGCACTGCCGCGTAGGGGCGGAGCCGCGCGCCTACACAGCCACCATGGTGAGCAAGGG	ENST00000483063.1	PC3	rnaseq_rpkm=42.408458326407	te=0.323970449206115	geneName=POLE4	1
1572	TAAACTTAAGCTTGGTACCGGGCGCGGGGAATTAAGGGGGTGGGGGCTGGGAGGGTCTCTCAAAGTGGGGCTCCGAGCCCGGGAGGAGCAGGCAGGGCCAATTCCTGTCCCCCCAGCAGCGCCACCATGGTGAGCAAGGG	ENST00000596558.1	PC3	rnaseq_rpkm=69.9528278847122	te=0.231383050699066	geneName=FKBP8	2
1573	TAAACTTAAGCTTGGTACCGCCCTTGGCGCCCGCGCCCCGCCACCGCAGCGCCCGGCAGTCCGCGGCCCAACCGCCGCCCGCGCCCCCGCTCCCCGCACCGTACCCGGCCGCCTCGCGCCGCCACCATGGTGAGCAAGGG	ENST00000332556.4	HEK293	rnaseq_rpkm=15.2291174335759	te=2.98435978919718	geneName=LAMP1	2
1574	TAAACTTAAGCTTGGTACCGGTGACAAGCGCTGCCGGCCGCGGTGTCTTCTTCGTGCCGGCGTCGCAGTGGCCGGGCCTCTTGCGTCTGGTAACGCCGCTGTCTCTAACGCCAGCCCTTGGCCACCATGGTGAGCAAGGG	ENST00000332556.4	HEK293	rnaseq_rpkm=15.2291174335759	te=2.98435978919718	geneName=LAMP1	1
1575	TAAACTTAAGCTTGGTACCGCAACAACAACAACAACAACAACAACAACAACAACAACAACAACAACAACAACAACAACAACAACAACAACAACAACAACAACAACAACAACAACAGCGCCGCCACCATGGTGAGCAAGGG	ENST00000419349.1	PC3	rnaseq_rpkm=43.5935279915566	te=0.320442680515494	geneName=GPX1	1
1576	TAAACTTAAGCTTGGTACCGAACAACAACAACAACAACAACAACAACAACAACAACAACAACAACAACAACAACAACAACAACAACAACAACAACAACAACAACAACAACAACAAGCGCCGCCACCATGGTGAGCAAGGG	ENST00000419349.1	PC3	rnaseq_rpkm=43.5935279915566	te=0.320442680515494	geneName=GPX1	2
1577	TAAACTTAAGCTTGGTACCGCGGGCGCGGCCGGACGGGAGTTCCCCGGAGAAGGATCCTGCAGCCCGAGTCCCGTCCTCAGGCTTCCCCAATCCAGGGGACTCGGCGCCGGGACGCTGCTGCCACCATGGTGAGCAAGGG	ENST00000532063.1	PC3	rnaseq_rpkm=29.7820219545011	te=3.12629475350263	geneName=ILK	2
1578	TAAACTTAAGCTTGGTACCGAAGAGCGCCACGGGCGGGGCGGGGCCGGCGGCGGGCTGCGGGCGCGGCCGGACGGGAGTTCCCCGGAGAAGGATCCTGCAGCCCGAGTCCCGTCCTCAGGGCCACCATGGTGAGCAAGGG	ENST00000532063.1	PC3	rnaseq_rpkm=29.7820219545011	te=3.12629475350263	geneName=ILK	1
1579	TAAACTTAAGCTTGGTACCGGGCCCGGAACCGCCACGGGTGAGTCGGGTCGTGGCTGCTGCCGGGTCCTGCGCGCTCCGGACTGAGGTGGCGTCCCTGGGCCGGACGGCGGTGTCCCGGCGCCACCATGGTGAGCAAGGG	ENST00000329994.2	PC3	rnaseq_rpkm=51.1942647006629	te=0.322761090979891	geneName=SLC52A2	1
1580	TAAACTTAAGCTTGGTACCGCGCGCCTACACAGGGTGTGGCCTCCAGCCCGCGCGGGAAAGGGCCTGCGCCGCAAGCGCGCGCACAGTCGGCGGCCGCGCGCAGCACGCTCAAGGCCGGGGCCACCATGGTGAGCAAGGG	ENST00000483063.1	PC3	rnaseq_rpkm=42.408458326407	te=0.323970449206115	geneName=POLE4	2
1581	TAAACTTAAGCTTGGTACCGCAACAACAACAACAACAACAACAACAACAACAGAGAGAGAGGAAGTCGGACGTGGGCGAGGGGCGGGGTGTCTGGACTGGAACCTCTGGGCCCACAAGCCGCCACCATGGTGAGCAAGGG	ENST00000595018.1	PC3	rnaseq_rpkm=58.5112743069535	te=0.214334481226545	geneName=HNRNPUL1	1
1582	TAAACTTAAGCTTGGTACCGAACAACAACAACAACAACAACAACAACAACAAGAGAGAGAGGAAGTCGGACGTGGGCGAGGGGCGGGGTGTCTGGACTGGAACCTCTGGGCCCACAAGCCGCCACCATGGTGAGCAAGGG	ENST00000595018.1	PC3	rnaseq_rpkm=58.5112743069535	te=0.214334481226545	geneName=HNRNPUL1	2
1583	TAAACTTAAGCTTGGTACCGGTTCATCGAGGCACTGCTGCCTCACGTCCGCGCTTTCTCCTACACCTGGTTCAACCTGCAGGCGCGGAAGCGCAAGTACTTCAAGAAGCATCAAAAGCGGGCCACCATGGTGAGCAAGGG	ENST00000588228.1	PC3	rnaseq_rpkm=37.6689264106102	te=0.346375722991554	geneName=NFIX	2
1584	TAAACTTAAGCTTGGTACCGAGACGGACACTGTGCCGGGGCGAGCTGACAGGAGTTCACGGCTGCGATAGAACATCGAGATCTCATCGGCGCGACAGAGCCTGGCGGGGATACCAGCAGCGCCACCATGGTGAGCAAGGG	ENST00000588228.1	PC3	rnaseq_rpkm=37.6689264106102	te=0.346375722991554	geneName=NFIX	1
1585	TAAACTTAAGCTTGGTACCGGCTCTGCTTCCGTTTCCGGGACCAGAATCCGGAAGTGGCTGTTGAGGGGCGTCTTCCAATCTCGCACAGCTGCGTTGGCTGTAGAAGAGAACGGACGGCGGCCACCATGGTGAGCAAGGG	ENST00000377107.2	HEK293	rnaseq_rpkm=14.3702637003938	te=2.9755628471315	geneName=USP11	2
1586	TAAACTTAAGCTTGGTACCGCAACAACGTTGCCATTAGGGGACTCCTGAGGTCCTATCTCCAGGCTGCGGTGACTGCACTTTCCCTGGAGTGGAAGCTGCTGGAAGGCGGACCGGCCGCCGCCACCATGGTGAGCAAGGG	ENST00000301264.3	HEK293	rnaseq_rpkm=11.6541723537029	te=2.19949576177677	geneName=DAPK3	1
1587	TAAACTTAAGCTTGGTACCGTGAGTAGCTGGGACTACAGGTGCCCGCCATCATCCCTGGCTAATTTTTGTATTTTTAGTAGAGACGGGGGTTTCACCATCTTCACCAGGCTAGTCTTGAAGCCACCATGGTGAGCAAGGG	ENST00000602094.1	HEK293	rnaseq_rpkm=79.4090598738999	te=0.263113331395103	geneName=KXD1	1
1588	TAAACTTAAGCTTGGTACCGCCAAAGGGTTACAACCACCTATAACCAGTCCCCAGCCAGCTTCCTCAGCTCCATATTACCATCACAGCCTGATTACAATAGCAGTAAAATCCCTTCCGCTGCCACCATGGTGAGCAAGGG	ENST00000515645.1	MUSCLE	rnaseq_rpkm=149.063949969643	te=2.72499458680221	geneName=MYOT	2
1589	TAAACTTAAGCTTGGTACCGAACAACAACAACAACAAGGGTCTGCGGGAAGCCCGAGCCGGGGCGGGCCCGAGTCAAAGGCAAGTGAAGGTGGAAGCGGCCGCGGCGGCAGCAGGCCACCGCCACCATGGTGAGCAAGGG	ENST00000397851.2	MUSCLE	rnaseq_rpkm=18.9794075577526	te=7.51839787235794	geneName=NDRG2	2
1590	TAAACTTAAGCTTGGTACCGCAACAACAACAACAACAGGGTCTGCGGGAAGCCCGAGCCGGGGCGGGCCCGAGTCAAAGGCAAGTGAAGGTGGAAGCGGCCGCGGCGGCAGCAGGCCACCGCCACCATGGTGAGCAAGGG	ENST00000397851.2	MUSCLE	rnaseq_rpkm=18.9794075577526	te=7.51839787235794	geneName=NDRG2	1
1591	TAAACTTAAGCTTGGTACCGAGTCTGTGAGGGAAGGAGATCCCTCTTCCTTCCCTTCAATAGTGGGTTAAACCCAGCTGGCACCCTCTGGAACTACGGGAACAATATTCTTCAAGAGAAGGCCACCATGGTGAGCAAGGG	ENST00000515645.1	MUSCLE	rnaseq_rpkm=149.063949969643	te=2.72499458680221	geneName=MYOT	1
1592	TAAACTTAAGCTTGGTACCGGCGAGTCACTTGTCAGCCCTTGTCTGAGGCGGAGGCAGCCCCGCGCCGCGCCGGACCCGAGCATATTTCATTTTCTGTCATTGGACTTTGAGCCATTAGAGCCACCATGGTGAGCAAGGG	ENST00000503974.1	MUSCLE	rnaseq_rpkm=16.39001012459	te=13.3560464867973	geneName=PDLIM5	1
1593	TAAACTTAAGCTTGGTACCGGCCTTATTTCTCTGCTGGTTGAGCGAAGGGATTGTCTTCCAAGGTCTCCGAGATCCCGTCCCACGCTCAAGCCCTAGAATTCTCTGAGTCCTTGAAGCACGCCACCATGGTGAGCAAGGG	ENST00000401702.1	MUSCLE	rnaseq_rpkm=2428.18874956409	te=10.1430731868287	geneName=MB	1
1594	TAAACTTAAGCTTGGTACCGGGCGAGGAGGCAGGACAGTCAGGCGTGGAGGCTCTTTAAGGGTCACCCAGAGACTCTGGAGAAGTTTGACAAGTTCAAGCACCTGAAGTCAGAGGACGAGGCCACCATGGTGAGCAAGGG	ENST00000401702.1	MUSCLE	rnaseq_rpkm=2428.18874956409	te=10.1430731868287	geneName=MB	2
1595	TAAACTTAAGCTTGGTACCGCAACAACAACAACAACAACAACAACAACAACAACAACAACAACAACAACAACAACAACAACAACAACAACAACAACAAGTCGCCGCTGCGCCGGGCCGGGGCCACCATGGTGAGCAAGGG	ENST00000326674.9	HEK293	rnaseq_rpkm=48.7218201196763	te=0.25820477781166	geneName=PTPMT1	1
1596	TAAACTTAAGCTTGGTACCGAACAACAACAACAACAACAACAACAACAACAACAACAACAACAACAACAACAACAACAACAACAACAACAACAACAACGTCGCCGCTGCGCCGGGCCGGGGCCACCATGGTGAGCAAGGG	ENST00000326674.9	HEK293	rnaseq_rpkm=48.7218201196763	te=0.25820477781166	geneName=PTPMT1	2
1597	TAAACTTAAGCTTGGTACCGCTGTCGGTCCGTGCGGCAGGGACATTTCCGCATTGAAGGGGCTGCTCCGAAAGGAGGGGGAGGGGAGGTGTTTAGGAGAAAGTAGGGGCTGTGGGTGTCGGCCACCATGGTGAGCAAGGG	ENST00000394417.2	MUSCLE	rnaseq_rpkm=17.8612819936975	te=1.79755274534575	geneName=UGP2	1
1598	TAAACTTAAGCTTGGTACCGAGGCAGAGTCTCCAGAGATTTGGGCCGCTACAAAAAGTGCATTTTGCCCATTCGGCTGTGGATAGAGAAGCAGGAAGAGCACTGGACTTGGAGTCAGGGAGCCACCATGGTGAGCAAGGG	ENST00000445830.1	PC3	rnaseq_rpkm=143.389946041538	te=3.20537357174485	geneName=YWHAB	2
1599	TAAACTTAAGCTTGGTACCGAGTCGCCGCCGCCGCCGCCGCTGCAGCCACTGCAGGCACCGCTGCCGCCGCCTGAGTAGTGGGCTTAGGAAGGAAGAGGTCATCTCGCTCGGAGCTTCGCGCCACCATGGTGAGCAAGGG	ENST00000445830.1	PC3	rnaseq_rpkm=143.389946041538	te=3.20537357174485	geneName=YWHAB	1
1600	TAAACTTAAGCTTGGTACCGCAACAACAACAACAACAACAACAACAACAACAACAACAACAACAACAACAACAACAACAACACCTTTCCGCTCGGCTGTTTTCCTGCGCAGGAGGCAGCCGCCACCATGGTGAGCAAGGG	ENST00000567815.1	PC3	rnaseq_rpkm=166.282660100385	te=0.3079174215252	geneName=RPL13	1
1601	TAAACTTAAGCTTGGTACCGAACAACAACAACAACAACAACAACAACAACAACAACAACAACAACAACAACAACAACAACAACCTTTCCGCTCGGCTGTTTTCCTGCGCAGGAGGCAGCCGCCACCATGGTGAGCAAGGG	ENST00000567815.1	PC3	rnaseq_rpkm=166.282660100385	te=0.3079174215252	geneName=RPL13	2
1602	TAAACTTAAGCTTGGTACCGGTCACTTCCCTTCCGGACCACAAGGGGCGCTGACTCCGAACTTAGGACAGGAAGAAACAGGCACATTTCCGGTCTCTTTGCTTTCTCATCCGGCCGGCTTGCCACCATGGTGAGCAAGGG	ENST00000569637.2	PC3	rnaseq_rpkm=11.5773493800923	te=3.67881774106671	geneName=NIP7	1
1603	TAAACTTAAGCTTGGTACCGAGAGAGGAAGGCTTTGGGATTGCCGGGGAGCAGCGAGCGACCGACTTCCGTTTCCAGTTACCAAGGCACGAGGATCCGGTGTTCCAACCCAGGGGGAAAAGCCACCATGGTGAGCAAGGG	ENST00000569637.2	PC3	rnaseq_rpkm=11.5773493800923	te=3.67881774106671	geneName=NIP7	2
1604	TAAACTTAAGCTTGGTACCGCAACAACAACAACAACAACAACAACAACAACAACAACAACAATTTTTTTTCACTTTCCCCATCACACTCACACGCACGCTCACACTTTTTATTTGCCATAGCCACCATGGTGAGCAAGGG	ENST00000470404.1	PC3	rnaseq_rpkm=60.1035382883662	te=0.191971304983302	geneName=PTP4A2	1
1605	TAAACTTAAGCTTGGTACCGAACAACAACAACAACAACAACAACAACAACAACAACAACAACTTTTTTTTCACTTTCCCCATCACACTCACACGCACGCTCACACTTTTTATTTGCCATAGCCACCATGGTGAGCAAGGG	ENST00000470404.1	PC3	rnaseq_rpkm=60.1035382883662	te=0.191971304983302	geneName=PTP4A2	2
1606	TAAACTTAAGCTTGGTACCGCAACAACAACAACAACAACAACAACAACAACAACAACAACAACAACAACAACAACAACAACAACAACAACAACAACAACAACAACAACAACAACAACGCCGCCACCATGGTGAGCAAGGG	ENST00000553007.1	MUSCLE	rnaseq_rpkm=118.925269313413	te=0.588740104108597	geneName=ATP5B	1
1607	TAAACTTAAGCTTGGTACCGAACAACAACAACAACAACAACAACAACAACAACAACAACAACAACAACAACAACAACAACAACAACAACAACAACAACAACAACAACAACAACAACCGCCGCCACCATGGTGAGCAAGGG	ENST00000553007.1	MUSCLE	rnaseq_rpkm=118.925269313413	te=0.588740104108597	geneName=ATP5B	2
1608	TAAACTTAAGCTTGGTACCGCAACAACAACAACAACAACAACAACAACAACAACAACAACAACAACAACAACAACAACAACAACAACAACTTAGAGCCCGGTGGGCGGGAGGAAGGCGGCGCCACCATGGTGAGCAAGGG	ENST00000505886.1	MUSCLE	rnaseq_rpkm=148.846805340392	te=0.128902656126706	geneName=PDLIM3	1
1609	TAAACTTAAGCTTGGTACCGAACAACAACAACAACAACAACAACAACAACAACAACAACAACAACAACAACAACAACAACAACAACAAACTTAGAGCCCGGTGGGCGGGAGGAAGGCGGCGCCACCATGGTGAGCAAGGG	ENST00000505886.1	MUSCLE	rnaseq_rpkm=148.846805340392	te=0.128902656126706	geneName=PDLIM3	2
1610	TAAACTTAAGCTTGGTACCGTGTAGACGTCTGTAAACGATCCTCCTGCCGTCCCTGTTCGGCGCCCGGGACCCTGCCTTCCCGCGTGGCCGCACCGAGACGAGGGAGCCTGTCACGCGCTGCCACCATGGTGAGCAAGGG	ENST00000380631.1	MUSCLE	rnaseq_rpkm=17.8732721009602	te=10.2196086592791	geneName=SH3BGR	1
1611	TAAACTTAAGCTTGGTACCGCAACAACAACAACAACAACAACAACAACAACAACAACAACAACACACAGGGAGCTCCAGCCCTTCTCACACTCGACCCGCAGAAACCACCCACCTTCACCGCCACCATGGTGAGCAAGGG	ENST00000344578.4	MUSCLE	rnaseq_rpkm=227.881840738882	te=14.2927500989887	geneName=TNNT3	1
1612	TAAACTTAAGCTTGGTACCGCAACAACAACAACAACAACAACAACAACAACAACAACAACAACAACAACAACAACAACAACAACAACAACAACAACAACAACAACAACAACAACGAGGCCGCCACCATGGTGAGCAAGGG	ENST00000528025.1	MUSCLE	rnaseq_rpkm=17.9725558377913	te=0.767912956189081	geneName=PLEC	1
1613	TAAACTTAAGCTTGGTACCGAACAACAACAACAACAACAACAACAACAACAACAACAACAACAACACAGGGAGCTCCAGCCCTTCTCACACTCGACCCGCAGAAACCACCCACCTTCACCGCCACCATGGTGAGCAAGGG	ENST00000344578.4	MUSCLE	rnaseq_rpkm=227.881840738882	te=14.2927500989887	geneName=TNNT3	2
1614	TAAACTTAAGCTTGGTACCGTTGGCATCTCAGGTGCCTGGGAGCCCTTTCTCAACCACACCCTGGAGTAGGGGGCTAGCTTGCATCCCTGCGTTCTCCTCATTACAAAAAAGAATTCTGAGCCACCATGGTGAGCAAGGG	ENST00000409752.1	PC3	rnaseq_rpkm=21.445838248365	te=3.97779667665451	geneName=PPP3R1	1
1615	TAAACTTAAGCTTGGTACCGGCCCTTTCTCAACCACACCCTGGAGTAGGGGGCTAGCTTGCATCCCTGCGTTCTCCTCATTACAAAAAAGAATTCTGAGAAGGAAGGTGATCTATTCCCTGCCACCATGGTGAGCAAGGG	ENST00000409752.1	PC3	rnaseq_rpkm=21.445838248365	te=3.97779667665451	geneName=PPP3R1	2
1616	TAAACTTAAGCTTGGTACCGGATTAGGAAGAAACAGCAAGAAGTAGTGGGTTTTTTGGAAGCGAATAAAATCGACTTTAAGGAATTAGATATTGCTGGAGATCAAGACAACAGGAGGTGGGCCACCATGGTGAGCAAGGG	ENST00000380631.1	MUSCLE	rnaseq_rpkm=17.8732721009602	te=10.2196086592791	geneName=SH3BGR	2
1617	TAAACTTAAGCTTGGTACCGAACAACAACAACAACAACAACAACAACAACAACAACAACAACAACAACAACAACAACAACAACAACAACAACAACAACAACAACAACAACAACAGAGGCCGCCACCATGGTGAGCAAGGG	ENST00000528025.1	MUSCLE	rnaseq_rpkm=17.9725558377913	te=0.767912956189081	geneName=PLEC	2
1618	TAAACTTAAGCTTGGTACCGCCCCAATACATCTCTGCTCATCTGACTCTTATCTTGGCATCTGCTTCCTGGTGGATCTGAACTGACCCATAAGCCACGCTTACTAGTGATTTTCCAGAAGGCCACCATGGTGAGCAAGGG	ENST00000475579.1	PC3	rnaseq_rpkm=17.0707363301177	te=3.87708282575214	geneName=WWTR1	2
1619	TAAACTTAAGCTTGGTACCGAGGATTTGCACTTTCTCCTTTTCTTCAGAATCTGTATCTGCCTAAGCAGTGTGATAACTTTTTTCCCAGACTGGATCGATATTCCTTAGCTGGTCCTGTTGCCACCATGGTGAGCAAGGG	ENST00000475579.1	PC3	rnaseq_rpkm=17.0707363301177	te=3.87708282575214	geneName=WWTR1	1
1620	TAAACTTAAGCTTGGTACCGGCCCCTCACCTCCCGCCCAACCAACAGCCACTTCCTGCCTCACTCCCGGCCAATCTTCACACTCCACGAAGAATAGCCGTAGGGGGCGTAAGGGACGATCGCCACCATGGTGAGCAAGGG	ENST00000502296.1	PC3	rnaseq_rpkm=93.5331579602124	te=5.4645213168155	geneName=CANX	2
1621	TAAACTTAAGCTTGGTACCGCAGCGCGGAGCAGTGCACGCCAATCCGGCCAGGCGCTCGCGCTGGGTTCTGCTCACGCCCGTAGGGGCCCGCGTTCGCTGCAACGGGCCCTTCCTGTTGGGCCACCATGGTGAGCAAGGG	ENST00000502296.1	PC3	rnaseq_rpkm=93.5331579602124	te=5.4645213168155	geneName=CANX	1
1622	TAAACTTAAGCTTGGTACCGGGGTTAGGGACCTGGAGAAGCTGCTGCCTCTCGGATACGCGTTTCTGCATTGGCCTCCGGTGTGGCTGTCTCTGAAGGTGTCATCAAGGTGTTCAACGACGCCACCATGGTGAGCAAGGG	ENST00000534784.1	HEK293	rnaseq_rpkm=408.576264166391	te=2.25446790329093	geneName=CFL1	2
1623	TAAACTTAAGCTTGGTACCGCCCGGTTGGGGCGTGGGTGCCTGCGATTAAGGCCTTGCACCGCAAGGCTTGGAGGGGGCATCGCAGAGACCGCGGCCCGTTCGGGAGCGCATCTAACGAGGCCACCATGGTGAGCAAGGG	ENST00000534784.1	HEK293	rnaseq_rpkm=408.576264166391	te=2.25446790329093	geneName=CFL1	1
1624	TAAACTTAAGCTTGGTACCGTCTGTCCTGCTCTGTGTCTTTCCCTGCTGCTCTCAGGTCCCCTGCAGGCCTTGGCCCCTTTCCTCATCTGTAGACACACTTGAGTAGCCCAGGCACAGCCGCCACCATGGTGAGCAAGGG	ENST00000355349.3	MUSCLE	rnaseq_rpkm=787.046638977086	te=6.86936821807146	geneName=MYH7	2
1625	TAAACTTAAGCTTGGTACCGTCAGCCTCCCGCTCGGGGTGCGCCGCCCTTCGTCTGGGTCTCCGCCCCCAGGACCCGCGGCCGAGAGCTCCGGAGCGCGGCTTCCCCGGCCGGCTGCGCGGCCACCATGGTGAGCAAGGG	ENST00000443585.1	PC3	rnaseq_rpkm=115.354479402122	te=0.239143358633778	geneName=C12orf75	2
1626	TAAACTTAAGCTTGGTACCGGGGTGGGTCCGGCGGGTCCCCGGGCGGGGCGGGGCCGGGGCGAGGGGTGCCGGGTGGTTTCCGCCCGGCAGCCCGCAGCCCGCTGCGCCCCGGGCCGCGTGCCACCATGGTGAGCAAGGG	ENST00000443585.1	PC3	rnaseq_rpkm=115.354479402122	te=0.239143358633778	geneName=C12orf75	1
1627	TAAACTTAAGCTTGGTACCGGGGATCCGGCGCGCCGCGCGGGTGAGACATCGGTATCCAGGCACGATAAATTTCCAAGTGGACACAATCTCTGGTGTCAACTACAGCTGTTCTCCTTCTTGCCACCATGGTGAGCAAGGG	ENST00000452185.1	HEK293	rnaseq_rpkm=45.1427151894077	te=0.265243033310221	geneName=POLD2	1
1628	TAAACTTAAGCTTGGTACCGGGGGGAAGGACAGGGGCAGCAGGAAAGCCTTTGTGTTTTCGCAGTGAACCTCCTTGGCCTGGGCGAAGCTGTGTGGACCAAGCAAGTCAGGAGTGTGGCCGCCACCATGGTGAGCAAGGG	ENST00000452185.1	HEK293	rnaseq_rpkm=45.1427151894077	te=0.265243033310221	geneName=POLD2	2
1629	TAAACTTAAGCTTGGTACCGATTAGGAAACAGCAACCCTTTCACCTCAGTTTTCTTCACTCCGGCATTTGCAGCAGAGCGAAAGGTGGTCGAGTCCTGAAGGAGGGCCTGAAGTCTTCAAGCCACCATGGTGAGCAAGGG	ENST00000531689.1	HEK293	rnaseq_rpkm=47.7780963400358	te=0.242251165413353	geneName=TXNRD1	1
1630	TAAACTTAAGCTTGGTACCGGGAAACCCCAGGGTCTGGAGGAGAGCAACCAGGAAGCTCTTGGGGTGACTTCGTTTTCCTTCAGGCTTATCAGGAGGGCAGACTTCAAAAGCTACTAAAAGCCACCATGGTGAGCAAGGG	ENST00000531689.1	HEK293	rnaseq_rpkm=47.7780963400358	te=0.242251165413353	geneName=TXNRD1	2
1631	TAAACTTAAGCTTGGTACCGAACGTTTTCCCGGGGACGGCGGCCCAGACGGAGGGCGAGTCCTTGTAGCCCACGATCGCCGCGTCCTGACAGGTCCCGTCCGCCATCAGGTTGTCGATCCGCCACCATGGTGAGCAAGGG	ENST00000520221.1	MUSCLE	rnaseq_rpkm=298.583267522275	te=0.740149385427275	geneName=ENO3	2
1632	TAAACTTAAGCTTGGTACCGCCCGGGCTCGGCCGACCCGGCGGGGATCTAGGGGTGGGCGACTTCGCGGGACCGTGGCGCTTGTTTCCTGGGAGTTACTGATCATCTTCTTTGAAGAAACGCCACCATGGTGAGCAAGGG	ENST00000581641.1	PC3	rnaseq_rpkm=18.6835903621345	te=2.84814874075176	geneName=TWSG1	2
1633	TAAACTTAAGCTTGGTACCGAGCCACCCGCCCCCTTGGTGCTCAGTTCTGGTTCTGTTAATTCGCCCCACCAAAACGTGCCGAGCACCGCTCTGTGCTGGGGTTGCGGAAGTAAGCCAAGGCCACCATGGTGAGCAAGGG	ENST00000415719.1	PC3	rnaseq_rpkm=90.7119374957818	te=0.184910911507144	geneName=RPL15	2
1634	TAAACTTAAGCTTGGTACCGCCTTTCCGTCTGGCGGCAGCCATCAGCGGCATCTCCTTTCAGGTCCTCCTTGGGGACGCCGCCTGCCGCAGCCACCCGCCCCCTTGGTGCTCAGTTCTGGGCCACCATGGTGAGCAAGGG	ENST00000415719.1	PC3	rnaseq_rpkm=90.7119374957818	te=0.184910911507144	geneName=RPL15	1
1635	TAAACTTAAGCTTGGTACCGCAGCGCGCCCCGGGCTCGGCCGACCCGGCGGGGATCTAGGGGTGGGCGACTTCGCGGGACCGTGGCGCAAGTTTCCTGGGAGTTACTGATCATCTTCTTTGCCACCATGGTGAGCAAGGG	ENST00000581641.1	PC3	rnaseq_rpkm=18.6835903621345	te=2.84814874075176	geneName=TWSG1	1
1636	TAAACTTAAGCTTGGTACCGGCAGCGTCCCAGCCGGCTGGCTTCATCCTGCGGTGCAGCTGCACCATCTTCCTGGGTTGAGGGGGCAATCGGGCACGCTCCTCCCCATCGGTTGCCCATCGCCACCATGGTGAGCAAGGG	ENST00000369351.3	MUSCLE	rnaseq_rpkm=124.096934375679	te=0.216455371159887	geneName=PDE4DIP	2
1637	TAAACTTAAGCTTGGTACCGGCAGCCTCAGCAGCGTCCCAGCCGGCTGGCTTCAAGCTGCGGTGCAGCTGCACCAAGTTCCTGGGTTGAGGGGGCAATCGGGCACGCTCCTCCCCAAGGGGCCACCATGGTGAGCAAGGG	ENST00000369351.3	MUSCLE	rnaseq_rpkm=124.096934375679	te=0.216455371159887	geneName=PDE4DIP	1
1638	TAAACTTAAGCTTGGTACCGAACAACAACAACAACAACAACAACAACAACAACAACAACAACAACAACAACAACAACAACAACAACAACAACAACAGGGGCTTCCTTCCCTCTTTGTAGGGCCACCATGGTGAGCAAGGG	ENST00000325995.7	MUSCLE	rnaseq_rpkm=15.6302525451568	te=1.65970900298925	geneName=KLHL38	2
1639	TAAACTTAAGCTTGGTACCGCAACAACAACAACAACAACAACAACAACAACAACAACAACAACAACAACAACAACAACAACAACAACAACAACAACGGGGCTTCCTTCCCTCTTTGTAGGGCCACCATGGTGAGCAAGGG	ENST00000325995.7	MUSCLE	rnaseq_rpkm=15.6302525451568	te=1.65970900298925	geneName=KLHL38	1
1640	TAAACTTAAGCTTGGTACCGGGTAGCAAGAAAGCTGCAGAGGAGGCTGCCGGCAGTACAGGAAGCAGGGAGAACCCAGGCCTGGGGTTGAGGCCAGGAGACTCAATTCCAGCTTTACTGTGCCACCATGGTGAGCAAGGG	ENST00000523466.1	PC3	rnaseq_rpkm=24.8235275326118	te=2.56325529619821	geneName=GM2A	1
1641	TAAACTTAAGCTTGGTACCGGCAGAGGAGGCTGCCGGCAGTACAGGAAGCAGGGAGAACCCAGGCCTGGGGTTGAGGCCAGGAGACTCAATTCCAGCTTTACTGTGTGCCTTTAGCAGGAGCCACCATGGTGAGCAAGGG	ENST00000523466.1	PC3	rnaseq_rpkm=24.8235275326118	te=2.56325529619821	geneName=GM2A	2
1642	TAAACTTAAGCTTGGTACCGTTTTTTGGTCGTCGGATTTTGAAGACTTGAACTAGACTGGGGGTTCTCCTTGCATTTCTTGCCTGTTGCCTATCTTTGTCCTCTCTCTTCCGGCTTCGAGGCCACCATGGTGAGCAAGGG	ENST00000360478.3	MUSCLE	rnaseq_rpkm=185.6632677308	te=2.12788867516816	geneName=NRAP	2
1643	TAAACTTAAGCTTGGTACCGAAACTAGAAGGTCAGCAAAGGAAAGTGGAAGTTGGATTCTGAAAGATCGAGGTGCCCACAGGAATTTTAAGGTCGTCGGATTTTGAAGACTTGAACTAGAGCCACCATGGTGAGCAAGGG	ENST00000360478.3	MUSCLE	rnaseq_rpkm=185.6632677308	te=2.12788867516816	geneName=NRAP	1
1644	TAAACTTAAGCTTGGTACCGCGCAGAGTAGGAAGAGTTTAAAGACCTCGAGGCCTCTGGGCACTTGAGTTTGGCCTCCGGTGTGGCTGTCTCTGATCGTGTCATCAAGGTGTTCAACGACGCCACCATGGTGAGCAAGGG	ENST00000524553.1	HEK293	rnaseq_rpkm=270.467241653151	te=2.19327470907974	geneName=CFL1	2
1645	TAAACTTAAGCTTGGTACCGCTCCTGGCTCGGGCACCCCGAAGCACGACGCAGAGTAGGAAGAGTTTAAAGACCTCGAGGCCTCTGGGCACTTGAGTTTGGCCTCCGGTGTGGCTGTCTCGCCACCATGGTGAGCAAGGG	ENST00000524553.1	HEK293	rnaseq_rpkm=270.467241653151	te=2.19327470907974	geneName=CFL1	1
1646	TAAACTTAAGCTTGGTACCGCAACAACAACAACAACAACAACAACAACAACAACAACAACAACAACAACAACAACAACAACAACAACAACAACAACAACAACAACAACAACAACGAGGCTGCCACCATGGTGAGCAAGGG	ENST00000439372.1	HEK293	rnaseq_rpkm=18.2309051026133	te=2.52371896045623	geneName=ATP6AP1	1
1647	TAAACTTAAGCTTGGTACCGGAGAGATCAGGAACCAGAGCTTGTAGAAACCACTTTAATCATATCCAGGAGTTTGCAAGAAACAGGTGCTTAACACTAATTCACCTCCTGAACAAGAAAAGCCACCATGGTGAGCAAGGG	ENST00000432207.1	MUSCLE	rnaseq_rpkm=42.6018175712678	te=1.61561416328764	geneName=CD36	2
1648	TAAACTTAAGCTTGGTACCGAAGTTGCTGAGACAAGGGAAGAGAGAAGAGGAACCAGAGCTTGTAGAAACCACTTTAATCATATCCAGGAGTTTGCAAGAAACAGGTGCTTAACACTAAAGCCACCATGGTGAGCAAGGG	ENST00000432207.1	MUSCLE	rnaseq_rpkm=42.6018175712678	te=1.61561416328764	geneName=CD36	1
1649	TAAACTTAAGCTTGGTACCGAACAACAACAACAACAACAACAACAACAACAACAACAACAACAACAACAACAACAACAACAACAACAACAACAACAACAACAACAACAACAACAGAGGCTGCCACCATGGTGAGCAAGGG	ENST00000439372.1	HEK293	rnaseq_rpkm=18.2309051026133	te=2.52371896045623	geneName=ATP6AP1	2
1650	TAAACTTAAGCTTGGTACCGAAAAGACGACAACGGTGAGGGTTCTCGGGCGGGGCCTGGGACAGGCAGCTCCGGGGTCCGCGGTTTCACATCGGAAACAAAACAGCGGCTGGTCTGGAAGGCCACCATGGTGAGCAAGGG	ENST00000556864.1	PC3	rnaseq_rpkm=24.2796669972148	te=2.65088418269	geneName=PSEN1	1
1651	TAAACTTAAGCTTGGTACCGTGCGGTCCTTAGACAGCTTGGCCTGGAGGAGAACACAAGAAAGAAAGAACCTCAAGAGGCTTTGTTTTCTGTGAAACAGTATTTCTATACAGTTGCTCCAGCCACCATGGTGAGCAAGGG	ENST00000556864.1	PC3	rnaseq_rpkm=24.2796669972148	te=2.65088418269	geneName=PSEN1	2
1652	TAAACTTAAGCTTGGTACCGCACTGGCCCTGCGTATCTGGTGCAGCCTCTCTTCAATCCCTAAGAACTGGTTCTTTCAAAGCATCTATTTTCTGAAGAAACTTTAGAACCACGTTTATTTGCCACCATGGTGAGCAAGGG	ENST00000303202.8	MUSCLE	rnaseq_rpkm=60.0244861059114	te=6.37763073357217	geneName=C8orf22	1
1653	TAAACTTAAGCTTGGTACCGGAATTGCGCTTCCGCCATCTTTCCAGCCTCAGTCGGACGGGCGCGGAGACGCTTCTGGAAGCTTGTATTGGTTGGTGTTGGTGGTACTGGAAAAACGACCGCCACCATGGTGAGCAAGGG	ENST00000541630.1	HEK293	rnaseq_rpkm=85.0312760502986	te=2.3002484904321	geneName=RAN	1
1654	TAAACTTAAGCTTGGTACCGGGCAACGAGAGGGCGGGAACAGGAAGTGAGGATAGGCCGAGTTCCGGGCGCGAGGCGGCCACCGTGGAGAGCAGAGCGCGGCGGCTGGAAGCTGCTAAGTGCCACCATGGTGAGCAAGGG	ENST00000321301.6	HEK293	rnaseq_rpkm=134.19236490402	te=0.220889751352334	geneName=TOMM5	1
1655	TAAACTTAAGCTTGGTACCGCTGTGTGGCTGAAAAGTGAAGGCAAGAGCTGATTTGGCCTCTGTGCTCCCCTCCGCAAGGGGATCGTTTTCTCCAGAGCTGGATATTCTTTCGCCCAGTTGCCACCATGGTGAGCAAGGG	ENST00000502586.1	PC3	rnaseq_rpkm=22.8285832335716	te=3.04796581026707	geneName=ABCE1	2
1656	TAAACTTAAGCTTGGTACCGAACAACAACAACAACAACAACAACAACAACGCTTTTTATAGCGGCCGCGGGCGGCGGCGGCAGCGGTTGGAGGTTGTAGGACCGGCGAGGAATAGGAATCGCCACCATGGTGAGCAAGGG	ENST00000333511.3	MUSCLE	rnaseq_rpkm=10.5594976662708	te=8.87380379854038	geneName=BSG	2
1657	TAAACTTAAGCTTGGTACCGCAACAACAACAACAACAACAACAACAACAAGCTTTTTATAGCGGCCGCGGGCGGCGGCGGCAGCGGTTGGAGGTTGTAGGACCGGCGAGGAATAGGAATCGCCACCATGGTGAGCAAGGG	ENST00000333511.3	MUSCLE	rnaseq_rpkm=10.5594976662708	te=8.87380379854038	geneName=BSG	1
1658	TAAACTTAAGCTTGGTACCGGCTTGCGCGTGCGGCGGCTGGGCACCGCCATTTTGGCCGGTGGCCGTGAGAACACGCTGTGTGGCTGAAAAGTGAAGGCAAGAGCTGATTTGGCCTCTGTGCCACCATGGTGAGCAAGGG	ENST00000502586.1	PC3	rnaseq_rpkm=22.8285832335716	te=3.04796581026707	geneName=ABCE1	1
1659	TAAACTTAAGCTTGGTACCGAGAGGCATCACAGCATCTCCCTTGACAAGAAAGGATTGTGGATACGGAGAGACTTGGCAACCACCGGCAGGCACAGCAGCACCAGCTAAATTGCAGCTCAGCCACCATGGTGAGCAAGGG	ENST00000520921.1	MUSCLE	rnaseq_rpkm=428.993898276314	te=1.99293047169229	geneName=CA3	1
1660	TAAACTTAAGCTTGGTACCGCAGAGGACCTATTAAGTTCAATCTATCGGACACAGCCGGCCAGGAGAAATTCGGTGGACTGAGAGATCGCTATTATATCCAAGCCCAGTGTGCCATCATAGCCACCATGGTGAGCAAGGG	ENST00000541630.1	HEK293	rnaseq_rpkm=85.0312760502986	te=2.3002484904321	geneName=RAN	2
1661	TAAACTTAAGCTTGGTACCGACTGCTTGCATCAGGCAGGGGTCCCGGCGGCAGTGAGGGCTGGAAGGAGGTGGAACGGGTAGGGGGCTAACCTCTGCAGAGTTGTGGGCAGCTGGTCAGGGCCACCATGGTGAGCAAGGG	ENST00000553529.1	HEK293	rnaseq_rpkm=88.5740006070956	te=2.25526496817211	geneName=SHMT2	2
1662	TAAACTTAAGCTTGGTACCGAGTTGTTGCAACCGAGCTTCACTGCTTGCATCAGGCAGGGGTCCCGGCGGCAGTGAGGGCTGGAAGGAGGTGGAACGGGTAGGGGGCTAACCTCTGCAGAGCCACCATGGTGAGCAAGGG	ENST00000553529.1	HEK293	rnaseq_rpkm=88.5740006070956	te=2.25526496817211	geneName=SHMT2	1
1663	TAAACTTAAGCTTGGTACCGCTGAGAGCCCTGGCTGGAGGGGTGGGGTCCCCAAAGGGGCCTCCAAGCCTTCCCTGTTGAGCGTCTTGTATTCTCACTTCTGAAGCGTATCTCTGCCTCTGCCACCATGGTGAGCAAGGG	ENST00000437806.1	HEK293	rnaseq_rpkm=13.5080671092349	te=2.51902625014417	geneName=NCDN	1
1664	TAAACTTAAGCTTGGTACCGCTGAAGAAGGGAGGGGAAAGGAAGCCTGGGGTGTCCTTTTCTCCCATCTCAGCCTGAGTCCGGATAATCGAACTTCACCCATTTGGGCAAGGCGAGCATCGCCACCATGGTGAGCAAGGG	ENST00000437806.1	HEK293	rnaseq_rpkm=13.5080671092349	te=2.51902625014417	geneName=NCDN	2
1665	TAAACTTAAGCTTGGTACCGAACAACAACAACAACAACAACAACAACAACAACAACAACAACAACAACAACAACAACAACAACAACAACAACAACAACAACAACAACAACAGGAGAGACTGCCACCATGGTGAGCAAGGG	ENST00000590221.1	HEK293	rnaseq_rpkm=20.9828311377649	te=3.11105065336369	geneName=WBP2	2
1666	TAAACTTAAGCTTGGTACCGCAACAACAACAACAACAACAACAACAACAACAACAACAACAACAACAACAACAACAACAACAACAACAACAACAACAACAACAACAACAACGGAGAGACTGCCACCATGGTGAGCAAGGG	ENST00000590221.1	HEK293	rnaseq_rpkm=20.9828311377649	te=3.11105065336369	geneName=WBP2	1
1667	TAAACTTAAGCTTGGTACCGGTCCCCTCTCCCCCCTCCCCACCTTCCCTCGCCCTAATCCCCCAACGAGGAAGGAAGGAGCAGTTGGTTCAATCTCTGGAAGGAGTCTCATTCTCTTGCCGCCACCATGGTGAGCAAGGG	ENST00000457483.1	PC3	rnaseq_rpkm=29.7383902776011	te=3.79081635229652	geneName=XPO1	1
1668	TAAACTTAAGCTTGGTACCGAGAGTGTGGTGGTGCATCTCGGCTTACTGCAAACTCCGTCTCCTGGGTTCAAGCAGTTCTCCTGCCTCAGCTTCCCAAGTAGCTGGGATTACAGTAATCTGCCACCATGGTGAGCAAGGG	ENST00000457483.1	PC3	rnaseq_rpkm=29.7383902776011	te=3.79081635229652	geneName=XPO1	2
1669	TAAACTTAAGCTTGGTACCGCAACAACAACAACTAGCCGGACTGGAGGGAGACAAAGCAGCGCCCGTCTGCTTCGGGCCTCTGGAATTTAGCGCTCGCCCAGCTAGCCGCAGGTGATTTGGCCACCATGGTGAGCAAGGG	ENST00000518910.1	HEK293	rnaseq_rpkm=16.5722272782084	te=2.22345533688964	geneName=CTNNA1	1
1670	TAAACTTAAGCTTGGTACCGAACAACAACAACCTAGCCGGACTGGAGGGAGACAAAGCAGCGCCCGTCTGCTTCGGGCCTCTGGAATTTAGCGCTCGCCCAGCTAGCCGCAGGTGATTTGGCCACCATGGTGAGCAAGGG	ENST00000518910.1	HEK293	rnaseq_rpkm=16.5722272782084	te=2.22345533688964	geneName=CTNNA1	2
1671	TAAACTTAAGCTTGGTACCGATCGCAGAGTGGAGCGGGGCTGGGAGCAAAGCGCTGAGGGAGCTCGGTACGCCGCCGCCTCGCACCCGCAGCCTCGCGCCCGCCGCCGCCCGTCCCCAGAGCCACCATGGTGAGCAAGGG	ENST00000392710.4	HEK293	rnaseq_rpkm=39.1713164526107	te=2.69429049717698	geneName=PRKAR1A	1
1672	TAAACTTAAGCTTGGTACCGAGGGGGAGGGGCAGGCGAGGGGCCGTAGGGCCTGGAAGGCGCCAGCCGGGCCGGCGGGCGGTGTGATTGATCCGCGTCCCCTGGAGCTGGAGGCTCGGGGGCCACCATGGTGAGCAAGGG	ENST00000555158.1	MUSCLE	rnaseq_rpkm=19.7216190264915	te=7.45062244857852	geneName=NDRG2	1
1673	TAAACTTAAGCTTGGTACCGGTGTCGGGCGCGGCAGGAGGACGAGGCAGGGCGGGCGGGCGCTCTAAGGGTTCTGCTCTGACTCCAGGTTGGGACAGCGTCTTCGCTGCTGCTGGATAGTGCCACCATGGTGAGCAAGGG	ENST00000392177.4	HEK293	rnaseq_rpkm=17.8445966229931	te=4.04140778092117	geneName=EZR	1
1674	TAAACTTAAGCTTGGTACCGGCCCAGATAGGGGAGCGGAGGTGGCGGCGGCGGCGGTAGCGGTGGCCTTGGTTGTCTTCCAGTCTCCTCGGCTCGCCCTTTAGCCGGCACCGCTCCCCTTGCCACCATGGTGAGCAAGGG	ENST00000314940.4	HEK293	rnaseq_rpkm=142.960029619276	te=2.88366569505159	geneName=HNRNPA0	1
1675	TAAACTTAAGCTTGGTACCGCGGCTGGGCCCAAGCTGTGTAGAGGCCTTAACCAACGATAACGGCGGCGACGGCGAAACCTCGGAGCTCGCAGGGCGGGGGCAAGGCCCGGGCCTTGGAGGCCACCATGGTGAGCAAGGG	ENST00000314940.4	HEK293	rnaseq_rpkm=142.960029619276	te=2.88366569505159	geneName=HNRNPA0	2
1676	TAAACTTAAGCTTGGTACCGCAACAACAACAACAACAACAACAACAACAACAACAACAACAACAACAACAACAACAACAACAACAACAACAACAACAACAACAACAACAACAACACCAAAGCCACCATGGTGAGCAAGGG	ENST00000584906.1	PC3	rnaseq_rpkm=86.5911876778333	te=0.283453850434507	geneName=RPL26	1
1677	TAAACTTAAGCTTGGTACCGCAACAACAACAACAACAACAACAACAACAACAACAACAACAACAACAACAACAACACGGCGGCGAAGAGACGCGGGTTGAGGAAGAGGGACGGATTGCCCGCCACCATGGTGAGCAAGGG	ENST00000593582.1	HEK293	rnaseq_rpkm=141.152807028472	te=3.02518164058303	geneName=TRIM28	1
1678	TAAACTTAAGCTTGGTACCGAACAACAACAACAACAACAACAACAACAACAACAACAACAACAACAACAACAACAACGGCGGCGAAGAGACGCGGGTTGAGGAAGAGGGACGGATTGCCCGCCACCATGGTGAGCAAGGG	ENST00000593582.1	HEK293	rnaseq_rpkm=141.152807028472	te=3.02518164058303	geneName=TRIM28	2
1679	TAAACTTAAGCTTGGTACCGAACAACAACAACAACAACAACAACAACAACAACAACAACAACAACAACAACAACAACAACAACAACAACAACAACAACAACAACAACAACAACAACCAAAGCCACCATGGTGAGCAAGGG	ENST00000584906.1	PC3	rnaseq_rpkm=86.5911876778333	te=0.283453850434507	geneName=RPL26	2
1680	TAAACTTAAGCTTGGTACCGTCAGAGGCAGCCCGTGGAGCCCCGTGGGAAATCCTTCAAGAAGAGAGATTTGGGGACACTTCTCTCTCCTGTGTGTAGTTGATAGTTTGGTGGTGAAGAGGCCACCATGGTGAGCAAGGG	ENST00000527520.2	PC3	rnaseq_rpkm=51.7078650862062	te=0.219148130571105	geneName=EI24	2
[truncated: 6,734 more rows]
