# Supplementary material for: High-throughput 5′ UTR engineering for enhanced protein production in non-viral gene therapies
Source: Nat Commun. 2021 Jul 6;12:4138. doi: 10.1038/s41467-021-24436-7 (PMC8260622; doi:10.1038/s41467-021-24436-7)
Supplement: Supplementary file 7 — Dataset 4 [file 41467_2021_24436_MOESM7_ESM.xlsx]

## Sheet: Sheet1
ensembl_gene_id	baseMean	log2FoldChange	lfcSE	stat	pvalue	padj
10501	248.53	-0.925377	0.222132	-4.16589	3.1e-05	0.361372
4698	1529.02	-0.869784	0.228515	-3.80624	0.000141096	0.768534
2251	1433.31	-0.84381	0.243396	-3.46682	0.000526652	0.768534
7760	1105.83	-0.787416	0.246483	-3.19461	0.0014002	0.781064
5038	1021.58	-0.777486	0.246776	-3.15058	0.00162948	0.787925
7417	1158.08	-0.769453	0.23846	-3.22676	0.00125201	0.781064
7433	1901.11	-0.767175	0.222364	-3.45009	0.000560404	0.768534
3606	741.638	-0.766087	0.248623	-3.08132	0.00206088	0.800448
2282	1165.83	-0.757475	0.239068	-3.16845	0.00153256	0.781064
2506	1120.37	-0.757178	0.241153	-3.13982	0.00169053	0.787925
2693	6060.05	-0.749974	0.217855	-3.44253	0.000576301	0.768534
465	716.227	-0.747577	0.248502	-3.00833	0.00262684	0.821625
428	492.527	-0.744791	0.245092	-3.03882	0.00237505	0.821625
6029	1115.27	-0.740978	0.247325	-2.99596	0.00273578	0.821625
4396	1584.41	-0.733979	0.236356	-3.1054	0.00190024	0.798139
11328	1816.78	-0.733273	0.2244	-3.2677	0.00108424	0.781064
1516	1488.28	-0.733137	0.239302	-3.06365	0.00218654	0.821625
8117	3611.81	-0.73309	0.201342	-3.64102	0.000271561	0.768534
2179	1573.91	-0.733005	0.231425	-3.16736	0.0015383	0.781064
9129	279.743	-0.726985	0.228278	-3.18464	0.00144933	0.781064
7261	632.032	-0.724995	0.245424	-2.95406	0.00313627	0.821625
9875	1663.84	-0.715783	0.234556	-3.05165	0.00227584	0.821625
8312	2303.54	-0.699512	0.225181	-3.10645	0.00189351	0.798139
9358	1874.25	-0.688201	0.217324	-3.16671	0.00154175	0.781064
6290	1398.73	-0.68751	0.243732	-2.82077	0.0047909	0.822188
10887	1989.57	-0.68304	0.220469	-3.09813	0.00194747	0.798139
5315	2474.31	-0.6828	0.214105	-3.18909	0.00142723	0.781064
11875	1251.63	-0.679986	0.237829	-2.85913	0.00424804	0.821625
5558	904.897	-0.678382	0.24761	-2.73972	0.00614914	0.822188
9774	1255.21	-0.673021	0.240403	-2.79956	0.00511731	0.822188
1891	2483.78	-0.672335	0.232717	-2.88906	0.00386395	0.821625
10098	1200.26	-0.661884	0.247186	-2.67768	0.0074134	0.822188
1907	1499.25	-0.658318	0.230881	-2.85133	0.00435369	0.821625
6420	1881.45	-0.653927	0.230876	-2.83237	0.00462044	0.821625
10841	1267.46	-0.653416	0.243553	-2.68285	0.00729987	0.822188
6050	2644.74	-0.648735	0.222933	-2.90999	0.00361437	0.821625
9561	1018.7	-0.646771	0.2425	-2.6671	0.00765086	0.822188
4913	631.326	-0.645863	0.247632	-2.60816	0.00910314	0.847771
5232	910.328	-0.642376	0.24883	-2.58158	0.00983484	0.85519
5917	1228.2	-0.641862	0.236778	-2.71081	0.00671187	0.822188
548	480.91	-0.640649	0.244322	-2.62215	0.00873778	0.847771
5361	907.518	-0.640343	0.24648	-2.59795	0.00937828	0.847771
5617	844.147	-0.638699	0.248074	-2.57463	0.0100347	0.856203
204	1689.52	-0.638353	0.239524	-2.66509	0.00769684	0.822188
9003	1565.94	-0.63604	0.236915	-2.68468	0.00726004	0.822188
8395	764.979	-0.63569	0.243548	-2.61012	0.00905116	0.847771
5662	1815.52	-0.635095	0.230288	-2.75783	0.00581857	0.822188
312	759.658	-0.633631	0.248588	-2.54892	0.0108056	0.868324
1995	1202.99	-0.632807	0.243605	-2.59768	0.00938572	0.847771
4327	1539.78	-0.630674	0.230699	-2.73376	0.00626165	0.822188
10341	767.882	-0.629585	0.248815	-2.53034	0.0113953	0.87705
5367	300.7	-0.628529	0.223478	-2.81249	0.00491601	0.822188
9320	1816.07	-0.622512	0.235123	-2.6476	0.00810642	0.831233
3963	889.257	-0.621872	0.248534	-2.50216	0.0123437	0.885747
5097	1303.94	-0.620606	0.237041	-2.61814	0.00884117	0.847771
2142	507.411	-0.619853	0.24491	-2.53094	0.0113756	0.87705
7527	2422.7	-0.616128	0.225332	-2.73431	0.00625109	0.822188
10144	1491.42	-0.615943	0.236553	-2.60382	0.00921902	0.847771
10565	837.613	-0.615571	0.248379	-2.47835	0.0131992	0.885747
6249	896.434	-0.612282	0.246142	-2.48752	0.0128637	0.885747
7406	2230.13	-0.61031	0.21462	-2.84368	0.00445953	0.821625
3127	2976.02	-0.610141	0.214717	-2.84161	0.0044887	0.821625
10785	1298.71	-0.60747	0.24168	-2.51353	0.0119528	0.885747
11718	2376.38	-0.606514	0.222056	-2.73136	0.00630744	0.822188
1202	756.153	-0.606194	0.248597	-2.43846	0.0147498	0.885747
6074	1337.14	-0.604608	0.245424	-2.46353	0.0137578	0.885747
743	2200.69	-0.60348	0.218937	-2.75641	0.00584394	0.822188
7783	2316.83	-0.603287	0.208688	-2.89086	0.00384192	0.821625
8944	771.735	-0.602629	0.247551	-2.43436	0.014918	0.886863
663	3146.99	-0.602016	0.211857	-2.84161	0.00448865	0.821625
11773	2308	-0.599804	0.225557	-2.65921	0.00783238	0.822188
10431	1347.68	-0.598924	0.248155	-2.41351	0.0157997	0.898041
10241	2393.17	-0.597989	0.213396	-2.80225	0.0050748	0.822188
6792	1889.05	-0.594005	0.231644	-2.5643	0.0103384	0.856203
1334	2936.47	-0.591983	0.233932	-2.53057	0.0113877	0.87705
288	483.815	-0.591376	0.244708	-2.41666	0.0156636	0.897614
2025	2022.65	-0.590816	0.218116	-2.70872	0.00675435	0.822188
7456	2769.64	-0.590083	0.200835	-2.93815	0.00330173	0.821625
11693	1393.73	-0.589562	0.243618	-2.42002	0.0155196	0.897614
2973	1298.95	-0.585487	0.238583	-2.45402	0.0141269	0.885747
8131	861.142	-0.585046	0.247603	-2.36284	0.0181355	0.921196
10278	409.711	-0.584877	0.238657	-2.4507	0.014258	0.885747
652	355.845	-0.583623	0.238203	-2.45011	0.0142814	0.885747
1873	2286.15	-0.580918	0.226161	-2.56861	0.0102108	0.856203
6086	861.382	-0.580714	0.248204	-2.33966	0.0193013	0.921196
6421	1774.78	-0.580508	0.224289	-2.58822	0.00964745	0.85519
11810	6017.52	-0.579643	0.197824	-2.9301	0.00338856	0.821625
1520	2059.06	-0.579636	0.229339	-2.52743	0.0114902	0.87705
116	826.206	-0.579395	0.248584	-2.33078	0.0197648	0.921196
9383	643.073	-0.577332	0.248865	-2.31986	0.0203482	0.932138
10832	1809.29	-0.57481	0.235626	-2.4395	0.0147076	0.885747
4633	999.742	-0.572803	0.248718	-2.30302	0.0212777	0.94224
188	1438.54	-0.571983	0.234513	-2.43903	0.0147268	0.885747
7449	716.702	-0.570378	0.248864	-2.29193	0.0219095	0.94224
2265	1263.65	-0.568026	0.237663	-2.39005	0.016846	0.904734
745	256.036	-0.565592	0.221629	-2.55198	0.0107113	0.868324
1495	841.868	-0.564898	0.248868	-2.26987	0.0232152	0.952299
3428	2058.79	-0.564531	0.223635	-2.52434	0.0115916	0.87705
11550	1791.98	-0.563233	0.23109	-2.43729	0.0147979	0.885747
7904	1499.88	-0.563041	0.244311	-2.30461	0.0211885	0.94224
9562	478.643	-0.562303	0.243501	-2.30925	0.0209298	0.94224
4331	523.337	-0.561238	0.245709	-2.28416	0.0223621	0.944476
1551	238.346	-0.561189	0.202674	-2.76892	0.0056242	0.822188
4965	1227.75	-0.56088	0.244298	-2.29588	0.0216827	0.94224
3041	1501.8	-0.560709	0.243006	-2.30739	0.0210329	0.94224
11983	2080.2	-0.560168	0.222398	-2.51877	0.0117766	0.885297
2421	1735.97	-0.557641	0.237338	-2.34957	0.0187952	0.921196
85	2560.13	-0.557468	0.224925	-2.47846	0.013195	0.885747
5155	2083.3	-0.555977	0.237239	-2.34353	0.0191024	0.921196
9916	2498.33	-0.5557	0.234905	-2.36563	0.0179993	0.921196
10944	219.591	-0.555225	0.216243	-2.5676	0.0102404	0.856203
10492	935.656	-0.555169	0.244713	-2.26865	0.0232894	0.952299
8874	2263.52	-0.55499	0.210002	-2.64279	0.00822269	0.833137
1204	3247.24	-0.55487	0.191608	-2.89586	0.00378117	0.821625
6645	2522.01	-0.554526	0.218401	-2.53903	0.0111159	0.87705
9701	2741.07	-0.554404	0.203707	-2.72157	0.00649731	0.822188
1	766.532	-0.554107	0.248656	-2.2284	0.0258536	0.978072
3635	2364.29	-0.55324	0.20794	-2.66057	0.00780092	0.822188
9570	872.608	-0.553192	0.248744	-2.22394	0.0261525	0.986176
4109	1371.09	-0.55251	0.244867	-2.25637	0.0240477	0.952348
3598	1253.8	-0.552351	0.244801	-2.25633	0.0240501	0.952348
503	1978.78	-0.55157	0.218052	-2.52954	0.0114213	0.87705
9796	1987.18	-0.548272	0.228125	-2.40338	0.0162444	0.904734
6396	1022.83	-0.548158	0.242724	-2.25836	0.0239233	0.952348
2382	748.889	-0.546448	0.248726	-2.19699	0.028021	0.999538
1626	318.71	-0.544479	0.220835	-2.46555	0.0136803	0.885747
6162	2060.51	-0.544417	0.217208	-2.50643	0.0121956	0.885747
4233	700.094	-0.543904	0.22149	-2.45566	0.0140627	0.885747
3813	1209.89	-0.542602	0.237553	-2.28413	0.022364	0.944476
7169	986.074	-0.542335	0.247161	-2.19426	0.0282169	0.999538
11050	1736.27	-0.541368	0.235684	-2.29701	0.021618	0.94224
7285	1875.21	-0.540651	0.217584	-2.48479	0.0129629	0.885747
5424	1616.14	-0.540513	0.232729	-2.3225	0.0202061	0.931411
398	3605.64	-0.539812	0.189904	-2.84255	0.00447536	0.821625
4707	854.896	-0.539329	0.24691	-2.18431	0.0289392	0.999538
11398	1318.76	-0.537848	0.238718	-2.25307	0.0242547	0.95382
723	733.69	-0.537304	0.248429	-2.16281	0.0305559	0.999538
4585	415.213	-0.536848	0.230643	-2.32762	0.0199324	0.925308
10628	1234.73	-0.536798	0.242819	-2.21069	0.0270575	0.999538
5468	1543.37	-0.536412	0.228633	-2.34617	0.0189672	0.921196
8052	260.201	-0.536284	0.207711	-2.58187	0.00982664	0.85519
3287	765.749	-0.53356	0.248871	-2.14392	0.0320391	0.999538
9504	795.195	-0.533321	0.247506	-2.15478	0.031179	0.999538
1918	1548.86	-0.53158	0.226735	-2.3445	0.0190526	0.921196
9698	1778.62	-0.530487	0.225006	-2.35766	0.0183907	0.921196
2843	2542.69	-0.528996	0.210861	-2.50875	0.0121161	0.885747
6237	1745.55	-0.528977	0.222788	-2.37435	0.0175799	0.921196
8108	1614.43	-0.528894	0.245805	-2.15168	0.0314228	0.999538
3686	2430.77	-0.528799	0.226459	-2.33508	0.0195392	0.921196
821	1224.55	-0.528199	0.238458	-2.21506	0.0267558	0.99744
435	1427.63	-0.526982	0.242034	-2.1773	0.029458	0.999538
1123	1635.44	-0.526585	0.237745	-2.21492	0.0267658	0.99744
389	1018.17	-0.524732	0.248636	-2.11044	0.0348207	0.999538
10263	525.628	-0.522513	0.246309	-2.12138	0.0338902	0.999538
10904	1658.28	-0.522375	0.225628	-2.3152	0.0206021	0.937717
4343	2216.76	-0.521837	0.233082	-2.23886	0.025165	0.964547
2754	2011.11	-0.521588	0.233565	-2.23316	0.0255385	0.975654
11002	542.391	-0.521453	0.247077	-2.11049	0.0348162	0.999538
1715	696.552	-0.520517	0.248707	-2.09289	0.0363589	0.999538
8197	3372.68	-0.520281	0.188002	-2.76743	0.00564998	0.822188
1171	1609.51	-0.520118	0.240813	-2.15984	0.0307849	0.999538
3388	1816.6	-0.52007	0.226513	-2.29598	0.0216769	0.94224
5614	1425.44	-0.520004	0.234816	-2.21451	0.0267936	0.99744
1744	2372.39	-0.51841	0.211626	-2.44965	0.0142993	0.885747
3570	1383.85	-0.516914	0.235246	-2.19734	0.0279965	0.999538
10610	405.494	-0.514131	0.233523	-2.20163	0.0276912	0.999538
6176	2333.28	-0.51407	0.21465	-2.39492	0.016624	0.904734
6192	5076.11	-0.512841	0.185797	-2.76023	0.00577609	0.822188
9586	2258.91	-0.511663	0.21672	-2.36094	0.0182286	0.921196
10537	2587.97	-0.511651	0.200081	-2.55722	0.0105514	0.865806
8826	1409.22	-0.510667	0.234711	-2.17572	0.0295759	0.999538
2540	1751.23	-0.510582	0.222932	-2.2903	0.0220037	0.94224
10730	1633.12	-0.51047	0.225407	-2.26466	0.0235335	0.952299
4907	2240.61	-0.510413	0.215802	-2.36519	0.0180207	0.921196
957	1126.6	-0.509944	0.242037	-2.10688	0.035128	0.999538
7816	1924.34	-0.50965	0.218462	-2.3329	0.0196536	0.921196
9449	1078.85	-0.509642	0.240883	-2.11572	0.0343684	0.999538
5512	714.545	-0.509271	0.24872	-2.04757	0.0406021	0.999538
6830	2391.46	-0.508154	0.211744	-2.39985	0.0164016	0.904734
5737	3823.41	-0.508104	0.184972	-2.74692	0.00601584	0.822188
9220	1169.48	-0.507756	0.244621	-2.07569	0.0379229	0.999538
3718	470.391	-0.506717	0.243319	-2.08252	0.0372953	0.999538
9654	4206.05	-0.505748	0.181053	-2.79337	0.00521627	0.822188
3900	1083.47	-0.505165	0.243837	-2.07174	0.03829	0.999538
8210	2501.56	-0.504761	0.203916	-2.47534	0.0133109	0.885747
5639	664.523	-0.504489	0.248867	-2.02714	0.0426482	0.999538
2177	875.442	-0.504145	0.246299	-2.04688	0.0406701	0.999538
7722	1049.03	-0.503273	0.246316	-2.0432	0.0410327	0.999538
5411	3243.96	-0.503117	0.221519	-2.27121	0.0231342	0.952299
3733	2312.08	-0.502604	0.223428	-2.24952	0.0244797	0.95382
8476	1494.55	-0.502221	0.239946	-2.09306	0.0363442	0.999538
371	702.333	-0.502031	0.248749	-2.01822	0.043568	0.999538
10288	1562	-0.501948	0.243124	-2.06458	0.0389632	0.999538
8792	577.818	-0.501755	0.248605	-2.01829	0.0435615	0.999538
8928	1475.11	-0.501418	0.23883	-2.09948	0.0357746	0.999538
10770	563.71	-0.500882	0.247765	-2.0216	0.043218	0.999538
3401	1463.19	-0.499406	0.232769	-2.1455	0.0319128	0.999538
9645	1586.37	-0.498994	0.233224	-2.13955	0.0323912	0.999538
4272	825.512	-0.498604	0.248778	-2.00421	0.0450471	0.999538
10775	250.994	-0.498296	0.220939	-2.25535	0.0241111	0.952348
10199	3948.25	-0.496523	0.178217	-2.78606	0.00533528	0.822188
11084	1014.67	-0.496413	0.244937	-2.02669	0.0426937	0.999538
4860	1904.65	-0.495441	0.236238	-2.09721	0.0359747	0.999538
11944	1986.27	-0.495233	0.215222	-2.30103	0.0213897	0.94224
4811	1140.86	-0.494973	0.239411	-2.06746	0.0386909	0.999538
2481	2300.46	-0.493942	0.22755	-2.17069	0.0299543	0.999538
4044	2042.32	-0.493456	0.21948	-2.24829	0.0245577	0.95382
9811	1079.69	-0.493184	0.24878	-1.98241	0.0474332	0.999538
11487	262.109	-0.492754	0.209598	-2.35095	0.0187256	0.921196
10816	1408.05	-0.49215	0.236793	-2.0784	0.037673	0.999538
6682	1377.38	-0.491848	0.247378	-1.98824	0.0467847	0.999538
6947	2809.3	-0.491326	0.201526	-2.43803	0.0147677	0.885747
6996	1129.46	-0.490586	0.247686	-1.98068	0.0476275	0.999538
9243	4326.77	-0.490532	0.170473	-2.87748	0.00400865	0.821625
7507	864.461	-0.490494	0.246959	-1.98614	0.0470181	0.999538
9136	1290.31	-0.489279	0.235361	-2.07884	0.0376317	0.999538
10279	545.888	-0.489217	0.247197	-1.97905	0.0478101	0.999538
2445	1284.03	-0.488836	0.237527	-2.05802	0.0395885	0.999538
4013	1857.96	-0.488716	0.244191	-2.00137	0.0453526	0.999538
628	1408.48	-0.488404	0.235997	-2.06953	0.0384962	0.999538
3500	637.795	-0.488355	0.24853	-1.96497	0.0494175	0.999538
8610	1451.38	-0.48827	0.239274	-2.04063	0.0412874	0.999538
6247	1148.07	-0.487945	0.248553	-1.96315	0.0496292	0.999538
8177	1738.61	-0.48726	0.239671	-2.03303	0.0420492	0.999538
7780	478.615	-0.486889	0.238606	-2.04056	0.0412948	0.999538
408	2739.64	-0.486506	0.203227	-2.39391	0.0166699	0.904734
3402	1058.3	-0.485989	0.242645	-2.00288	0.0451902	0.999538
5611	1473.74	-0.485649	0.240862	-2.0163	0.043769	0.999538
8965	2260.68	-0.485409	0.214599	-2.26194	0.0237012	0.952299
6441	1166.46	-0.485246	0.242409	-2.00177	0.0453096	0.999538
3539	1840.93	-0.485192	0.226593	-2.14125	0.0322542	0.999538
8032	1550.9	-0.48518	0.231249	-2.09808	0.0358978	0.999538
3667	2499.85	-0.484627	0.207882	-2.33126	0.0197396	0.921196
9002	2021.97	-0.483198	0.213445	-2.2638	0.0235862	0.952299
10810	2844.42	-0.482471	0.204672	-2.35729	0.0184088	0.921196
6369	1854.23	-0.48214	0.236825	-2.03585	0.0417656	0.999538
3551	936.68	-0.481766	0.248822	-1.93619	0.0528449	0.999538
383	1059.61	-0.481663	0.246611	-1.95313	0.0508043	0.999538
10631	1342.51	-0.481543	0.240351	-2.0035	0.0451236	0.999538
5013	2596.76	-0.480553	0.217922	-2.20516	0.0274427	0.999538
898	1623.65	-0.479953	0.245547	-1.95463	0.0506266	0.999538
3364	198.605	-0.479661	0.18525	-2.58926	0.00961831	0.85519
302	1604.56	-0.478597	0.242239	-1.97572	0.0481864	0.999538
2970	1342.08	-0.477983	0.245788	-1.9447	0.0518115	0.999538
3546	6715.24	-0.476198	0.147629	-3.22564	0.00125693	0.781064
8188	1282.67	-0.475435	0.235867	-2.0157	0.0438318	0.999538
4539	1986.74	-0.474657	0.229244	-2.07053	0.0384025	0.999538
2209	1929.53	-0.473157	0.223231	-2.11958	0.0340412	0.999538
1004	2630.37	-0.472899	0.202304	-2.33757	0.0194096	0.921196
5296	591.488	-0.472598	0.248342	-1.90301	0.0570394	0.999538
11282	177.143	-0.472542	0.201217	-2.34841	0.0188536	0.921196
3894	797.413	-0.471822	0.248619	-1.89777	0.0577265	0.999538
10343	3331.01	-0.471815	0.197244	-2.39203	0.0167553	0.904734
5933	1493.66	-0.471781	0.243507	-1.93744	0.0526913	0.999538
326	1454.92	-0.47159	0.232934	-2.02456	0.0429125	0.999538
8726	1002.44	-0.471125	0.248851	-1.8932	0.0583311	0.999538
3988	1615.35	-0.470425	0.224872	-2.09197	0.0364412	0.999538
3898	838.363	-0.470046	0.248846	-1.8889	0.0589046	0.999538
6453	2057.66	-0.469834	0.23548	-1.99522	0.0460191	0.999538
10323	3026.22	-0.469808	0.225805	-2.08059	0.0374714	0.999538
7920	2264.21	-0.469022	0.21146	-2.21802	0.0265538	0.99744
9226	2667.46	-0.46902	0.198002	-2.36876	0.0178479	0.921196
11971	1716.11	-0.468726	0.225423	-2.07932	0.0375877	0.999538
7951	770.989	-0.468039	0.248384	-1.88434	0.059519	0.999538
4561	1107.01	-0.467448	0.243812	-1.91725	0.0552065	0.999538
11130	1558.61	-0.46696	0.230023	-2.03006	0.0423507	0.999538
5235	3023.04	-0.466441	0.192339	-2.4251	0.015304	0.897614
5481	1667.75	-0.466345	0.223828	-2.08349	0.0372062	0.999538
4685	4517.73	-0.466144	0.176043	-2.6479	0.00809926	0.831233
5329	3071.5	-0.466037	0.196811	-2.36794	0.0178873	0.921196
8015	803.351	-0.465329	0.248834	-1.87004	0.0614784	0.999538
5483	1664.05	-0.465081	0.241892	-1.92268	0.0545203	0.999538
7976	2843.02	-0.464253	0.198291	-2.34127	0.019218	0.921196
9382	2718.24	-0.464038	0.219535	-2.11373	0.0345384	0.999538
5272	1541.32	-0.463982	0.226649	-2.04714	0.0406445	0.999538
11458	2840.75	-0.46357	0.19852	-2.33513	0.0195368	0.921196
10539	2323.9	-0.463566	0.236516	-1.95998	0.0499985	0.999538
2372	2246.23	-0.463425	0.223815	-2.07057	0.038399	0.999538
1718	3514.32	-0.463091	0.216692	-2.13709	0.0325907	0.999538
6747	5637.34	-0.462566	0.173251	-2.66992	0.00758697	0.822188
5417	5675.52	-0.461685	0.15486	-2.98131	0.00287017	0.821625
3345	432.821	-0.46165	0.243243	-1.89789	0.0577099	0.999538
565	1055.81	-0.461227	0.248169	-1.85852	0.0630953	0.999538
6065	367.955	-0.461	0.232636	-1.98164	0.0475196	0.999538
9160	1005.97	-0.460858	0.248739	-1.85277	0.0639149	0.999538
9987	1702.76	-0.460221	0.223998	-2.05458	0.03992	0.999538
9677	1250.06	-0.460021	0.243236	-1.89126	0.0585901	0.999538
152	458.516	-0.459627	0.232803	-1.97432	0.0483456	0.999538
11539	759.447	-0.459284	0.248853	-1.8456	0.0649496	0.999538
3752	648.212	-0.458743	0.248746	-1.84422	0.0651511	0.999538
6993	335.68	-0.458688	0.228205	-2.00998	0.0444335	0.999538
9798	2361.4	-0.458517	0.224244	-2.04472	0.0408821	0.999538
7302	927.48	-0.458394	0.246901	-1.85659	0.0633702	0.999538
9803	1998.1	-0.458195	0.214271	-2.13839	0.0324853	0.999538
10795	287.045	-0.458041	0.225	-2.03574	0.0417763	0.999538
6653	1518.03	-0.457844	0.243231	-1.88234	0.0597892	0.999538
10367	3367.61	-0.457718	0.185127	-2.47245	0.0134191	0.885747
4104	1080.98	-0.457004	0.24374	-1.87497	0.0607971	0.999538
4130	1531.37	-0.456677	0.232847	-1.96127	0.0498474	0.999538
5299	343.972	-0.456518	0.228447	-1.99835	0.0456782	0.999538
11241	734.464	-0.456396	0.2483	-1.83808	0.0660503	0.999538
1585	1891.23	-0.456159	0.244864	-1.86291	0.0624749	0.999538
7399	1478.91	-0.45604	0.234469	-1.94499	0.0517766	0.999538
5217	1898.43	-0.454256	0.21707	-2.09267	0.0363782	0.999538
193	599.292	-0.454104	0.244117	-1.86019	0.0628585	0.999538
1546	437.804	-0.454071	0.240502	-1.88801	0.0590242	0.999538
1290	1717.61	-0.453971	0.231162	-1.96387	0.0495457	0.999538
10702	1438.45	-0.453784	0.237153	-1.91346	0.0556888	0.999538
5156	1061.37	-0.453034	0.242261	-1.87002	0.0614805	0.999538
11493	1037.94	-0.452848	0.248567	-1.82184	0.0684796	0.999538
4188	3438.16	-0.45258	0.191159	-2.36756	0.0179058	0.921196
9440	3653.04	-0.452534	0.190655	-2.37357	0.017617	0.921196
9239	557.132	-0.449883	0.248016	-1.81393	0.0696883	0.999538
5244	490.573	-0.44978	0.242507	-1.85471	0.0636371	0.999538
11211	830.866	-0.449536	0.247202	-1.8185	0.0689878	0.999538
7733	808.29	-0.448337	0.246386	-1.81965	0.0688121	0.999538
6620	1943.66	-0.448215	0.216773	-2.06767	0.0386714	0.999538
1342	2137.91	-0.447591	0.23946	-1.86916	0.0615999	0.999538
2347	637.798	-0.446706	0.246077	-1.81531	0.069476	0.999538
1759	676.951	-0.446565	0.248766	-1.79513	0.0726337	0.999538
6933	1195.64	-0.446492	0.248509	-1.79668	0.0723857	0.999538
1366	1674.51	-0.446339	0.223254	-1.99924	0.0455819	0.999538
4323	4544.57	-0.445948	0.170973	-2.6083	0.00909939	0.847771
10205	1437.4	-0.445344	0.230378	-1.9331	0.0532237	0.999538
6388	2614.61	-0.44469	0.204504	-2.17448	0.029669	0.999538
1374	1823.13	-0.444037	0.22528	-1.97104	0.0487188	0.999538
3308	2840.46	-0.443662	0.210177	-2.1109	0.0347812	0.999538
1813	5014.4	-0.443483	0.193371	-2.29344	0.0218229	0.94224
8184	1440.3	-0.443215	0.235376	-1.88301	0.0596996	0.999538
7281	3538.94	-0.442646	0.204926	-2.16003	0.0307704	0.999538
11526	976.594	-0.441955	0.247312	-1.78703	0.073932	0.999538
10699	1418.08	-0.441274	0.236239	-1.86791	0.0617742	0.999538
1433	697.037	-0.441213	0.248856	-1.77296	0.0762347	0.999538
1297	2495.08	-0.440968	0.222964	-1.97776	0.047956	0.999538
3248	1778.76	-0.440818	0.22834	-1.93053	0.0535409	0.999538
1545	780.274	-0.43932	0.248867	-1.76528	0.0775163	0.999538
9462	2324.15	-0.439089	0.223609	-1.96365	0.0495709	0.999538
11524	237.631	-0.438809	0.212823	-2.06185	0.0392219	0.999538
7970	831.022	-0.438612	0.248788	-1.76299	0.0779017	0.999538
5322	1619.45	-0.438475	0.228853	-1.91597	0.0553688	0.999538
2056	2427.45	-0.438355	0.203239	-2.15685	0.0310177	0.999538
528	1564.69	-0.438212	0.242552	-1.80667	0.0708137	0.999538
11920	1631.88	-0.43795	0.227667	-1.92364	0.0543993	0.999538
7634	3686.88	-0.437821	0.201764	-2.16997	0.0300093	0.999538
1249	2702.63	-0.437411	0.215645	-2.02838	0.0425212	0.999538
1328	617.03	-0.437031	0.247461	-1.76606	0.0773858	0.999538
6482	1705.49	-0.436661	0.235817	-1.85169	0.06407	0.999538
8068	1243.8	-0.436394	0.2438	-1.78997	0.0734589	0.999538
9868	1764	-0.435967	0.220761	-1.97484	0.0482865	0.999538
936	1409.5	-0.435807	0.237614	-1.8341	0.0666398	0.999538
6459	3356.04	-0.435623	0.184149	-2.3656	0.018001	0.921196
7469	517.892	-0.435457	0.245591	-1.7731	0.0762124	0.999538
10498	2054.55	-0.435132	0.217382	-2.0017	0.0453172	0.999538
11723	3171.25	-0.43512	0.192203	-2.26386	0.0235827	0.952299
11337	2235.69	-0.43479	0.211178	-2.05888	0.039506	0.999538
5595	1105.37	-0.434233	0.246385	-1.76241	0.0779993	0.999538
2483	1173.62	-0.434002	0.245942	-1.76465	0.0776224	0.999538
9890	1154.62	-0.433749	0.246871	-1.75698	0.0789204	0.999538
3212	1105.33	-0.433356	0.242254	-1.78885	0.0736392	0.999538
3725	1249.52	-0.433306	0.238502	-1.81678	0.0692502	0.999538
608	1037.6	-0.433044	0.243264	-1.78014	0.0750523	0.999538
2705	1011.12	-0.433029	0.248624	-1.7417	0.0815607	0.999538
5881	2186.43	-0.432908	0.217883	-1.98688	0.0469358	0.999538
10234	2042.12	-0.432359	0.217743	-1.98564	0.0470732	0.999538
4363	1670.7	-0.432262	0.227294	-1.90177	0.0572009	0.999538
2490	1524.71	-0.431961	0.232874	-1.85491	0.0636091	0.999538
8993	1084.73	-0.431559	0.248163	-1.73902	0.0820321	0.999538
9835	651.964	-0.431445	0.247264	-1.74488	0.0810062	0.999538
10976	3440.27	-0.431094	0.19957	-2.16012	0.0307635	0.999538
4490	2534.92	-0.430432	0.201674	-2.1343	0.0328185	0.999538
4683	840.155	-0.430391	0.248834	-1.72963	0.0836961	0.999538
2794	1412.19	-0.430234	0.239466	-1.79664	0.0723929	0.999538
2118	1490.62	-0.430059	0.230084	-1.86914	0.0616034	0.999538
5922	1360.39	-0.429416	0.240062	-1.78877	0.0736514	0.999538
10788	1978.62	-0.429321	0.2261	-1.8988	0.0575902	0.999538
889	1464.93	-0.429201	0.245298	-1.74971	0.0801679	0.999538
7209	1411.87	-0.429037	0.232406	-1.84606	0.0648829	0.999538
6167	1099.46	-0.428781	0.246563	-1.73903	0.0820292	0.999538
4781	2350.71	-0.428565	0.208823	-2.05229	0.0401418	0.999538
328	2823.32	-0.428419	0.195246	-2.19425	0.0282176	0.999538
3255	1493.22	-0.428346	0.237224	-1.80566	0.0709715	0.999538
768	2084.45	-0.428166	0.216962	-1.97346	0.0484437	0.999538
10879	1617.35	-0.427762	0.228206	-1.87446	0.0608675	0.999538
7268	2351.65	-0.427483	0.217185	-1.96829	0.0490345	0.999538
1338	1319.53	-0.427135	0.2404	-1.77676	0.0756073	0.999538
9308	928.583	-0.427127	0.24813	-1.72138	0.0851811	0.999538
10148	3057.42	-0.426952	0.206758	-2.06498	0.0389248	0.999538
2329	519.67	-0.426795	0.245779	-1.7365	0.0824762	0.999538
9766	1923.52	-0.426644	0.243492	-1.75219	0.0797418	0.999538
4482	4224.58	-0.426572	0.177813	-2.39899	0.0164405	0.904734
8081	801.446	-0.426039	0.248702	-1.71305	0.0867035	0.999538
6977	2497.25	-0.425672	0.222068	-1.91685	0.0552571	0.999538
7578	1634.88	-0.425559	0.235207	-1.80929	0.0704054	0.999538
3097	2084.62	-0.42535	0.220735	-1.92697	0.0539832	0.999538
4824	2426.96	-0.425159	0.202575	-2.09877	0.0358368	0.999538
4878	5441.88	-0.424627	0.164896	-2.57512	0.0100205	0.856203
4880	491.13	-0.42455	0.242999	-1.74713	0.0806151	0.999538
594	1514.64	-0.424235	0.244243	-1.73694	0.0823982	0.999538
9080	2703.69	-0.424058	0.198795	-2.13315	0.0329127	0.999538
4627	262.117	-0.423727	0.222321	-1.90592	0.0566602	0.999538
3986	1879.75	-0.423579	0.219734	-1.92769	0.0538936	0.999538
6865	2125.22	-0.423484	0.238393	-1.77642	0.0756643	0.999538
5638	1207.5	-0.423314	0.239717	-1.76589	0.0774143	0.999538
9616	2107.64	-0.423242	0.21915	-1.93129	0.0534474	0.999538
1291	7300.01	-0.421995	0.146463	-2.88124	0.00396116	0.821625
9325	2893.55	-0.420978	0.197669	-2.12971	0.0331953	0.999538
10370	2168.15	-0.420584	0.222096	-1.89371	0.0582637	0.999538
5987	578.713	-0.419336	0.245492	-1.70814	0.08761	0.999538
5462	1635.27	-0.418165	0.229588	-1.82138	0.0685499	0.999538
10946	525.409	-0.418087	0.245255	-1.7047	0.0882502	0.999538
6944	883.208	-0.417833	0.248807	-1.67934	0.093085	0.999538
4594	714.901	-0.416977	0.247596	-1.6841	0.0921626	0.999538
6791	592.128	-0.416678	0.230487	-1.80782	0.0706349	0.999538
2545	1831.71	-0.416608	0.222641	-1.8712	0.0613167	0.999538
8453	521.695	-0.416374	0.234045	-1.77903	0.075235	0.999538
2236	468.569	-0.416221	0.223772	-1.86003	0.0628817	0.999538
11427	4320.31	-0.415924	0.168981	-2.46136	0.0138412	0.885747
2043	791.586	-0.415873	0.248815	-1.67142	0.0946394	0.999538
1073	5403.91	-0.414504	0.161692	-2.56355	0.0103609	0.856203
11210	1475.71	-0.41445	0.235372	-1.76083	0.0782668	0.999538
49	494.749	-0.414152	0.195826	-2.1149	0.0344388	0.999538
2172	182.338	-0.413745	0.200476	-2.06381	0.0390356	0.999538
3929	1002.21	-0.413625	0.24887	-1.66201	0.09651	0.999538
4421	2392.61	-0.413022	0.209395	-1.97245	0.0485584	0.999538
6857	3118.61	-0.41265	0.189666	-2.17567	0.0295803	0.999538
8724	477.439	-0.412273	0.246142	-1.67494	0.0939465	0.999538
40	2333.79	-0.411835	0.234557	-1.7558	0.0791225	0.999538
9424	1644.17	-0.410917	0.225097	-1.82551	0.067924	0.999538
7349	4722.35	-0.410558	0.162545	-2.52581	0.0115433	0.87705
6959	1867.28	-0.410505	0.232597	-1.76488	0.0775838	0.999538
8717	1479.32	-0.410105	0.234793	-1.74667	0.0806953	0.999538
8067	1107.02	-0.409025	0.243953	-1.67665	0.0936103	0.999538
10047	376.872	-0.408911	0.240738	-1.69857	0.0893994	0.999538
7736	1719.7	-0.408629	0.221778	-1.84252	0.0653994	0.999538
9839	2896.03	-0.408625	0.194173	-2.10444	0.0353402	0.999538
9236	1686.48	-0.408603	0.22852	-1.78804	0.0737694	0.999538
2989	999.268	-0.408546	0.247111	-1.65329	0.098272	0.999538
2122	1950.29	-0.408393	0.222747	-1.83344	0.0667374	0.999538
10940	1238.72	-0.408378	0.236248	-1.7286	0.083881	0.999538
2716	2414.19	-0.4083	0.211808	-1.92769	0.0538937	0.999538
2573	2752.23	-0.408135	0.197745	-2.06394	0.0390233	0.999538
2374	1939.64	-0.407653	0.233245	-1.74775	0.0805075	0.999538
11214	316.217	-0.407078	0.23015	-1.76875	0.0769353	0.999538
11475	1369.39	-0.407053	0.239157	-1.70203	0.0887497	0.999538
10611	1995.09	-0.406854	0.226746	-1.79432	0.0727627	0.999538
4176	753.063	-0.406514	0.248517	-1.63576	0.10189	0.999538
9529	292.696	-0.406513	0.223213	-1.82119	0.0685787	0.999538
9651	1875.29	-0.406222	0.21775	-1.86554	0.0621056	0.999538
6651	693.858	-0.405992	0.248683	-1.63257	0.10256	0.999538
1076	1338.06	-0.405785	0.237195	-1.71076	0.0871248	0.999538
11687	1062.28	-0.405721	0.242273	-1.67465	0.0940038	0.999538
6316	994.493	-0.40548	0.24426	-1.66003	0.0969084	0.999538
3314	937.007	-0.405322	0.247882	-1.63514	0.10202	0.999538
9792	990.273	-0.404889	0.244426	-1.65649	0.0976223	0.999538
6208	707.103	-0.404844	0.248715	-1.62774	0.10358	0.999538
7717	2004.61	-0.404746	0.230399	-1.75672	0.078966	0.999538
9775	2161.09	-0.40461	0.221068	-1.83025	0.0672122	0.999538
6189	3752.97	-0.404597	0.219762	-1.84107	0.0656113	0.999538
10142	2728.73	-0.404583	0.212853	-1.90076	0.0573332	0.999538
11627	1669.96	-0.404563	0.240431	-1.68266	0.0924413	0.999538
7426	1419.46	-0.404506	0.246254	-1.64264	0.100458	0.999538
8655	1362.56	-0.404188	0.23247	-1.73867	0.0820929	0.999538
966	367.39	-0.404016	0.215683	-1.87319	0.0610421	0.999538
9897	1717.26	-0.403925	0.234418	-1.7231	0.0848706	0.999538
4736	681.801	-0.40374	0.248724	-1.62325	0.104536	0.999538
10811	2395.81	-0.403346	0.211364	-1.9083	0.0563524	0.999538
3644	419.846	-0.403077	0.241302	-1.67043	0.0948348	0.999538
6542	1572.03	-0.402951	0.229146	-1.75849	0.0786637	0.999538
5915	1676.37	-0.402796	0.234328	-1.71894	0.0856249	0.999538
11623	3397.32	-0.401626	0.200757	-2.00056	0.0454397	0.999538
11422	2170.22	-0.401434	0.213402	-1.88112	0.059956	0.999538
11136	1786.83	-0.400904	0.240976	-1.66367	0.096179	0.999538
6879	1571.49	-0.400465	0.226293	-1.76967	0.0767819	0.999538
5081	432.652	-0.400403	0.243484	-1.64447	0.100078	0.999538
11257	454.659	-0.400266	0.241355	-1.65841	0.097234	0.999538
3759	747.495	-0.400172	0.248836	-1.60817	0.107797	0.999538
9351	2536.24	-0.400167	0.219044	-1.82688	0.0677179	0.999538
10943	1854.24	-0.400062	0.226274	-1.76804	0.0770535	0.999538
10175	3290.45	-0.399914	0.211002	-1.89531	0.0580519	0.999538
8435	3640.65	-0.399732	0.199116	-2.00754	0.0446924	0.999538
6313	975.142	-0.399653	0.244312	-1.63583	0.101875	0.999538
11995	278.834	-0.399479	0.228151	-1.75094	0.0799562	0.999538
3142	776.644	-0.399432	0.248626	-1.60656	0.108151	0.999538
807	1426.76	-0.399181	0.231531	-1.72409	0.0846914	0.999538
9354	1546.85	-0.399102	0.229759	-1.73705	0.0823786	0.999538
1816	1948.59	-0.398475	0.22678	-1.7571	0.0789012	0.999538
561	739.809	-0.398445	0.248432	-1.60384	0.10875	0.999538
3555	852.347	-0.398357	0.248714	-1.60167	0.109229	0.999538
59	832.159	-0.39835	0.247896	-1.60692	0.108072	0.999538
5621	1287.42	-0.398349	0.245494	-1.62264	0.104666	0.999538
11330	2255.46	-0.398097	0.228898	-1.73919	0.0820013	0.999538
4914	2502.23	-0.397991	0.206037	-1.93165	0.0534022	0.999538
844	2453.72	-0.397397	0.209875	-1.8935	0.0582915	0.999538
4230	1882.98	-0.397311	0.232923	-1.70576	0.0880529	0.999538
6945	880.85	-0.396781	0.248865	-1.59436	0.110855	0.999538
11572	1582.98	-0.396245	0.247705	-1.59967	0.109673	0.999538
10530	184.103	-0.396164	0.198628	-1.9945	0.046097	0.999538
1108	5605.88	-0.39613	0.159068	-2.49031	0.012763	0.885747
470	3929.57	-0.395947	0.192033	-2.06187	0.0392202	0.999538
11571	3911.31	-0.3958	0.188677	-2.09776	0.0359259	0.999538
11576	4523.55	-0.395752	0.164877	-2.40029	0.0163823	0.904734
11101	1810.7	-0.395562	0.233074	-1.69715	0.0896687	0.999538
2100	1080.22	-0.395343	0.243664	-1.6225	0.104697	0.999538
4121	2533.43	-0.395085	0.203883	-1.9378	0.0526471	0.999538
4061	2886.05	-0.39498	0.210281	-1.87835	0.0603338	0.999538
2504	2667.48	-0.394759	0.223454	-1.76662	0.0772912	0.999538
8642	1207.51	-0.394489	0.247018	-1.59701	0.110264	0.999538
5840	1292.64	-0.394331	0.248119	-1.58928	0.111996	0.999538
7926	2763.92	-0.394178	0.198656	-1.98423	0.0472303	0.999538
9744	3573.56	-0.393971	0.189694	-2.07688	0.0378128	0.999538
231	3628.82	-0.393404	0.190904	-2.06075	0.0393273	0.999538
6260	2521.64	-0.393245	0.201982	-1.94694	0.0515425	0.999538
1174	3367.45	-0.392819	0.199251	-1.97148	0.0486688	0.999538
7707	1946.94	-0.39279	0.240849	-1.63085	0.102921	0.999538
1456	362.439	-0.392309	0.238625	-1.64404	0.100167	0.999538
7772	1344.64	-0.392301	0.234631	-1.67199	0.0945264	0.999538
6269	391.057	-0.392114	0.232105	-1.68938	0.0911459	0.999538
1947	3539.82	-0.392048	0.185832	-2.10969	0.0348849	0.999538
9093	1313.54	-0.391951	0.240568	-1.62928	0.103254	0.999538
8586	736.746	-0.391312	0.248174	-1.57676	0.11485	0.999538
5109	1296.32	-0.391159	0.240755	-1.62472	0.104223	0.999538
185	2901.56	-0.390782	0.213998	-1.8261	0.067835	0.999538
11881	1308.34	-0.390626	0.241037	-1.6206	0.105103	0.999538
6864	562.932	-0.390538	0.239465	-1.63088	0.102915	0.999538
5135	2203.03	-0.390361	0.224438	-1.73928	0.0819853	0.999538
4289	1660.87	-0.390125	0.224419	-1.73838	0.0821445	0.999538
10232	2791.95	-0.390083	0.194633	-2.00419	0.0450493	0.999538
4211	536.493	-0.389905	0.245863	-1.58586	0.112771	0.999538
5887	979.881	-0.389748	0.246404	-1.58174	0.113708	0.999538
4654	1771.63	-0.389734	0.24104	-1.61689	0.105903	0.999538
9637	5369.71	-0.389698	0.183717	-2.12119	0.0339059	0.999538
9492	1567.44	-0.389478	0.233957	-1.66474	0.0959646	0.999538
11907	709.846	-0.389375	0.248844	-1.56473	0.117646	0.999538
3518	1732.66	-0.389321	0.231868	-1.67906	0.0931394	0.999538
3232	822.832	-0.388537	0.248487	-1.56361	0.11791	0.999538
11275	1154.97	-0.388519	0.241054	-1.61175	0.107017	0.999538
11691	4083.77	-0.388326	0.192397	-2.01835	0.0435544	0.999538
2991	1538.95	-0.388261	0.232034	-1.67329	0.0942697	0.999538
11127	224.792	-0.388074	0.203386	-1.90806	0.0563833	0.999538
2412	1036.28	-0.387299	0.248742	-1.55704	0.119462	0.999538
11164	507.527	-0.387132	0.24638	-1.57128	0.116117	0.999538
621	4004.49	-0.38711	0.198014	-1.95496	0.0505874	0.999538
5859	2026.91	-0.387006	0.232965	-1.66122	0.096669	0.999538
4588	1263.34	-0.386979	0.235181	-1.64545	0.0998762	0.999538
1069	814.329	-0.386553	0.248743	-1.55403	0.120178	0.999538
8042	1552.99	-0.3864	0.236647	-1.63281	0.102509	0.999538
8970	1652.63	-0.38604	0.223657	-1.72604	0.0843406	0.999538
5492	1662.8	-0.386032	0.227395	-1.69763	0.0895776	0.999538
4050	3345.33	-0.38585	0.188548	-2.04643	0.0407142	0.999538
4102	1463.52	-0.385833	0.235121	-1.641	0.100798	0.999538
7429	2074.45	-0.38572	0.214448	-1.79867	0.0720715	0.999538
4096	211.961	-0.385683	0.175526	-2.19729	0.0279995	0.999538
9716	4273.9	-0.38566	0.188523	-2.04569	0.0407867	0.999538
3990	1356.19	-0.385592	0.239107	-1.61263	0.106824	0.999538
10644	3868.43	-0.385162	0.182192	-2.11405	0.0345112	0.999538
7144	2898.93	-0.385155	0.205362	-1.87549	0.0607247	0.999538
2210	1959.6	-0.385102	0.23076	-1.66885	0.0951479	0.999538
10934	2004.54	-0.384662	0.227382	-1.69169	0.0907043	0.999538
10471	1663.29	-0.384553	0.226075	-1.701	0.0889432	0.999538
368	1796.88	-0.384545	0.234608	-1.6391	0.101193	0.999538
9749	1979.6	-0.383028	0.220214	-1.73934	0.0819747	0.999538
950	3272.97	-0.382664	0.20245	-1.89017	0.058735	0.999538
11498	1144.81	-0.38255	0.248739	-1.53796	0.124059	0.999538
10583	1945.67	-0.382267	0.224251	-1.70463	0.0882626	0.999538
2687	2993.09	-0.382193	0.214778	-1.77948	0.0751615	0.999538
1587	378.309	-0.381371	0.235845	-1.61704	0.105869	0.999538
11371	1993.24	-0.381218	0.222286	-1.71499	0.0863473	0.999538
9284	3691.85	-0.381171	0.185523	-2.05457	0.0399202	0.999538
1105	6051.23	-0.381131	0.165904	-2.2973	0.0216018	0.94224
7828	3422.28	-0.381122	0.205268	-1.8567	0.0633537	0.999538
9901	1317.11	-0.381105	0.239585	-1.59069	0.11168	0.999538
5226	2804.31	-0.380758	0.209222	-1.81988	0.0687774	0.999538
805	1724.26	-0.379922	0.241453	-1.57348	0.115608	0.999538
3974	333.551	-0.37922	0.226618	-1.67339	0.0942511	0.999538
10479	1335.61	-0.378968	0.247303	-1.5324	0.125423	0.999538
2824	3555.95	-0.378551	0.216664	-1.74718	0.0806069	0.999538
6566	1370.56	-0.378364	0.233569	-1.61992	0.105249	0.999538
6093	1478.6	-0.378306	0.231192	-1.63633	0.101771	0.999538
8564	1916.67	-0.378134	0.23885	-1.58315	0.113388	0.999538
4755	1235.6	-0.377845	0.246877	-1.5305	0.125893	0.999538
3184	1553.98	-0.377798	0.231657	-1.63085	0.102922	0.999538
8250	2181.72	-0.377745	0.228964	-1.6498	0.0989833	0.999538
5748	2302.45	-0.377664	0.220112	-1.71578	0.0862017	0.999538
5592	502.526	-0.377403	0.244672	-1.54249	0.122955	0.999538
6145	953.283	-0.377316	0.247845	-1.52239	0.127913	0.999538
9181	2186.6	-0.377286	0.232278	-1.62429	0.104314	0.999538
5902	1944.47	-0.377251	0.235203	-1.60394	0.108727	0.999538
11497	827.907	-0.37686	0.24705	-1.52544	0.127149	0.999538
4910	864.817	-0.376835	0.248362	-1.51728	0.129196	0.999538
8644	3332.35	-0.376712	0.190317	-1.97939	0.0477721	0.999538
9734	4580.02	-0.376568	0.173523	-2.17013	0.0299967	0.999538
10791	846.65	-0.376329	0.248785	-1.51266	0.130365	0.999538
992	1139.67	-0.376205	0.241986	-1.55466	0.120028	0.999538
3109	1382.81	-0.375979	0.234295	-1.60473	0.108554	0.999538
5406	3168.19	-0.375461	0.18783	-1.99895	0.0456142	0.999538
3947	3171.21	-0.375432	0.204591	-1.83504	0.0664997	0.999538
2791	1446.53	-0.375422	0.248781	-1.50905	0.131287	0.999538
9143	1970.95	-0.375276	0.217379	-1.72636	0.0842822	0.999538
6180	771.32	-0.374951	0.248868	-1.50662	0.131907	0.999538
10890	3111.18	-0.374726	0.213936	-1.75158	0.0798468	0.999538
3960	2835	-0.374364	0.196296	-1.90715	0.0565018	0.999538
11726	4300.62	-0.374314	0.171491	-2.18271	0.0290574	0.999538
10444	1223.34	-0.374049	0.247346	-1.51225	0.130471	0.999538
5470	1431.88	-0.373885	0.236688	-1.57965	0.114187	0.999538
9753	397.316	-0.373783	0.240704	-1.55288	0.120453	0.999538
11360	922.077	-0.373696	0.247712	-1.50859	0.131404	0.999538
11735	864.924	-0.373556	0.247937	-1.50665	0.131899	0.999538
7645	3438.79	-0.373269	0.184419	-2.02402	0.0429679	0.999538
11785	2523.37	-0.3732	0.210574	-1.7723	0.0763447	0.999538
2570	1051.06	-0.372807	0.246036	-1.51525	0.129709	0.999538
9681	4208.47	-0.372761	0.196059	-1.90127	0.0572665	0.999538
2018	2960.08	-0.372755	0.198301	-1.87974	0.0601434	0.999538
11277	302.201	-0.372403	0.224367	-1.65979	0.0969562	0.999538
3004	1114.48	-0.372177	0.244424	-1.52267	0.127841	0.999538
6532	1158.08	-0.37198	0.242855	-1.5317	0.125597	0.999538
8405	1738.93	-0.371587	0.23018	-1.61433	0.106456	0.999538
11326	2009.55	-0.371518	0.233733	-1.5895	0.111948	0.999538
3301	215.4	-0.371305	0.208516	-1.7807	0.074961	0.999538
8213	693.124	-0.370713	0.248772	-1.49017	0.136179	0.999538
3164	1252.61	-0.370577	0.240632	-1.54001	0.123557	0.999538
24	955.419	-0.370464	0.247379	-1.49756	0.134248	0.999538
7949	1869.04	-0.370342	0.219858	-1.68446	0.0920928	0.999538
5729	707.702	-0.370117	0.24717	-1.49742	0.134285	0.999538
7301	2151.55	-0.369872	0.220313	-1.67885	0.0931814	0.999538
10301	1693.01	-0.36952	0.225954	-1.63538	0.10197	0.999538
1991	1194.49	-0.36938	0.248179	-1.48836	0.136655	0.999538
7790	801.161	-0.368857	0.248807	-1.48251	0.138206	0.999538
5373	1581.3	-0.36867	0.231651	-1.59149	0.1115	0.999538
9394	1811.18	-0.368637	0.240783	-1.53099	0.125771	0.999538
3199	2567.92	-0.368423	0.200232	-1.83998	0.0657712	0.999538
6486	2617.08	-0.368379	0.218974	-1.68229	0.0925121	0.999538
10036	2224.65	-0.368142	0.209581	-1.75656	0.0789921	0.999538
10437	1660.6	-0.36814	0.224968	-1.63641	0.101754	0.999538
6702	754.409	-0.368087	0.243649	-1.51072	0.130859	0.999538
835	2489.06	-0.367905	0.224168	-1.6412	0.100755	0.999538
10670	2851.78	-0.367587	0.1991	-1.84625	0.0648565	0.999538
4655	781.837	-0.367541	0.248798	-1.47727	0.139604	0.999538
2798	2071.35	-0.367455	0.239381	-1.53502	0.124778	0.999538
10211	2062.24	-0.367172	0.221486	-1.65777	0.0973641	0.999538
995	1328.07	-0.367122	0.242459	-1.51416	0.129986	0.999538
7678	1883.26	-0.367089	0.221622	-1.65638	0.0976459	0.999538
9583	969.893	-0.366915	0.24509	-1.49706	0.134377	0.999538
6871	2687.95	-0.366741	0.19733	-1.85851	0.063096	0.999538
4406	2962.61	-0.366575	0.205739	-1.78175	0.0747907	0.999538
9294	2185.99	-0.366509	0.215314	-1.7022	0.0887175	0.999538
3392	2284.07	-0.366507	0.20863	-1.75673	0.0789633	0.999538
9955	1113.4	-0.366462	0.241408	-1.51802	0.129009	0.999538
7380	195.061	-0.366442	0.196728	-1.86268	0.0625066	0.999538
2556	1654.18	-0.366145	0.243136	-1.50593	0.132086	0.999538
8622	852.221	-0.36519	0.246686	-1.48039	0.13877	0.999538
10030	1351.21	-0.364966	0.244914	-1.49018	0.136177	0.999538
9644	1538.56	-0.364928	0.228569	-1.59658	0.11036	0.999538
1420	1285.74	-0.364926	0.240448	-1.51769	0.129092	0.999538
3993	1235.61	-0.364672	0.238184	-1.53105	0.125757	0.999538
5563	3174.89	-0.364471	0.21841	-1.66875	0.0951673	0.999538
2978	764.687	-0.364465	0.248779	-1.46502	0.142916	0.999538
6781	1252.07	-0.364115	0.237209	-1.535	0.124784	0.999538
11717	2136.44	-0.364077	0.217755	-1.67195	0.0945334	0.999538
3292	1550.91	-0.363743	0.229023	-1.58824	0.112233	0.999538
4520	290.73	-0.363454	0.227359	-1.59859	0.109911	0.999538
10620	1027.09	-0.363414	0.242234	-1.50026	0.133547	0.999538
9052	3457.42	-0.363371	0.191709	-1.89543	0.0580356	0.999538
433	2009.9	-0.36329	0.231279	-1.57079	0.116231	0.999538
1548	471.887	-0.363236	0.235898	-1.5398	0.123609	0.999538
2899	501.809	-0.363236	0.236366	-1.53675	0.124354	0.999538
11734	4064.05	-0.363082	0.202235	-1.79535	0.0725981	0.999538
11265	1239.31	-0.362909	0.23819	-1.52361	0.127606	0.999538
2627	1207.57	-0.362859	0.244741	-1.48262	0.138175	0.999538
8142	4157.56	-0.36263	0.180542	-2.00856	0.0445833	0.999538
10585	3126.28	-0.362304	0.198966	-1.82094	0.0686166	0.999538
1785	1649.92	-0.362288	0.230029	-1.57497	0.115263	0.999538
5196	426.64	-0.362081	0.242753	-1.49156	0.135814	0.999538
3072	1467.15	-0.36184	0.230054	-1.57285	0.115755	0.999538
11798	2004.54	-0.361712	0.219618	-1.647	0.0995573	0.999538
6134	910.77	-0.361563	0.245987	-1.46985	0.141603	0.999538
2114	1415.8	-0.361462	0.232865	-1.55224	0.120605	0.999538
4205	2123.65	-0.361361	0.242347	-1.49109	0.135939	0.999538
2327	3160.22	-0.361336	0.199368	-1.81241	0.0699226	0.999538
1369	1599.74	-0.36098	0.237255	-1.52148	0.128139	0.999538
7892	600.743	-0.360662	0.242724	-1.48589	0.137307	0.999538
2699	403.36	-0.360467	0.237495	-1.51779	0.129068	0.999538
7508	2341.51	-0.360146	0.206875	-1.74089	0.0817027	0.999538
1018	2165.83	-0.360123	0.210659	-1.70951	0.0873561	0.999538
10651	3129.25	-0.359981	0.203868	-1.76575	0.0774371	0.999538
2133	5735.21	-0.359638	0.153913	-2.33663	0.0194583	0.921196
3429	1753.16	-0.359458	0.221754	-1.62098	0.105023	0.999538
8501	1110.92	-0.359352	0.246004	-1.46076	0.144082	0.999538
2449	2132.4	-0.35933	0.217735	-1.65031	0.0988791	0.999538
267	1947.37	-0.359244	0.216287	-1.66096	0.0967214	0.999538
9597	672.297	-0.359184	0.240267	-1.49494	0.134931	0.999538
5035	1896.9	-0.359055	0.224801	-1.59721	0.110218	0.999538
76	2183.78	-0.358922	0.220859	-1.62512	0.104137	0.999538
5435	3295.54	-0.358819	0.233108	-1.53928	0.123735	0.999538
3827	3001.41	-0.358722	0.201601	-1.77936	0.0751802	0.999538
9876	334.611	-0.358497	0.236142	-1.51814	0.128979	0.999538
1140	1989.33	-0.358461	0.225698	-1.58823	0.112234	0.999538
7495	2334.5	-0.358341	0.215146	-1.66557	0.0957986	0.999538
9110	1942.26	-0.358311	0.227668	-1.57383	0.115527	0.999538
4000	2535.85	-0.358307	0.204179	-1.75487	0.0792817	0.999538
4051	1953.37	-0.358305	0.226746	-1.5802	0.11406	0.999538
7580	1039.4	-0.358297	0.246094	-1.45594	0.14541	0.999538
1486	909.353	-0.358193	0.248222	-1.44303	0.149012	0.999538
11904	790.745	-0.357496	0.247801	-1.44267	0.149112	0.999538
1207	1504.09	-0.357479	0.244632	-1.46129	0.143935	0.999538
1007	2020.85	-0.357304	0.225143	-1.58701	0.112511	0.999538
3601	1100.34	-0.356827	0.247671	-1.44073	0.149661	0.999538
8849	1810.72	-0.356658	0.240889	-1.48059	0.138716	0.999538
8113	960.466	-0.356467	0.248452	-1.43475	0.151358	0.999538
7698	318.342	-0.356361	0.232821	-1.53062	0.125863	0.999538
5056	1798.12	-0.356241	0.237033	-1.50292	0.13286	0.999538
11331	577.402	-0.356026	0.24375	-1.46062	0.14412	0.999538
6604	837.484	-0.355905	0.246936	-1.44129	0.149504	0.999538
8728	427.237	-0.355816	0.233698	-1.52255	0.127871	0.999538
9198	4689.83	-0.355742	0.185024	-1.92268	0.0545207	0.999538
2332	527.964	-0.355706	0.239322	-1.48631	0.137197	0.999538
11827	1049.81	-0.355541	0.247594	-1.43599	0.151006	0.999538
9510	1097.97	-0.355259	0.242228	-1.46663	0.142475	0.999538
6032	1340.79	-0.355103	0.233934	-1.51796	0.129023	0.999538
696	1110.27	-0.354913	0.242116	-1.46588	0.142681	0.999538
11997	386.085	-0.354894	0.240027	-1.47856	0.139258	0.999538
230	3854.67	-0.354766	0.189762	-1.86953	0.061549	0.999538
7869	2421.48	-0.354651	0.222886	-1.59118	0.11157	0.999538
6934	5213.71	-0.354583	0.173355	-2.04541	0.0408145	0.999538
8806	3308.41	-0.354513	0.204091	-1.73704	0.0823804	0.999538
751	3246.3	-0.354337	0.186866	-1.8962	0.057933	0.999538
9652	4136.06	-0.354264	0.188041	-1.88397	0.0595685	0.999538
3906	1122.17	-0.354144	0.244621	-1.44773	0.147694	0.999538
6965	2389.4	-0.35389	0.214401	-1.6506	0.0988207	0.999538
8411	1361.37	-0.35362	0.244801	-1.44452	0.148594	0.999538
2337	1010.66	-0.353568	0.245039	-1.4429	0.149047	0.999538
2631	636.152	-0.353568	0.248722	-1.42154	0.155161	0.999538
9618	4615.38	-0.353446	0.167747	-2.10702	0.0351159	0.999538
5643	2063.33	-0.353309	0.222548	-1.58757	0.112384	0.999538
6869	1600.75	-0.353232	0.232197	-1.52126	0.128195	0.999538
4857	1393.66	-0.352806	0.239949	-1.47034	0.14147	0.999538
6713	1864.92	-0.352675	0.228432	-1.54389	0.122614	0.999538
671	443.495	-0.352649	0.240769	-1.46468	0.143008	0.999538
10602	4942.32	-0.352403	0.175422	-2.00888	0.0445499	0.999538
1775	2683.42	-0.352331	0.212545	-1.65767	0.0973836	0.999538
9244	2609.23	-0.352267	0.202918	-1.736	0.0825631	0.999538
1803	3211.28	-0.352242	0.185749	-1.89633	0.0579164	0.999538
9241	129.871	-0.352194	0.189144	-1.86204	0.0625972	0.999538
9548	3074.88	-0.352132	0.204479	-1.72209	0.0850535	0.999538
4762	1963.4	-0.35195	0.232018	-1.51691	0.12929	0.999538
10229	1392.97	-0.351776	0.233061	-1.50938	0.131203	0.999538
4972	594.471	-0.351682	0.24445	-1.43867	0.150245	0.999538
4716	1972.7	-0.351651	0.233107	-1.50854	0.131417	0.999538
5896	1026.95	-0.351638	0.244213	-1.43988	0.149901	0.999538
8735	1236.4	-0.351619	0.242812	-1.44811	0.147586	0.999538
5069	785.681	-0.351594	0.248871	-1.41276	0.157726	0.999538
7384	658.647	-0.351438	0.247741	-1.41857	0.156025	0.999538
9895	2325.93	-0.351313	0.231543	-1.51727	0.1292	0.999538
1693	3491.01	-0.351148	0.191557	-1.83313	0.0667836	0.999538
4204	2880.31	-0.351143	0.192703	-1.82219	0.0684255	0.999538
6773	1688.24	-0.351059	0.224769	-1.56187	0.11832	0.999538
8293	947.681	-0.350861	0.244564	-1.43464	0.151391	0.999538
5472	2022.54	-0.350479	0.233068	-1.50376	0.132643	0.999538
2183	3215.48	-0.350465	0.192082	-1.82456	0.0680673	0.999538
3000	3562.55	-0.350462	0.190693	-1.83783	0.0660871	0.999538
6223	1285.98	-0.350456	0.242753	-1.44367	0.148831	0.999538
5889	2443.55	-0.3501	0.218961	-1.59891	0.10984	0.999538
4120	3433.6	-0.350099	0.189972	-1.8429	0.0653438	0.999538
9827	2114.46	-0.350079	0.211678	-1.65383	0.0981623	0.999538
7309	440.213	-0.349973	0.24353	-1.43709	0.150694	0.999538
10598	2738.32	-0.349838	0.207596	-1.68519	0.091952	0.999538
3844	1848.02	-0.349648	0.224119	-1.5601	0.118737	0.999538
436	439.373	-0.349447	0.240756	-1.45146	0.146653	0.999538
8454	2692.24	-0.349082	0.198299	-1.76038	0.0783432	0.999538
2186	2987.39	-0.349053	0.220075	-1.58606	0.112725	0.999538
4064	1048.09	-0.349049	0.244252	-1.42905	0.15299	0.999538
2252	2340.22	-0.348923	0.206554	-1.68926	0.0911699	0.999538
6265	3375.38	-0.348836	0.18462	-1.88948	0.0588277	0.999538
8785	2895.32	-0.348691	0.207516	-1.6803	0.0928982	0.999538
5260	724.432	-0.348554	0.248681	-1.40161	0.161031	0.999538
3323	1392.74	-0.34817	0.236123	-1.47453	0.14034	0.999538
11600	3816.62	-0.348062	0.196288	-1.77322	0.0761929	0.999538
8073	1208.2	-0.347999	0.239329	-1.45406	0.145928	0.999538
2943	2648.21	-0.347956	0.205625	-1.69219	0.0906093	0.999538
3729	453.309	-0.347944	0.239798	-1.45099	0.146782	0.999538
10805	548.178	-0.347887	0.242495	-1.43462	0.151397	0.999538
1324	1851.35	-0.347831	0.225027	-1.54573	0.12217	0.999538
4584	637.961	-0.347786	0.243797	-1.42654	0.153712	0.999538
8329	993.455	-0.347701	0.245226	-1.41788	0.156227	0.999538
4746	1486.03	-0.347634	0.247853	-1.40258	0.160741	0.999538
10093	5960.55	-0.347616	0.195909	-1.77437	0.0760014	0.999538
5339	899.085	-0.347502	0.248871	-1.39631	0.16262	0.999538
11635	1041.02	-0.346996	0.248029	-1.39901	0.161809	0.999538
6414	1081.51	-0.346648	0.241528	-1.43523	0.151222	0.999538
11883	2096.77	-0.346635	0.22643	-1.53087	0.125801	0.999538
7422	3694.89	-0.346318	0.187771	-1.84436	0.0651304	0.999538
1472	680.119	-0.346239	0.248266	-1.39463	0.163128	0.999538
9282	1110.35	-0.345986	0.247607	-1.39732	0.162317	0.999538
3249	1475.5	-0.34585	0.245637	-1.40797	0.159139	0.999538
6411	1845.33	-0.345675	0.227107	-1.52208	0.127989	0.999538
9853	2737.6	-0.345473	0.217359	-1.58941	0.111968	0.999538
11186	532.066	-0.345392	0.245371	-1.40763	0.15924	0.999538
7476	2272.72	-0.345386	0.216453	-1.59566	0.110564	0.999538
11405	186.942	-0.345231	0.204321	-1.68965	0.0910949	0.999538
4001	1261.98	-0.345187	0.240186	-1.43716	0.150672	0.999538
8519	397.638	-0.34511	0.231222	-1.49255	0.135555	0.999538
3262	1794.92	-0.34508	0.221702	-1.55651	0.119587	0.999538
2537	1744.77	-0.344794	0.223173	-1.54497	0.122354	0.999538
7900	4070.67	-0.344681	0.176504	-1.95283	0.0508402	0.999538
7525	886.491	-0.344236	0.248539	-1.38504	0.166041	0.999538
4047	1532.89	-0.344211	0.230915	-1.49064	0.136057	0.999538
6504	1431.02	-0.344055	0.233639	-1.47259	0.140861	0.999538
9553	639.008	-0.34371	0.248871	-1.38108	0.167255	0.999538
3544	961.598	-0.343272	0.24651	-1.39253	0.163762	0.999538
8761	3053.37	-0.343164	0.203399	-1.68715	0.0915745	0.999538
4719	1062.95	-0.343061	0.247785	-1.38451	0.166201	0.999538
1831	815.552	-0.343047	0.248261	-1.3818	0.167032	0.999538
10650	885.918	-0.342536	0.248852	-1.37647	0.168677	0.999538
11549	2313.16	-0.342505	0.215796	-1.58717	0.112474	0.999538
9212	1472.28	-0.342475	0.234775	-1.45874	0.144637	0.999538
46	3656.68	-0.342379	0.20845	-1.6425	0.100486	0.999538
541	2965.15	-0.342295	0.207041	-1.65328	0.0982749	0.999538
11764	1024.71	-0.342228	0.247547	-1.38248	0.166824	0.999538
2869	1620.39	-0.34219	0.226356	-1.51173	0.130603	0.999538
1121	1503.69	-0.34215	0.235608	-1.4522	0.146445	0.999538
1240	1245.68	-0.341433	0.236611	-1.44301	0.149017	0.999538
6306	1856.41	-0.341391	0.247475	-1.3795	0.167742	0.999538
10067	2250.79	-0.341196	0.222565	-1.53302	0.125271	0.999538
9494	1184.13	-0.341151	0.245176	-1.39145	0.164088	0.999538
9696	2227.43	-0.341051	0.207813	-1.64114	0.100768	0.999538
9473	613.358	-0.340881	0.248807	-1.37006	0.170668	0.999538
11843	2329.28	-0.340871	0.20729	-1.64442	0.10009	0.999538
640	2504.76	-0.340769	0.221547	-1.53813	0.124016	0.999538
5240	2053.53	-0.340657	0.221806	-1.53583	0.12458	0.999538
6662	1810.37	-0.340436	0.225795	-1.50772	0.131626	0.999538
3122	1954.07	-0.340427	0.215807	-1.57746	0.114689	0.999538
7659	205.934	-0.340427	0.201735	-1.68749	0.0915083	0.999538
5877	3149.9	-0.33999	0.205459	-1.65478	0.0979693	0.999538
2291	900.832	-0.339895	0.248625	-1.3671	0.171595	0.999538
4153	2270.75	-0.339859	0.21317	-1.59431	0.110867	0.999538
4491	1267.96	-0.339796	0.244937	-1.38728	0.165358	0.999538
4111	1897.81	-0.339736	0.239384	-1.41921	0.155838	0.999538
6462	2580.55	-0.339501	0.209024	-1.62423	0.104328	0.999538
2341	3226.84	-0.339252	0.192035	-1.76662	0.0772918	0.999538
968	300.475	-0.33898	0.232399	-1.45861	0.144673	0.999538
276	3020.5	-0.338646	0.221176	-1.53111	0.125741	0.999538
6418	3382.13	-0.338438	0.193957	-1.74491	0.081001	0.999538
1720	697.092	-0.338258	0.248647	-1.3604	0.173705	0.999538
6105	1889.45	-0.338248	0.227033	-1.48986	0.13626	0.999538
11806	879.588	-0.338127	0.248178	-1.36244	0.17306	0.999538
6489	2946.86	-0.337753	0.198424	-1.70218	0.0887218	0.999538
7432	1261.55	-0.337613	0.241842	-1.39601	0.162713	0.999538
4870	2943.39	-0.337461	0.195098	-1.7297	0.0836847	0.999538
933	1062.47	-0.337398	0.244262	-1.3813	0.167187	0.999538
2981	3134.02	-0.337096	0.188984	-1.78373	0.0744677	0.999538
1221	3176.69	-0.33709	0.206724	-1.63063	0.102969	0.999538
11037	1344.14	-0.337064	0.236348	-1.42613	0.153831	0.999538
2305	2112.99	-0.336747	0.210525	-1.59956	0.109696	0.999538
1124	1410.62	-0.336738	0.231206	-1.45644	0.145271	0.999538
3702	692.736	-0.336697	0.248336	-1.35581	0.175159	0.999538
11595	1854.41	-0.336387	0.236161	-1.4244	0.154331	0.999538
3445	3353.52	-0.336175	0.186558	-1.80199	0.0715474	0.999538
1535	2137.53	-0.335984	0.220813	-1.52158	0.128114	0.999538
1432	314.977	-0.33536	0.226728	-1.47913	0.139105	0.999538
4152	3052.65	-0.335326	0.201269	-1.66606	0.095702	0.999538
7727	2471.09	-0.334784	0.212149	-1.57806	0.114551	0.999538
5209	802.171	-0.334272	0.248126	-1.34719	0.17792	0.999538
2804	740.543	-0.334179	0.248427	-1.34518	0.178567	0.999538
481	1924.61	-0.334003	0.232101	-1.43904	0.150138	0.999538
2201	2408.05	-0.333952	0.212925	-1.5684	0.116787	0.999538
3324	350.288	-0.333586	0.227113	-1.46881	0.141884	0.999538
8199	273.095	-0.333569	0.182642	-1.82636	0.0677966	0.999538
11973	2924.64	-0.333424	0.197386	-1.6892	0.0911816	0.999538
8046	4376.85	-0.333405	0.192328	-1.73352	0.0830029	0.999538
7389	1606.07	-0.333091	0.227427	-1.46461	0.143028	0.999538
1191	885.301	-0.332958	0.247981	-1.34267	0.179377	0.999538
6936	2265.45	-0.3328	0.214677	-1.55024	0.121085	0.999538
5397	2209.33	-0.332744	0.213501	-1.55852	0.119111	0.999538
4911	2172.21	-0.332519	0.211606	-1.5714	0.116089	0.999538
5645	1629.14	-0.332443	0.234804	-1.41583	0.156825	0.999538
8683	1495.58	-0.332133	0.230651	-1.43998	0.149873	0.999538
10231	10707.3	-0.332117	0.136765	-2.42838	0.0151662	0.897041
10801	2098.15	-0.331974	0.222662	-1.49093	0.135979	0.999538
6262	761.981	-0.331956	0.248496	-1.33586	0.181595	0.999538
8205	2054.22	-0.331738	0.219589	-1.51072	0.130859	0.999538
9772	4445.1	-0.331406	0.194098	-1.70741	0.0877452	0.999538
7565	1584.48	-0.331173	0.233706	-1.41705	0.156469	0.999538
10463	1234.62	-0.331146	0.238633	-1.38768	0.165234	0.999538
4684	912.46	-0.330897	0.248635	-1.33086	0.183236	0.999538
1313	1008.76	-0.330827	0.248352	-1.33209	0.18283	0.999538
9276	1110.75	-0.330816	0.247541	-1.33641	0.181414	0.999538
10541	760.207	-0.330724	0.243309	-1.35927	0.17406	0.999538
3422	2200.91	-0.330567	0.211133	-1.56568	0.117424	0.999538
8902	701.021	-0.330552	0.248871	-1.32821	0.18411	0.999538
8539	567.551	-0.330543	0.246593	-1.34044	0.180103	0.999538
10386	3540.23	-0.330446	0.191581	-1.72483	0.0845577	0.999538
10314	4834.89	-0.330435	0.170377	-1.93943	0.0524487	0.999538
5627	1320.14	-0.330261	0.239576	-1.37852	0.168042	0.999538
4287	253.45	-0.33023	0.218743	-1.50967	0.131127	0.999538
11784	947.163	-0.330155	0.248867	-1.32663	0.184631	0.999538
5414	899.421	-0.329802	0.248738	-1.3259	0.184873	0.999538
7265	793.036	-0.329678	0.24861	-1.32609	0.184811	0.999538
1502	720.329	-0.329459	0.244005	-1.35021	0.176947	0.999538
9874	3409.13	-0.329371	0.201549	-1.6342	0.102217	0.999538
9817	5734.54	-0.329106	0.177514	-1.85397	0.0637432	0.999538
8462	548.948	-0.328961	0.215176	-1.5288	0.126314	0.999538
11632	2045.3	-0.328658	0.227318	-1.44581	0.148231	0.999538
3982	9478.97	-0.328656	0.144352	-2.27677	0.0228	0.948806
4293	7485.84	-0.328598	0.146334	-2.24553	0.0247344	0.957494
3372	1357.12	-0.328553	0.248159	-1.32396	0.185516	0.999538
5924	3363.32	-0.3285	0.200498	-1.63842	0.101334	0.999538
7410	2172.36	-0.328012	0.210151	-1.56084	0.118561	0.999538
8030	1673.02	-0.327709	0.228863	-1.4319	0.152173	0.999538
1633	5750.58	-0.327675	0.164027	-1.99768	0.045751	0.999538
2189	686.415	-0.327629	0.247801	-1.32214	0.18612	0.999538
1088	1360.54	-0.327592	0.236857	-1.38308	0.16664	0.999538
9379	269.468	-0.32752	0.227585	-1.43911	0.150118	0.999538
9961	2123.8	-0.32732	0.23819	-1.3742	0.169381	0.999538
9605	640.658	-0.327221	0.24817	-1.31854	0.187323	0.999538
1478	1390.94	-0.327116	0.231378	-1.41377	0.157428	0.999538
4552	962.889	-0.327038	0.245579	-1.3317	0.182958	0.999538
11022	726.162	-0.326736	0.24887	-1.31288	0.189224	0.999538
4658	798.039	-0.326623	0.24691	-1.32284	0.185888	0.999538
10381	1790.13	-0.326475	0.22892	-1.42615	0.153825	0.999538
993	1816.35	-0.32645	0.226392	-1.44197	0.149312	0.999538
1288	173.051	-0.326396	0.194739	-1.67607	0.0937252	0.999538
6000	1367.43	-0.326147	0.24642	-1.32354	0.185654	0.999538
3380	3273.48	-0.326113	0.227008	-1.43657	0.150839	0.999538
2763	869.645	-0.326111	0.248197	-1.31392	0.188874	0.999538
9750	1588.61	-0.326063	0.233589	-1.39588	0.162751	0.999538
11711	2125.09	-0.32591	0.22577	-1.44355	0.148867	0.999538
10351	808.097	-0.325392	0.248724	-1.30825	0.19079	0.999538
6398	1384.33	-0.325338	0.238325	-1.3651	0.17222	0.999538
2768	1139.85	-0.325316	0.247824	-1.31269	0.189289	0.999538
249	2225.61	-0.325105	0.221193	-1.46978	0.141621	0.999538
8151	3802.78	-0.325103	0.204408	-1.59046	0.111731	0.999538
5919	2485.24	-0.324977	0.204734	-1.58731	0.112442	0.999538
5113	1538	-0.324748	0.245642	-1.32204	0.186155	0.999538
3709	2038.84	-0.324322	0.222439	-1.45802	0.144834	0.999538
3476	1000.94	-0.324217	0.248696	-1.30367	0.192347	0.999538
6326	2031.5	-0.32416	0.213083	-1.52129	0.128188	0.999538
9682	1691.23	-0.324143	0.230015	-1.40923	0.158768	0.999538
11648	7907.56	-0.323587	0.133887	-2.41687	0.0156544	0.897614
7371	1852.17	-0.323575	0.229162	-1.41199	0.157951	0.999538
11587	203.991	-0.323408	0.20637	-1.56713	0.117085	0.999538
11776	1071.28	-0.323184	0.242999	-1.32998	0.183525	0.999538
6697	1676.58	-0.323134	0.223294	-1.44712	0.147862	0.999538
8537	805.414	-0.32303	0.248683	-1.29897	0.193956	0.999538
3957	1050.61	-0.323001	0.24885	-1.29797	0.194296	0.999538
812	717.271	-0.322869	0.248862	-1.29738	0.194501	0.999538
8649	1954.68	-0.322866	0.216981	-1.48799	0.136752	0.999538
10045	1641.19	-0.322616	0.240837	-1.33956	0.180388	0.999538
4475	3637.53	-0.322605	0.219196	-1.47177	0.141084	0.999538
7471	1754.57	-0.322392	0.233962	-1.37797	0.168214	0.999538
8484	1030.14	-0.32238	0.247296	-1.30362	0.192362	0.999538
10580	2493.98	-0.321852	0.227817	-1.41277	0.157724	0.999538
10520	1760.82	-0.32179	0.230065	-1.39869	0.161905	0.999538
10566	2400.91	-0.321479	0.203755	-1.57777	0.114618	0.999538
10625	1885.49	-0.321448	0.218811	-1.46906	0.141815	0.999538
8346	73.2497	-0.321444	0.150194	-2.14019	0.0323395	0.999538
3151	1985.75	-0.321364	0.22024	-1.45915	0.144523	0.999538
1875	3044.97	-0.321337	0.207587	-1.54796	0.121632	0.999538
1674	2139.99	-0.321258	0.223139	-1.43972	0.149946	0.999538
4681	1919.26	-0.3212	0.221974	-1.44702	0.147893	0.999538
2745	951.868	-0.321136	0.247013	-1.30008	0.193575	0.999538
5824	1310	-0.320894	0.235741	-1.36122	0.173446	0.999538
9318	5314.07	-0.320864	0.156145	-2.05492	0.0398869	0.999538
10868	2270.24	-0.320805	0.21475	-1.49385	0.135214	0.999538
2526	1307.37	-0.32068	0.248186	-1.29209	0.196325	0.999538
1391	2867.08	-0.320233	0.213388	-1.50071	0.133431	0.999538
7040	1198.48	-0.320194	0.243211	-1.31652	0.187998	0.999538
5949	836.697	-0.320189	0.247164	-1.29545	0.195165	0.999538
6460	3780.23	-0.32008	0.182504	-1.75382	0.079461	0.999538
2720	1258.27	-0.32004	0.236668	-1.35227	0.176288	0.999538
8727	2140.56	-0.320029	0.216047	-1.48129	0.138529	0.999538
3924	1108.14	-0.319904	0.247604	-1.292	0.196358	0.999538
2223	234.817	-0.319861	0.213044	-1.50138	0.133257	0.999538
11375	2259.91	-0.319731	0.207344	-1.54203	0.123066	0.999538
3048	1362.31	-0.319424	0.23994	-1.33126	0.183102	0.999538
7629	4315.07	-0.31928	0.177079	-1.80304	0.0713823	0.999538
9486	1880.24	-0.319235	0.244547	-1.30541	0.191752	0.999538
2667	897.521	-0.319174	0.248613	-1.28382	0.199205	0.999538
9208	1034.95	-0.318913	0.246234	-1.29516	0.195265	0.999538
3625	3975.01	-0.318595	0.178351	-1.78634	0.0740449	0.999538
6171	583.704	-0.318359	0.240412	-1.32422	0.18543	0.999538
11876	1301.22	-0.318157	0.245253	-1.29726	0.194542	0.999538
9366	1258.8	-0.318121	0.248461	-1.28036	0.200417	0.999538
8474	775.82	-0.317939	0.248153	-1.28122	0.200116	0.999538
9471	2379.25	-0.31775	0.215568	-1.47401	0.140478	0.999538
7536	6587.07	-0.317732	0.162239	-1.95842	0.0501808	0.999538
881	1837.3	-0.317657	0.221161	-1.43632	0.150913	0.999538
8815	815.192	-0.317622	0.248482	-1.27825	0.201161	0.999538
8543	1393.9	-0.317108	0.239505	-1.32401	0.185498	0.999538
7253	1736.47	-0.316813	0.23027	-1.37583	0.168874	0.999538
3883	1250.73	-0.316623	0.248555	-1.27386	0.202715	0.999538
7092	2288.74	-0.31647	0.227148	-1.39323	0.163549	0.999538
7030	1017.5	-0.316185	0.245962	-1.28551	0.198615	0.999538
1307	2569.1	-0.31587	0.216405	-1.45963	0.144393	0.999538
4098	2041.74	-0.315725	0.213802	-1.47672	0.139752	0.999538
7337	3142.57	-0.315679	0.225589	-1.39936	0.161706	0.999538
10057	3312.74	-0.315582	0.206844	-1.5257	0.127085	0.999538
8321	2143.15	-0.3155	0.220844	-1.42861	0.153116	0.999538
8166	73.4882	-0.315492	0.149072	-2.11637	0.034313	0.999538
2454	4603.04	-0.315369	0.180697	-1.74529	0.0809351	0.999538
929	832.373	-0.315324	0.248642	-1.26819	0.204731	0.999538
10950	1631.35	-0.31532	0.232309	-1.35733	0.174676	0.999538
10614	1522.23	-0.315201	0.24316	-1.29627	0.194883	0.999538
2905	1427.5	-0.31514	0.232482	-1.35554	0.175244	0.999538
5255	1382.66	-0.315124	0.244306	-1.28988	0.197094	0.999538
10276	2468.85	-0.315067	0.20257	-1.55535	0.119862	0.999538
7934	768.076	-0.314822	0.24875	-1.26561	0.205651	0.999538
2194	1114.62	-0.3148	0.243176	-1.29453	0.195481	0.999538
1368	1362.95	-0.314654	0.241178	-1.30466	0.19201	0.999538
6511	317.906	-0.314624	0.226178	-1.39104	0.164212	0.999538
7740	2891.79	-0.314451	0.214612	-1.46521	0.142864	0.999538
5793	302.426	-0.314404	0.218779	-1.43709	0.150694	0.999538
786	1557.87	-0.314284	0.236576	-1.32847	0.184024	0.999538
7071	1141.02	-0.314204	0.239495	-1.31194	0.18954	0.999538
9081	2709.07	-0.314012	0.20559	-1.52737	0.126668	0.999538
9275	2492.13	-0.313924	0.201028	-1.56159	0.118384	0.999538
7755	2532.2	-0.313656	0.20029	-1.56601	0.117347	0.999538
206	500.428	-0.313503	0.240271	-1.30479	0.191965	0.999538
1796	717.862	-0.313328	0.248865	-1.25903	0.20802	0.999538
8412	3702.81	-0.313325	0.184766	-1.69579	0.0899248	0.999538
1015	874.957	-0.313301	0.248647	-1.26002	0.207661	0.999538
6547	464.1	-0.313281	0.220101	-1.42335	0.154633	0.999538
9826	2607.5	-0.313166	0.225973	-1.38586	0.16579	0.999538
2475	899.686	-0.31314	0.248803	-1.25858	0.208181	0.999538
7041	1065.46	-0.313089	0.241793	-1.29487	0.195366	0.999538
10780	428.843	-0.313078	0.231032	-1.35513	0.175376	0.999538
6331	2500.42	-0.312942	0.218191	-1.43425	0.1515	0.999538
6231	2428.08	-0.312931	0.215886	-1.44952	0.147192	0.999538
7839	3686.59	-0.312685	0.188488	-1.65891	0.0971338	0.999538
343	3757.82	-0.312273	0.221044	-1.41272	0.157738	0.999538
6611	1161.76	-0.312199	0.238338	-1.3099	0.19023	0.999538
1253	1738.84	-0.312191	0.226628	-1.37755	0.168343	0.999538
3452	1998.82	-0.312115	0.229559	-1.35963	0.173948	0.999538
5583	1090.53	-0.312115	0.248196	-1.25753	0.208561	0.999538
186	7526.15	-0.311814	0.144354	-2.16007	0.0307675	0.999538
2165	3868.58	-0.311583	0.181484	-1.71686	0.0860044	0.999538
2878	732.32	-0.311334	0.248844	-1.25112	0.21089	0.999538
417	778.963	-0.311299	0.248743	-1.25149	0.210756	0.999538
5205	1972.06	-0.311195	0.218908	-1.42158	0.155148	0.999538
11150	598.306	-0.311132	0.248557	-1.25175	0.210659	0.999538
11747	2345.08	-0.311103	0.225009	-1.38263	0.166779	0.999538
42	856.445	-0.311015	0.248871	-1.2497	0.211408	0.999538
8697	2672.62	-0.310982	0.205547	-1.51295	0.130292	0.999538
5762	2648.1	-0.310862	0.200131	-1.55329	0.120354	0.999538
9303	703.621	-0.31086	0.244471	-1.27156	0.203529	0.999538
3708	268.669	-0.310553	0.213083	-1.45743	0.144998	0.999538
10439	469.559	-0.310526	0.238335	-1.3029	0.19261	0.999538
7893	763.196	-0.310474	0.246582	-1.25911	0.207989	0.999538
5690	1583.83	-0.31023	0.234334	-1.32388	0.185543	0.999538
7822	1291.77	-0.309967	0.234226	-1.32337	0.185712	0.999538
8159	3138.61	-0.309895	0.207367	-1.49443	0.135064	0.999538
11208	163.87	-0.309779	0.194787	-1.59035	0.111756	0.999538
6143	2307	-0.309287	0.205467	-1.50529	0.13225	0.999538
5743	3226.67	-0.309207	0.190842	-1.62022	0.105185	0.999538
3276	920.603	-0.309149	0.244742	-1.26317	0.20653	0.999538
1680	2726.28	-0.309148	0.211745	-1.46001	0.144289	0.999538
7505	1097.45	-0.308888	0.24308	-1.27073	0.203826	0.999538
2976	273.923	-0.308857	0.206846	-1.49317	0.135392	0.999538
4771	233.668	-0.308645	0.20437	-1.51023	0.130985	0.999538
7133	1161.5	-0.308548	0.245987	-1.25433	0.209724	0.999538
7618	4307.58	-0.308274	0.201732	-1.52813	0.126479	0.999538
3941	4047.41	-0.308155	0.176115	-1.74974	0.080163	0.999538
10321	4900	-0.308099	0.189914	-1.62231	0.104738	0.999538
4747	3143.57	-0.307972	0.191242	-1.61038	0.107315	0.999538
2328	2071.55	-0.307862	0.22269	-1.38247	0.166828	0.999538
8448	1124.87	-0.307553	0.239768	-1.28271	0.199593	0.999538
7987	3337.82	-0.307197	0.189101	-1.62451	0.104267	0.999538
4726	552.404	-0.306725	0.245817	-1.24778	0.212113	0.999538
5758	748.218	-0.306592	0.24867	-1.23293	0.217602	0.999538
5822	1259.81	-0.306386	0.241101	-1.27078	0.203808	0.999538
3331	1657.68	-0.306364	0.226835	-1.35061	0.176822	0.999538
2376	1798.54	-0.306026	0.224604	-1.36251	0.173036	0.999538
4522	950.028	-0.305862	0.248804	-1.22933	0.218949	0.999538
7280	2197.2	-0.30572	0.213452	-1.43227	0.152068	0.999538
1181	1974.36	-0.305514	0.227706	-1.34171	0.179691	0.999538
7850	4058.74	-0.305435	0.184393	-1.65643	0.0976339	0.999538
2851	709.198	-0.305384	0.248864	-1.22711	0.219781	0.999538
10920	1372.68	-0.305304	0.244617	-1.24809	0.211999	0.999538
4748	4105.38	-0.305091	0.176965	-1.72402	0.0847039	0.999538
1049	2477.53	-0.305071	0.216043	-1.41209	0.157924	0.999538
7685	1059.32	-0.305059	0.248595	-1.22713	0.219773	0.999538
10754	4218.86	-0.304667	0.172824	-1.76287	0.0779226	0.999538
6025	1296.85	-0.30465	0.248459	-1.22616	0.220139	0.999538
2725	4194.68	-0.304502	0.176316	-1.72702	0.0841635	0.999538
8630	601.162	-0.304452	0.248471	-1.2253	0.220461	0.999538
4413	226.28	-0.304378	0.180917	-1.68241	0.0924887	0.999538
1426	940.437	-0.304309	0.248658	-1.2238	0.221026	0.999538
11029	1066.34	-0.304272	0.248686	-1.22352	0.221133	0.999538
8111	1946.24	-0.304092	0.221885	-1.3705	0.170532	0.999538
2257	282.988	-0.303666	0.211622	-1.43495	0.151302	0.999538
8017	622.535	-0.303243	0.248773	-1.21896	0.222861	0.999538
5479	4291.08	-0.303198	0.181317	-1.6722	0.0944851	0.999538
3550	1311.88	-0.303116	0.243944	-1.24256	0.214029	0.999538
9425	967.718	-0.303085	0.248248	-1.22089	0.222127	0.999538
478	2499.11	-0.302633	0.227385	-1.33093	0.183213	0.999538
8198	1812.48	-0.302425	0.220054	-1.37432	0.169342	0.999538
1435	1364.35	-0.302375	0.239392	-1.2631	0.206554	0.999538
9338	2533.81	-0.302211	0.202708	-1.49087	0.135996	0.999538
7427	1650.92	-0.30209	0.233885	-1.29162	0.196489	0.999538
8220	1497.1	-0.301982	0.233825	-1.29149	0.196534	0.999538
3953	196.807	-0.301713	0.19931	-1.51379	0.130079	0.999538
5434	1154.21	-0.301518	0.238918	-1.26201	0.206944	0.999538
1017	6002.15	-0.301249	0.156434	-1.92572	0.0541389	0.999538
2617	718.196	-0.301106	0.248411	-1.21213	0.225464	0.999538
4031	912.647	-0.301056	0.248869	-1.20969	0.226396	0.999538
1578	1009.46	-0.300859	0.246052	-1.22275	0.221426	0.999538
11218	3000.87	-0.300725	0.193878	-1.55111	0.120876	0.999538
5699	1160.09	-0.300637	0.248694	-1.20886	0.226716	0.999538
6404	1297.59	-0.300635	0.235752	-1.27522	0.202231	0.999538
2092	1409.57	-0.300581	0.247483	-1.21455	0.224537	0.999538
793	5197.29	-0.30048	0.160461	-1.8726	0.0611235	0.999538
9856	2927.57	-0.300092	0.193615	-1.54994	0.121156	0.999538
10088	7294.02	-0.299971	0.175514	-1.70911	0.0874314	0.999538
8122	258.779	-0.29997	0.224333	-1.33716	0.181169	0.999538
3195	550.418	-0.299856	0.24129	-1.24272	0.213969	0.999538
11415	1272.91	-0.299616	0.248857	-1.20397	0.228601	0.999538
10379	1803.69	-0.299554	0.234534	-1.27723	0.201519	0.999538
10556	1820.37	-0.299503	0.232892	-1.28601	0.198439	0.999538
8434	607.684	-0.299154	0.24318	-1.23018	0.218631	0.999538
4611	1318.23	-0.299103	0.233874	-1.27891	0.200929	0.999538
7387	1396.02	-0.299082	0.242797	-1.23182	0.218017	0.999538
5413	1007.53	-0.298731	0.248747	-1.20094	0.229774	0.999538
11931	877.364	-0.298658	0.248643	-1.20115	0.229693	0.999538
4474	4753.75	-0.298514	0.17168	-1.73878	0.0820727	0.999538
873	839.527	-0.298486	0.248857	-1.19943	0.230361	0.999538
1570	1095.79	-0.298447	0.245535	-1.2155	0.224176	0.999538
5671	1912.48	-0.298372	0.220352	-1.35407	0.175714	0.999538
3241	973.244	-0.298187	0.244422	-1.21997	0.222476	0.999538
1468	3710.69	-0.298045	0.185781	-1.60428	0.108653	0.999538
1408	666.195	-0.297983	0.245656	-1.21301	0.225125	0.999538
8141	757.53	-0.297793	0.248869	-1.19658	0.231469	0.999538
8439	1233.21	-0.297368	0.244573	-1.21587	0.224035	0.999538
158	1866.04	-0.297326	0.218282	-1.36212	0.173161	0.999538
6774	2179.31	-0.297324	0.211912	-1.40305	0.160601	0.999538
10200	4852.88	-0.297179	0.177572	-1.67357	0.0942152	0.999538
9865	1401.9	-0.297162	0.241303	-1.23149	0.218139	0.999538
5075	629.155	-0.297035	0.247926	-1.19808	0.230885	0.999538
11143	2437.78	-0.296958	0.209851	-1.41509	0.157042	0.999538
4189	1942.82	-0.296955	0.23428	-1.26752	0.204968	0.999538
1320	2534.24	-0.296605	0.202023	-1.46817	0.142057	0.999538
2143	1773.65	-0.296589	0.225092	-1.31763	0.187626	0.999538
903	1694.67	-0.296458	0.234654	-1.26339	0.206451	0.999538
1446	550.034	-0.296437	0.244209	-1.21387	0.224798	0.999538
3730	1516.12	-0.296256	0.234487	-1.26342	0.206438	0.999538
7765	2952.07	-0.296182	0.198786	-1.48995	0.136236	0.999538
9068	2462.34	-0.296125	0.223566	-1.32455	0.18532	0.999538
5228	3277.08	-0.296068	0.196963	-1.50317	0.132796	0.999538
9288	1233.29	-0.295821	0.24644	-1.20038	0.229992	0.999538
10728	685.238	-0.295748	0.239714	-1.23375	0.217295	0.999538
4530	1046.92	-0.295643	0.247364	-1.19517	0.23202	0.999538
7191	1436.09	-0.295524	0.230657	-1.28123	0.200114	0.999538
8606	90.7014	-0.295495	0.159919	-1.84778	0.0646339	0.999538
66	2889.21	-0.295407	0.216891	-1.36201	0.173195	0.999538
9990	2815.19	-0.295381	0.207506	-1.42348	0.154597	0.999538
10089	2513.7	-0.29537	0.206094	-1.43318	0.151806	0.999538
7466	724.529	-0.294958	0.247324	-1.1926	0.233027	0.999538
2311	2639.05	-0.29489	0.214848	-1.37256	0.169891	0.999538
358	3570.93	-0.294861	0.20991	-1.4047	0.16011	0.999538
9159	1681.19	-0.294839	0.231182	-1.27535	0.202184	0.999538
6746	1904.78	-0.294765	0.229922	-1.28202	0.199836	0.999538
9985	2251.96	-0.294754	0.217387	-1.3559	0.175132	0.999538
10165	3008.26	-0.294736	0.210877	-1.39766	0.162214	0.999538
4246	1020.79	-0.294509	0.246396	-1.19527	0.231983	0.999538
2304	1716.26	-0.294451	0.226032	-1.30269	0.192679	0.999538
8300	974.6	-0.294236	0.246092	-1.19563	0.23184	0.999538
5106	1574.34	-0.293911	0.225847	-1.30137	0.193131	0.999538
1851	1268.55	-0.293779	0.24515	-1.19837	0.230774	0.999538
2849	1337.41	-0.293511	0.237629	-1.23517	0.216769	0.999538
6409	3298.01	-0.29323	0.193896	-1.5123	0.130457	0.999538
11067	525.077	-0.293208	0.246208	-1.19089	0.233696	0.999538
9939	1587	-0.293002	0.225301	-1.30049	0.193432	0.999538
2361	3344.59	-0.292926	0.192268	-1.52353	0.127626	0.999538
2386	3295.96	-0.292887	0.198535	-1.47524	0.140148	0.999538
7214	1997.41	-0.292867	0.219968	-1.33141	0.183055	0.999538
472	3471.59	-0.292843	0.186075	-1.57379	0.115535	0.999538
11308	1705.13	-0.29284	0.231601	-1.26442	0.20608	0.999538
10415	920.848	-0.29263	0.247513	-1.18228	0.237094	0.999538
2912	4744.74	-0.292564	0.189454	-1.54425	0.122527	0.999538
1180	4636.98	-0.292426	0.174499	-1.6758	0.093777	0.999538
2656	1792.82	-0.292297	0.223613	-1.30716	0.191159	0.999538
120	729.865	-0.292294	0.24885	-1.17458	0.240163	0.999538
8770	981.346	-0.292174	0.248457	-1.17596	0.239612	0.999538
4814	413.681	-0.292034	0.240766	-1.21294	0.225154	0.999538
3693	262.738	-0.291972	0.206426	-1.41442	0.15724	0.999538
2182	664.752	-0.291875	0.247242	-1.18052	0.237793	0.999538
3776	541.285	-0.291565	0.246469	-1.18297	0.236821	0.999538
858	530.21	-0.291514	0.244144	-1.19403	0.232468	0.999538
552	475.462	-0.29143	0.244771	-1.19063	0.233801	0.999538
6387	1779.36	-0.291294	0.245948	-1.18437	0.236266	0.999538
5901	1866.09	-0.291218	0.230045	-1.26592	0.205543	0.999538
3119	1975.09	-0.290887	0.221743	-1.31182	0.189581	0.999538
7825	1004.94	-0.290804	0.246827	-1.17817	0.238729	0.999538
3778	1920.65	-0.290756	0.217155	-1.33893	0.180592	0.999538
9233	425.44	-0.290345	0.239179	-1.21393	0.224775	0.999538
10908	970.699	-0.290274	0.246206	-1.17899	0.238402	0.999538
8185	2230.03	-0.290183	0.209195	-1.38715	0.165397	0.999538
8536	1674.37	-0.290146	0.225592	-1.28616	0.198388	0.999538
7468	489.374	-0.290073	0.235529	-1.23158	0.218107	0.999538
9967	1074.71	-0.289858	0.242037	-1.19758	0.23108	0.999538
5693	3733.72	-0.289494	0.186099	-1.55559	0.119806	0.999538
10994	768.143	-0.289223	0.245301	-1.17905	0.238377	0.999538
9944	2140.89	-0.289159	0.21009	-1.37636	0.168711	0.999538
7430	1531.35	-0.288998	0.236258	-1.22323	0.221242	0.999538
4018	2609.18	-0.28899	0.220861	-1.30847	0.190715	0.999538
202	2946.9	-0.288961	0.191476	-1.50913	0.131267	0.999538
2696	1316.19	-0.288916	0.238894	-1.20939	0.226513	0.999538
6834	1476.99	-0.288892	0.233205	-1.23879	0.215424	0.999538
9951	2981.35	-0.288733	0.198345	-1.45571	0.145473	0.999538
2275	1891.95	-0.288612	0.228277	-1.26431	0.20612	0.999538
11449	1804.81	-0.288509	0.228287	-1.2638	0.206303	0.999538
6275	1155.75	-0.288388	0.240246	-1.20039	0.229989	0.999538
9476	684.818	-0.288218	0.24521	-1.17539	0.239837	0.999538
1041	1926.99	-0.287862	0.232477	-1.23824	0.215628	0.999538
7270	5061.01	-0.28775	0.177767	-1.61869	0.105514	0.999538
9710	4103.01	-0.287609	0.189081	-1.52108	0.128239	0.999538
7310	2330.51	-0.287587	0.209984	-1.36957	0.170821	0.999538
5844	1934.19	-0.287243	0.219993	-1.30569	0.191657	0.999538
1672	1328.06	-0.287123	0.239301	-1.19984	0.230201	0.999538
11591	1909.59	-0.287016	0.226844	-1.26526	0.20578	0.999538
4803	318.633	-0.286677	0.22693	-1.26328	0.206487	0.999538
4154	1664.1	-0.286645	0.224556	-1.2765	0.201781	0.999538
6374	460.054	-0.286002	0.239989	-1.19173	0.233366	0.999538
3178	1968.29	-0.285752	0.241431	-1.18358	0.23658	0.999538
5357	974.016	-0.285526	0.246362	-1.15897	0.246469	0.999538
1749	2818.94	-0.285415	0.196919	-1.4494	0.147225	0.999538
5236	2207.97	-0.285379	0.210319	-1.35689	0.174817	0.999538
6727	2098.68	-0.285364	0.227991	-1.25165	0.210699	0.999538
7769	2784.97	-0.285302	0.202926	-1.40594	0.159743	0.999538
8782	1030.9	-0.285119	0.248084	-1.14928	0.250439	0.999538
6674	2044.14	-0.285101	0.224973	-1.26727	0.205059	0.999538
2104	4687.62	-0.284885	0.166151	-1.71461	0.0864163	0.999538
3065	1170.2	-0.284768	0.240773	-1.18273	0.236918	0.999538
1165	2091.75	-0.28462	0.221405	-1.28551	0.198613	0.999538
1931	3238.17	-0.284618	0.200227	-1.42148	0.155178	0.999538
11862	2058.32	-0.284516	0.220894	-1.28802	0.197739	0.999538
7517	1463.83	-0.284379	0.243616	-1.16733	0.243078	0.999538
6798	2563.18	-0.284379	0.224738	-1.26538	0.205736	0.999538
11603	2830.98	-0.284338	0.216147	-1.31548	0.188348	0.999538
890	248.424	-0.284309	0.203657	-1.39602	0.162709	0.999538
2464	2066.3	-0.2843	0.213584	-1.33109	0.183158	0.999538
4562	1570.71	-0.284273	0.246178	-1.15475	0.248194	0.999538
8923	2412.18	-0.284096	0.206097	-1.37846	0.168062	0.999538
3805	2920.74	-0.283942	0.197745	-1.4359	0.151031	0.999538
422	94.1207	-0.283844	0.148391	-1.9128	0.0557731	0.999538
5567	316.741	-0.283791	0.233811	-1.21376	0.22484	0.999538
9082	979.906	-0.283738	0.246779	-1.14977	0.25024	0.999538
10499	909.437	-0.283708	0.247864	-1.14461	0.25237	0.999538
6020	3318.98	-0.2837	0.195961	-1.44773	0.147691	0.999538
3754	3354.9	-0.283636	0.183439	-1.54622	0.122052	0.999538
123	4255.01	-0.283591	0.17469	-1.6234	0.104504	0.999538
926	470.17	-0.283554	0.2441	-1.16163	0.245385	0.999538
6011	1306.55	-0.283537	0.235465	-1.20416	0.228528	0.999538
5534	2216.75	-0.283446	0.22755	-1.24564	0.212895	0.999538
4839	2097.69	-0.28338	0.223467	-1.26811	0.20476	0.999538
1902	1452.84	-0.283293	0.239799	-1.18138	0.237454	0.999538
1980	821.245	-0.283279	0.248657	-1.13924	0.254603	0.999538
3391	3003.01	-0.283062	0.213025	-1.32878	0.183921	0.999538
3852	2385.27	-0.282937	0.204818	-1.38141	0.167154	0.999538
8379	2690.71	-0.28292	0.210972	-1.34104	0.179909	0.999538
7630	2956.06	-0.282899	0.216871	-1.30446	0.192076	0.999538
2896	2096.08	-0.282801	0.214413	-1.31895	0.187185	0.999538
11423	2329.19	-0.282548	0.20496	-1.37856	0.168032	0.999538
10870	1206.08	-0.282542	0.248379	-1.13754	0.255311	0.999538
10636	3321.18	-0.282519	0.188495	-1.49881	0.133922	0.999538
8913	636.995	-0.282471	0.24808	-1.13863	0.254858	0.999538
8673	875.757	-0.282383	0.24595	-1.14813	0.250914	0.999538
8066	2325.15	-0.282238	0.226522	-1.24597	0.212777	0.999538
10344	2565.35	-0.282219	0.20669	-1.36542	0.172121	0.999538
11867	4921.52	-0.282159	0.162192	-1.73966	0.0819192	0.999538
5022	2168.35	-0.282028	0.239041	-1.17983	0.238069	0.999538
7972	1744.08	-0.281774	0.222994	-1.2636	0.206375	0.999538
5243	4047.38	-0.281751	0.196574	-1.4333	0.151771	0.999538
8378	1010.9	-0.281562	0.24493	-1.14956	0.250324	0.999538
8991	970.284	-0.28148	0.248552	-1.13248	0.257433	0.999538
8286	4644.6	-0.281263	0.178248	-1.57793	0.114581	0.999538
8966	3668.78	-0.281258	0.2009	-1.39999	0.161517	0.999538
9808	4212.95	-0.281214	0.174407	-1.6124	0.106876	0.999538
11351	3557.37	-0.281117	0.19166	-1.46675	0.142445	0.999538
1954	661.603	-0.281092	0.244584	-1.14926	0.250448	0.999538
4460	1887.84	-0.281078	0.217457	-1.29256	0.196162	0.999538
8383	2583.45	-0.281011	0.220902	-1.27211	0.203335	0.999538
9840	2790.36	-0.280944	0.208012	-1.35062	0.176818	0.999538
5654	1177.33	-0.280943	0.241302	-1.16428	0.244311	0.999538
10725	349.846	-0.28088	0.236472	-1.1878	0.234914	0.999538
10595	1682.3	-0.280876	0.224454	-1.25137	0.210798	0.999538
1911	1732.04	-0.280628	0.247453	-1.13407	0.256766	0.999538
1252	267.866	-0.280486	0.225239	-1.24528	0.213028	0.999538
11956	3116.41	-0.280411	0.194501	-1.44169	0.149389	0.999538
8235	1523.78	-0.280358	0.248871	-1.12652	0.259945	0.999538
6968	3820.16	-0.280272	0.190066	-1.4746	0.140319	0.999538
237	521.028	-0.280268	0.246832	-1.13546	0.256182	0.999538
5473	2317.58	-0.280096	0.206106	-1.35899	0.174151	0.999538
1402	3767.71	-0.280034	0.178384	-1.56984	0.116453	0.999538
7853	498.891	-0.280008	0.246517	-1.13586	0.256016	0.999538
11617	4042.88	-0.279979	0.172841	-1.61986	0.105261	0.999538
714	1286.87	-0.279919	0.236702	-1.18258	0.236976	0.999538
7781	1035.9	-0.279907	0.245158	-1.14174	0.253561	0.999538
89	2034.45	-0.279855	0.225044	-1.24356	0.213662	0.999538
2152	1770.52	-0.279701	0.228222	-1.22556	0.220363	0.999538
2113	663.898	-0.279699	0.248871	-1.12387	0.261067	0.999538
4758	1413.3	-0.279659	0.236617	-1.18191	0.237243	0.999538
5880	132.711	-0.279536	0.189072	-1.47847	0.139283	0.999538
9778	384.408	-0.279202	0.238339	-1.17145	0.241418	0.999538
10774	877.397	-0.279034	0.24887	-1.12121	0.2622	0.999538
1245	1023.44	-0.279003	0.24613	-1.13356	0.25698	0.999538
1151	435.845	-0.278863	0.24444	-1.14083	0.253942	0.999538
3454	1705.97	-0.278365	0.223341	-1.24637	0.212629	0.999538
9182	1291.27	-0.278353	0.247596	-1.12422	0.260918	0.999538
10936	312.886	-0.278255	0.222468	-1.25077	0.21102	0.999538
9459	1134.37	-0.278203	0.239858	-1.15987	0.246103	0.999538
10329	6668.27	-0.27803	0.150428	-1.84826	0.0645653	0.999538
976	2528.9	-0.278021	0.225255	-1.23425	0.21711	0.999538
7792	338.887	-0.277682	0.228893	-1.21315	0.225071	0.999538
2268	1325.93	-0.277548	0.247636	-1.12079	0.262376	0.999538
3679	2102.87	-0.27731	0.213279	-1.30022	0.193526	0.999538
7231	3644.5	-0.277277	0.183558	-1.51057	0.130899	0.999538
9633	3579.78	-0.277246	0.191091	-1.45086	0.146819	0.999538
10873	1402.25	-0.277177	0.240908	-1.15055	0.249917	0.999538
1281	2513.5	-0.277164	0.209759	-1.32134	0.186387	0.999538
7115	948.63	-0.277127	0.247118	-1.12144	0.262102	0.999538
918	1159.34	-0.276865	0.246145	-1.1248	0.260672	0.999538
10493	1012.42	-0.276818	0.247846	-1.1169	0.264039	0.999538
10362	2493.88	-0.276663	0.207373	-1.33413	0.182161	0.999538
7886	3251.29	-0.276476	0.199329	-1.38704	0.165431	0.999538
1461	985.455	-0.276375	0.247004	-1.11891	0.263177	0.999538
2371	181.965	-0.276266	0.181122	-1.5253	0.127183	0.999538
8028	120.5	-0.275989	0.167302	-1.64965	0.0990155	0.999538
1677	565.44	-0.275915	0.243966	-1.13095	0.258075	0.999538
6490	4539.43	-0.275808	0.172091	-1.60268	0.109005	0.999538
5094	1719.55	-0.275788	0.226756	-1.21623	0.223896	0.999538
6035	3156.85	-0.275778	0.209892	-1.31391	0.188877	0.999538
2795	233.979	-0.275776	0.220154	-1.25265	0.210334	0.999538
5091	1906.13	-0.275716	0.215942	-1.27681	0.201671	0.999538
10660	3139.44	-0.275673	0.197116	-1.39853	0.161953	0.999538
4987	441.283	-0.275647	0.239422	-1.1513	0.249608	0.999538
6079	1733.96	-0.275623	0.231765	-1.18923	0.234348	0.999538
510	1435.16	-0.275519	0.244277	-1.1279	0.259364	0.999538
5652	1709.16	-0.27537	0.242923	-1.13357	0.256975	0.999538
8758	1068.13	-0.275176	0.246512	-1.11628	0.264303	0.999538
2939	1287.52	-0.27513	0.241853	-1.13759	0.255292	0.999538
9815	3736.35	-0.275008	0.190133	-1.4464	0.148065	0.999538
4659	2465.53	-0.274945	0.209781	-1.31063	0.189984	0.999538
2624	303.373	-0.274867	0.224059	-1.22676	0.219912	0.999538
10253	2377.44	-0.274826	0.216378	-1.27012	0.204042	0.999538
9498	2497.34	-0.274475	0.21589	-1.27136	0.2036	0.999538
4936	1630.2	-0.27418	0.248675	-1.10256	0.270216	0.999538
7341	5353.51	-0.274174	0.163276	-1.6792	0.0931128	0.999538
4937	1859.61	-0.274122	0.217794	-1.25863	0.208165	0.999538
2452	1957.59	-0.274102	0.236952	-1.15678	0.24736	0.999538
4982	336.831	-0.274038	0.23365	-1.17286	0.240852	0.999538
9392	4242.59	-0.273865	0.177476	-1.5431	0.122805	0.999538
8175	428.469	-0.273776	0.222313	-1.23149	0.218141	0.999538
4251	837.197	-0.273714	0.248866	-1.09985	0.271399	0.999538
10878	2409.12	-0.273397	0.208301	-1.31251	0.189349	0.999538
7185	1076.12	-0.273342	0.243628	-1.12196	0.261877	0.999538
5953	1888.23	-0.273128	0.221459	-1.23331	0.21746	0.999538
9580	1894.63	-0.272872	0.224223	-1.21696	0.223619	0.999538
5958	677.691	-0.272816	0.248869	-1.09623	0.27298	0.999538
10905	2880.23	-0.272798	0.19538	-1.39625	0.16264	0.999538
5193	868.653	-0.272462	0.247939	-1.09891	0.271807	0.999538
3897	2275.05	-0.272457	0.235784	-1.15553	0.247872	0.999538
10271	2621.63	-0.27213	0.200155	-1.3596	0.173958	0.999538
4637	2855.59	-0.272125	0.197898	-1.37508	0.169107	0.999538
8721	1245.31	-0.272094	0.242116	-1.12382	0.261089	0.999538
8701	962.404	-0.272056	0.248046	-1.09679	0.272732	0.999538
5203	1674.38	-0.271999	0.238797	-1.13904	0.254688	0.999538
10389	1899.28	-0.271983	0.218561	-1.24443	0.213342	0.999538
1347	627.98	-0.271882	0.219738	-1.2373	0.215975	0.999538
3899	59.8917	-0.271841	0.140443	-1.93559	0.0529174	0.999538
4017	1800.1	-0.271838	0.230487	-1.17941	0.238236	0.999538
4728	2541.86	-0.271589	0.201657	-1.34678	0.17805	0.999538
7726	298.859	-0.271567	0.221417	-1.2265	0.220012	0.999538
9026	1032.98	-0.271535	0.248466	-1.09285	0.274461	0.999538
3694	1115.13	-0.271483	0.245671	-1.10507	0.26913	0.999538
1685	2309.66	-0.271389	0.223411	-1.21475	0.22446	0.999538
10578	1680.06	-0.271353	0.226858	-1.19614	0.231643	0.999538
11407	3151.1	-0.271212	0.200086	-1.35548	0.175264	0.999538
10919	1401.87	-0.270902	0.239307	-1.13203	0.257623	0.999538
11040	1312.31	-0.270842	0.237761	-1.13914	0.254646	0.999538
3458	1273.64	-0.270449	0.235212	-1.14981	0.250224	0.999538
9277	655.327	-0.270322	0.248849	-1.08629	0.27735	0.999538
5825	3663.85	-0.270248	0.182085	-1.48419	0.137759	0.999538
8803	2421.31	-0.270246	0.211881	-1.27546	0.202147	0.999538
482	1581.07	-0.27023	0.230102	-1.17439	0.240238	0.999538
4377	183.79	-0.270215	0.2055	-1.31491	0.188539	0.999538
2248	1561.98	-0.270181	0.23521	-1.14868	0.250687	0.999538
10925	2952.26	-0.270069	0.215632	-1.25245	0.210405	0.999538
11317	594.827	-0.27004	0.24874	-1.08563	0.277643	0.999538
2135	794.952	-0.269954	0.247875	-1.08908	0.276121	0.999538
5294	1362.88	-0.269822	0.244418	-1.10393	0.269622	0.999538
19	3554.53	-0.269795	0.187791	-1.43668	0.150809	0.999538
3107	502.039	-0.269768	0.241389	-1.11756	0.263754	0.999538
11801	1349.11	-0.269648	0.246314	-1.09473	0.273634	0.999538
3078	391.746	-0.269384	0.236548	-1.13881	0.254782	0.999538
9706	1411.45	-0.269372	0.2399	-1.12285	0.261501	0.999538
4623	3924.13	-0.269035	0.187145	-1.43758	0.150554	0.999538
9931	2816.9	-0.26896	0.212628	-1.26493	0.205896	0.999538
6058	636.006	-0.268942	0.248611	-1.08178	0.27935	0.999538
6930	1283.02	-0.268925	0.235283	-1.14298	0.253046	0.999538
4048	1707.14	-0.268866	0.227835	-1.18009	0.237964	0.999538
6474	665.857	-0.268722	0.248803	-1.08006	0.280116	0.999538
620	324.436	-0.268686	0.199249	-1.34849	0.177501	0.999538
10041	3445.91	-0.268684	0.193114	-1.39133	0.164126	0.999538
11166	1168.61	-0.268666	0.242792	-1.10657	0.268479	0.999538
7490	2565.28	-0.26848	0.20107	-1.33525	0.181794	0.999538
4269	1868.4	-0.268461	0.226477	-1.18538	0.235869	0.999538
3040	2462.91	-0.268405	0.228133	-1.17653	0.239382	0.999538
10462	352.09	-0.268176	0.230856	-1.16166	0.245374	0.999538
3447	2766.94	-0.267891	0.19571	-1.36881	0.171058	0.999538
4456	707.792	-0.267697	0.248675	-1.07649	0.281707	0.999538
11176	1850.83	-0.267602	0.228018	-1.1736	0.240555	0.999538
7829	1352.05	-0.267513	0.246176	-1.08668	0.27718	0.999538
3046	2527.83	-0.267268	0.203374	-1.31417	0.188788	0.999538
11396	1620.69	-0.267166	0.224459	-1.19027	0.233942	0.999538
2721	949.678	-0.26711	0.24883	-1.07347	0.283062	0.999538
3650	2423.53	-0.266947	0.23139	-1.15367	0.248636	0.999538
3847	4046.97	-0.266904	0.171853	-1.55309	0.120401	0.999538
11339	1050.2	-0.266822	0.246767	-1.08127	0.279576	0.999538
8054	1275.16	-0.266674	0.246573	-1.08152	0.279465	0.999538
7365	1621.38	-0.266658	0.234624	-1.13653	0.255734	0.999538
236	2717.85	-0.266598	0.212991	-1.25168	0.210685	0.999538
3804	195.739	-0.266565	0.208134	-1.28074	0.200286	0.999538
9527	762.026	-0.266545	0.248076	-1.07445	0.28262	0.999538
1200	632.958	-0.266278	0.243522	-1.09345	0.274198	0.999538
10140	3069.47	-0.266065	0.206991	-1.28539	0.198655	0.999538
7437	1880.14	-0.265994	0.231876	-1.14714	0.251324	0.999538
11454	1644.34	-0.265919	0.242773	-1.09534	0.273366	0.999538
11628	2116.35	-0.265865	0.213872	-1.2431	0.213831	0.999538
1298	1328.93	-0.265861	0.234508	-1.13369	0.256923	0.999538
701	1049.17	-0.265752	0.241391	-1.10092	0.270931	0.999538
10647	1089.54	-0.265666	0.248365	-1.06966	0.284772	0.999538
10840	1047.99	-0.265639	0.248356	-1.06959	0.284803	0.999538
5162	1278.33	-0.265634	0.248864	-1.06738	0.285798	0.999538
11320	3920.28	-0.265401	0.17959	-1.47781	0.139458	0.999538
10790	664.459	-0.265369	0.248777	-1.06669	0.28611	0.999538
7024	1761.18	-0.265183	0.233759	-1.13443	0.256616	0.999538
10310	4148.23	-0.265046	0.17385	-1.52456	0.127368	0.999538
10014	3932.21	-0.264985	0.19392	-1.36646	0.171794	0.999538
9130	949.965	-0.264904	0.248721	-1.06506	0.286848	0.999538
9615	1771.37	-0.264863	0.234012	-1.13184	0.257704	0.999538
3071	1859.46	-0.264714	0.221319	-1.19607	0.231667	0.999538
9909	893.081	-0.264628	0.245462	-1.07808	0.280997	0.999538
1474	2762.93	-0.264583	0.19926	-1.32782	0.184236	0.999538
7906	1414.57	-0.264552	0.238088	-1.11115	0.266504	0.999538
7447	1202.47	-0.264552	0.245927	-1.07573	0.282046	0.999538
1956	349.825	-0.264461	0.232409	-1.13791	0.255158	0.999538
1538	3220.88	-0.264366	0.196548	-1.34505	0.17861	0.999538
11644	966.816	-0.264327	0.247557	-1.06774	0.285637	0.999538
316	991.553	-0.26424	0.247609	-1.06717	0.285897	0.999538
453	608.293	-0.264194	0.247502	-1.06744	0.285772	0.999538
7588	2953.77	-0.26417	0.210851	-1.25287	0.210252	0.999538
8390	1564.81	-0.264105	0.243144	-1.08621	0.277387	0.999538
6179	593.224	-0.264089	0.245256	-1.07679	0.281575	0.999538
1471	4009.07	-0.264027	0.181517	-1.45456	0.145792	0.999538
7975	2068.78	-0.263918	0.214861	-1.22832	0.219327	0.999538
1802	2209.89	-0.263627	0.216094	-1.21997	0.222478	0.999538
4147	801.971	-0.263596	0.248666	-1.06004	0.289127	0.999538
7851	2324.96	-0.263477	0.21967	-1.19942	0.230363	0.999538
9733	1308.16	-0.26336	0.248639	-1.0592	0.289507	0.999538
7786	1156.2	-0.263318	0.238416	-1.10445	0.269398	0.999538
1423	1951.57	-0.263165	0.232232	-1.1332	0.25713	0.999538
11298	683.81	-0.263052	0.248866	-1.057	0.29051	0.999538
2992	1391.98	-0.262817	0.237781	-1.10529	0.269034	0.999538
11582	3293.18	-0.262774	0.192948	-1.36189	0.173232	0.999538
6047	2977.49	-0.262549	0.196698	-1.33479	0.181947	0.999538
1894	1567.08	-0.262422	0.226427	-1.15897	0.246467	0.999538
10097	3945.91	-0.262396	0.212952	-1.23218	0.217882	0.999538
6752	521.394	-0.262384	0.246155	-1.06593	0.286455	0.999538
8004	1012.47	-0.262355	0.235817	-1.11254	0.265908	0.999538
8279	1241.37	-0.262226	0.243954	-1.0749	0.282421	0.999538
637	3488.13	-0.262208	0.186665	-1.40469	0.160113	0.999538
7988	555.265	-0.262096	0.237144	-1.10522	0.269065	0.999538
8252	237.724	-0.262019	0.221186	-1.18461	0.236172	0.999538
2105	731.403	-0.261967	0.24839	-1.05466	0.291581	0.999538
7237	2585.48	-0.26187	0.240836	-1.08734	0.276888	0.999538
11605	2077.08	-0.261617	0.239152	-1.09394	0.273982	0.999538
10734	2108.47	-0.261601	0.213035	-1.22797	0.219458	0.999538
147	1250.91	-0.261579	0.241483	-1.08322	0.278711	0.999538
9886	2524.58	-0.26143	0.208188	-1.25574	0.209209	0.999538
2499	1088.61	-0.261086	0.246	-1.06132	0.288542	0.999538
1945	2213.29	-0.261038	0.215496	-1.21134	0.225766	0.999538
10715	2284.29	-0.260944	0.220036	-1.18591	0.235656	0.999538
5049	1216.15	-0.260857	0.239912	-1.0873	0.276903	0.999538
5763	1371.27	-0.260516	0.232063	-1.12261	0.261604	0.999538
10538	2776.75	-0.260361	0.204311	-1.27434	0.202543	0.999538
3909	2747.67	-0.26028	0.22525	-1.15552	0.247879	0.999538
4769	767.675	-0.260246	0.248805	-1.04598	0.295569	0.999538
3099	1965.08	-0.260228	0.214895	-1.21095	0.225913	0.999538
5594	617.838	-0.260154	0.2376	-1.09493	0.273549	0.999538
5718	2397.85	-0.259943	0.205223	-1.26664	0.205285	0.999538
643	584.334	-0.25985	0.224064	-1.15971	0.246165	0.999538
9630	1270.98	-0.25985	0.238191	-1.09093	0.275303	0.999538
8041	984.301	-0.259747	0.245693	-1.0572	0.290419	0.999538
1683	338.25	-0.25946	0.236467	-1.09724	0.272538	0.999538
2805	1038.76	-0.259459	0.2487	-1.04326	0.296826	0.999538
8976	912.266	-0.259353	0.247898	-1.04621	0.295465	0.999538
2297	1577.3	-0.25935	0.232877	-1.11368	0.265417	0.999538
908	688.172	-0.259266	0.247431	-1.04783	0.294715	0.999538
10900	1613.31	-0.259262	0.232082	-1.11712	0.263945	0.999538
10167	2160.52	-0.258969	0.231001	-1.12107	0.262257	0.999538
4079	804.83	-0.258691	0.248239	-1.0421	0.297364	0.999538
6010	1145.06	-0.258486	0.243514	-1.06148	0.288472	0.999538
6318	795.364	-0.258375	0.24722	-1.04512	0.295967	0.999538
10852	2416.38	-0.258211	0.228306	-1.13099	0.25806	0.999538
11486	839.171	-0.258206	0.248817	-1.03774	0.299393	0.999538
3375	648.617	-0.258121	0.235202	-1.09744	0.272448	0.999538
8857	549.516	-0.258066	0.239098	-1.07933	0.280441	0.999538
11845	5355.79	-0.257975	0.159345	-1.61897	0.105454	0.999538
9557	3414.03	-0.257878	0.20591	-1.25238	0.210431	0.999538
5443	387.369	-0.257838	0.239894	-1.0748	0.282466	0.999538
10353	714.969	-0.257808	0.248856	-1.03597	0.300215	0.999538
4418	1850.5	-0.257703	0.223306	-1.15404	0.248486	0.999538
4856	261.174	-0.257664	0.201045	-1.28162	0.199976	0.999538
6027	1247.24	-0.25763	0.241136	-1.0684	0.28534	0.999538
9713	5378.16	-0.257612	0.157823	-1.63228	0.102621	0.999538
2589	1346.37	-0.257585	0.232693	-1.10697	0.268307	0.999538
8831	1136.42	-0.257336	0.247718	-1.03883	0.298884	0.999538
3580	492.318	-0.25718	0.243162	-1.05765	0.290216	0.999538
4086	1560.62	-0.257144	0.229466	-1.12062	0.262451	0.999538
2066	2782.66	-0.256987	0.208596	-1.23198	0.217956	0.999538
1805	2914.69	-0.256971	0.201858	-1.27303	0.203008	0.999538
1533	1747.01	-0.256903	0.227524	-1.12912	0.258847	0.999538
7656	453.663	-0.256864	0.242435	-1.05952	0.289365	0.999538
6513	675.146	-0.256696	0.248007	-1.03503	0.300653	0.999538
3809	353.875	-0.256682	0.234072	-1.0966	0.272818	0.999538
5242	1320.02	-0.256525	0.237546	-1.07989	0.280189	0.999538
4593	2845.66	-0.256515	0.199064	-1.28861	0.197535	0.999538
487	705.388	-0.256432	0.248623	-1.03141	0.30235	0.999538
131	1425.09	-0.256407	0.237681	-1.07879	0.280683	0.999538
10555	1723.81	-0.256324	0.232151	-1.10413	0.269537	0.999538
9854	1459.97	-0.256308	0.234822	-1.0915	0.275053	0.999538
7606	1486.1	-0.256274	0.237185	-1.08048	0.279928	0.999538
6222	3435.21	-0.256204	0.188552	-1.3588	0.17421	0.999538
8840	1015.4	-0.255983	0.244398	-1.0474	0.294914	0.999538
11411	3792.4	-0.255873	0.177489	-1.44163	0.149406	0.999538
9718	2054.45	-0.255835	0.21586	-1.18519	0.235944	0.999538
7670	2063.6	-0.255656	0.229888	-1.11209	0.266101	0.999538
10619	753.289	-0.255571	0.248749	-1.02742	0.304221	0.999538
7486	2473.32	-0.255559	0.206022	-1.24044	0.214811	0.999538
5852	1126.84	-0.255543	0.243887	-1.0478	0.294733	0.999538
5765	2252.62	-0.25548	0.208189	-1.22715	0.219765	0.999538
9620	7244.98	-0.255426	0.143856	-1.77558	0.0758029	0.999538
4567	860.968	-0.255418	0.24834	-1.0285	0.303715	0.999538
5521	4153.84	-0.255204	0.181253	-1.408	0.159132	0.999538
4437	918.927	-0.25517	0.24823	-1.02796	0.303971	0.999538
1040	1555.61	-0.255096	0.234896	-1.08599	0.277482	0.999538
7617	2610.12	-0.255034	0.20009	-1.2746	0.202451	0.999538
10065	2254.4	-0.254964	0.213238	-1.19568	0.231821	0.999538
10821	410.744	-0.25472	0.240045	-1.06113	0.288629	0.999538
4897	389.026	-0.254582	0.229755	-1.10806	0.267836	0.999538
1521	488.12	-0.25446	0.235496	-1.08053	0.279907	0.999538
1254	2416.27	-0.254452	0.209903	-1.21223	0.225423	0.999538
10448	735.15	-0.254144	0.248526	-1.0226	0.306496	0.999538
3238	636.823	-0.253983	0.243496	-1.04307	0.296918	0.999538
9906	963.916	-0.25392	0.246998	-1.02803	0.303938	0.999538
1937	4840.74	-0.25361	0.170318	-1.48903	0.136479	0.999538
5328	1552.88	-0.253579	0.239241	-1.05993	0.289176	0.999538
3112	2268.91	-0.253464	0.239037	-1.06036	0.288982	0.999538
4657	3865.91	-0.253417	0.185247	-1.368	0.171313	0.999538
11917	4630.44	-0.253382	0.194321	-1.30394	0.192255	0.999538
1459	2295.34	-0.253152	0.226769	-1.11635	0.264274	0.999538
11105	674.648	-0.25314	0.24887	-1.01716	0.309078	0.999538
425	983.573	-0.253083	0.247749	-1.02153	0.307003	0.999538
3395	1811.98	-0.253063	0.231411	-1.09357	0.274146	0.999538
1704	997.201	-0.25297	0.242922	-1.04136	0.297708	0.999538
11389	1794.95	-0.252789	0.230307	-1.09762	0.272371	0.999538
11312	2618.69	-0.252735	0.204147	-1.238	0.215715	0.999538
3721	1101	-0.252538	0.248678	-1.01552	0.309858	0.999538
9378	2171.87	-0.252527	0.20972	-1.20412	0.228544	0.999538
10961	593.341	-0.252317	0.240732	-1.04813	0.29458	0.999538
11685	3063.57	-0.252275	0.195483	-1.29052	0.196869	0.999538
4414	138.767	-0.252273	0.180172	-1.40018	0.161458	0.999538
2663	1429.82	-0.252057	0.241538	-1.04355	0.296694	0.999538
4409	2509.27	-0.252046	0.211422	-1.19215	0.233203	0.999538
6754	2206.18	-0.251986	0.227999	-1.1052	0.269071	0.999538
5598	2367.15	-0.251876	0.211134	-1.19297	0.232883	0.999538
11583	1595.89	-0.251816	0.2384	-1.05628	0.290842	0.999538
3749	4959.07	-0.2518	0.173576	-1.45066	0.146876	0.999538
2974	1326.82	-0.251691	0.243706	-1.03277	0.301713	0.999538
6217	1075.94	-0.251612	0.248787	-1.01135	0.311847	0.999538
1086	2704.52	-0.251545	0.216848	-1.16001	0.246046	0.999538
3355	2436.1	-0.251525	0.219073	-1.14813	0.250915	0.999538
6664	909.544	-0.251493	0.246861	-1.01876	0.308315	0.999538
10138	2415.31	-0.251392	0.207971	-1.20878	0.226746	0.999538
8827	2957.36	-0.251364	0.225999	-1.11223	0.266037	0.999538
7257	534.519	-0.251316	0.24701	-1.01743	0.308948	0.999538
1552	2364.37	-0.251262	0.210314	-1.1947	0.232205	0.999538
2491	16399.5	-0.251258	0.127588	-1.96929	0.0489203	0.999538
11007	1373.16	-0.251249	0.232417	-1.08103	0.279684	0.999538
940	5128.1	-0.251216	0.163101	-1.54025	0.123499	0.999538
10265	3515.17	-0.251109	0.207253	-1.2116	0.225664	0.999538
6646	3392.92	-0.251098	0.230858	-1.08767	0.27674	0.999538
4074	2380.55	-0.251043	0.222785	-1.12684	0.25981	0.999538
9573	1634.03	-0.251027	0.232494	-1.07971	0.28027	0.999538
862	1785.95	-0.250984	0.242143	-1.03651	0.299964	0.999538
203	755.417	-0.250908	0.248584	-1.00935	0.312806	0.999538
813	2554.63	-0.250902	0.237938	-1.05448	0.291661	0.999538
7111	927.512	-0.250787	0.245815	-1.02023	0.307621	0.999538
601	5020.35	-0.250705	0.166929	-1.50187	0.133131	0.999538
10894	488.097	-0.250669	0.24044	-1.04254	0.29716	0.999538
3134	62.7268	-0.250461	0.143741	-1.74245	0.0814303	0.999538
5507	1815.08	-0.250332	0.226172	-1.10682	0.268371	0.999538
352	1986.79	-0.250272	0.218881	-1.14341	0.252867	0.999538
5471	2913.74	-0.250192	0.195296	-1.28109	0.200162	0.999538
7168	1280.44	-0.250016	0.241202	-1.03654	0.29995	0.999538
10042	1777.57	-0.249968	0.219649	-1.13803	0.255106	0.999538
502	1262.65	-0.249958	0.241649	-1.03439	0.300956	0.999538
7014	373.119	-0.249201	0.23625	-1.05482	0.291508	0.999538
2567	1465.25	-0.248998	0.235895	-1.05555	0.291175	0.999538
717	1948.03	-0.248962	0.217733	-1.14343	0.252861	0.999538
1068	405.38	-0.248948	0.236893	-1.05089	0.293311	0.999538
2658	5572.06	-0.248931	0.170256	-1.4621	0.143715	0.999538
3268	2429.89	-0.24886	0.237554	-1.0476	0.294825	0.999538
11560	409.359	-0.248796	0.227103	-1.09552	0.273288	0.999538
3675	2290.6	-0.248786	0.215488	-1.15452	0.248285	0.999538
6814	865.577	-0.248659	0.24755	-1.00448	0.315149	0.999538
7969	878.469	-0.248596	0.248655	-0.999763	0.317425	0.999538
9234	2203.05	-0.248475	0.215628	-1.15233	0.249186	0.999538
4469	1927.74	-0.248343	0.216539	-1.14687	0.251434	0.999538
7248	2835.51	-0.248283	0.21579	-1.15058	0.249907	0.999538
8136	1792.22	-0.248089	0.233528	-1.06235	0.288077	0.999538
5547	714.071	-0.248033	0.248645	-0.99754	0.318502	0.999538
9759	1286.74	-0.247917	0.241759	-1.02547	0.305141	0.999538
7011	2502.6	-0.247909	0.222483	-1.11428	0.26516	0.999538
4055	2101.61	-0.247905	0.214389	-1.15633	0.247546	0.999538
5368	3613.7	-0.247902	0.210133	-1.17974	0.238103	0.999538
454	2387.35	-0.247852	0.205917	-1.20365	0.228726	0.999538
91	3176.58	-0.247696	0.200575	-1.23493	0.216856	0.999538
10953	1133.69	-0.247653	0.247865	-0.999142	0.317726	0.999538
115	7567.84	-0.247637	0.135449	-1.82827	0.0675088	0.999538
9289	3108.14	-0.247631	0.217506	-1.1385	0.254911	0.999538
9365	1653.54	-0.247383	0.231839	-1.06705	0.285949	0.999538
10663	2628.92	-0.247375	0.204637	-1.20884	0.226723	0.999538
2812	2004.87	-0.247346	0.230328	-1.07389	0.282873	0.999538
101	548.177	-0.247312	0.248	-0.997223	0.318656	0.999538
8550	2144.84	-0.247169	0.221608	-1.11534	0.264703	0.999538
4224	2263.45	-0.247168	0.221622	-1.11527	0.264736	0.999538
8256	1026.46	-0.247119	0.245454	-1.00678	0.31404	0.999538
7523	5686.23	-0.247113	0.168508	-1.46647	0.14252	0.999538
8514	1082.41	-0.246976	0.248753	-0.992856	0.32078	0.999538
11506	1252.37	-0.246959	0.247838	-0.996456	0.319029	0.999538
3674	773.373	-0.246691	0.24848	-0.9928	0.320807	0.999538
1138	1907.5	-0.24663	0.224916	-1.09654	0.272842	0.999538
6568	2320.09	-0.246535	0.226945	-1.08632	0.277337	0.999538
8269	1099.66	-0.246373	0.242242	-1.01705	0.309129	0.999538
72	833.889	-0.246357	0.248849	-0.989986	0.322181	0.999538
7692	1990.23	-0.24622	0.236765	-1.03993	0.298371	0.999538
38	6092.29	-0.246157	0.176048	-1.39824	0.162042	0.999538
6378	1893.26	-0.24612	0.223405	-1.10168	0.270603	0.999538
6112	2635.74	-0.245992	0.213554	-1.1519	0.249364	0.999538
4740	388.551	-0.245984	0.236187	-1.04148	0.297653	0.999538
920	1243.19	-0.245913	0.24248	-1.01416	0.310508	0.999538
547	3218.76	-0.245786	0.193108	-1.27279	0.203093	0.999538
63	1779.27	-0.245761	0.232999	-1.05477	0.291529	0.999538
10562	2543.87	-0.245735	0.22271	-1.10339	0.269859	0.999538
9285	1380.62	-0.245652	0.238601	-1.02955	0.303222	0.999538
8104	1181.24	-0.245635	0.245142	-1.00201	0.316339	0.999538
3660	2008.55	-0.245608	0.215695	-1.13868	0.254837	0.999538
3181	627.324	-0.245543	0.244265	-1.00523	0.314785	0.999538
497	1052.55	-0.245345	0.24426	-1.00444	0.315165	0.999538
7597	885.074	-0.245011	0.248737	-0.985021	0.324614	0.999538
1078	1370.92	-0.24493	0.234951	-1.04247	0.297193	0.999538
9044	715.268	-0.244913	0.248719	-0.984697	0.324773	0.999538
1029	4520.22	-0.244894	0.185146	-1.32271	0.185932	0.999538
10366	1214.87	-0.24488	0.245672	-0.996775	0.318874	0.999538
4466	643.648	-0.244866	0.248741	-0.984422	0.324908	0.999538
11778	926.498	-0.244616	0.247083	-0.990013	0.322168	0.999538
7212	909.137	-0.24457	0.248764	-0.98314	0.325538	0.999538
7279	2672.03	-0.244566	0.211074	-1.15868	0.246588	0.999538
7793	1603.87	-0.244561	0.233968	-1.04527	0.295896	0.999538
880	503.669	-0.244473	0.228458	-1.0701	0.284575	0.999538
8277	4756.74	-0.244443	0.172467	-1.41733	0.156385	0.999538
10188	1474.07	-0.2444	0.23199	-1.0535	0.292114	0.999538
5800	2872.3	-0.244335	0.212828	-1.14804	0.250953	0.999538
5531	15041.6	-0.244184	0.117668	-2.07519	0.0379689	0.999538
2858	879.968	-0.244135	0.246304	-0.991194	0.321591	0.999538
3100	1474.3	-0.244077	0.247262	-0.987121	0.323584	0.999538
10755	1027.27	-0.244032	0.247872	-0.98451	0.324865	0.999538
5999	2023.8	-0.244016	0.216307	-1.1281	0.259277	0.999538
1465	843.475	-0.244011	0.248352	-0.98252	0.325843	0.999538
8765	2732.9	-0.24399	0.218764	-1.11531	0.264717	0.999538
9474	658.693	-0.243971	0.248467	-0.981905	0.326146	0.999538
5616	836.478	-0.243909	0.24884	-0.980187	0.326994	0.999538
8859	2956.37	-0.243748	0.193439	-1.26008	0.207642	0.999538
4643	846.306	-0.243646	0.248478	-0.980551	0.326814	0.999538
137	1827.51	-0.243638	0.218468	-1.11521	0.26476	0.999538
11418	1475.76	-0.243629	0.232678	-1.04707	0.295069	0.999538
2070	722.052	-0.243588	0.248638	-0.97969	0.327239	0.999538
816	991.371	-0.243502	0.247035	-0.985699	0.324281	0.999538
2120	869.198	-0.243498	0.246593	-0.987449	0.323422	0.999538
6974	1201.29	-0.243322	0.246388	-0.987554	0.323371	0.999538
11421	3171.66	-0.243235	0.207025	-1.1749	0.240033	0.999538
1197	5525.6	-0.24316	0.156504	-1.5537	0.120255	0.999538
3472	1574.48	-0.243134	0.237601	-1.02329	0.306171	0.999538
8149	2331.7	-0.243116	0.20641	-1.17783	0.238863	0.999538
2630	905.843	-0.24311	0.24831	-0.97906	0.327551	0.999538
6775	2030.96	-0.243007	0.21327	-1.13943	0.254523	0.999538
5836	774.964	-0.24299	0.248077	-0.979493	0.327336	0.999538
10170	7385.25	-0.24287	0.145254	-1.67203	0.0945184	0.999538
11787	1507.84	-0.242822	0.227962	-1.06518	0.286794	0.999538
11926	2261.63	-0.242561	0.213657	-1.13528	0.256257	0.999538
6493	2540.41	-0.242559	0.200375	-1.21053	0.226076	0.999538
2467	2568.63	-0.242457	0.206382	-1.1748	0.240076	0.999538
2543	1442.43	-0.242164	0.242894	-0.996994	0.318767	0.999538
7386	623.328	-0.241811	0.239063	-1.0115	0.311779	0.999538
10222	1877.44	-0.24142	0.232015	-1.04053	0.298092	0.999538
3229	1032.98	-0.24127	0.244515	-0.986731	0.323775	0.999538
11459	958.964	-0.241172	0.247032	-0.976279	0.328926	0.999538
1721	3429.37	-0.241154	0.202985	-1.18804	0.234818	0.999538
2235	1350.35	-0.241085	0.245685	-0.981277	0.326456	0.999538
984	699.63	-0.240826	0.248735	-0.968201	0.332944	0.999538
268	397.813	-0.240778	0.231076	-1.04199	0.297418	0.999538
5345	3465.25	-0.240679	0.204527	-1.17676	0.239292	0.999538
8635	454.815	-0.240627	0.245332	-0.980823	0.32668	0.999538
11563	1070.54	-0.24059	0.242721	-0.991222	0.321577	0.999538
5868	1697.9	-0.24044	0.225593	-1.06581	0.286509	0.999538
4028	193.987	-0.240372	0.205445	-1.17001	0.241998	0.999538
4166	1013.6	-0.240167	0.246369	-0.974826	0.329647	0.999538
4156	601.545	-0.239977	0.24729	-0.970427	0.331834	0.999538
7290	312.663	-0.239819	0.211468	-1.13407	0.256765	0.999538
201	2375.4	-0.239812	0.219058	-1.09474	0.273628	0.999538
10424	2906.09	-0.23969	0.207724	-1.15389	0.248547	0.999538
2523	236.071	-0.239647	0.211454	-1.13333	0.257077	0.999538
10691	2750.19	-0.239533	0.20368	-1.17603	0.239583	0.999538
8679	791.999	-0.239504	0.247587	-0.967352	0.333368	0.999538
9611	1426.94	-0.239452	0.243049	-0.985201	0.324525	0.999538
1764	1382.89	-0.239379	0.24427	-0.979979	0.327096	0.999538
9705	5932.71	-0.239376	0.175818	-1.3615	0.173357	0.999538
8560	2746.93	-0.239321	0.196686	-1.21677	0.223692	0.999538
591	1942.97	-0.239067	0.248415	-0.962373	0.335862	0.999538
1970	1097.72	-0.239065	0.247494	-0.965943	0.334072	0.999538
7973	2382.29	-0.239036	0.21683	-1.10242	0.270281	0.999538
6723	2589.68	-0.238875	0.206064	-1.15923	0.246363	0.999538
1985	1099.62	-0.238868	0.24324	-0.982025	0.326088	0.999538
3861	3225.52	-0.238856	0.196562	-1.21517	0.224303	0.999538
4645	1363.39	-0.238699	0.235448	-1.01381	0.310674	0.999538
10081	4194.96	-0.238658	0.171715	-1.38985	0.164573	0.999538
10717	2356.97	-0.238627	0.212213	-1.12447	0.260814	0.999538
10116	2510.4	-0.238589	0.207243	-1.15125	0.249629	0.999538
9697	2000.7	-0.238574	0.222554	-1.07198	0.283729	0.999538
1362	2378.27	-0.238414	0.214257	-1.11275	0.265816	0.999538
5888	2720.95	-0.238361	0.197446	-1.20722	0.227346	0.999538
9905	1786.6	-0.238231	0.222402	-1.07117	0.284093	0.999538
8014	521.369	-0.238162	0.247385	-0.962715	0.33569	0.999538
2157	1452.71	-0.238072	0.230625	-1.03229	0.301937	0.999538
8947	1221.84	-0.237855	0.24592	-0.967205	0.333442	0.999538
1853	3531.26	-0.237808	0.210364	-1.13046	0.258283	0.999538
2023	3136.43	-0.237798	0.187755	-1.26653	0.205322	0.999538
10535	902.058	-0.237721	0.245318	-0.969033	0.332529	0.999538
4146	1778.09	-0.237579	0.22064	-1.07677	0.281582	0.999538
6239	2312.42	-0.237535	0.20878	-1.13773	0.255235	0.999538
6530	1698.04	-0.237475	0.222585	-1.0669	0.286017	0.999538
11970	1219.71	-0.237403	0.23858	-0.995065	0.319705	0.999538
3412	9156.19	-0.237252	0.140251	-1.69163	0.090717	0.999538
4929	931.177	-0.237058	0.247499	-0.957813	0.338157	0.999538
11469	814.858	-0.236998	0.248752	-0.952747	0.340718	0.999538
10435	2449.46	-0.236932	0.207998	-1.13911	0.254658	0.999538
11609	2471.02	-0.23673	0.217301	-1.08941	0.275971	0.999538
3234	954.673	-0.236548	0.248661	-0.951289	0.341458	0.999538
773	875.835	-0.236527	0.247418	-0.955985	0.33908	0.999538
5909	2227.38	-0.236241	0.22169	-1.06564	0.286588	0.999538
3439	385.239	-0.236222	0.234211	-1.00859	0.313173	0.999538
9999	828.178	-0.236018	0.246825	-0.956216	0.338963	0.999538
9125	691.324	-0.235952	0.248832	-0.948239	0.343008	0.999538
36	3290.19	-0.235881	0.189009	-1.24799	0.212034	0.999538
5185	1769.69	-0.235719	0.228952	-1.02956	0.303218	0.999538
4016	846.289	-0.235624	0.248202	-0.949322	0.342457	0.999538
9678	2706.48	-0.235381	0.199297	-1.18106	0.237581	0.999538
10983	247.159	-0.23527	0.21568	-1.09083	0.275349	0.999538
7826	436.085	-0.235109	0.242237	-0.970573	0.331761	0.999538
4347	2906.35	-0.235106	0.203004	-1.15813	0.24681	0.999538
9735	2513.91	-0.234801	0.22488	-1.04411	0.296432	0.999538
3180	1745.8	-0.234732	0.232397	-1.01005	0.312473	0.999538
10709	1205.96	-0.234618	0.238578	-0.983405	0.325408	0.999538
2984	984.714	-0.234394	0.246712	-0.950072	0.342076	0.999538
6496	1724.81	-0.234367	0.226258	-1.03584	0.300277	0.999538
4569	155.921	-0.234317	0.187768	-1.24791	0.212064	0.999538
1767	2060.12	-0.234251	0.223717	-1.04708	0.295061	0.999538
11311	945.631	-0.234118	0.246731	-0.948883	0.34268	0.999538
338	2871.53	-0.23387	0.196811	-1.1883	0.234716	0.999538
5442	2588.24	-0.233864	0.208636	-1.12092	0.262321	0.999538
3975	758.383	-0.23382	0.24846	-0.941077	0.346665	0.999538
10104	1676.56	-0.233801	0.223986	-1.04382	0.296569	0.999538
2822	2565	-0.233792	0.201719	-1.159	0.246456	0.999538
3330	565.739	-0.233592	0.24542	-0.951806	0.341195	0.999538
11537	640.483	-0.233583	0.24264	-0.962674	0.335711	0.999538
10930	2144.65	-0.233581	0.214735	-1.08776	0.276699	0.999538
6571	338.845	-0.233575	0.226196	-1.03262	0.301782	0.999538
8532	2362.55	-0.233508	0.208666	-1.11905	0.263117	0.999538
9386	1111.69	-0.233336	0.24586	-0.94906	0.34259	0.999538
6683	3882.3	-0.233237	0.179636	-1.29839	0.194155	0.999538
2598	790.732	-0.233214	0.24553	-0.949841	0.342193	0.999538
8490	482.583	-0.23314	0.230513	-1.01139	0.311828	0.999538
6327	2284.83	-0.233008	0.209981	-1.10966	0.267144	0.999538
5945	1087.23	-0.232711	0.247187	-0.941439	0.34648	0.999538
4971	2358.72	-0.232639	0.222078	-1.04756	0.294844	0.999538
11097	806.408	-0.232543	0.247894	-0.938075	0.348206	0.999538
6839	1579.46	-0.232488	0.236304	-0.983853	0.325188	0.999538
5513	500.796	-0.232451	0.240857	-0.9651	0.334495	0.999538
5115	2308.99	-0.232391	0.216039	-1.07569	0.282067	0.999538
549	1151.65	-0.232316	0.243312	-0.954808	0.339675	0.999538
7720	514.896	-0.23223	0.246234	-0.943127	0.345616	0.999538
6605	2749.47	-0.232164	0.207037	-1.12137	0.262132	0.999538
6777	1593.5	-0.232021	0.227472	-1.02	0.307728	0.999538
2895	2965.19	-0.23178	0.217587	-1.06523	0.286771	0.999538
73	1743	-0.231571	0.229784	-1.00778	0.313562	0.999538
8290	2655.72	-0.231495	0.230147	-1.00586	0.314484	0.999538
4237	2622.95	-0.231276	0.203096	-1.13875	0.254807	0.999538
11465	1044.9	-0.230931	0.248646	-0.928756	0.353016	0.999538
8614	1658.74	-0.230732	0.240502	-0.959376	0.337369	0.999538
5493	3735.64	-0.230481	0.177939	-1.29528	0.195223	0.999538
5906	966.18	-0.230411	0.246145	-0.936078	0.349233	0.999538
7658	109.866	-0.230273	0.156727	-1.46927	0.141761	0.999538
6655	309.957	-0.229967	0.234181	-0.982006	0.326097	0.999538
8120	2150.51	-0.229944	0.224747	-1.02312	0.30625	0.999538
10294	1754.69	-0.2299	0.22488	-1.02232	0.306628	0.999538
4431	3030.78	-0.229805	0.191334	-1.20107	0.229723	0.999538
5052	255.664	-0.229755	0.220058	-1.04407	0.296455	0.999538
8294	2244.31	-0.22968	0.223474	-1.02777	0.304058	0.999538
3630	1128.49	-0.229628	0.246637	-0.931037	0.351834	0.999538
1549	1763.34	-0.229418	0.225081	-1.01927	0.308074	0.999538
9980	1544.29	-0.229374	0.234497	-0.978152	0.327999	0.999538
8795	526.472	-0.229204	0.245334	-0.934252	0.350174	0.999538
514	472.193	-0.228732	0.245482	-0.931764	0.351459	0.999538
533	1180.08	-0.228649	0.241113	-0.948309	0.342972	0.999538
9977	1411.44	-0.228553	0.230502	-0.991544	0.32142	0.999538
2154	1670.77	-0.228401	0.226885	-1.00668	0.314089	0.999538
8805	1879.06	-0.22837	0.230194	-0.992076	0.32116	0.999538
4595	5935.14	-0.228164	0.154705	-1.47483	0.140258	0.999538
2994	546.626	-0.228077	0.246915	-0.923706	0.355639	0.999538
6431	372.077	-0.227925	0.23866	-0.955017	0.339569	0.999538
9709	2665.1	-0.227842	0.229321	-0.993547	0.320444	0.999538
10134	1078.11	-0.227826	0.240899	-0.945734	0.344284	0.999538
7895	6299.36	-0.22779	0.163764	-1.39096	0.164237	0.999538
11295	1241.77	-0.227788	0.235852	-0.965808	0.33414	0.999538
8767	4392.78	-0.22777	0.204162	-1.11563	0.26458	0.999538
11024	3059.28	-0.227758	0.199847	-1.13966	0.254429	0.999538
3024	1142.46	-0.227754	0.242655	-0.938594	0.347939	0.999538
6623	2065.78	-0.227647	0.229973	-0.989883	0.322231	0.999538
4949	3930.69	-0.227631	0.195853	-1.16225	0.245133	0.999538
11138	970.428	-0.227477	0.247224	-0.920122	0.357509	0.999538
11616	2207.58	-0.227383	0.21027	-1.08139	0.279526	0.999538
6246	1876.59	-0.227335	0.220138	-1.03269	0.301747	0.999538
10991	668.405	-0.227288	0.247343	-0.918918	0.358138	0.999538
7952	1963.06	-0.227228	0.243004	-0.935079	0.349747	0.999538
9923	3005.78	-0.227133	0.193622	-1.17307	0.240766	0.999538
3494	1485.37	-0.227125	0.229364	-0.99024	0.322057	0.999538
11529	1257.92	-0.227015	0.240805	-0.942732	0.345818	0.999538
7318	1358.58	-0.226962	0.234783	-0.966689	0.3337	0.999538
10414	1394.92	-0.226953	0.246152	-0.922002	0.356528	0.999538
11761	951.844	-0.226915	0.245283	-0.925115	0.354906	0.999538
3465	861.245	-0.226498	0.246433	-0.919109	0.358039	0.999538
8407	1950.38	-0.226454	0.224291	-1.00965	0.312665	0.999538
8834	2718.77	-0.226427	0.212102	-1.06754	0.285729	0.999538
10172	1803.12	-0.226282	0.224489	-1.00799	0.31346	0.999538
3684	510.575	-0.226274	0.247424	-0.914522	0.360443	0.999538
7756	1767.76	-0.226239	0.237915	-0.95092	0.341645	0.999538
7595	2807.49	-0.226189	0.211606	-1.06892	0.285107	0.999538
1573	295.811	-0.22618	0.183181	-1.23474	0.216928	0.999538
6236	3418.66	-0.226165	0.201368	-1.12314	0.261377	0.999538
5280	2096.69	-0.226014	0.237556	-0.951415	0.341394	0.999538
6276	1402.17	-0.225994	0.231833	-0.974815	0.329652	0.999538
53	1002.41	-0.225892	0.242868	-0.9301	0.352319	0.999538
1289	1197.97	-0.225891	0.247887	-0.911265	0.362156	0.999538
10150	8607.45	-0.225871	0.13128	-1.72052	0.0853372	0.999538
10529	2245.67	-0.225793	0.211292	-1.06863	0.285238	0.999538
10174	10448.8	-0.225745	0.145025	-1.55659	0.119569	0.999538
10859	1448.6	-0.225737	0.24645	-0.915957	0.35969	0.999538
8425	991.143	-0.225723	0.248544	-0.908182	0.363782	0.999538
10358	761.914	-0.225684	0.247174	-0.913057	0.361213	0.999538
5923	630.775	-0.225522	0.248847	-0.906269	0.364793	0.999538
9974	1501.41	-0.225412	0.230019	-0.979973	0.327099	0.999538
2866	2469.01	-0.225359	0.218848	-1.02975	0.303127	0.999538
10559	1167.28	-0.225294	0.246836	-0.91273	0.361384	0.999538
3038	2410.6	-0.225154	0.204425	-1.1014	0.270722	0.999538
6389	1693.4	-0.225126	0.231546	-0.972276	0.330913	0.999538
7990	1537.37	-0.224855	0.241079	-0.932701	0.350974	0.999538
7564	893.092	-0.224706	0.246341	-0.912173	0.361678	0.999538
6013	2796.45	-0.224625	0.194295	-1.1561	0.247639	0.999538
5114	978.589	-0.224553	0.243807	-0.921031	0.357034	0.999538
3886	546.02	-0.224527	0.246151	-0.91215	0.36169	0.999538
10519	659.655	-0.224474	0.241568	-0.929237	0.352766	0.999538
6423	1726.32	-0.224392	0.244923	-0.916174	0.359575	0.999538
1416	1160.08	-0.22429	0.243284	-0.92193	0.356565	0.999538
3104	895.847	-0.224239	0.24771	-0.905247	0.365335	0.999538
6499	1225.78	-0.224081	0.243516	-0.920189	0.357474	0.999538
5749	3428.4	-0.224009	0.184805	-1.21214	0.22546	0.999538
3642	988.007	-0.223886	0.248261	-0.901819	0.367153	0.999538
2517	778.737	-0.223811	0.248753	-0.899729	0.368264	0.999538
8639	2395.57	-0.223767	0.223147	-1.00278	0.315968	0.999538
4380	1677.27	-0.223633	0.23223	-0.962983	0.335556	0.999538
4734	1956.11	-0.223612	0.227832	-0.981478	0.326357	0.999538
11496	1032.57	-0.223487	0.248706	-0.898603	0.368864	0.999538
2739	539.358	-0.223472	0.247773	-0.901924	0.367097	0.999538
1577	3174.69	-0.223445	0.201842	-1.10703	0.268281	0.999538
5186	2131.81	-0.223365	0.219517	-1.01753	0.3089	0.999538
6897	1600.57	-0.223337	0.235492	-0.948387	0.342932	0.999538
8469	578.651	-0.223169	0.245361	-0.909553	0.363058	0.999538
6821	1461.45	-0.223167	0.235853	-0.946211	0.344041	0.999538
217	1648.45	-0.223097	0.227436	-0.98092	0.326632	0.999538
9139	949.745	-0.223091	0.248678	-0.897108	0.369661	0.999538
81	1239.35	-0.223071	0.241229	-0.924728	0.355107	0.999538
4242	2261.23	-0.222863	0.229029	-0.973078	0.330515	0.999538
6399	1497.04	-0.222764	0.243849	-0.913532	0.360963	0.999538
4187	520.09	-0.222694	0.244967	-0.909076	0.36331	0.999538
1658	3386.62	-0.222357	0.214449	-1.03688	0.299792	0.999538
3634	298.649	-0.222207	0.227444	-0.976977	0.328581	0.999538
4481	2016.8	-0.222181	0.21481	-1.03431	0.30099	0.999538
11424	2456.87	-0.222111	0.216592	-1.02549	0.305134	0.999538
5025	1312.22	-0.222009	0.238437	-0.931101	0.351802	0.999538
9454	1687.01	-0.221907	0.232347	-0.955066	0.339544	0.999538
10272	605.295	-0.221823	0.247447	-0.896449	0.370013	0.999538
8858	1598.99	-0.221457	0.229451	-0.96516	0.334465	0.999538
3339	556.429	-0.221407	0.24246	-0.913172	0.361152	0.999538
1019	533.351	-0.221336	0.245408	-0.901911	0.367104	0.999538
5252	2066.65	-0.221197	0.233534	-0.947174	0.34355	0.999538
4834	2043.1	-0.220947	0.216493	-1.02057	0.307457	0.999538
9463	2852.12	-0.220735	0.21535	-1.025	0.305361	0.999538
336	3117.34	-0.220698	0.201899	-1.09311	0.274345	0.999538
11783	1369.04	-0.220645	0.24423	-0.903432	0.366297	0.999538
6456	2087.39	-0.220558	0.218325	-1.01022	0.312388	0.999538
10874	1973.54	-0.220531	0.225297	-0.978846	0.327656	0.999538
4976	309.698	-0.220443	0.233517	-0.944013	0.345163	0.999538
5	263.419	-0.220336	0.227138	-0.970056	0.332019	0.999538
669	1169.56	-0.220188	0.243601	-0.903888	0.366055	0.999538
1077	416.82	-0.220134	0.243408	-0.904381	0.365794	0.999538
9907	3163.77	-0.220128	0.207875	-1.05894	0.289627	0.999538
10130	2598.77	-0.220116	0.204781	-1.07488	0.282426	0.999538
5083	781.05	-0.22004	0.248547	-0.885306	0.375992	0.999538
6846	2017.41	-0.219923	0.223337	-0.984713	0.324765	0.999538
3527	1192.86	-0.219898	0.237953	-0.924124	0.355422	0.999538
2648	2191.36	-0.219857	0.217726	-1.00979	0.312596	0.999538
817	1299.32	-0.219837	0.235572	-0.933206	0.350713	0.999538
447	562.715	-0.219771	0.244502	-0.898853	0.368731	0.999538
3772	2378.93	-0.219736	0.211323	-1.03981	0.298429	0.999538
10390	1409.21	-0.219719	0.230777	-0.952085	0.341054	0.999538
1599	1970.37	-0.219691	0.219205	-1.00222	0.316239	0.999538
6952	2497.41	-0.21962	0.206202	-1.06507	0.286844	0.999538
4415	4049.18	-0.219564	0.172102	-1.27578	0.202034	0.999538
10474	1543.63	-0.219481	0.229428	-0.956648	0.338745	0.999538
463	503.65	-0.219375	0.243281	-0.901735	0.367198	0.999538
8202	264.409	-0.219334	0.207942	-1.05479	0.291523	0.999538
10291	4610.4	-0.219192	0.209665	-1.04544	0.29582	0.999538
9423	780.367	-0.219123	0.247712	-0.884589	0.376379	0.999538
11722	2968.49	-0.219083	0.216679	-1.01109	0.311973	0.999538
8069	1821.58	-0.218909	0.233993	-0.935536	0.349512	0.999538
388	1301.76	-0.218832	0.245459	-0.891521	0.37265	0.999538
8473	1962.21	-0.218806	0.223048	-0.980984	0.326601	0.999538
6972	1019.44	-0.21866	0.246702	-0.886331	0.375439	0.999538
9409	4812.1	-0.218628	0.166659	-1.31183	0.189578	0.999538
4390	410.028	-0.218578	0.242828	-0.900134	0.368049	0.999538
8889	1485.35	-0.218537	0.232815	-0.93867	0.3479	0.999538
3272	845.58	-0.218518	0.24887	-0.878042	0.379921	0.999538
7494	2344.01	-0.218491	0.221544	-0.986217	0.324026	0.999538
8617	1279.79	-0.218393	0.248869	-0.877544	0.380191	0.999538
11564	2842.84	-0.21839	0.207379	-1.0531	0.292297	0.999538
7069	820.097	-0.218335	0.248871	-0.877304	0.380321	0.999538
11863	1286.49	-0.218315	0.242924	-0.898698	0.368814	0.999538
724	324.093	-0.21816	0.230777	-0.94533	0.34449	0.999538
9356	1997.77	-0.218084	0.217562	-1.0024	0.31615	0.999538
2839	1705.41	-0.218071	0.233277	-0.934818	0.349882	0.999538
1590	118.194	-0.218029	0.182044	-1.19767	0.231044	0.999538
8904	149.333	-0.218018	0.195593	-1.11465	0.264999	0.999538
8241	707.404	-0.217847	0.248839	-0.87545	0.381329	0.999538
8754	2786.47	-0.217748	0.197365	-1.10327	0.269908	0.999538
9098	394.795	-0.217744	0.239657	-0.908568	0.363578	0.999538
5755	521.214	-0.217726	0.244385	-0.890915	0.372975	0.999538
5766	549.228	-0.217692	0.234912	-0.926693	0.354086	0.999538
5448	475.011	-0.217583	0.237665	-0.915504	0.359927	0.999538
7368	743.032	-0.217545	0.248809	-0.874345	0.38193	0.999538
7524	3201.73	-0.217418	0.202278	-1.07485	0.282443	0.999538
4139	2351.19	-0.21739	0.221959	-0.979418	0.327373	0.999538
11842	2280.32	-0.217366	0.216136	-1.00569	0.314564	0.999538
3918	3081.74	-0.217267	0.227785	-0.953825	0.340172	0.999538
3113	1528.41	-0.217243	0.232134	-0.935852	0.349349	0.999538
4609	635.347	-0.217187	0.248837	-0.872811	0.382766	0.999538
3291	1445.51	-0.217083	0.234683	-0.925005	0.354963	0.999538
783	3064.07	-0.217081	0.215493	-1.00737	0.313756	0.999538
10672	2358.4	-0.216931	0.208372	-1.04108	0.297839	0.999538
5975	138.339	-0.216657	0.19272	-1.12421	0.260924	0.999538
3586	1798.93	-0.216653	0.221858	-0.976538	0.328798	0.999538
8693	2146.53	-0.216576	0.232972	-0.929621	0.352567	0.999538
7251	1044.24	-0.216392	0.24663	-0.877397	0.380271	0.999538
553	910.848	-0.216348	0.246565	-0.87745	0.380242	0.999538
6140	2000.3	-0.216295	0.229138	-0.94395	0.345195	0.999538
4034	1707.83	-0.216163	0.236418	-0.914324	0.360547	0.999538
4773	4074.72	-0.215768	0.20332	-1.06122	0.288588	0.999538
11885	912.507	-0.215712	0.246948	-0.87351	0.382385	0.999538
9122	260.457	-0.215693	0.226466	-0.952432	0.340878	0.999538
4443	509.195	-0.215664	0.243142	-0.886986	0.375087	0.999538
2576	1310.22	-0.215567	0.233731	-0.922285	0.35638	0.999538
6030	808.516	-0.215466	0.247372	-0.871022	0.383742	0.999538
8865	1748.03	-0.215437	0.225508	-0.955339	0.339406	0.999538
1939	1146.31	-0.215327	0.246983	-0.871828	0.383302	0.999538
7221	1384.66	-0.215149	0.235695	-0.912828	0.361333	0.999538
4666	85.1351	-0.214913	0.126952	-1.69286	0.0904813	0.999538
5606	1246.8	-0.214785	0.241071	-0.890961	0.37295	0.999538
741	1000.41	-0.214776	0.244267	-0.879266	0.379257	0.999538
10438	461.671	-0.214745	0.243352	-0.882446	0.377536	0.999538
539	69.7174	-0.214711	0.133016	-1.61417	0.10649	0.999538
6714	1120.48	-0.21471	0.243028	-0.883475	0.37698	0.999538
[truncated: 9,653 more rows]
