# Supplementary material for: High-throughput 5′ UTR engineering for enhanced protein production in non-viral gene therapies
Source: Nat Commun. 2021 Jul 6;12:4138. doi: 10.1038/s41467-021-24436-7 (PMC8260622; doi:10.1038/s41467-021-24436-7)
Supplement: Supplementary file 8 — Dataset 5 [file 41467_2021_24436_MOESM8_ESM.xlsx]

## Sheet: Sheet1
ensembl_gene_id	baseMean	log2FoldChange	lfcSE	stat	pvalue	padj
11356	742.157	0.99308	0.247667	4.00975	6.07838e-05	0.236084
9937	846.508	0.948663	0.246402	3.85006	0.000118088	0.34399
10282	690.131	0.931061	0.249693	3.72882	0.000192376	0.448313
8312	1538.73	-0.909112	0.21575	-4.21372	2.51193e-05	0.157268
10023	1651.47	0.902876	0.215101	4.19745	2.69942e-05	0.157268
10997	426.846	0.861908	0.249215	3.45849	0.000543204	0.626216
3642	512.129	-0.858497	0.252746	-3.39668	0.000682096	0.626216
1654	433.584	0.853701	0.251822	3.3901	0.000698661	0.626216
7261	426.154	-0.851919	0.250305	-3.40353	0.000665219	0.626216
6074	844.852	-0.82586	0.252068	-3.27633	0.00105164	0.720808
8906	580.977	0.795368	0.252101	3.15496	0.00160519	0.75606
7433	1321.63	-0.792014	0.225699	-3.50917	0.000449515	0.626216
10887	1346.11	-0.782436	0.2262	-3.45904	0.0005421	0.626216
7404	831.636	0.779304	0.247744	3.1456	0.00165748	0.75606
7772	802.097	-0.772079	0.245867	-3.14023	0.00168816	0.75606
4755	721.874	-0.767476	0.252508	-3.03941	0.00237043	0.757465
11500	930.736	0.7637	0.24335	3.13828	0.00169945	0.75606
1184	837.265	0.76321	0.246111	3.10108	0.00192818	0.75606
6660	677.92	-0.758903	0.249715	-3.03908	0.00237301	0.757465
10702	894.69	-0.755618	0.243729	-3.10024	0.00193364	0.75606
4205	1256.27	-0.752737	0.249325	-3.0191	0.00253529	0.757465
204	1144.91	-0.750179	0.240738	-3.11616	0.00183222	0.75606
10294	976.82	-0.749891	0.245442	-3.05527	0.00224859	0.757465
5097	865.738	-0.749405	0.244028	-3.07098	0.00213358	0.757465
7015	448.188	0.746862	0.252706	2.95546	0.00312202	0.850281
9818	1618.87	0.744269	0.223325	3.33268	0.000860146	0.656067
4690	351.873	0.737328	0.246598	2.99	0.00278978	0.792842
9568	469.438	0.736231	0.251103	2.93199	0.00336795	0.861383
6611	659.6	-0.735463	0.251724	-2.92171	0.00348118	0.861383
929	466.894	-0.735073	0.252105	-2.91574	0.00354843	0.861383
10444	725.717	-0.729172	0.252473	-2.88812	0.00387549	0.863943
7766	1582.21	0.72876	0.214253	3.4014	0.00067041	0.626216
11674	1081.04	0.727629	0.235274	3.09269	0.00198348	0.75606
7221	749.538	-0.726949	0.252005	-2.88466	0.00391837	0.863943
3287	489.181	-0.720644	0.252509	-2.85393	0.00431822	0.891826
8131	569.478	-0.716773	0.25144	-2.85067	0.00436269	0.891826
9798	1516.82	-0.715946	0.224593	-3.18776	0.00143381	0.75606
9504	461.314	-0.715647	0.24465	-2.92519	0.00344247	0.861383
2719	139.709	0.712319	0.202246	3.52204	0.000428236	0.626216
10670	1752.5	-0.709849	0.220848	-3.2142	0.00130809	0.75606
6396	663.14	-0.702537	0.250456	-2.80503	0.00503124	0.904935
6249	588.391	-0.702112	0.25269	-2.77856	0.0054601	0.904935
10556	1099.05	-0.70064	0.233145	-3.00517	0.00265432	0.773202
6328	804.582	0.700396	0.249392	2.80841	0.0049787	0.904935
8113	570.732	-0.697672	0.252751	-2.76032	0.00577456	0.904935
9586	1480.81	-0.696461	0.223295	-3.11902	0.00181453	0.75606
10501	193.836	-0.694333	0.229909	-3.02004	0.00252742	0.757465
7456	1874.31	-0.692059	0.206431	-3.35249	0.000800879	0.656067
9104	494.135	0.684627	0.249917	2.73942	0.00615486	0.909502
10080	784.683	0.684003	0.247182	2.76721	0.00565392	0.904935
3094	306.788	0.681782	0.246003	2.77143	0.005581	0.904935
11776	632.969	-0.678806	0.251175	-2.70252	0.00688151	0.966064
8937	384.331	-0.678236	0.248872	-2.72524	0.00642556	0.935883
4778	465.798	0.677736	0.252684	2.68215	0.00731506	0.979713
9696	1340.97	-0.676846	0.238625	-2.83645	0.00456183	0.904935
3209	780.39	0.672804	0.247546	2.71789	0.00657001	0.945108
5915	1059.24	-0.669581	0.238756	-2.80446	0.0050401	0.904935
9281	325.924	0.669421	0.240334	2.78538	0.00534657	0.904935
4102	912.461	-0.667458	0.242434	-2.75315	0.00590243	0.904935
5681	1005.56	0.66703	0.240276	2.7761	0.00550156	0.904935
2540	1156.51	-0.663596	0.230426	-2.87986	0.0039785	0.863943
9185	1231.93	0.663482	0.231936	2.86063	0.00422805	0.891826
3730	913.489	-0.660791	0.24127	-2.7388	0.00616638	0.909502
11448	1097.52	0.658828	0.244181	2.69812	0.00697331	0.967298
7445	925.934	0.658513	0.250211	2.63183	0.00849251	0.999326
10816	923.419	-0.655784	0.242264	-2.70689	0.00679158	0.965067
1127	453.542	0.655254	0.252418	2.59591	0.00943416	0.999326
5038	720.24	-0.654076	0.25271	-2.58825	0.00964651	0.999326
3445	2105.71	-0.652198	0.196458	-3.31978	0.000900882	0.656067
3923	502.06	0.651758	0.252245	2.58383	0.00977095	0.999326
11691	2607.1	-0.645729	0.206051	-3.13384	0.00172536	0.75606
2056	1569.86	-0.645079	0.218382	-2.9539	0.00313784	0.850281
8117	2598.72	-0.644425	0.205105	-3.14193	0.00167839	0.75606
2901	472.056	0.643572	0.250255	2.57166	0.0101211	0.999326
7657	1363.5	0.642067	0.226626	2.83315	0.00460911	0.904935
8463	902.712	0.64198	0.240148	2.67327	0.00751158	0.983426
1585	1225.12	-0.640558	0.249302	-2.5694	0.0101875	0.999326
9451	827.437	0.639798	0.251255	2.54641	0.0108837	0.999326
11199	1004.6	0.639649	0.237646	2.6916	0.00711101	0.974794
1574	579.293	0.638956	0.252762	2.5279	0.0114748	0.999326
7040	728.486	-0.635056	0.249073	-2.54968	0.0107823	0.999326
4409	1521.7	-0.634247	0.220046	-2.88234	0.00394735	0.863943
1423	1161.06	-0.632547	0.243763	-2.59492	0.00946116	0.999326
2938	1249.17	0.630085	0.247656	2.5442	0.0109529	0.999326
3137	251.034	0.630072	0.237392	2.65414	0.00795116	0.996203
9999	451.374	-0.628615	0.24599	-2.55545	0.0106051	0.999326
4486	738.581	0.627649	0.24652	2.54604	0.0108953	0.999326
1123	1101.68	-0.626904	0.242019	-2.59031	0.00958908	0.999326
4602	435.147	0.626008	0.251827	2.48587	0.0129236	0.999326
8447	1021.7	0.625391	0.236906	2.63983	0.00829486	0.999326
10950	1001.21	-0.62385	0.241682	-2.58129	0.00984332	0.999326
6171	348.889	-0.623586	0.246672	-2.52799	0.0114717	0.999326
287	1110.42	0.622686	0.232007	2.68391	0.00727658	0.979713
1785	1040.32	-0.621337	0.237481	-2.61637	0.00888712	0.999326
3786	998.175	0.619901	0.242049	2.56106	0.0104355	0.999326
11550	1221.57	-0.619785	0.238489	-2.59881	0.00935487	0.999326
992	708.67	-0.619667	0.25026	-2.4761	0.0132828	0.999326
10791	519.846	-0.61815	0.252494	-2.44817	0.0143583	0.999326
7793	954.953	-0.616495	0.2432	-2.53493	0.0112471	0.999326
5315	1763.76	-0.615963	0.22182	-2.77686	0.00548864	0.904935
2445	848.5	-0.615347	0.245065	-2.51096	0.0120404	0.999326
9220	787.61	-0.614054	0.24746	-2.48143	0.0130855	0.999326
5795	1157.92	0.61305	0.239771	2.55681	0.0105636	0.999326
6369	1223.26	-0.606528	0.245423	-2.47136	0.01346	0.999326
11339	618.462	-0.606183	0.252448	-2.40122	0.0163404	0.999326
10726	1299.91	0.60498	0.238331	2.5384	0.0111361	0.999326
8098	296.723	0.603811	0.239601	2.52006	0.0117334	0.999326
7578	1066.77	-0.603194	0.239794	-2.51546	0.0118876	0.999326
6247	759.497	-0.603053	0.252692	-2.38651	0.0170092	0.999326
9979	437.344	0.601762	0.25259	2.38236	0.0172019	0.999326
701	621.754	-0.600632	0.250816	-2.39471	0.0166335	0.999326
11966	1061.38	0.600009	0.242134	2.47801	0.0132119	0.999326
7173	665.602	0.599857	0.249599	2.40328	0.0162488	0.999326
11718	1655.43	-0.597906	0.232165	-2.57535	0.0100139	0.999326
7427	1019.54	-0.597413	0.241608	-2.47265	0.0134114	0.999326
10341	499.618	-0.596744	0.244734	-2.43834	0.0147547	0.999326
8619	385.052	-0.595992	0.250268	-2.38141	0.0172464	0.999326
3766	1324.43	0.595837	0.222669	2.67589	0.00745314	0.983426
11138	551.221	-0.595316	0.252609	-2.35667	0.0184397	0.999326
4632	1459.51	0.594726	0.238491	2.49371	0.0126417	0.999326
9765	549.348	0.592848	0.25206	2.35201	0.0186723	0.999326
8184	947.305	-0.591767	0.241649	-2.44887	0.0143305	0.999326
6605	1666.19	-0.591672	0.225242	-2.62682	0.00861867	0.999326
10976	2298.18	-0.589606	0.190902	-3.08853	0.00201149	0.75606
2705	660.179	-0.589593	0.252469	-2.33531	0.0195272	0.999326
4757	2419.17	0.5893	0.202636	2.90817	0.0036355	0.863943
1873	1596.31	-0.588876	0.229876	-2.56171	0.0104157	0.999326
5217	1256.51	-0.588514	0.228656	-2.5738	0.0100589	0.999326
10628	849.407	-0.586727	0.245972	-2.38535	0.0170631	0.999326
4343	1509.28	-0.585865	0.239199	-2.44928	0.0143142	0.999326
1903	529.526	-0.585008	0.252765	-2.31444	0.0206438	0.999326
4130	1017.72	-0.584025	0.238694	-2.44675	0.0144149	0.999326
4698	1180.18	-0.583557	0.228978	-2.54853	0.0108179	0.999326
2973	905.085	-0.58336	0.244602	-2.38493	0.0170822	0.999326
7805	1984.7	0.582238	0.218799	2.66107	0.00778929	0.996203
7850	2582.27	-0.581487	0.192107	-3.0269	0.0024708	0.757465
7755	1595.52	-0.580991	0.218717	-2.65635	0.00789904	0.996203
10351	471.508	-0.580735	0.248944	-2.33279	0.019659	0.999326
482	947.209	-0.580135	0.248169	-2.33766	0.0194048	0.999326
8282	203.061	-0.577098	0.228309	-2.5277	0.0114811	0.999326
2481	1546.5	-0.575953	0.238113	-2.41882	0.0155709	0.999326
8406	717.524	0.574882	0.252409	2.27758	0.0227514	0.999326
10344	1593.07	-0.574166	0.226196	-2.53836	0.0111374	0.999326
8993	722.543	-0.57362	0.252764	-2.26939	0.0232445	0.999326
2675	2113.69	0.572923	0.224889	2.54758	0.0108474	0.999326
8794	685.295	0.571078	0.25273	2.25964	0.0238436	0.999326
9019	653.242	0.570686	0.252642	2.25887	0.0238916	0.999326
4621	2099.13	-0.570198	0.218714	-2.60704	0.00913275	0.999326
253	1328.37	-0.570038	0.240549	-2.36973	0.0178009	0.999326
855	806.386	0.56975	0.244378	2.33143	0.0197308	0.999326
5512	482.071	-0.569594	0.252758	-2.25352	0.0242266	0.999326
9320	1318.54	-0.568514	0.227189	-2.50238	0.0123362	0.999326
10730	1110.82	-0.568271	0.234965	-2.41854	0.015583	0.999326
11544	685	-0.56737	0.251441	-2.25648	0.0240407	0.999326
841	517.536	0.567197	0.251764	2.25289	0.0242662	0.999326
11973	1882.99	-0.566304	0.205397	-2.75712	0.00583123	0.904935
10970	503.521	0.566119	0.252712	2.24018	0.0250794	0.999326
10721	449.952	-0.564718	0.252355	-2.23779	0.0252346	0.999326
995	850.601	-0.564327	0.247999	-2.27552	0.0228745	0.999326
8858	963.223	-0.563637	0.240543	-2.34318	0.01912	0.999326
3418	554.809	-0.563601	0.252004	-2.23648	0.0253205	0.999326
2188	1850.72	0.563351	0.226643	2.48563	0.0129324	0.999326
3696	767.154	-0.561177	0.245592	-2.285	0.0223131	0.999326
2179	1179.86	-0.560738	0.229098	-2.4476	0.0143813	0.999326
10523	278.742	-0.560534	0.240967	-2.32619	0.0200086	0.999326
6304	1051.37	0.558213	0.242587	2.30109	0.0213868	0.999326
7799	1538.51	0.558098	0.222978	2.50293	0.0123168	0.999326
6542	1033.63	-0.557773	0.23536	-2.36987	0.0177942	0.999326
10241	1693.81	-0.557038	0.220531	-2.52589	0.0115406	0.999326
10580	1590.24	-0.556682	0.233096	-2.38821	0.0169306	0.999326
6425	702.182	0.555593	0.252565	2.1998	0.0278211	0.999326
1516	1111.28	-0.555388	0.243116	-2.28445	0.0223449	0.999326
6867	1388.49	-0.555317	0.225648	-2.46099	0.0138554	0.999326
8167	472.466	0.555228	0.252764	2.19663	0.0280469	0.999326
5128	408.881	0.55495	0.242759	2.28601	0.0222538	0.999326
6553	778.245	-0.552885	0.251809	-2.19565	0.0281169	0.999326
11025	1221.34	0.552537	0.24871	2.22161	0.0263097	0.999326
4445	595.351	0.550869	0.252761	2.1794	0.0293016	0.999326
6301	625.775	0.55046	0.251053	2.19261	0.0283358	0.999326
10828	1037.46	0.550166	0.240273	2.28975	0.0220358	0.999326
4211	338.287	-0.549234	0.246972	-2.22387	0.0261571	0.999326
9916	1779.14	-0.549212	0.228354	-2.40509	0.0161684	0.999326
10471	1075.35	-0.549	0.240984	-2.27816	0.0227168	0.999326
6262	468.297	-0.548575	0.250873	-2.18666	0.0287672	0.999326
2871	846.121	0.547848	0.251112	2.18169	0.0291326	0.999326
1370	976.833	0.545487	0.247924	2.20022	0.0277915	0.999326
11089	596.07	0.544756	0.251998	2.16175	0.0306376	0.999326
3438	1052.02	-0.544451	0.233944	-2.32727	0.0199509	0.999326
4226	532.409	-0.544251	0.252704	-2.15371	0.0312628	0.999326
6933	815.617	-0.543461	0.250326	-2.17101	0.0299306	0.999326
8857	311.077	-0.542614	0.23668	-2.29261	0.0218707	0.999326
8501	711.799	-0.542599	0.251064	-2.1612	0.0306801	0.999326
4428	627.734	0.542039	0.251848	2.15225	0.0313778	0.999326
1380	1991.5	0.541112	0.214289	2.52515	0.0115648	0.999326
8944	528.029	-0.539018	0.244352	-2.20591	0.0273901	0.999326
1751	1385.13	0.538976	0.241989	2.22728	0.0259287	0.999326
11527	196.94	-0.536319	0.21205	-2.52921	0.011432	0.999326
6105	1218.15	-0.535322	0.23514	-2.27661	0.0228097	0.999326
1932	321.435	0.534855	0.240489	2.22403	0.0261464	0.999326
1362	1485.49	-0.534447	0.220037	-2.42889	0.015145	0.999326
4188	2314	-0.534359	0.213933	-2.49779	0.0124972	0.999326
2021	1120.82	-0.533913	0.242592	-2.20087	0.0277453	0.999326
10477	549.031	0.533658	0.252517	2.11336	0.03457	0.999326
2904	1096.28	0.533487	0.237833	2.24312	0.024889	0.999326
10101	1090.08	0.53238	0.238963	2.22787	0.025889	0.999326
8479	264.443	0.531529	0.232872	2.2825	0.0224599	0.999326
3122	1249.25	-0.530654	0.236952	-2.2395	0.0251236	0.999326
10488	796.568	-0.529479	0.245336	-2.15818	0.0309138	0.999326
9740	294.141	0.529157	0.243015	2.17747	0.0294457	0.999326
10448	436.881	-0.529081	0.252316	-2.0969	0.0360021	0.999326
1796	447.349	-0.529023	0.252587	-2.09442	0.036223	0.999326
10489	250.608	0.528532	0.218709	2.4166	0.0156662	0.999326
5933	1010.42	-0.528479	0.250017	-2.11377	0.0345345	0.999326
11856	1653.24	0.52752	0.238872	2.20838	0.027218	0.999326
2182	414.66	-0.52747	0.252188	-2.09157	0.0364766	0.999326
420	466.901	0.527222	0.25053	2.10443	0.0353412	0.999326
2236	317.965	-0.527033	0.235624	-2.23675	0.0253025	0.999326
7845	906.472	0.526983	0.247197	2.13183	0.0330209	0.999326
5883	1871.41	-0.526953	0.219146	-2.40457	0.0161914	0.999326
5479	2780.17	-0.526775	0.187157	-2.81462	0.00488352	0.904935
8081	527.295	-0.526576	0.251823	-2.09106	0.0365229	0.999326
1775	1751.71	-0.526197	0.223541	-2.35392	0.0185768	0.999326
7508	1531.99	-0.525673	0.221206	-2.37639	0.0174828	0.999326
6754	1400.05	-0.524995	0.220902	-2.37659	0.0174733	0.999326
3888	876.244	0.524673	0.251477	2.08637	0.0369451	0.999326
2700	703.961	0.524662	0.249854	2.09987	0.0357402	0.999326
10003	2792.52	0.524232	0.19002	2.75882	0.005801	0.904935
4329	459.993	0.523699	0.251403	2.08311	0.0372413	0.999326
9734	3052.02	-0.523695	0.17859	-2.93238	0.00336375	0.861383
7481	295.174	0.523357	0.245347	2.13313	0.0329141	0.999326
3760	747.217	-0.522707	0.25022	-2.08899	0.0367089	0.999326
11644	600.23	-0.522677	0.25102	-2.08221	0.0373232	0.999326
3097	1402.63	-0.522676	0.228079	-2.29164	0.0219263	0.999326
11680	1227.11	0.522653	0.24214	2.15848	0.0308907	0.999326
7589	781.183	0.522648	0.245452	2.12933	0.033227	0.999326
1911	1075.2	-0.522346	0.251963	-2.0731	0.0381626	0.999326
9930	230.797	0.521994	0.227131	2.29821	0.0215499	0.999326
8187	1132.43	0.521746	0.248391	2.1005	0.0356846	0.999326
385	773.808	0.521259	0.249607	2.08832	0.036769	0.999326
7093	133.797	-0.520723	0.205363	-2.53562	0.0112248	0.999326
11913	1529.83	0.520065	0.21576	2.41039	0.0159356	0.999326
7656	265.344	-0.519925	0.242966	-2.13991	0.0323624	0.999326
3617	1822.24	0.519801	0.222248	2.33884	0.0193439	0.999326
11206	1499.31	0.519305	0.228988	2.26783	0.0233396	0.999326
5737	2667.9	-0.519287	0.188038	-2.76161	0.00575172	0.904935
180	633.908	0.518734	0.250052	2.0745	0.0380324	0.999326
4714	1753.96	0.518331	0.228805	2.26539	0.0234889	0.999326
6421	1271.29	-0.517803	0.22781	-2.27296	0.0230287	0.999326
9670	2071.35	0.517529	0.219401	2.35883	0.0183328	0.999326
1891	1847.53	-0.517357	0.233307	-2.2175	0.026589	0.999326
2268	818.976	-0.51681	0.252469	-2.04702	0.0406562	0.999326
8353	1833.7	0.516098	0.214577	2.40519	0.0161643	0.999326
31	1005.46	0.516011	0.242717	2.12598	0.033505	0.999326
5917	898.709	-0.515988	0.242056	-2.13169	0.0330325	0.999326
2789	855.812	0.515987	0.245079	2.10539	0.0352574	0.999326
10624	731.549	0.515576	0.247329	2.08458	0.0371078	0.999326
10217	3003.92	0.51538	0.208821	2.46805	0.0135852	0.999326
10631	936.869	-0.515279	0.239029	-2.15571	0.031106	0.999326
1750	933.432	0.515094	0.238787	2.15712	0.030996	0.999326
5166	900.926	0.515064	0.242663	2.12255	0.033792	0.999326
5375	1371.39	0.514899	0.227573	2.26256	0.0236627	0.999326
3606	595.644	-0.513502	0.251813	-2.03922	0.0414283	0.999326
6445	1367.48	-0.513408	0.2282	-2.24982	0.0244606	0.999326
7831	404.946	0.513184	0.25053	2.04839	0.0405216	0.999326
3072	959.731	-0.513097	0.239249	-2.14461	0.0319837	0.999326
7275	1464.49	0.513082	0.225873	2.27155	0.0231137	0.999326
11673	1772.91	0.513006	0.219613	2.33596	0.0194934	0.999326
4880	313.811	-0.512783	0.239193	-2.1438	0.0320486	0.999326
1526	835.754	-0.5125	0.243134	-2.10789	0.0350404	0.999326
4093	408.759	0.512145	0.247953	2.06549	0.0388763	0.999326
10030	881.501	-0.51159	0.250064	-2.04584	0.0407722	0.999326
8473	1212.94	-0.510999	0.234077	-2.18304	0.0290332	0.999326
3484	487.653	0.510878	0.252411	2.024	0.0429705	0.999326
1174	2257.04	-0.510204	0.207101	-2.46355	0.0137571	0.999326
6738	983.943	0.510055	0.243172	2.09751	0.0359488	0.999326
1520	1455.37	-0.509774	0.242914	-2.09858	0.0358543	0.999326
2119	1345.96	0.509216	0.236072	2.15704	0.0310026	0.999326
11623	2281.89	-0.50897	0.210527	-2.4176	0.0156234	0.999326
6868	561.052	-0.508675	0.252448	-2.01497	0.0439076	0.999326
8173	942.035	0.508573	0.251351	2.02336	0.0430362	0.999326
1432	187.691	-0.507557	0.22132	-2.29331	0.0218301	0.999326
6050	1948.98	-0.507357	0.224985	-2.25507	0.024129	0.999326
8996	975.98	0.507276	0.239102	2.12159	0.0338723	0.999326
8885	697.808	0.506921	0.248369	2.041	0.041251	0.999326
5083	457.236	-0.506797	0.25185	-2.0123	0.0441888	0.999326
4170	544.098	0.506621	0.245466	2.06392	0.0390254	0.999326
955	452.912	-0.506499	0.251982	-2.01006	0.0444248	0.999326
1044	993.376	0.506424	0.239807	2.1118	0.0347039	0.999326
11983	1489.23	-0.505671	0.223533	-2.26218	0.0236863	0.999326
1764	840.74	-0.504804	0.251725	-2.00538	0.0449228	0.999326
11354	503.861	-0.504572	0.252667	-1.99699	0.0458267	0.999326
3570	956.093	-0.504506	0.246996	-2.04257	0.0410953	0.999326
10148	2094.92	-0.504095	0.200608	-2.51283	0.0119765	0.999326
464	1203.07	0.504063	0.236236	2.13372	0.0328654	0.999326
3119	1264.04	-0.50383	0.231946	-2.17219	0.0298416	0.999326
6374	279.607	-0.503578	0.242897	-2.07321	0.0381524	0.999326
10422	827.177	-0.503523	0.24541	-2.05176	0.0401927	0.999326
2630	554.285	-0.503252	0.252521	-1.99291	0.0462714	0.999326
6388	1790.18	-0.502758	0.211234	-2.3801	0.0173079	0.999326
117	1023.2	0.502692	0.250423	2.00737	0.0447102	0.999326
5916	986.61	0.502589	0.238077	2.11104	0.034769	0.999326
4039	754.836	0.502438	0.252682	1.98842	0.0467652	0.999326
4546	705.837	0.501884	0.248288	2.02138	0.0432408	0.999326
9399	779.603	-0.501838	0.248028	-2.02331	0.0430412	0.999326
2991	1029.72	-0.501369	0.236317	-2.12159	0.033872	0.999326
2092	866.073	-0.501272	0.248978	-2.01332	0.0440812	0.999326
7130	449.529	0.500537	0.252561	1.98185	0.0474966	0.999326
7389	1037.23	-0.500364	0.241112	-2.07523	0.0379653	0.999326
5796	690.015	0.500347	0.251466	1.98972	0.0466222	0.999326
9885	2609.94	0.500135	0.214946	2.32679	0.0199762	0.999326
9394	1200.57	-0.500057	0.244166	-2.04802	0.0405584	0.999326
7455	412.87	0.498267	0.251693	1.97966	0.0477418	0.999326
5881	1486.1	-0.497742	0.22789	-2.18414	0.0289523	0.999326
10922	557.436	0.497461	0.251968	1.9743	0.0483477	0.999326
2141	632.982	-0.497137	0.250356	-1.98572	0.0470647	0.999326
10636	2137	-0.496578	0.208761	-2.37869	0.0173743	0.999326
9486	1195.4	-0.496499	0.251593	-1.97342	0.0484476	0.999326
471	1731.65	0.495739	0.217096	2.28351	0.0224006	0.999326
7587	1381.19	0.494974	0.227791	2.17293	0.0297856	0.999326
7654	647.925	0.494625	0.249615	1.98156	0.047529	0.999326
6956	976.145	-0.493741	0.241754	-2.04233	0.041119	0.999326
10455	192.037	0.493696	0.228739	2.15834	0.0309018	0.999326
7973	1516.32	-0.493691	0.216913	-2.27599	0.0228467	0.999326
6974	727.983	-0.493491	0.252719	-1.95272	0.0508524	0.999326
2306	632.963	-0.493461	0.252058	-1.95773	0.050262	0.999326
11467	588.407	-0.492888	0.252566	-1.95152	0.0509951	0.999326
4863	365.271	0.492739	0.237022	2.07887	0.037629	0.999326
10611	1355.98	-0.492374	0.227867	-2.1608	0.0307111	0.999326
8141	473.967	-0.491718	0.252354	-1.94853	0.0513521	0.999326
10760	1105.6	0.491694	0.247287	1.98836	0.0467723	0.999326
9685	873.845	0.491626	0.24786	1.98348	0.0473138	0.999326
1478	896.45	-0.491214	0.244345	-2.01033	0.0443963	0.999326
11868	3104.55	0.491147	0.175814	2.79356	0.00521308	0.904935
11134	742.981	0.490866	0.247551	1.98289	0.04738	0.999326
3428	1489.42	-0.490577	0.220833	-2.22149	0.0263181	0.999326
3339	318.125	-0.490402	0.240377	-2.04013	0.0413369	0.999326
4133	722.505	-0.488205	0.251437	-1.94165	0.052179	0.999326
6295	1251.72	0.488176	0.243147	2.00774	0.0446706	0.999326
10513	262.904	0.488136	0.242384	2.01389	0.044021	0.999326
10894	273.86	-0.48804	0.230573	-2.11664	0.0342904	0.999326
2720	813.697	-0.48791	0.244857	-1.99263	0.0463018	0.999326
242	1437.6	-0.48769	0.224583	-2.17153	0.0298911	0.999326
11822	1410.11	0.487372	0.219523	2.22014	0.0264093	0.999326
6500	751.187	-0.487075	0.249106	-1.9553	0.0505479	0.999326
11922	1471.79	-0.486681	0.217405	-2.23859	0.0251825	0.999326
6531	581.239	-0.485797	0.252276	-1.92566	0.0541471	0.999326
6630	1251.49	0.48465	0.251157	1.92967	0.0536474	0.999326
10431	1029.86	-0.484591	0.241761	-2.00442	0.045025	0.999326
690	637.467	0.484575	0.251309	1.92821	0.0538296	0.999326
4465	1013.31	0.484552	0.247615	1.95688	0.0503621	0.999326
5583	717.31	-0.48322	0.248665	-1.94326	0.0519848	0.999326
8550	1347.33	-0.48297	0.238059	-2.02879	0.0424801	0.999326
10336	1174.33	0.482496	0.229713	2.10043	0.0356913	0.999326
10949	950.72	0.482021	0.238195	2.02364	0.0430073	0.999326
9093	881.697	-0.481637	0.24613	-1.95684	0.0503659	0.999326
6260	1706.01	-0.481441	0.21041	-2.28811	0.0221309	0.999326
6835	429.613	0.481116	0.251477	1.91316	0.0557275	0.999326
6418	2245.92	-0.481083	0.202732	-2.37299	0.0176446	0.999326
6055	923.857	0.481082	0.245222	1.96182	0.0497835	0.999326
5255	894.367	-0.480959	0.249347	-1.92888	0.0537464	0.999326
1813	3449.36	-0.480598	0.205966	-2.33339	0.0196278	0.999326
1841	1552.85	0.480586	0.22354	2.14989	0.0315639	0.999326
4128	2281.7	-0.480445	0.208586	-2.30334	0.0212599	0.999326
11678	178.024	-0.479261	0.226201	-2.11874	0.0341128	0.999326
11439	1235.21	-0.478969	0.240933	-1.98797	0.0468147	0.999326
7840	519.145	-0.478712	0.25241	-1.89657	0.0578853	0.999326
8530	1059.58	-0.478614	0.235361	-2.03353	0.0419992	0.999326
11132	460.066	0.478417	0.250609	1.90902	0.05626	0.999326
4907	1583.38	-0.478361	0.222441	-2.15051	0.031515	0.999326
10392	1644.61	0.47818	0.212947	2.24554	0.0247334	0.999326
8898	1269.45	0.478076	0.227275	2.10351	0.0354213	0.999326
10212	442.998	0.476908	0.25243	1.88927	0.0588556	0.999326
11875	917.161	-0.4767	0.251211	-1.89761	0.0577477	0.999326
778	1080.33	-0.476421	0.236206	-2.01697	0.0436988	0.999326
1495	617.607	-0.476099	0.252648	-1.88443	0.0595063	0.999326
2595	963.371	-0.475959	0.241324	-1.97228	0.0485777	0.999326
2257	166.631	-0.475813	0.207609	-2.29187	0.0219129	0.999326
9468	470.575	0.475741	0.251682	1.89024	0.0587252	0.999326
4838	302.952	-0.475463	0.241343	-1.97007	0.0488302	0.999326
133	420.155	-0.475231	0.248	-1.91625	0.0553333	0.999326
2262	1008.72	-0.475025	0.243333	-1.95216	0.0509195	0.999326
8331	1446.24	0.474229	0.218413	2.17125	0.0299125	0.999326
4786	1058.07	-0.473433	0.250424	-1.89052	0.0586883	0.999326
7760	880.955	-0.472805	0.248997	-1.89884	0.0575851	0.999326
11833	667.144	-0.472563	0.252409	-1.87221	0.0611773	0.999326
9875	1273.06	-0.472528	0.238376	-1.98228	0.0474477	0.999326
6871	1803.51	-0.47239	0.209982	-2.24967	0.0244701	0.999326
9062	625.016	0.471681	0.252569	1.86753	0.0618278	0.999326
9722	525.826	0.471522	0.235588	2.00147	0.0453419	0.999326
957	792.897	-0.470736	0.249242	-1.88867	0.0589358	0.999326
2894	1829.75	0.470601	0.212406	2.21558	0.0267205	0.999326
8721	774.912	-0.470202	0.252175	-1.86459	0.0622392	0.999326
4000	1700.89	-0.470133	0.211676	-2.221	0.0263511	0.999326
4291	511.782	0.469671	0.249345	1.88362	0.0596164	0.999326
9654	2977.11	-0.469557	0.187169	-2.50873	0.0121167	0.999326
11211	604.485	-0.469443	0.251674	-1.86528	0.062142	0.999326
11492	3301.22	0.469323	0.182069	2.57771	0.00994564	0.999326
5886	1647.03	0.468983	0.247855	1.89216	0.058469	0.999326
4913	486.141	-0.468573	0.252386	-1.85658	0.0633716	0.999326
6134	592.754	-0.467435	0.252686	-1.84986	0.0643333	0.999326
9919	713.826	0.467376	0.251266	1.86008	0.0628739	0.999326
10846	416.9	0.467196	0.252241	1.85218	0.0639995	0.999326
972	614.756	-0.467096	0.250701	-1.86316	0.0624398	0.999326
3198	1390.86	0.466922	0.235008	1.98683	0.046941	0.999326
10004	597.052	0.46657	0.252762	1.84588	0.0649091	0.999326
11428	1375.09	-0.466434	0.244846	-1.90501	0.0567785	0.999326
1668	1305.49	0.46627	0.252338	1.8478	0.0646315	0.999326
9355	920.455	0.466247	0.243489	1.91486	0.0555105	0.999326
5877	2100.35	-0.466106	0.213411	-2.18408	0.0289562	0.999326
9472	802.674	0.466083	0.252732	1.84418	0.0651565	0.999326
10749	680.018	0.465388	0.250805	1.85558	0.0635135	0.999326
6190	1020.74	0.465056	0.236462	1.96673	0.0492143	0.999326
3324	220.02	-0.464271	0.227267	-2.04284	0.0410681	0.999326
4289	1114.91	-0.464188	0.238974	-1.94242	0.052086	0.999326
3492	519.52	-0.464121	0.251079	-1.8485	0.0645296	0.999326
5047	756.037	-0.463601	0.251591	-1.84268	0.0653761	0.999326
3159	1236.43	0.463557	0.22793	2.03377	0.0419746	0.999326
6529	393.512	0.463278	0.251457	1.84237	0.0654205	0.999326
11928	1625.94	0.462823	0.225707	2.05054	0.0403115	0.999326
4867	381.352	0.462584	0.24999	1.85041	0.0642542	0.999326
6799	906.336	0.462501	0.250888	1.84346	0.065262	0.999326
5470	941.332	-0.46236	0.250102	-1.84869	0.0645026	0.999326
9089	349.886	-0.462166	0.248106	-1.86277	0.0624945	0.999326
6478	1248.61	0.461999	0.246794	1.872	0.0612067	0.999326
9007	517.717	0.461925	0.251998	1.83305	0.0667951	0.999326
3214	736.515	-0.461895	0.250385	-1.84474	0.065076	0.999326
1535	1419.83	-0.461801	0.228762	-2.0187	0.0435186	0.999326
9129	229.348	-0.461661	0.235541	-1.96001	0.0499951	0.999326
10056	650.979	-0.461564	0.249733	-1.84823	0.0645693	0.999326
4857	930.033	-0.461491	0.244364	-1.88854	0.0589533	0.999326
11191	2053.2	-0.461326	0.218329	-2.11299	0.0346018	0.999326
2435	1885.94	-0.460684	0.20677	-2.22801	0.02588	0.999326
11908	917.524	-0.460592	0.239719	-1.92138	0.0546836	0.999326
9976	694.768	0.460426	0.249334	1.84662	0.0648017	0.999326
11210	1009.9	-0.460114	0.241705	-1.90362	0.0569595	0.999326
11022	473.146	-0.459777	0.252722	-1.8193	0.0688659	0.999326
4763	833.903	0.459657	0.252657	1.81929	0.0688672	0.999326
4689	205.257	0.459455	0.226395	2.02944	0.042414	0.999326
7201	2470.07	0.458645	0.188962	2.42718	0.0152167	0.999326
8308	485.227	0.458573	0.249227	1.83998	0.0657715	0.999326
9652	2768.73	-0.458461	0.208474	-2.19912	0.0278692	0.999326
5468	1113.1	-0.45837	0.23236	-1.97267	0.0485328	0.999326
7718	1325.81	-0.458302	0.238402	-1.9224	0.054556	0.999326
7371	1221.67	-0.4581	0.237033	-1.93264	0.0532807	0.999326
9603	386.395	-0.45747	0.251316	-1.8203	0.0687133	0.999326
4669	4854.36	0.457286	0.149638	3.05596	0.00224344	0.757465
11094	229.27	0.456681	0.237359	1.92401	0.0543533	0.999326
11711	1390.27	-0.456561	0.241325	-1.89189	0.0585058	0.999326
5617	645.677	-0.45655	0.250501	-1.82255	0.0683719	0.999326
383	749.85	-0.456261	0.250568	-1.8209	0.0686215	0.999326
1987	870.28	0.455865	0.244576	1.8639	0.0623364	0.999326
2883	1351.3	0.45538	0.226263	2.01262	0.0441549	0.999326
10728	441.645	-0.455354	0.246998	-1.84355	0.0652487	0.999326
8694	434.735	0.455208	0.248595	1.83112	0.0670826	0.999326
5493	2408.48	-0.455179	0.190656	-2.38743	0.0169667	0.999326
11553	1666.82	0.455026	0.215964	2.10695	0.035122	0.999326
7209	971.446	-0.455014	0.240801	-1.88958	0.0588139	0.999326
10498	1423.27	-0.454789	0.224927	-2.02194	0.0431827	0.999326
11681	1822.44	0.454763	0.20646	2.20267	0.0276178	0.999326
8255	735.637	0.454716	0.250818	1.81293	0.0698426	0.999326
10635	1126.85	0.454655	0.234192	1.94138	0.0522126	0.999326
6011	835.205	-0.454572	0.247668	-1.83541	0.0664448	0.999326
10104	1045.68	-0.454027	0.245432	-1.84991	0.0643261	0.999326
2921	1282.45	0.45359	0.232164	1.95375	0.0507313	0.999326
6850	487.33	0.453523	0.252592	1.79548	0.0725776	0.999326
5313	472.707	-0.453425	0.252762	-1.79388	0.0728328	0.999326
7904	1104.09	-0.453333	0.246762	-1.83712	0.0661917	0.999326
9596	718.855	0.453258	0.248962	1.82059	0.068669	0.999326
679	1305.75	0.453211	0.240361	1.88554	0.0593567	0.999326
7169	720.109	-0.452908	0.250527	-1.80783	0.0706337	0.999326
9082	632.27	-0.452466	0.250859	-1.80367	0.0712835	0.999326
10890	2110.77	-0.452447	0.220935	-2.04787	0.0405724	0.999326
4225	1210.73	-0.452191	0.228045	-1.9829	0.0473782	0.999326
7521	1920.2	-0.451971	0.20469	-2.20807	0.0272391	0.999326
3522	760.586	0.45195	0.24599	1.83727	0.0661698	0.999326
191	1239.61	-0.451803	0.238692	-1.89282	0.0583812	0.999326
5117	633.502	-0.451727	0.252507	-1.78897	0.0736198	0.999326
1577	2041.35	-0.451654	0.205649	-2.19624	0.0280748	0.999326
2514	349.947	-0.451609	0.242992	-1.85854	0.063093	0.999326
4629	1527.69	-0.451301	0.218121	-2.06903	0.0385429	0.999326
541	1997.29	-0.45109	0.208752	-2.16089	0.030704	0.999326
10910	1076.64	-0.451031	0.241925	-1.86434	0.0622737	0.999326
7739	1919.2	0.450643	0.209037	2.15581	0.0310988	0.999326
805	1161.87	-0.450547	0.24804	-1.81643	0.0693051	0.999326
10378	1784.39	-0.450099	0.209808	-2.14529	0.0319296	0.999326
183	1164.13	-0.449955	0.236714	-1.90084	0.0573233	0.999326
7816	1365.51	-0.449848	0.231016	-1.94726	0.0515041	0.999326
2251	1180.34	-0.449841	0.240726	-1.86869	0.0616665	0.999326
11496	632.131	-0.449818	0.252616	-1.78064	0.0749714	0.999326
11387	1130.13	0.449798	0.236663	1.90059	0.057356	0.999326
9035	2063.43	-0.449792	0.206626	-2.17684	0.0294924	0.999326
2194	729.137	-0.449734	0.24916	-1.805	0.0710745	0.999326
1570	734.339	-0.449508	0.252736	-1.77857	0.07531	0.999326
2731	1200.22	0.44837	0.234821	1.90941	0.0562086	0.999326
6294	1197.11	0.448346	0.241913	1.85334	0.063834	0.999326
7336	76.3525	-0.447855	0.173963	-2.57442	0.0100408	0.999326
9684	1687.34	0.447503	0.213457	2.09646	0.0360417	0.999326
5902	1327.93	-0.447299	0.236476	-1.89152	0.0585548	0.999326
6575	244.835	-0.447177	0.233412	-1.91583	0.055387	0.999326
2570	696.84	-0.447107	0.252538	-1.77045	0.0766519	0.999326
4136	1256.91	-0.44674	0.23929	-1.86694	0.0619103	0.999326
10060	2929.04	0.446685	0.187514	2.38214	0.0172124	0.999326
7406	1656.14	-0.446309	0.216332	-2.06307	0.039106	0.999326
8067	766.47	-0.446125	0.245972	-1.81372	0.0697204	0.999326
10550	1188.09	0.446044	0.231262	1.92874	0.0537633	0.999326
1036	1000.18	0.445947	0.252646	1.76511	0.0775461	0.999326
11462	641.402	0.445566	0.252726	1.76304	0.0778939	0.999326
4050	2282.39	-0.445438	0.203237	-2.19172	0.0284	0.999326
3306	1148.49	0.445085	0.248534	1.79084	0.0733186	0.999326
7281	2460.48	-0.444697	0.21818	-2.03821	0.0415287	0.999326
7852	1120.58	0.444419	0.252381	1.76091	0.0782537	0.999326
433	1352.48	-0.444344	0.239952	-1.8518	0.0640542	0.999326
1981	1551.87	-0.443839	0.216301	-2.05195	0.0401743	0.999326
11755	3208.81	-0.443803	0.196492	-2.25863	0.0239064	0.999326
7714	262.001	0.443797	0.234754	1.89048	0.0586939	0.999326
4860	1363.38	-0.443712	0.239288	-1.8543	0.0636961	0.999326
331	749.788	0.443284	0.251561	1.76213	0.0780466	0.999326
3101	1829.57	-0.44323	0.204929	-2.16284	0.0305531	0.999326
376	248.936	0.443112	0.220814	2.00672	0.0447792	0.999326
9501	1160.37	0.443076	0.230471	1.92247	0.0545461	0.999326
4685	3192.82	-0.44276	0.175367	-2.52476	0.0115778	0.999326
6935	831.613	0.442699	0.249258	1.77607	0.0757215	0.999326
800	1909.56	-0.442532	0.231273	-1.91346	0.0556894	0.999326
5151	313.058	0.442367	0.245809	1.79964	0.0719177	0.999326
11227	864.369	0.441394	0.252106	1.75083	0.0799758	0.999326
8683	996.286	-0.441265	0.238428	-1.85073	0.0642088	0.999326
8425	610.129	-0.441166	0.252665	-1.74605	0.0808018	0.999326
9289	2029.45	-0.440949	0.213032	-2.06987	0.0384649	0.999326
6016	631.352	-0.440614	0.252565	-1.74456	0.0810623	0.999326
6435	1048.26	0.440555	0.233958	1.88305	0.0596932	0.999326
3909	1786.25	-0.44046	0.230384	-1.91185	0.0558956	0.999326
8654	751.2	-0.440451	0.250331	-1.75948	0.0784964	0.999326
512	830.019	0.440421	0.243405	1.80941	0.0703871	0.999326
9293	1632.32	0.4401	0.243394	1.80818	0.0705784	0.999326
479	1090.26	0.440098	0.240818	1.82751	0.0676226	0.999326
7426	1004.53	-0.439991	0.239492	-1.83718	0.0661828	0.999326
11521	430.859	-0.439975	0.251563	-1.74897	0.0802966	0.999326
10841	974.018	-0.439887	0.244771	-1.79714	0.0723139	0.999326
10871	262.594	0.439791	0.235832	1.86485	0.0622026	0.999326
10201	2502.81	-0.439679	0.201566	-2.18131	0.0291601	0.999326
663	2324.8	-0.439617	0.219828	-1.99982	0.0455192	0.999326
2077	822.273	0.43956	0.248188	1.77108	0.0765479	0.999326
11620	1092.13	0.439403	0.238678	1.84099	0.065623	0.999326
6888	2730.52	-0.439311	0.181258	-2.42368	0.015364	0.999326
11827	691.265	-0.439119	0.252761	-1.73729	0.0823366	0.999326
6145	644.221	-0.43896	0.252341	-1.73955	0.081938	0.999326
6746	1268.5	-0.438869	0.225193	-1.94886	0.0513126	0.999326
3810	601.802	-0.438108	0.252764	-1.73327	0.0830474	0.999326
4043	699.71	-0.438107	0.251723	-1.74043	0.0817827	0.999326
10262	1667.06	-0.438036	0.215004	-2.03733	0.0416167	0.999326
4654	1213.11	-0.437818	0.24553	-1.78315	0.0745611	0.999326
9118	167.44	0.437401	0.218944	1.99778	0.0457408	0.999326
3850	2733.59	-0.437153	0.208701	-2.09464	0.0362032	0.999326
1202	546.099	-0.437128	0.250276	-1.74658	0.0807094	0.999326
9706	922.259	-0.436847	0.240848	-1.81379	0.0697099	0.999326
11322	438.048	0.436499	0.250867	1.73996	0.0818663	0.999326
24	637.694	-0.436043	0.252702	-1.72553	0.0844327	0.999326
6633	4094.14	0.435925	0.163329	2.669	0.00760781	0.984957
10795	201.897	-0.435856	0.226247	-1.92646	0.054047	0.999326
7573	2706.2	-0.435705	0.181677	-2.39824	0.0164743	0.999326
9098	229.389	-0.435627	0.235448	-1.8502	0.0642841	0.999326
11882	265.287	0.435603	0.231831	1.87897	0.0602489	0.999326
10186	1074.37	0.435353	0.239813	1.81539	0.0694644	0.999326
11849	775.44	0.435248	0.252715	1.72229	0.0850173	0.999326
5134	1045.46	0.434855	0.242869	1.79049	0.0733756	0.999326
10539	1644.99	-0.434849	0.240935	-1.80484	0.0711004	0.999326
2573	1906.43	-0.434727	0.204068	-2.13031	0.0331463	0.999326
11493	731.68	-0.434601	0.252565	-1.72075	0.0852969	0.999326
1	540.26	-0.434563	0.24961	-1.74097	0.0816889	0.999326
1240	826.761	-0.434389	0.247039	-1.75838	0.0786823	0.999326
3380	2193.53	-0.434359	0.231298	-1.87792	0.060392	0.999326
11787	965.033	-0.434014	0.239877	-1.80932	0.0704016	0.999326
4735	245.563	-0.433422	0.230939	-1.87678	0.0605476	0.999326
10343	2350.74	-0.433413	0.210997	-2.05411	0.0399647	0.999326
6334	1115.08	0.433339	0.251106	1.72572	0.0843975	0.999326
279	461.343	-0.433334	0.252511	-1.7161	0.0861432	0.999326
3955	844.69	0.433245	0.251938	1.71965	0.0854957	0.999326
4713	1423.87	0.433155	0.231431	1.87164	0.0612569	0.999326
5049	781.872	-0.432675	0.247355	-1.7492	0.0802557	0.999326
3787	1327.18	-0.432529	0.239163	-1.80851	0.0705268	0.999326
7417	918.766	-0.432179	0.242568	-1.78168	0.0748017	0.999326
7076	608.43	0.431999	0.251486	1.71779	0.0858352	0.999326
5787	876.241	0.43197	0.252025	1.714	0.0865293	0.999326
6952	1582.56	-0.431919	0.233072	-1.85316	0.0638598	0.999326
5929	586.245	-0.431905	0.2527	-1.70916	0.0874214	0.999326
5618	558.164	-0.431695	0.252203	-1.7117	0.0869517	0.999326
7853	313.295	-0.431439	0.247468	-1.74341	0.0812614	0.999326
7944	585.028	0.431346	0.252717	1.70683	0.0878533	0.999326
120	461.484	-0.431191	0.251131	-1.717	0.0859796	0.999326
2475	586.679	-0.431096	0.252677	-1.70611	0.0879868	0.999326
9511	756.93	0.430723	0.249537	1.72609	0.0843316	0.999326
3318	503.617	0.430668	0.252759	1.70387	0.0884063	0.999326
3651	980.004	-0.430587	0.244881	-1.75835	0.0786883	0.999326
8448	738.785	-0.430424	0.247687	-1.73777	0.0822507	0.999326
5775	157.492	0.430045	0.220322	1.95189	0.050951	0.999326
6394	73.4032	0.429917	0.170926	2.51523	0.0118956	0.999326
5671	1267.06	-0.429818	0.228221	-1.88334	0.0596547	0.999326
10884	758.926	-0.429505	0.245844	-1.74706	0.0806263	0.999326
11419	758.59	-0.42943	0.249772	-1.71929	0.0855623	0.999326
4651	641.175	-0.429354	0.251691	-1.70588	0.0880311	0.999326
40	1633.69	-0.429281	0.232912	-1.84311	0.0653135	0.999326
10557	1483.19	0.429265	0.224052	1.91592	0.0553752	0.999326
2525	1808.08	-0.429238	0.209846	-2.04549	0.0408064	0.999326
3348	1552.65	-0.429157	0.218701	-1.9623	0.0497278	0.999326
1430	2127.57	0.428894	0.196729	2.18013	0.0292482	0.999326
4086	978.524	-0.428875	0.250897	-1.70936	0.0873839	0.999326
6436	835.863	0.428848	0.252765	1.69663	0.0897668	0.999326
8697	1793.78	-0.428347	0.206624	-2.07308	0.0381652	0.999326
1718	2534.07	-0.428321	0.189637	-2.25863	0.0239061	0.999326
10898	703.43	-0.428222	0.250253	-1.71116	0.0870521	0.999326
2320	926.034	0.428004	0.249521	1.7153	0.08629	0.999326
7893	498.576	-0.427255	0.25018	-1.70779	0.0876757	0.999326
4387	436.994	0.426915	0.246262	1.73358	0.0829921	0.999326
201	1542.58	-0.426823	0.224207	-1.9037	0.0569493	0.999326
1767	1310.29	-0.426516	0.241713	-1.76456	0.0776385	0.999326
3717	233.106	0.426356	0.238369	1.78864	0.0736734	0.999326
5592	331.112	-0.426123	0.242738	-1.75548	0.0791766	0.999326
4293	5072.94	-0.426015	0.152628	-2.7912	0.00525124	0.904935
9778	238.258	-0.425965	0.237103	-1.79654	0.072409	0.999326
2550	739.789	0.42595	0.250574	1.6999	0.0891505	0.999326
1324	1248.26	-0.425816	0.235005	-1.81195	0.0699943	0.999326
6326	1364.08	-0.42569	0.22137	-1.92298	0.054483	0.999326
5890	1849.25	0.425492	0.209771	2.02836	0.0425233	0.999326
11894	1626.76	0.425338	0.212778	1.99897	0.0456113	0.999326
10398	2330.78	0.425124	0.20618	2.06191	0.0392161	0.999326
5777	1693.76	-0.425022	0.213894	-1.98707	0.0469145	0.999326
3010	460.68	0.424615	0.252756	1.67994	0.0929693	0.999326
3498	473.675	0.424418	0.252662	1.67979	0.0929987	0.999326
409	605.171	-0.424252	0.25183	-1.68467	0.0920516	0.999326
1334	2194.1	-0.424109	0.237501	-1.78572	0.0741453	0.999326
4104	737.503	-0.423373	0.252732	-1.67519	0.0938972	0.999326
11723	2227.68	-0.423221	0.197578	-2.14204	0.03219	0.999326
4004	1345.35	-0.422792	0.23043	-1.8348	0.066536	0.999326
9027	290.985	0.422387	0.244399	1.72826	0.0839408	0.999326
6934	3565.71	-0.422379	0.177597	-2.3783	0.0173927	0.999326
10173	1023	0.422127	0.238563	1.76946	0.0768174	0.999326
3665	647.374	-0.421654	0.251919	-1.67377	0.0941764	0.999326
5588	223.844	0.421545	0.234269	1.79941	0.0719545	0.999326
10704	665.845	-0.42144	0.250937	-1.67946	0.0930616	0.999326
11130	1108.31	-0.421369	0.235841	-1.78666	0.0739917	0.999326
9177	2633.51	-0.421228	0.202758	-2.07749	0.0377563	0.999326
6419	1556.42	0.421124	0.230078	1.83035	0.0671977	0.999326
3526	1680.71	0.421121	0.232169	1.81385	0.0697004	0.999326
2490	1046.32	-0.420994	0.248653	-1.6931	0.0904368	0.999326
221	641.346	0.420977	0.251204	1.67584	0.0937703	0.999326
7444	737.818	0.420823	0.247001	1.70373	0.0884313	0.999326
8390	1031.74	-0.420815	0.24148	-1.74265	0.081394	0.999326
7545	653.369	0.420336	0.252663	1.66363	0.0961872	0.999326
5710	1037.49	0.420241	0.239491	1.75472	0.0793064	0.999326
7294	301.346	0.420125	0.246445	1.70474	0.0882431	0.999326
9382	1933.32	-0.420082	0.224187	-1.8738	0.0609582	0.999326
8188	909.044	-0.419872	0.245173	-1.71255	0.0867953	0.999326
3856	695.289	0.419622	0.252053	1.66482	0.0959494	0.999326
8475	1422.27	-0.419565	0.238513	-1.75909	0.0785627	0.999326
5428	352.126	0.419449	0.24742	1.69529	0.0900205	0.999326
3976	688.074	-0.419304	0.250026	-1.67704	0.0935337	0.999326
1105	4193.22	-0.419052	0.160241	-2.61513	0.00891927	0.999326
3229	659.329	-0.418526	0.250478	-1.67091	0.0947395	0.999326
2834	549.124	0.418328	0.252197	1.65873	0.0971701	0.999326
2265	916.642	-0.418101	0.250433	-1.66951	0.0950156	0.999326
6398	927.177	-0.417924	0.244253	-1.71103	0.0870751	0.999326
1035	860.206	0.417876	0.244985	1.70572	0.0880596	0.999326
3835	593.422	0.417853	0.252747	1.65325	0.0982806	0.999326
808	507.984	0.417292	0.252492	1.6527	0.0983929	0.999326
9811	776.802	-0.417192	0.25273	-1.65075	0.0987906	0.999326
780	1918.01	0.416723	0.205761	2.02528	0.042839	0.999326
1571	573.153	0.416693	0.244465	1.70451	0.0882855	0.999326
3047	1365.68	0.416198	0.250001	1.66478	0.0959558	0.999326
10307	1651.79	0.41606	0.222002	1.87412	0.0609135	0.999326
9515	1336.31	0.416008	0.223939	1.85768	0.0632143	0.999326
4453	1774.31	0.415838	0.211802	1.96333	0.0496073	0.999326
5402	649.274	0.415548	0.252643	1.64481	0.10001	0.999326
11907	486.467	-0.41544	0.252448	-1.64565	0.0998364	0.999326
6420	1426.87	-0.415361	0.241034	-1.72325	0.0848442	0.999326
9796	1476.68	-0.415273	0.22166	-1.87347	0.0610032	0.999326
8595	282.744	0.41499	0.24343	1.70477	0.0882381	0.999326
3546	4794.43	-0.414934	0.151482	-2.73916	0.00615968	0.909502
3365	922.827	-0.41488	0.246128	-1.68563	0.0918673	0.999326
634	1017.39	0.414675	0.237775	1.74399	0.0811617	0.999326
10232	1932.04	-0.414496	0.204521	-2.02667	0.0426958	0.999326
276	2043.45	-0.414469	0.230135	-1.80098	0.0717063	0.999326
6320	168.937	0.41415	0.22142	1.87043	0.0614244	0.999326
9354	1069.85	-0.41406	0.238556	-1.73569	0.0826186	0.999326
7285	1372.33	-0.413848	0.223852	-1.84876	0.0644929	0.999326
7678	1290.97	-0.413746	0.228498	-1.81072	0.0701848	0.999326
11241	509.896	-0.413313	0.248438	-1.66365	0.096183	0.999326
3133	549.462	0.41316	0.252732	1.63478	0.102096	0.999326
8367	685.92	-0.413157	0.251077	-1.64554	0.0998589	0.999326
844	1703.32	-0.413001	0.217995	-1.89454	0.058153	0.999326
8868	1665.56	0.412778	0.219629	1.87944	0.0601849	0.999326
8395	638.156	-0.412587	0.252651	-1.63303	0.102462	0.999326
11263	535.201	0.412556	0.252543	1.63361	0.102342	0.999326
6446	1730.26	0.412291	0.220526	1.86958	0.0615422	0.999326
8520	2580.3	-0.411595	0.210204	-1.95808	0.0502211	0.999326
10231	7302.03	-0.411569	0.143012	-2.87786	0.00400386	0.863943
8690	399.35	0.411498	0.25095	1.63976	0.101056	0.999326
11679	2610.94	0.411457	0.237252	1.73426	0.0828714	0.999326
11918	2624.31	0.411092	0.186539	2.20379	0.0275394	0.999326
621	2775.17	-0.410668	0.205248	-2.00084	0.0454099	0.999326
4841	552.478	0.410157	0.251467	1.63106	0.102877	0.999326
6589	1590.11	0.409811	0.243872	1.68044	0.0928725	0.999326
10165	2018.03	-0.409792	0.212625	-1.9273	0.0539423	0.999326
3142	541.194	-0.409647	0.252557	-1.622	0.104803	0.999326
5424	1148.48	-0.409308	0.251364	-1.62835	0.103451	0.999326
9617	2168.27	0.409223	0.211964	1.93062	0.0535294	0.999326
101	336.814	-0.409146	0.246682	-1.6586	0.0971971	0.999326
4535	1242.49	0.409111	0.232659	1.75841	0.0786774	0.999326
2852	437.131	0.408904	0.252604	1.61875	0.105501	0.999326
7249	1796.1	-0.408685	0.20581	-1.98574	0.0470624	0.999326
839	1537.01	0.408453	0.242467	1.68457	0.0920707	0.999326
7166	630.082	0.408418	0.252296	1.61881	0.105489	0.999326
3567	998.638	0.408316	0.238991	1.7085	0.0875432	0.999326
3441	373.791	0.408091	0.251174	1.62473	0.104219	0.999326
411	670.643	0.407899	0.251203	1.62378	0.104422	0.999326
2529	1345.73	0.407291	0.230365	1.76802	0.0770567	0.999326
4585	326.847	-0.407287	0.242143	-1.68201	0.0925672	0.999326
6996	827.606	-0.407189	0.250324	-1.62664	0.103813	0.999326
269	1987.49	0.407144	0.202637	2.00922	0.0445133	0.999326
11642	888.537	0.40674	0.251256	1.61883	0.105484	0.999326
7558	995.165	0.406443	0.239816	1.69482	0.0901103	0.999326
10379	1214.41	-0.405915	0.233317	-1.73976	0.0819019	0.999326
11415	842.81	-0.40586	0.25275	-1.60578	0.108323	0.999326
8045	386.489	-0.405854	0.24926	-1.62824	0.103475	0.999326
7918	612.253	0.405604	0.251657	1.61174	0.107019	0.999326
8177	1253.23	-0.405184	0.245931	-1.64755	0.0994455	0.999326
11530	319.352	0.405159	0.247947	1.63406	0.102247	0.999326
4926	1043.66	0.405142	0.239069	1.69466	0.0901391	0.999326
11717	1471.28	-0.405094	0.22268	-1.81917	0.0688855	0.999326
6065	273.139	-0.405078	0.241071	-1.68033	0.0928937	0.999326
1816	1359.4	-0.405069	0.231646	-1.74865	0.0803507	0.999326
1222	506.853	-0.405056	0.252318	-1.60534	0.108419	0.999326
278	1292.73	-0.404912	0.246536	-1.6424	0.100506	0.999326
7609	2348.97	-0.404838	0.205817	-1.96698	0.0491852	0.999326
5730	993.029	0.404733	0.239245	1.69171	0.0907009	0.999326
5976	2072.18	0.404608	0.204589	1.97766	0.0479666	0.999326
11637	1508.22	0.40426	0.248901	1.62418	0.104337	0.999326
863	1419.55	-0.40425	0.223332	-1.81009	0.0702824	0.999326
423	793.662	0.403929	0.251531	1.60588	0.108301	0.999326
9636	746.93	0.403911	0.247705	1.63061	0.102972	0.999326
9309	934.066	-0.403888	0.239669	-1.68519	0.0919521	0.999326
1224	780.797	0.403884	0.248099	1.62791	0.103543	0.999326
6711	280.834	0.403583	0.242509	1.6642	0.0960729	0.999326
5772	1080.53	0.403453	0.241097	1.67341	0.0942474	0.999326
10943	1288.87	-0.403173	0.235531	-1.71176	0.0869406	0.999326
2639	1346.37	0.402843	0.230774	1.74562	0.080877	0.999326
1664	808.579	0.402841	0.251948	1.5989	0.109842	0.999326
7349	3307.2	-0.402827	0.174419	-2.30954	0.0209138	0.999326
9051	595.571	0.402795	0.252075	1.59792	0.110061	0.999326
2591	255.956	0.402787	0.240047	1.67795	0.0933561	0.999326
3153	1436	0.402691	0.220214	1.82863	0.0674548	0.999326
11946	796.177	-0.402576	0.248443	-1.6204	0.105147	0.999326
5248	205.266	-0.402388	0.228043	-1.76453	0.0776436	0.999326
5748	1591.15	-0.401837	0.228074	-1.76187	0.0780908	0.999326
835	1724.76	-0.401801	0.224625	-1.78876	0.0736533	0.999326
1853	2314.77	-0.401718	0.217903	-1.84356	0.065247	0.999326
10142	1926.12	-0.40157	0.20388	-1.96965	0.048879	0.999326
9725	2684.82	0.401366	0.181714	2.20878	0.0271896	0.999326
510	925.912	-0.400779	0.252402	-1.58786	0.112318	0.999326
7665	684.649	0.40073	0.248798	1.61067	0.107253	0.999326
7083	360.936	0.400605	0.24948	1.60576	0.108326	0.999326
8614	1060.21	-0.400573	0.24937	-1.60634	0.108199	0.999326
3148	1830.95	0.400558	0.218815	1.83058	0.0671636	0.999326
10788	1398.29	-0.400372	0.231959	-1.72604	0.0843395	0.999326
10876	525.834	-0.400311	0.251715	-1.59033	0.11176	0.999326
6378	1241.34	-0.400103	0.230175	-1.73826	0.0821655	0.999326
8650	1274.29	0.399854	0.251234	1.59156	0.111483	0.999326
6192	3679.15	-0.399645	0.198424	-2.0141	0.0439991	0.999326
898	1154.91	-0.399618	0.252489	-1.58271	0.113487	0.999326
11929	1898	-0.399587	0.223568	-1.78732	0.073886	0.999326
730	915.915	0.399038	0.241543	1.65204	0.0985268	0.999326
7571	1422.5	0.399007	0.22582	1.76693	0.0772404	0.999326
3333	606.776	-0.398938	0.250917	-1.58992	0.111852	0.999326
7257	336.112	-0.398884	0.248028	-1.60822	0.107786	0.999326
6027	802.703	-0.398582	0.251068	-1.58754	0.112389	0.999326
6116	1069.98	-0.398581	0.241573	-1.64994	0.0989551	0.999326
2715	1954.13	-0.398414	0.22437	-1.7757	0.0757819	0.999326
5153	332.762	0.398163	0.247134	1.61112	0.107154	0.999326
2853	453.437	-0.398143	0.250167	-1.59151	0.111495	0.999326
2511	492.594	0.398106	0.252748	1.57511	0.115232	0.999326
2984	629.075	-0.398047	0.252167	-1.5785	0.11445	0.999326
4359	986.322	0.397996	0.243031	1.63763	0.101498	0.999326
9605	422.388	-0.397812	0.249648	-1.59349	0.11105	0.999326
9066	630.757	0.397674	0.251561	1.58082	0.113918	0.999326
4456	454.28	-0.397608	0.251398	-1.58159	0.113743	0.999326
7236	762.224	0.397564	0.24987	1.59108	0.111591	0.999326
2116	1058.06	-0.397533	0.238689	-1.66548	0.0958167	0.999326
4749	673.035	0.397414	0.25063	1.58566	0.112816	0.999326
2385	1263.99	-0.3973	0.23069	-1.72223	0.0850283	0.999326
8093	718.249	-0.397276	0.251175	-1.58167	0.113725	0.999326
1307	1752.13	-0.39716	0.211542	-1.87745	0.0604566	0.999326
2880	602.915	-0.39707	0.252762	-1.57092	0.116201	0.999326
3718	337.98	-0.397038	0.239861	-1.65529	0.0978667	0.999326
6791	445.763	-0.396972	0.246633	-1.60957	0.107492	0.999326
7990	988.294	-0.396731	0.247449	-1.60329	0.108872	0.999326
673	644.608	-0.396623	0.250404	-1.58393	0.11321	0.999326
1569	335.56	0.396535	0.236863	1.67411	0.0941082	0.999326
4491	859.032	-0.396493	0.250469	-1.583	0.11342	0.999326
1851	838.156	-0.396298	0.251119	-1.57813	0.114537	0.999326
5639	491.519	-0.39628	0.252737	-1.56795	0.116893	0.999326
9057	2406.16	0.396254	0.204367	1.93893	0.0525095	0.999326
4208	1427.16	-0.396234	0.223138	-1.77574	0.075776	0.999326
1724	1158.38	-0.396211	0.231454	-1.71184	0.0869266	0.999326
2149	1055.07	0.396129	0.252738	1.56735	0.117032	0.999326
99	1659.89	-0.396093	0.243051	-1.62967	0.103171	0.999326
2994	330.628	-0.396027	0.243161	-1.62866	0.103385	0.999326
9402	1688.76	0.395929	0.215452	1.83767	0.0661114	0.999326
7111	600.785	-0.39583	0.251244	-1.57548	0.115145	0.999326
4845	747.698	-0.395756	0.249183	-1.58821	0.112238	0.999326
11810	4490.18	-0.395748	0.199765	-1.98107	0.0475834	0.999326
6007	658.671	0.395733	0.249184	1.58811	0.112261	0.999326
3854	907.237	0.395714	0.250914	1.57709	0.114774	0.999326
1701	525.439	0.395678	0.252485	1.56713	0.117084	0.999326
10226	1733.66	0.395629	0.233361	1.69535	0.0900093	0.999326
2951	1291.65	0.395623	0.225871	1.75154	0.0798524	0.999326
908	433.116	-0.39511	0.247418	-1.59693	0.110281	0.999326
2234	1532.57	0.394902	0.2264	1.74427	0.0811124	0.999326
428	412.302	-0.394554	0.250182	-1.57707	0.11478	0.999326
9871	1793.89	-0.394365	0.210807	-1.87074	0.0613816	0.999326
1073	3811.23	-0.3943	0.163359	-2.4137	0.0157915	0.999326
2407	2552.43	-0.393923	0.20698	-1.90319	0.0570152	0.999326
3879	966.986	0.393824	0.247948	1.58834	0.112211	0.999326
8235	1022.03	-0.393783	0.251641	-1.56486	0.117616	0.999326
2118	1054.57	-0.393728	0.237389	-1.65858	0.0972006	0.999326
11252	425.55	0.3937	0.252055	1.56196	0.118297	0.999326
6299	1020.87	-0.393411	0.245766	-1.60075	0.109431	0.999326
8826	1001.59	-0.39339	0.251275	-1.56557	0.117449	0.999326
4655	533.847	-0.393344	0.252619	-1.55706	0.119455	0.999326
2728	3381.14	-0.393167	0.20205	-1.94589	0.0516675	0.999326
3747	993.862	0.392904	0.245223	1.60223	0.109105	0.999326
6221	1346.97	0.392878	0.22413	1.7529	0.0796192	0.999326
3242	964.372	0.392857	0.252633	1.55505	0.119934	0.999326
8142	2865.97	-0.392782	0.197153	-1.99227	0.0463412	0.999326
3069	433.233	0.392773	0.246	1.59663	0.110347	0.999326
2061	642.274	-0.392343	0.252688	-1.55268	0.1205	0.999326
2374	1357.22	-0.392264	0.241709	-1.62288	0.104616	0.999326
11693	1062.76	-0.392219	0.246579	-1.59064	0.11169	0.999326
5824	884.029	-0.392082	0.243404	-1.61083	0.107218	0.999326
3314	585.42	-0.392008	0.236403	-1.65822	0.0972723	0.999326
5603	962.752	0.391931	0.246216	1.59181	0.111426	0.999326
417	510.213	-0.391906	0.251851	-1.5561	0.119684	0.999326
4526	1904.3	-0.391851	0.216352	-1.81118	0.0701136	0.999326
6047	1964.03	-0.39171	0.220966	-1.77271	0.0762766	0.999326
11066	508.129	0.391531	0.251305	1.55799	0.119235	0.999326
11591	1276.81	-0.391253	0.233771	-1.67365	0.0941986	0.999326
9714	2732.76	-0.391239	0.181811	-2.1519	0.031405	0.999326
762	598.476	0.391215	0.251092	1.55805	0.11922	0.999326
8923	1620.18	-0.390888	0.212061	-1.84328	0.0652886	0.999326
8128	956.707	0.390758	0.246749	1.58363	0.113279	0.999326
9492	1097.79	-0.390502	0.237469	-1.64444	0.100086	0.999326
749	1869.51	-0.390502	0.211598	-1.84549	0.064966	0.999326
9847	1477.62	0.390384	0.22857	1.70794	0.0876477	0.999326
487	454.695	-0.390287	0.252721	-1.54434	0.122506	0.999326
2805	670.514	-0.390138	0.252064	-1.54777	0.121677	0.999326
11097	510.089	-0.390062	0.252711	-1.54351	0.122707	0.999326
1007	1392.15	-0.389927	0.23227	-1.67876	0.0931983	0.999326
2478	762.918	0.389654	0.247846	1.57216	0.115913	0.999326
9236	1187.5	-0.389443	0.234162	-1.66313	0.0962855	0.999326
4697	431.257	0.389308	0.252288	1.54311	0.122804	0.999326
5329	2208.55	-0.388637	0.201787	-1.92598	0.0541074	0.999326
3015	1346.64	0.388351	0.24752	1.56897	0.116655	0.999326
4522	646.598	-0.388324	0.251439	-1.54441	0.122489	0.999326
267	1342.91	-0.388318	0.225332	-1.72331	0.0848317	0.999326
3974	229.641	-0.388237	0.227695	-1.70507	0.0881807	0.999326
507	1122.63	-0.388212	0.231427	-1.67748	0.0934495	0.999326
1108	3935.22	-0.388193	0.163002	-2.38152	0.0172413	0.999326
302	1165.99	-0.388154	0.246817	-1.57264	0.115802	0.999326
3667	1812.56	-0.38797	0.211638	-1.83318	0.0667764	0.999326
6836	887.499	-0.387853	0.244576	-1.58582	0.112781	0.999326
11744	878.482	-0.387732	0.251078	-1.54427	0.122522	0.999326
7911	569.684	-0.387515	0.251629	-1.54003	0.123554	0.999326
11192	691.812	0.387437	0.250973	1.54374	0.122652	0.999326
10874	1287.32	-0.387372	0.230854	-1.678	0.0933477	0.999326
6431	220.026	-0.387206	0.229519	-1.68704	0.0915962	0.999326
7943	1159.48	-0.387126	0.240308	-1.61095	0.10719	0.999326
10802	1296.26	-0.387094	0.232354	-1.66596	0.0957208	0.999326
11900	339.104	0.386967	0.249003	1.55407	0.120169	0.999326
1721	2281.33	-0.386951	0.198247	-1.95186	0.0509545	0.999326
1004	1900.8	-0.386615	0.204591	-1.8897	0.0587986	0.999326
6979	3262.92	-0.38661	0.176682	-2.18817	0.0286572	0.999326
1842	1459.2	-0.386603	0.220955	-1.74969	0.0801716	0.999326
4682	520.714	0.386443	0.248017	1.55813	0.119202	0.999326
565	773.275	-0.386412	0.250614	-1.54186	0.123108	0.999326
5404	466.186	-0.386094	0.252652	-1.52817	0.126471	0.999326
7930	1501.91	0.385716	0.234505	1.64481	0.100008	0.999326
1372	1695.34	0.385484	0.232273	1.65961	0.0969921	0.999326
2327	2188.83	-0.385336	0.207297	-1.85886	0.0630471	0.999326
11045	539.006	0.385222	0.252751	1.52412	0.127479	0.999326
7428	856.96	0.385124	0.243174	1.58374	0.113254	0.999326
10859	930.919	-0.385121	0.251523	-1.53115	0.125731	0.999326
7838	756.463	-0.385082	0.250658	-1.53629	0.124468	0.999326
3626	538.618	0.385064	0.252595	1.52443	0.127401	0.999326
1537	625.591	0.385056	0.25253	1.52479	0.12731	0.999326
11239	1160.94	0.384872	0.231476	1.66268	0.0963757	0.999326
9349	663.828	0.384761	0.252339	1.52478	0.127314	0.999326
11526	697.769	-0.384566	0.252135	-1.52524	0.127199	0.999326
7922	245.381	0.384247	0.231196	1.66199	0.0965141	0.999326
3104	576.585	-0.384177	0.251853	-1.5254	0.127158	0.999326
6167	784.95	-0.384023	0.250734	-1.5316	0.125622	0.999326
8373	1934.18	0.384005	0.212921	1.80351	0.0713089	0.999326
5379	722.6	0.383927	0.250239	1.53425	0.124969	0.999326
756	845.025	-0.38368	0.243906	-1.57307	0.115704	0.999326
10801	1446.82	-0.383662	0.219012	-1.75179	0.0798103	0.999326
9564	1650.25	0.383458	0.214596	1.78688	0.0739566	0.999326
8860	990.23	0.383368	0.246091	1.55783	0.119274	0.999326
11590	1138.56	0.383247	0.250151	1.53206	0.125508	0.999326
6406	278.774	-0.382978	0.242137	-1.58165	0.113728	0.999326
6316	699.562	-0.382938	0.249716	-1.5335	0.125154	0.999326
6834	988.757	-0.382805	0.240452	-1.59203	0.111379	0.999326
11541	1191.72	-0.382758	0.2306	-1.65984	0.0969475	0.999326
3946	186.34	0.382596	0.228417	1.67499	0.093936	0.999326
10227	1918.19	0.382498	0.233883	1.63543	0.10196	0.999326
1623	1021	0.382492	0.243334	1.57188	0.115978	0.999326
11328	1452.98	-0.382284	0.217842	-1.75487	0.0792813	0.999326
9895	1609.1	-0.382144	0.234776	-1.6277	0.103589	0.999326
9047	1110.43	-0.382135	0.235566	-1.6222	0.10476	0.999326
7892	431.671	-0.3818	0.25211	-1.51442	0.129919	0.999326
2069	651.855	-0.381726	0.251246	-1.51933	0.12868	0.999326
6432	1246.54	-0.381386	0.231966	-1.64415	0.100145	0.999326
3446	320.443	0.381059	0.236138	1.61371	0.10659	0.999326
1662	456.734	0.381018	0.252725	1.50764	0.131648	0.999326
3625	2722.14	-0.380814	0.18331	-2.07743	0.0377621	0.999326
5274	933.91	0.380778	0.251821	1.5121	0.130509	0.999326
7184	260.478	0.380591	0.212922	1.78747	0.0738623	0.999326
3993	831.352	-0.380434	0.252165	-1.50867	0.131384	0.999326
2164	1550.07	0.380276	0.215058	1.76825	0.0770198	0.999326
6219	412.029	0.380105	0.244886	1.55217	0.120621	0.999326
2970	1004.29	-0.379753	0.239453	-1.58592	0.112758	0.999326
6968	2559.73	-0.379733	0.211052	-1.79924	0.0719811	0.999326
5516	676.286	0.379577	0.250132	1.51751	0.129138	0.999326
5549	1538.12	-0.379476	0.243777	-1.55665	0.119553	0.999326
11890	694.821	-0.379193	0.252716	-1.50047	0.133493	0.999326
1546	325.692	-0.379183	0.247112	-1.53446	0.124917	0.999326
6367	692.909	-0.379148	0.250685	-1.51245	0.13042	0.999326
9209	639.628	0.378944	0.252177	1.50269	0.132919	0.999326
6717	354.782	0.378832	0.245141	1.54537	0.122258	0.999326
6522	2082.89	0.378681	0.197673	1.9157	0.0554038	0.999326
8602	615.871	-0.377771	0.25111	-1.5044	0.132477	0.999326
8497	805.155	-0.377709	0.25273	-1.49452	0.135041	0.999326
11050	1300.48	-0.377508	0.23828	-1.5843	0.113125	0.999326
10353	465.715	-0.377204	0.252675	-1.49284	0.135478	0.999326
212	635.349	-0.37719	0.252751	-1.49234	0.135611	0.999326
8597	1066.62	0.377163	0.239151	1.57709	0.114774	0.999326
9704	2503.48	0.377102	0.192922	1.95469	0.0506196	0.999326
4183	2248.58	-0.376769	0.202201	-1.86334	0.0624148	0.999326
10063	1854.12	0.376645	0.211649	1.77958	0.0751455	0.999326
3644	300.37	-0.376625	0.246126	-1.53021	0.125965	0.999326
10287	1335.11	0.376562	0.22513	1.67264	0.0943978	0.999326
10155	583.505	0.376529	0.245217	1.5355	0.124662	0.999326
9555	507.642	-0.37651	0.252509	-1.49108	0.135941	0.999326
10706	1157.51	-0.376472	0.250585	-1.50237	0.133001	0.999326
386	1388.56	0.376447	0.221099	1.70262	0.088639	0.999326
5513	319.744	-0.376349	0.245765	-1.53134	0.125686	0.999326
11305	441.614	0.376324	0.247955	1.51771	0.129087	0.999326
10195	2109.65	-0.376291	0.204608	-1.83909	0.0659024	0.999326
85	1927.78	-0.376263	0.22355	-1.68313	0.09235	0.999326
11792	788.362	-0.376182	0.252611	-1.48917	0.136442	0.999326
2120	879.961	0.375935	0.244977	1.53457	0.124889	0.999326
2204	1326.08	0.375857	0.23522	1.5979	0.110065	0.999326
11851	1436.96	0.375812	0.225751	1.66472	0.0959695	0.999326
4074	1584.83	-0.375747	0.22571	-1.66474	0.0959655	0.999326
6344	2490.9	0.375679	0.19066	1.97041	0.0487914	0.999326
1428	1230.79	-0.37566	0.231394	-1.62347	0.104489	0.999326
3476	679.095	-0.375654	0.252749	-1.48627	0.137207	0.999326
11944	1454.7	-0.375526	0.218119	-1.72166	0.0851311	0.999326
10192	3458.78	0.375021	0.182153	2.05883	0.0395109	0.999326
1897	1323.64	0.37498	0.233899	1.60317	0.108897	0.999326
8627	829.39	0.374973	0.249917	1.50039	0.133513	0.999326
2510	204.015	0.37496	0.226734	1.65374	0.0981804	0.999326
11293	1425.25	0.374773	0.226466	1.65487	0.0979504	0.999326
9276	766.031	-0.374702	0.250128	-1.49804	0.134122	0.999326
930	545.155	-0.374651	0.252202	-1.48552	0.137407	0.999326
9888	391.639	0.374521	0.246839	1.51727	0.129199	0.999326
11854	1916.06	0.374352	0.212174	1.76436	0.0776713	0.999326
3755	1762.27	-0.374261	0.218079	-1.71617	0.086131	0.999326
9645	1168.32	-0.374189	0.2366	-1.58153	0.113757	0.999326
3525	695.11	-0.374088	0.248211	-1.50714	0.131775	0.999326
7561	943.476	0.374027	0.244906	1.52723	0.126705	0.999326
264	660.337	0.373891	0.25063	1.4918	0.13575	0.999326
594	1103.03	-0.373748	0.239662	-1.55948	0.118882	0.999326
8116	220.668	0.373577	0.21912	1.70489	0.0882142	0.999326
7292	2062.57	0.373515	0.203818	1.83259	0.0668641	0.999326
3947	2229.93	-0.373457	0.201077	-1.85728	0.0632711	0.999326
7773	643.805	0.373439	0.252762	1.47743	0.13956	0.999326
5156	764.441	-0.373389	0.24852	-1.50245	0.132981	0.999326
7497	590.365	0.373361	0.237053	1.57501	0.115255	0.999326
2982	1042.4	0.373188	0.243764	1.53094	0.125783	0.999326
8030	1135.57	-0.373005	0.242211	-1.54	0.123559	0.999326
4069	1132.12	-0.372595	0.233819	-1.59352	0.111044	0.999326
9632	3042.06	0.372504	0.174603	2.13343	0.0328891	0.999326
950	2298.49	-0.372501	0.207415	-1.79592	0.0725073	0.999326
11837	920.903	0.372367	0.244366	1.52381	0.127556	0.999326
6634	854.365	-0.372334	0.250087	-1.48881	0.136536	0.999326
7780	369.546	-0.372237	0.247903	-1.50154	0.133215	0.999326
5793	196.249	-0.372013	0.215397	-1.7271	0.0841498	0.999326
11067	347.201	-0.371996	0.248563	-1.49659	0.1345	0.999326
5129	907.663	0.371894	0.240611	1.54562	0.122196	0.999326
3489	1168.71	0.371839	0.238476	1.55923	0.118942	0.999326
2177	646.112	-0.371821	0.251532	-1.47823	0.139347	0.999326
2621	723.309	-0.37171	0.252629	-1.47137	0.141192	0.999326
1446	363.184	-0.371583	0.245905	-1.51109	0.130767	0.999326
4816	1606.61	0.371542	0.227159	1.6356	0.101924	0.999326
10585	2174.55	-0.371242	0.209631	-1.77093	0.0765723	0.999326
1500	478.675	-0.37111	0.252618	-1.46905	0.141818	0.999326
3422	1514.85	-0.370959	0.21742	-1.70619	0.0879736	0.999326
7517	972.833	-0.370861	0.25073	-1.47913	0.139106	0.999326
10923	426.37	-0.370423	0.250913	-1.4763	0.139863	0.999326
3552	400.085	0.370367	0.251604	1.47202	0.141015	0.999326
11783	883.88	-0.370324	0.250497	-1.47836	0.139312	0.999326
10598	1889.53	-0.370202	0.222493	-1.66388	0.0961361	0.999326
6874	817.622	0.37003	0.245472	1.50742	0.131703	0.999326
9646	3005.27	0.37001	0.191491	1.93226	0.0533272	0.999326
10058	1808.67	0.369989	0.218598	1.69255	0.090541	0.999326
3739	324.741	-0.369907	0.236298	-1.56543	0.117483	0.999326
11203	1215.21	0.369867	0.24383	1.51691	0.12929	0.999326
4237	1727.05	-0.36986	0.221526	-1.6696	0.0949983	0.999326
6178	2902.69	-0.369409	0.177236	-2.08428	0.0371346	0.999326
3847	2726.32	-0.369401	0.184203	-2.00541	0.0449198	0.999326
5025	856.535	-0.369319	0.244197	-1.51238	0.130438	0.999326
11260	394.745	0.369227	0.250687	1.47286	0.140788	0.999326
3234	623.258	-0.369219	0.25248	-1.46237	0.14364	0.999326
7759	491.539	0.369112	0.252727	1.46052	0.144148	0.999326
1291	5199.95	-0.368854	0.150426	-2.45206	0.014204	0.999326
1914	773.314	0.368719	0.2493	1.47902	0.139135	0.999326
4869	572.169	0.368684	0.252625	1.45941	0.144452	0.999326
11411	2529.86	-0.368583	0.203355	-1.81252	0.0699066	0.999326
10823	410.393	0.368494	0.251788	1.46351	0.143329	0.999326
3752	474.315	-0.368327	0.252511	-1.45866	0.14466	0.999326
9226	1933.72	-0.36831	0.203865	-1.80664	0.0708187	0.999326
7653	107.095	0.368273	0.197982	1.86013	0.0628665	0.999326
11351	2419.12	-0.368168	0.187619	-1.96232	0.0497257	0.999326
1164	1240.88	0.368153	0.234143	1.57234	0.115871	0.999326
6060	932.04	0.367963	0.248024	1.48358	0.137921	0.999326
10235	3186.71	-0.367948	0.180626	-2.03707	0.0416431	0.999326
11279	806.675	-0.367754	0.25237	-1.4572	0.145061	0.999326
5240	1424.86	-0.367716	0.223596	-1.64456	0.100061	0.999326
4272	620.971	-0.367576	0.252119	-1.45794	0.144856	0.999326
8752	716.795	-0.367535	0.250208	-1.46892	0.141854	0.999326
5887	689.224	-0.367513	0.251453	-1.46156	0.143862	0.999326
11762	1552.47	-0.36728	0.225914	-1.62575	0.104002	0.999326
2427	635.898	-0.366976	0.251792	-1.45746	0.14499	0.999326
10969	791.868	0.366897	0.247256	1.48388	0.137841	0.999326
5567	197.112	-0.366792	0.223663	-1.63993	0.101019	0.999326
11151	430.389	0.366454	0.247319	1.4817	0.13842	0.999326
2254	1111.44	0.366451	0.244666	1.49776	0.134196	0.999326
9429	679.78	0.366056	0.252392	1.45034	0.146963	0.999326
7055	1187.63	0.365498	0.228635	1.59861	0.109907	0.999326
1373	325.835	0.365429	0.242068	1.50961	0.131143	0.999326
7512	1093.33	0.365395	0.232371	1.57246	0.115844	0.999326
7471	1205.65	-0.365328	0.238001	-1.53499	0.124787	0.999326
1136	1758.94	-0.365318	0.232278	-1.57277	0.115773	0.999326
8539	385.615	-0.365153	0.248999	-1.46648	0.142517	0.999326
11726	3016.55	-0.365078	0.180288	-2.02498	0.0428696	0.999326
1702	2028.18	0.365076	0.203926	1.79024	0.0734159	0.999326
8491	450.214	-0.364813	0.251542	-1.4503	0.146974	0.999326
6025	906.657	-0.364809	0.244735	-1.49063	0.13606	0.999326
653	520.576	-0.36463	0.252742	-1.4427	0.149105	0.999326
4953	426.241	-0.364525	0.24088	-1.5133	0.130203	0.999326
4309	1798.48	-0.364321	0.213505	-1.70638	0.0879372	0.999326
5688	1604.47	0.364309	0.216803	1.68037	0.0928853	0.999326
1551	198.819	-0.364248	0.212835	-1.71141	0.0870056	0.999326
4052	341.872	-0.364131	0.248807	-1.46351	0.143328	0.999326
306	1182.74	0.364115	0.243366	1.49616	0.134611	0.999326
10163	506.244	0.364021	0.252572	1.44125	0.149513	0.999326
1893	1302.08	-0.363987	0.227384	-1.60076	0.109431	0.999326
5324	676.886	-0.363927	0.250457	-1.45305	0.14621	0.999326
5481	1213.56	-0.363893	0.228991	-1.58911	0.112035	0.999326
11836	1418.58	0.363859	0.232037	1.56811	0.116856	0.999326
8973	302.982	0.363782	0.231125	1.57396	0.115496	0.999326
9059	1905.47	0.363769	0.213799	1.70146	0.0888572	0.999326
10442	1453.63	-0.363708	0.225507	-1.61284	0.106778	0.999326
11635	723.188	-0.363695	0.251847	-1.44411	0.148709	0.999326
9252	892.058	0.363612	0.243211	1.49505	0.134902	0.999326
8953	688.93	0.363501	0.24842	1.46325	0.143399	0.999326
4401	565.888	0.363422	0.252764	1.43779	0.150492	0.999326
4718	1747.49	0.363349	0.225908	1.60839	0.107749	0.999326
3230	1865.61	0.36301	0.2041	1.77859	0.0753068	0.999326
9258	1469.83	0.362557	0.222793	1.62733	0.103667	0.999326
8293	656.638	-0.362529	0.249883	-1.45079	0.146837	0.999326
8540	1206.74	0.362367	0.232086	1.56135	0.118442	0.999326
8283	823.031	-0.362308	0.249699	-1.45098	0.146785	0.999326
8818	455.185	-0.362229	0.246729	-1.46812	0.142071	0.999326
8551	1595.28	0.362009	0.223193	1.62196	0.104813	0.999326
3421	358.177	0.361802	0.242481	1.49208	0.135677	0.999326
304	247.084	0.361728	0.237759	1.52141	0.128158	0.999326
11265	864.351	-0.361667	0.244619	-1.47849	0.139277	0.999326
3877	464.361	0.361631	0.24776	1.4596	0.1444	0.999326
1728	424.934	0.361342	0.252165	1.43296	0.15187	0.999326
2100	768.798	-0.361313	0.247145	-1.46195	0.143755	0.999326
8749	776.737	0.361077	0.252508	1.42996	0.152728	0.999326
6620	1407.41	-0.361041	0.219455	-1.64517	0.0999353	0.999326
2824	2509.39	-0.361039	0.218903	-1.64931	0.0990836	0.999326
2693	4909.54	-0.36103	0.203952	-1.77017	0.0766989	0.999326
559	191.117	0.360872	0.207345	1.74044	0.0817814	0.999326
8100	1000.22	-0.360794	0.239213	-1.50825	0.131489	0.999326
11768	279.182	0.360791	0.240315	1.50132	0.133272	0.999326
1104	511.037	-0.360728	0.252746	-1.42723	0.153513	0.999326
9471	1637.42	-0.360656	0.219771	-1.64105	0.100786	0.999326
9297	687.814	0.360464	0.252637	1.42681	0.153636	0.999326
494	804.592	-0.360426	0.247909	-1.45386	0.145984	0.999326
9398	2186	0.360348	0.195609	1.84218	0.0654482	0.999326
11751	877.267	-0.360284	0.244918	-1.47104	0.14128	0.999326
10851	780.197	-0.360261	0.250553	-1.43787	0.150472	0.999326
1729	874.608	0.360208	0.242768	1.48375	0.137875	0.999326
5483	1224.74	-0.360104	0.243536	-1.47865	0.139235	0.999326
6804	946.455	0.360038	0.241774	1.48915	0.136447	0.999326
11564	1887.22	-0.359814	0.207235	-1.73626	0.0825175	0.999326
9203	3345.26	-0.359775	0.191474	-1.87898	0.0602475	0.999326
288	383.245	-0.359744	0.248255	-1.44909	0.147313	0.999326
6782	1099.32	0.359731	0.241739	1.48809	0.136726	0.999326
9159	1131.24	-0.359728	0.243754	-1.47578	0.140003	0.999326
6953	943.915	-0.359536	0.245013	-1.46741	0.142263	0.999326
4320	974.742	-0.359534	0.239632	-1.50036	0.133522	0.999326
6503	661.963	0.35939	0.252102	1.42557	0.153992	0.999326
8385	632.481	0.359254	0.25019	1.43593	0.151023	0.999326
8848	2897.81	-0.359158	0.176966	-2.02953	0.0424041	0.999326
9844	1518.01	-0.35907	0.224339	-1.60057	0.109472	0.999326
11864	1661.97	-0.359017	0.214382	-1.67466	0.094	0.999326
5114	612.392	-0.358638	0.252073	-1.42275	0.154807	0.999326
8726	749.289	-0.358154	0.252646	-1.41761	0.156304	0.999326
2791	1036.42	-0.358144	0.252514	-1.41831	0.156099	0.999326
7345	1983.18	0.358016	0.202415	1.76872	0.0769401	0.999326
2031	1079.46	0.357657	0.23636	1.51319	0.130231	0.999326
10223	953.362	0.357479	0.244761	1.46053	0.144145	0.999326
11825	626.195	0.357374	0.252559	1.41502	0.157064	0.999326
11014	1450.68	0.357351	0.23172	1.54217	0.123033	0.999326
4330	1428.12	-0.357021	0.221845	-1.60933	0.107545	0.999326
1275	606.312	0.357	0.252764	1.41239	0.157836	0.999326
9775	1543.31	-0.356951	0.223503	-1.59707	0.110249	0.999326
6034	1674.54	-0.356912	0.223419	-1.5975	0.110154	0.999326
5577	565.425	-0.356885	0.251813	-1.41726	0.156406	0.999326
5857	2052.33	0.356775	0.207989	1.71535	0.0862804	0.999326
9790	2207.27	-0.356602	0.204524	-1.74357	0.0812338	0.999326
217	1075.92	-0.35654	0.242471	-1.47045	0.141441	0.999326
9282	778.937	-0.356295	0.250036	-1.42498	0.154164	0.999326
4111	1332.24	-0.356294	0.235971	-1.50991	0.131067	0.999326
2412	737.177	-0.355951	0.252592	-1.4092	0.158777	0.999326
10412	1483.96	-0.355941	0.220294	-1.61575	0.106148	0.999326
4176	538.938	-0.355841	0.252628	-1.40856	0.158966	0.999326
1157	1008.13	0.355743	0.240447	1.47951	0.139005	0.999326
11427	3062.15	-0.355693	0.197841	-1.79787	0.0721975	0.999326
2614	220.323	0.355595	0.235195	1.51192	0.130555	0.999326
5510	1269.77	0.355551	0.234773	1.51445	0.129913	0.999326
7686	1523.6	0.35549	0.24566	1.44708	0.147874	0.999326
4963	826.092	0.355118	0.246288	1.44188	0.149337	0.999326
5224	528.695	-0.354856	0.251621	-1.41028	0.158458	0.999326
4782	305.757	-0.354773	0.243429	-1.4574	0.145007	0.999326
11213	1053.5	0.354336	0.24224	1.46275	0.143537	0.999326
11006	771.981	-0.354297	0.252379	-1.40383	0.16037	0.999326
11563	707.806	-0.354218	0.248051	-1.428	0.153291	0.999326
8628	2463.97	-0.354081	0.192392	-1.84041	0.0657079	0.999326
4287	176.803	-0.353942	0.225945	-1.56649	0.117233	0.999326
4579	512.725	-0.35366	0.252696	-1.39954	0.16165	0.999326
81	818.567	-0.353571	0.243503	-1.45202	0.146497	0.999326
3120	557.215	0.353319	0.238946	1.47866	0.139232	0.999326
4950	921.795	0.352976	0.247098	1.42849	0.153152	0.999326
1225	1546.93	-0.352719	0.215599	-1.636	0.10184	0.999326
3669	1263.12	0.352627	0.234532	1.50353	0.132702	0.999326
11709	483.747	0.352524	0.252746	1.39477	0.163084	0.999326
555	953.976	0.35249	0.250096	1.40942	0.158711	0.999326
1162	1484.35	-0.352474	0.219299	-1.60728	0.107994	0.999326
5186	1416.58	-0.35226	0.223128	-1.57874	0.114396	0.999326
10439	298.374	-0.352118	0.22556	-1.56108	0.118505	0.999326
924	1235.99	-0.352058	0.236776	-1.48688	0.137045	0.999326
11954	1347.68	0.351828	0.224565	1.56671	0.117183	0.999326
4910	614.319	-0.351797	0.252094	-1.3955	0.162865	0.999326
5485	1489.51	0.351776	0.233774	1.50477	0.132382	0.999326
6046	430.7	-0.351637	0.241292	-1.45731	0.145032	0.999326
956	1351.77	-0.351607	0.229874	-1.52956	0.126125	0.999326
9928	563.488	0.35159	0.252421	1.39287	0.163659	0.999326
11417	396.564	-0.351554	0.250821	-1.40161	0.161031	0.999326
5182	631.273	-0.351537	0.252039	-1.39477	0.163084	0.999326
9424	1159.74	-0.35152	0.242807	-1.44773	0.147692	0.999326
4034	1129.04	-0.351271	0.237557	-1.47868	0.139225	0.999326
4595	3980.84	-0.351229	0.160882	-2.18315	0.0290248	0.999326
2811	209.44	0.351013	0.224274	1.5651	0.117559	0.999326
8136	1185.6	-0.350978	0.245124	-1.43184	0.152191	0.999326
708	278.805	0.35089	0.243547	1.44075	0.149655	0.999326
10562	1691.47	-0.350833	0.23557	-1.48929	0.13641	0.999326
5701	1586.85	0.350726	0.249914	1.40339	0.1605	0.999326
7949	1316.78	-0.350671	0.225714	-1.55361	0.120278	0.999326
5755	327.852	-0.350592	0.244221	-1.43555	0.151129	0.999326
2463	140.938	-0.350246	0.209576	-1.67122	0.094679	0.999326
5840	929.98	-0.350164	0.251212	-1.3939	0.163349	0.999326
9196	960.209	-0.350155	0.24666	-1.41959	0.155728	0.999326
10765	272.075	0.350057	0.241902	1.4471	0.147868	0.999326
1957	1287.97	-0.34998	0.227958	-1.53528	0.124715	0.999326
7764	733.513	0.349955	0.247181	1.41578	0.156838	0.999326
5316	1096.62	0.349833	0.238151	1.46895	0.141846	0.999326
3932	829.395	-0.349815	0.252008	-1.38811	0.165103	0.999326
4834	1348.11	-0.349713	0.230212	-1.51909	0.128741	0.999326
2078	929.997	-0.349687	0.242979	-1.43916	0.150104	0.999326
5414	621.13	-0.349358	0.252469	-1.38376	0.166431	0.999326
3918	2041.36	-0.349315	0.230645	-1.51451	0.129896	0.999326
10589	1049.78	0.349311	0.234013	1.4927	0.135517	0.999326
8455	1021.86	-0.349182	0.238561	-1.4637	0.143275	0.999326
7928	543.893	-0.349113	0.252348	-1.38346	0.166524	0.999326
3638	1509.93	0.349038	0.222431	1.5692	0.116602	0.999326
4307	451.175	0.348855	0.25252	1.3815	0.167126	0.999326
7828	2423.26	-0.348828	0.210814	-1.65467	0.0979905	0.999326
811	120.574	-0.348819	0.198044	-1.76132	0.0781837	0.999326
5	159.488	-0.348776	0.220926	-1.5787	0.114405	0.999326
1089	455.991	0.348754	0.247897	1.40685	0.15947	0.999326
3353	416.366	0.34872	0.25183	1.38474	0.166131	0.999326
1435	1330.95	0.348435	0.225822	1.54296	0.122839	0.999326
2209	1396.72	-0.348323	0.241299	-1.44353	0.14887	0.999326
3672	2532.99	0.348268	0.187191	1.8605	0.062815	0.999326
11383	1879.03	-0.348207	0.211701	-1.64481	0.100009	0.999326
522	1323.51	0.348043	0.244953	1.42085	0.155359	0.999326
3983	1214.95	-0.347815	0.249161	-1.39594	0.162731	0.999326
3986	1355.13	-0.347798	0.22361	-1.55538	0.119856	0.999326
4624	694.253	-0.347791	0.251312	-1.3839	0.166388	0.999326
3845	328.787	0.347621	0.248178	1.40069	0.161306	0.999326
5625	2665.64	0.347536	0.192967	1.80102	0.0717003	0.999326
10790	440.219	-0.347497	0.252086	-1.37849	0.168053	0.999326
10889	1488.34	-0.347382	0.236284	-1.47019	0.141511	0.999326
8412	2558.72	-0.347225	0.191278	-1.81529	0.0694797	0.999326
4013	1390.99	-0.347055	0.246428	-1.40834	0.15903	0.999326
5094	1166.73	-0.346836	0.232328	-1.49287	0.135472	0.999326
4567	571.849	-0.346712	0.252603	-1.37256	0.16989	0.999326
10881	868.665	0.34662	0.248794	1.3932	0.16356	0.999326
8965	1662.5	-0.346571	0.222617	-1.55681	0.119517	0.999326
1471	2706.27	-0.346549	0.203529	-1.7027	0.0886247	0.999326
9455	1371.51	-0.346542	0.227617	-1.52248	0.12789	0.999326
5141	1499.98	0.346419	0.225863	1.53375	0.12509	0.999326
3613	808.53	0.346391	0.246414	1.40573	0.159805	0.999326
4729	1903.15	0.346382	0.226149	1.53165	0.125609	0.999326
9148	429.888	0.346305	0.243778	1.42058	0.15544	0.999326
5437	846.077	-0.346297	0.247523	-1.39905	0.161799	0.999326
4936	1087.12	-0.34623	0.252722	-1.37	0.170687	0.999326
454	1600.84	-0.346104	0.219452	-1.57713	0.114766	0.999326
7192	1742.11	0.346092	0.231586	1.49444	0.13506	0.999326
8032	1141.97	-0.346069	0.239929	-1.44238	0.149194	0.999326
7960	1607.9	0.345944	0.213282	1.62201	0.104802	0.999326
7237	1742.06	-0.345875	0.24446	-1.41485	0.157111	0.999326
8869	965.635	-0.345871	0.237735	-1.45486	0.145708	0.999326
5656	885.801	0.345773	0.251781	1.37331	0.169657	0.999326
10311	2164.31	-0.345422	0.213286	-1.61952	0.105335	0.999326
2355	1510.15	-0.345412	0.218428	-1.58136	0.113797	0.999326
4361	1362.99	-0.345308	0.22171	-1.55747	0.119358	0.999326
11454	1104.43	-0.345192	0.248312	-1.39016	0.164481	0.999326
11133	396.122	0.345039	0.241304	1.42989	0.152748	0.999326
1695	1130.71	0.34497	0.247652	1.39296	0.163631	0.999326
3345	299.386	-0.344831	0.227765	-1.51398	0.130032	0.999326
9375	183.602	-0.344813	0.205466	-1.6782	0.0933081	0.999326
8610	1089.66	-0.344799	0.236803	-1.45606	0.145376	0.999326
10276	1705.14	-0.344784	0.211395	-1.63099	0.102892	0.999326
1886	669.367	0.344742	0.243867	1.41365	0.157466	0.999326
9903	607.44	-0.344734	0.252722	-1.36408	0.172542	0.999326
7265	548.018	-0.344625	0.252143	-1.36678	0.171693	0.999326
286	839.726	0.344611	0.251998	1.36751	0.171465	0.999326
824	690.852	0.344409	0.249203	1.38204	0.166959	0.999326
1780	208.466	0.344271	0.232393	1.48142	0.138495	0.999326
9125	451.917	-0.344122	0.252628	-1.36217	0.173144	0.999326
11632	1434.1	-0.344022	0.221397	-1.55387	0.120216	0.999326
3902	916.612	0.34377	0.24015	1.43148	0.152292	0.999326
4967	1753.16	0.34376	0.226381	1.5185	0.128888	0.999326
3608	224.176	0.343614	0.228151	1.50608	0.132046	0.999326
4325	404.129	0.34361	0.250042	1.37421	0.169377	0.999326
9510	769.353	-0.343589	0.248004	-1.38542	0.165924	0.999326
9711	1229.31	0.343586	0.228037	1.50671	0.131886	0.999326
4944	1598.7	0.343468	0.218461	1.57221	0.115901	0.999326
4139	1554.2	-0.343214	0.2323	-1.47746	0.139553	0.999326
10440	353.743	0.343175	0.249499	1.37546	0.168989	0.999326
1014	272.487	0.343122	0.242632	1.41417	0.157313	0.999326
7670	1389.48	-0.342907	0.235575	-1.45562	0.145498	0.999326
3813	911.045	-0.342593	0.246671	-1.38887	0.164873	0.999326
3736	1354.04	-0.342153	0.237077	-1.44321	0.148961	0.999326
11186	370.651	-0.342118	0.248008	-1.37947	0.167751	0.999326
1876	1526.7	-0.3421	0.228996	-1.49391	0.135198	0.999326
3452	1374.3	-0.342026	0.238351	-1.43497	0.151297	0.999326
8703	750.934	0.341826	0.249123	1.37212	0.170027	0.999326
11461	2603.97	0.341804	0.207215	1.64952	0.0990413	0.999326
2899	355.861	-0.341766	0.239469	-1.42718	0.153528	0.999326
5919	1723.52	-0.341605	0.214862	-1.58988	0.111861	0.999326
330	1085	-0.341562	0.239169	-1.42812	0.153258	0.999326
8559	2932.28	-0.341434	0.208892	-1.6345	0.102154	0.999326
9360	398.837	-0.341372	0.250969	-1.36022	0.173762	0.999326
3543	415.114	0.341343	0.251598	1.3567	0.174876	0.999326
10107	571.522	0.34116	0.252218	1.35264	0.176171	0.999326
1634	1770.22	0.341059	0.211468	1.61282	0.106784	0.999326
1283	477.831	-0.341026	0.247209	-1.37951	0.167739	0.999326
7046	2367.65	0.34087	0.189548	1.79833	0.0721244	0.999326
6093	1041.01	-0.340869	0.242796	-1.40393	0.160339	0.999326
8074	3247.6	0.340776	0.171456	1.98754	0.0468625	0.999326
7519	3035.78	0.340665	0.191805	1.7761	0.0757166	0.999326
8076	470.459	-0.340562	0.247428	-1.37641	0.168695	0.999326
7054	1757.33	0.340516	0.243737	1.39706	0.162395	0.999326
6308	478.478	0.340391	0.25237	1.34878	0.177407	0.999326
1366	1219.69	-0.340265	0.229405	-1.48325	0.138008	0.999326
1759	501.962	-0.340225	0.252704	-1.34634	0.178194	0.999326
5471	1969.16	-0.340223	0.20313	-1.6749	0.0939543	0.999326
5226	1992.77	-0.340211	0.21387	-1.59074	0.111669	0.999326
8821	616.561	-0.340198	0.250867	-1.35609	0.175071	0.999326
10249	2704.11	-0.339963	0.197085	-1.72496	0.0845354	0.999326
2730	361.262	-0.33993	0.247455	-1.3737	0.169535	0.999326
2291	631.22	-0.339903	0.252554	-1.34586	0.178348	0.999326
9310	396.868	-0.339869	0.246588	-1.37828	0.168116	0.999326
11392	1040.56	-0.339841	0.237766	-1.42931	0.152915	0.999326
8342	2149.06	0.339815	0.217474	1.56255	0.118158	0.999326
5312	539.8	0.339582	0.250698	1.35455	0.175562	0.999326
8985	780.81	-0.339522	0.248937	-1.36389	0.172602	0.999326
2543	976.23	-0.339315	0.239353	-1.41764	0.156297	0.999326
8099	1538.11	-0.33879	0.220591	-1.53583	0.124581	0.999326
5317	609.084	-0.338648	0.252675	-1.34025	0.180163	0.999326
435	1083.65	-0.338617	0.245974	-1.37664	0.168625	0.999326
9935	989.923	0.338616	0.24312	1.39279	0.163682	0.999326
3464	279.101	-0.338408	0.243403	-1.39032	0.164432	0.999326
10144	1157.1	-0.338383	0.245509	-1.37829	0.168114	0.999326
4085	631.387	0.338305	0.252335	1.3407	0.180018	0.999326
682	529.583	-0.338298	0.252353	-1.34058	0.180058	0.999326
589	2115.42	0.338265	0.215583	1.56908	0.11663	0.999326
4677	1428	0.338257	0.219472	1.54123	0.12326	0.999326
11485	4701.27	0.338171	0.147789	2.28821	0.0221255	0.999326
10582	464.324	-0.338059	0.249277	-1.35616	0.175049	0.999326
5492	1187.3	-0.337955	0.231223	-1.4616	0.143851	0.999326
1018	1527.27	-0.337851	0.216764	-1.55861	0.119089	0.999326
5069	537.922	-0.337811	0.250222	-1.35004	0.177002	0.999326
10374	2297.65	0.337792	0.205183	1.6463	0.0997023	0.999326
7277	2404.13	-0.337749	0.189923	-1.77835	0.075347	0.999326
3729	316.823	-0.337716	0.241524	-1.39827	0.162032	0.999326
691	1992.17	-0.337592	0.205908	-1.63953	0.101103	0.999326
1925	1878.86	0.337415	0.213644	1.57933	0.11426	0.999326
9972	728.312	0.337211	0.249541	1.35132	0.176593	0.999326
7900	2846.95	-0.337026	0.192526	-1.75055	0.0800232	0.999326
10041	2350.49	-0.336898	0.199352	-1.68996	0.0910353	0.999326
7204	174.641	0.336827	0.21207	1.58829	0.112222	0.999326
6616	593.299	0.336812	0.251621	1.33857	0.180712	0.999326
8442	1428.46	0.336412	0.226372	1.4861	0.137251	0.999326
1290	1264.7	-0.336378	0.232309	-1.44798	0.147624	0.999326
4603	5915.71	-0.336136	0.139364	-2.41193	0.0158684	0.999326
9008	966.708	-0.336128	0.242643	-1.38528	0.165967	0.999326
8806	2316.22	-0.336087	0.220764	-1.52238	0.127914	0.999326
3746	5909.28	-0.336061	0.157312	-2.13626	0.0326579	0.999326
3093	757.976	0.336021	0.250999	1.33873	0.180658	0.999326
2070	476.016	-0.335841	0.252734	-1.32883	0.183903	0.999326
5435	2352.2	-0.335818	0.226415	-1.4832	0.138022	0.999326
1040	1053.83	-0.335769	0.236703	-1.41853	0.156037	0.999326
9901	910.949	-0.335538	0.252576	-1.32846	0.184025	0.999326
5868	1141.23	-0.335523	0.230715	-1.45428	0.14587	0.999326
5504	416.616	0.335421	0.25147	1.33384	0.182255	0.999326
2223	155.998	-0.3352	0.206969	-1.61957	0.105326	0.999326
10863	968.637	-0.335144	0.249643	-1.34249	0.179437	0.999326
5191	655.448	0.335012	0.25222	1.32825	0.184096	0.999326
11489	584.306	0.334985	0.252718	1.32553	0.184995	0.999326
9397	367.567	-0.334956	0.250591	-1.33666	0.181333	0.999326
1198	532.48	0.334931	0.242599	1.3806	0.167402	0.999326
2906	480.31	0.3348	0.250386	1.33714	0.181178	0.999326
10530	114.992	-0.334785	0.168011	-1.99264	0.0463005	0.999326
5791	1750.2	0.334481	0.209292	1.59815	0.110009	0.999326
5758	500.763	-0.33443	0.251057	-1.33209	0.182832	0.999326
2390	1299.65	-0.334346	0.239156	-1.39802	0.162106	0.999326
5332	355.507	0.334097	0.247872	1.34786	0.177703	0.999326
249	1547.45	-0.334066	0.229362	-1.4565	0.145254	0.999326
2068	1160.77	0.333979	0.235241	1.41973	0.155686	0.999326
10941	405.48	0.333874	0.242872	1.37469	0.169228	0.999326
5176	1493.87	0.33378	0.216861	1.53915	0.123769	0.999326
66	2007.32	-0.333566	0.207033	-1.61118	0.107141	0.999326
6433	1769.37	0.333444	0.210918	1.58092	0.113897	0.999326
6028	536.491	0.333406	0.250692	1.32994	0.183538	0.999326
1210	732.543	0.333263	0.250605	1.32983	0.183573	0.999326
6783	963.367	0.333262	0.245509	1.35744	0.174642	0.999326
5418	4663.19	-0.333073	0.154408	-2.1571	0.0309975	0.999326
11466	743.717	-0.332821	0.246283	-1.35137	0.176576	0.999326
9995	1208.44	-0.33242	0.234843	-1.4155	0.156923	0.999326
8220	1016.62	-0.332411	0.247988	-1.34043	0.180105	0.999326
125	452.056	0.332363	0.252469	1.31645	0.188024	0.999326
10093	4197.86	-0.332323	0.199088	-1.66923	0.0950721	0.999326
10293	686.856	0.332187	0.252754	1.31427	0.188754	0.999326
2428	741.283	0.332164	0.249897	1.32921	0.18378	0.999326
6963	208.217	0.332139	0.23023	1.44264	0.149123	0.999326
2946	777.709	0.332136	0.252057	1.3177	0.187603	0.999326
1874	1291.04	0.332001	0.241135	1.37683	0.168566	0.999326
5500	972.199	0.331939	0.244784	1.35605	0.175083	0.999326
6020	2259.86	-0.331769	0.220405	-1.50527	0.132254	0.999326
158	1286.48	-0.331687	0.224507	-1.4774	0.139568	0.999326
2222	273.16	0.331605	0.237532	1.39604	0.162702	0.999326
10908	663.161	-0.331515	0.251097	-1.32027	0.186745	0.999326
8139	1569.12	-0.331292	0.216132	-1.53283	0.125319	0.999326
7430	1049.73	-0.331033	0.241941	-1.36824	0.171238	0.999326
4536	1100.56	0.331029	0.234701	1.41043	0.158413	0.999326
7869	1707.2	-0.331029	0.230044	-1.43898	0.150156	0.999326
1297	1832.52	-0.331023	0.21956	-1.50766	0.131641	0.999326
9754	952.052	0.330944	0.251148	1.31772	0.187596	0.999326
6962	516.991	-0.330939	0.249162	-1.32821	0.184109	0.999326
2128	387.114	-0.330752	0.251444	-1.31541	0.188371	0.999326
9392	2905.03	-0.330654	0.188089	-1.75796	0.0787541	0.999326
9774	1020.21	-0.330549	0.236303	-1.39883	0.161862	0.999326
8534	1517.29	0.330439	0.217381	1.52009	0.128488	0.999326
1870	875.714	0.330226	0.252677	1.30691	0.191243	0.999326
4061	2061.96	-0.330106	0.221571	-1.48984	0.136266	0.999326
10845	1834.36	-0.330028	0.21313	-1.54848	0.121507	0.999326
9088	256.235	-0.329877	0.228873	-1.44131	0.149498	0.999326
1803	2262.57	-0.329689	0.194708	-1.69325	0.0904073	0.999326
2583	481.487	0.329616	0.252761	1.30406	0.192212	0.999326
4064	739.992	-0.329505	0.24836	-1.32672	0.1846	0.999326
2317	553.715	0.3295	0.252162	1.3067	0.191316	0.999326
8043	1153.64	0.329491	0.230786	1.4277	0.15338	0.999326
8191	1366.84	-0.329342	0.23071	-1.42752	0.153431	0.999326
5662	1438.66	-0.329338	0.226364	-1.4549	0.145696	0.999326
1424	969.734	-0.329101	0.238625	-1.37915	0.167847	0.999326
3130	829.985	0.329037	0.246985	1.33221	0.18279	0.999326
10939	1312.82	-0.328961	0.224865	-1.46292	0.143488	0.999326
7677	3661.6	0.32882	0.16843	1.95227	0.0509063	0.999326
2329	363.758	-0.328651	0.236869	-1.38748	0.165297	0.999326
10355	1345.95	0.328632	0.241356	1.36161	0.173321	0.999326
5193	592.741	-0.328464	0.252461	-1.30105	0.193241	0.999326
5927	261.563	-0.32829	0.240483	-1.36513	0.172213	0.999326
8617	852.065	-0.328232	0.252062	-1.30219	0.192852	0.999326
9396	809.645	-0.328156	0.252582	-1.29921	0.193873	0.999326
10203	670.032	0.328147	0.249202	1.31679	0.187909	0.999326
3745	2532.49	0.328004	0.209615	1.56479	0.117632	0.999326
7134	1260.21	-0.327996	0.237395	-1.38164	0.167081	0.999326
7018	1931.58	-0.327939	0.214561	-1.52842	0.126408	0.999326
9709	1784.5	-0.327894	0.234749	-1.39679	0.162477	0.999326
11565	1220.21	-0.327726	0.23962	-1.36769	0.17141	0.999326
6885	652.593	-0.32758	0.251176	-1.30419	0.19217	0.999326
3442	298.938	0.327498	0.237434	1.37932	0.167796	0.999326
5925	291.593	0.327445	0.229882	1.4244	0.15433	0.999326
7781	703.344	-0.327306	0.251094	-1.30352	0.192397	0.999326
10068	1884.01	0.327261	0.211741	1.54557	0.122208	0.999326
8068	908.306	-0.327118	0.250186	-1.3075	0.191042	0.999326
963	760.403	0.326852	0.246902	1.32381	0.185566	0.999326
3515	756.484	0.326846	0.246204	1.32754	0.184329	0.999326
1493	977.279	0.326828	0.240569	1.35856	0.174285	0.999326
11087	1365.18	0.326824	0.23596	1.38508	0.166027	0.999326
11107	542.108	0.326694	0.252754	1.29254	0.196171	0.999326
8596	934.259	0.326581	0.252682	1.29246	0.196199	0.999326
1525	905.92	0.326566	0.240195	1.35959	0.173961	0.999326
3387	1539.37	-0.326431	0.229322	-1.42346	0.154603	0.999326
176	939.729	0.326369	0.249802	1.30651	0.191379	0.999326
5533	1121.93	0.326345	0.233759	1.39607	0.162693	0.999326
862	1171.25	-0.326316	0.252697	-1.29134	0.196587	0.999326
10288	1190.49	-0.326289	0.242874	-1.34345	0.179127	0.999326
3673	718.158	-0.32624	0.252582	-1.29162	0.196489	0.999326
7304	1076.56	0.326039	0.240884	1.35351	0.175892	0.999326
91	2159.82	-0.326035	0.203433	-1.60266	0.109009	0.999326
5196	291.596	-0.325958	0.235353	-1.38498	0.16606	0.999326
2989	713.059	-0.325853	0.252747	-1.28925	0.197313	0.999326
9215	1711.65	0.325678	0.214119	1.52102	0.128256	0.999326
11357	1987.14	-0.325598	0.204277	-1.5939	0.110958	0.999326
1823	2856.37	0.325515	0.188503	1.72684	0.0841957	0.999326
11477	618.607	0.325451	0.252694	1.28793	0.197772	0.999326
9590	2934.04	0.325218	0.177177	1.83556	0.0664233	0.999326
11819	590.378	0.325157	0.251425	1.29326	0.195923	0.999326
10123	2661.01	0.325128	0.192178	1.69181	0.0906828	0.999326
11365	491.243	0.325037	0.247314	1.31427	0.188755	0.999326
3000	2516.56	-0.325035	0.195585	-1.66186	0.0965415	0.999326
993	1241.73	-0.32502	0.247937	-1.3109	0.189892	0.999326
1009	988.172	-0.324889	0.241571	-1.3449	0.178657	0.999326
4725	431.611	0.324876	0.25228	1.28776	0.19783	0.999326
1301	846.614	-0.32479	0.248875	-1.30503	0.191881	0.999326
1342	1579.99	-0.324759	0.242787	-1.33763	0.181016	0.999326
372	1130.98	0.324554	0.237063	1.36906	0.17098	0.999326
6238	776.641	0.324374	0.249036	1.30252	0.192738	0.999326
6233	847.238	-0.324353	0.245671	-1.32027	0.186744	0.999326
1647	322.858	0.324352	0.247211	1.31205	0.189505	0.999326
714	873.853	-0.324338	0.246856	-1.31388	0.188888	0.999326
6239	1561.62	-0.324332	0.216648	-1.49705	0.134381	0.999326
10048	399.808	0.324319	0.251502	1.28953	0.197213	0.999326
8459	356.021	0.324255	0.234913	1.38032	0.167488	0.999326
9112	278.092	0.324129	0.234192	1.38403	0.166349	0.999326
8197	2528.42	-0.324118	0.189929	-1.70652	0.0879105	0.999326
10763	591.923	0.324041	0.249354	1.29952	0.193766	0.999326
9070	581.243	0.323992	0.252763	1.2818	0.199913	0.999326
9034	1498.51	0.323969	0.215987	1.49995	0.133627	0.999326
7270	3488.22	-0.323933	0.190644	-1.69915	0.0892901	0.999326
4586	2515.04	-0.323674	0.197437	-1.63938	0.101133	0.999326
9870	1008.62	0.323517	0.238806	1.35473	0.175504	0.999326
8260	261.84	0.323497	0.230819	1.40152	0.16106	0.999326
2476	486.922	0.323475	0.252095	1.28315	0.19944	0.999326
216	848.053	-0.323417	0.247599	-1.30621	0.191481	0.999326
6215	393.332	0.323267	0.25113	1.28725	0.198008	0.999326
2065	738.985	-0.323166	0.250855	-1.28826	0.197656	0.999326
8439	821.971	-0.323151	0.252478	-1.27992	0.200575	0.999326
203	504.911	-0.323147	0.252764	-1.27845	0.20109	0.999326
11742	2263.13	-0.32307	0.221585	-1.45799	0.144843	0.999326
6208	513.505	-0.323027	0.252765	-1.27797	0.201259	0.999326
1991	867.364	-0.323025	0.249322	-1.29561	0.195109	0.999326
11513	154.072	-0.323002	0.215758	-1.49706	0.134378	0.999326
3785	450.01	0.32289	0.249775	1.29272	0.196106	0.999326
5030	269.077	0.322779	0.231135	1.3965	0.162565	0.999326
5770	2817.17	-0.322752	0.193711	-1.66616	0.0956822	0.999326
11266	57.5725	0.322578	0.153233	2.10515	0.0352779	0.999326
1279	258.704	-0.322344	0.237927	-1.3548	0.175481	0.999326
4976	193.745	-0.322327	0.228653	-1.40968	0.158636	0.999326
6459	2437.14	-0.322321	0.197035	-1.63586	0.101869	0.999326
231	2593.85	-0.322296	0.207642	-1.55217	0.120621	0.999326
6949	593.022	0.322191	0.251358	1.2818	0.199912	0.999326
639	292.182	0.322152	0.243757	1.32161	0.186297	0.999326
7977	1733.86	-0.322111	0.231985	-1.3885	0.164986	0.999326
11176	1263.19	-0.321984	0.234649	-1.3722	0.170002	0.999326
677	2323.76	0.321859	0.197755	1.62756	0.103618	0.999326
6315	1212.35	0.321736	0.233299	1.37907	0.167874	0.999326
2403	797.798	0.32164	0.252546	1.27359	0.20281	0.999326
11631	3203.59	0.321589	0.195013	1.64907	0.0991343	0.999326
10547	440.342	0.321544	0.238487	1.34826	0.177574	0.999326
8785	2050.57	-0.321519	0.208527	-1.54186	0.123108	0.999326
1397	947.28	-0.321444	0.24064	-1.33579	0.181618	0.999326
10991	446.33	-0.321431	0.252357	-1.27371	0.202764	0.999326
10090	1715.16	0.321405	0.232916	1.37992	0.167612	0.999326
5675	1419.82	-0.321349	0.230889	-1.39179	0.163986	0.999326
9900	130.597	-0.321329	0.208504	-1.54112	0.123287	0.999326
8053	2048.64	-0.321326	0.20978	-1.53173	0.125588	0.999326
2677	238.06	0.321306	0.222199	1.44602	0.14817	0.999326
1379	1383.45	0.321282	0.224158	1.43328	0.151777	0.999326
3165	513.866	0.321272	0.252233	1.27371	0.202765	0.999326
7047	2069.35	0.321179	0.198979	1.61414	0.106498	0.999326
5989	2498.06	-0.320964	0.208282	-1.54101	0.123315	0.999326
9938	2636.6	-0.320863	0.198365	-1.61754	0.105761	0.999326
502	851.713	-0.320558	0.24741	-1.29565	0.195095	0.999326
9913	902.041	0.320347	0.244554	1.30993	0.190221	0.999326
11499	348.562	-0.320111	0.240322	-1.33201	0.182858	0.999326
4348	609.937	0.32011	0.252762	1.26645	0.205352	0.999326
6938	1199.63	0.319893	0.23214	1.37802	0.168197	0.999326
10413	1574.19	0.319854	0.23053	1.38747	0.165299	0.999326
10835	703.474	0.319849	0.252147	1.2685	0.20462	0.999326
5987	434.308	-0.319841	0.250983	-1.27435	0.202539	0.999326
9116	645.196	0.319619	0.252577	1.26543	0.205718	0.999326
298	430.377	-0.319512	0.250822	-1.27386	0.202713	0.999326
9352	77.8284	-0.319511	0.156986	-2.03528	0.0418226	0.999326
1289	794.455	-0.319467	0.252366	-1.26589	0.205553	0.999326
3224	1319.84	-0.319384	0.237885	-1.3426	0.179403	0.999326
9873	608.515	0.319327	0.252323	1.26555	0.205675	0.999326
11554	1309.64	-0.319202	0.229051	-1.39359	0.163442	0.999326
5866	336.995	-0.319161	0.248122	-1.28631	0.198336	0.999326
3590	552.834	0.319044	0.25225	1.26479	0.205946	0.999326
988	651.779	-0.318862	0.249446	-1.27828	0.201151	0.999326
1059	138.593	0.318722	0.200881	1.58662	0.112599	0.999326
3972	286.802	0.318684	0.234757	1.3575	0.174621	0.999326
4641	1514.61	-0.318454	0.223458	-1.42512	0.154123	0.999326
9987	1258.68	-0.318351	0.229867	-1.38493	0.166073	0.999326
3212	809.428	-0.318026	0.248832	-1.27808	0.201222	0.999326
4331	420.876	-0.317895	0.25021	-1.27052	0.203901	0.999326
10129	3497.92	0.317866	0.203086	1.56518	0.117541	0.999326
7972	1189.12	-0.317774	0.239532	-1.32665	0.184625	0.999326
9288	854.349	-0.317734	0.250322	-1.2693	0.204334	0.999326
8581	2592.64	-0.317528	0.222585	-1.42654	0.153712	0.999326
10176	2079.94	0.317506	0.210009	1.51187	0.130566	0.999326
6133	1499.08	-0.317391	0.23459	-1.35296	0.176068	0.999326
6614	1772.55	-0.317368	0.218841	-1.45023	0.146996	0.999326
5067	1085.65	-0.317351	0.235115	-1.34977	0.17709	0.999326
7137	108.32	0.317144	0.191243	1.65834	0.0972497	0.999326
9050	1957.25	0.317061	0.206356	1.53648	0.124421	0.999326
10832	1395.81	-0.317007	0.244557	-1.29625	0.194891	0.999326
470	2828.33	-0.316946	0.198244	-1.59877	0.109871	0.999326
4809	561.154	0.316696	0.252566	1.25391	0.209874	0.999326
11204	3034.11	-0.316681	0.184281	-1.71847	0.0857101	0.999326
8221	1233.38	0.316653	0.237209	1.33491	0.181904	0.999326
10234	1497	-0.31664	0.219695	-1.44127	0.149507	0.999326
8648	3263.02	-0.316634	0.182171	-1.73811	0.0821918	0.999326
4562	1090.64	-0.31663	0.247331	-1.28018	0.20048	0.999326
6809	739.14	-0.316615	0.252565	-1.25359	0.209989	0.999326
5146	552.051	0.316537	0.251701	1.25759	0.208541	0.999326
8758	737.549	-0.316477	0.2482	-1.27508	0.202279	0.999326
6780	868.796	-0.316467	0.246698	-1.28281	0.199559	0.999326
4264	3799.25	0.316462	0.170449	1.85664	0.0633622	0.999326
6959	1358.91	-0.316438	0.237055	-1.33487	0.181918	0.999326
8250	1566.63	-0.31641	0.232941	-1.35833	0.17436	0.999326
6092	996.501	0.316407	0.242123	1.3068	0.19128	0.999326
11777	1061.31	-0.31639	0.246293	-1.28461	0.19893	0.999326
3036	1659.58	-0.316298	0.248807	-1.27126	0.203636	0.999326
2631	454.439	-0.316078	0.252585	-1.25137	0.210798	0.999326
188	1119.22	-0.316014	0.236337	-1.33713	0.181179	0.999326
10263	407.794	-0.315977	0.24801	-1.27405	0.202647	0.999326
3170	110.838	0.315927	0.16714	1.89019	0.0587319	0.999326
10135	94.0741	-0.315861	0.158984	-1.98674	0.0469512	0.999326
3424	1061.37	-0.31582	0.238205	-1.32584	0.184894	0.999326
1894	1061.76	-0.3158	0.240501	-1.31309	0.189152	0.999326
3164	888.431	-0.315422	0.249598	-1.26372	0.206331	0.999326
2121	718.361	0.315266	0.249637	1.2629	0.206627	0.999326
2523	145.918	-0.315134	0.20198	-1.56022	0.118707	0.999326
3239	729.511	0.315076	0.25181	1.25125	0.210844	0.999326
3054	441.092	-0.314893	0.251935	-1.2499	0.211337	0.999326
9982	1313.32	-0.314891	0.223075	-1.41159	0.158069	0.999326
7041	743.55	-0.314727	0.246943	-1.27449	0.202488	0.999326
8538	901.989	-0.31472	0.24557	-1.28159	0.199987	0.999326
3889	89.7839	-0.314715	0.18683	-1.6845	0.0920855	0.999326
3160	684.26	0.31468	0.252694	1.2453	0.213021	0.999326
3848	1036.13	0.314567	0.244337	1.28743	0.197944	0.999326
10780	238.339	-0.314526	0.180221	-1.74522	0.0809464	0.999326
10002	839.98	0.314508	0.252596	1.2451	0.213093	0.999326
6944	666.713	-0.314505	0.248999	-1.26308	0.206561	0.999326
2075	1875.43	-0.314478	0.220366	-1.42707	0.153559	0.999326
6564	1073.31	0.314349	0.244528	1.28553	0.198606	0.999326
49	423.857	-0.314312	0.226208	-1.38948	0.164686	0.999326
3347	1109.29	-0.314144	0.231461	-1.35722	0.174711	0.999326
7733	635.693	-0.314052	0.252172	-1.24539	0.212989	0.999326
11207	370.988	-0.313985	0.250277	-1.25455	0.209642	0.999326
1770	1144.31	-0.313817	0.238718	-1.3146	0.188646	0.999326
7567	1206.21	-0.313729	0.235432	-1.33257	0.182673	0.999326
4242	1521.17	-0.313723	0.233856	-1.34152	0.179751	0.999326
6814	578.878	-0.313713	0.250576	-1.25197	0.210581	0.999326
3878	212.731	0.313579	0.230911	1.35801	0.17446	0.999326
8640	762.649	-0.313471	0.249374	-1.25703	0.208742	0.999326
6018	650.252	0.313428	0.25248	1.2414	0.214459	0.999326
11129	480.547	0.313244	0.252695	1.23961	0.215118	0.999326
7995	448.308	-0.31319	0.252553	-1.24009	0.214941	0.999326
6298	342.048	0.312851	0.248546	1.25872	0.20813	0.999326
3960	1991.55	-0.312764	0.233732	-1.33813	0.180853	0.999326
2275	1305.13	-0.31276	0.23711	-1.31905	0.187152	0.999326
1206	1002.01	-0.312409	0.236864	-1.31894	0.18719	0.999326
10301	1209.44	-0.312354	0.233575	-1.33728	0.181132	0.999326
10651	2240.54	-0.312351	0.196534	-1.5893	0.111992	0.999326
10966	243.18	-0.31224	0.236813	-1.31851	0.187334	0.999326
817	863.446	-0.312186	0.246129	-1.26838	0.204662	0.999326
10184	1548.73	-0.312091	0.222107	-1.40514	0.15998	0.999326
8840	688.455	-0.311971	0.249917	-1.2483	0.211922	0.999326
11142	912.392	0.311945	0.244338	1.27669	0.20171	0.999326
8118	581.397	0.311876	0.251722	1.23897	0.215356	0.999326
237	337.256	-0.311876	0.237757	-1.31174	0.189607	0.999326
4801	79.853	0.31185	0.157359	1.98178	0.0475039	0.999326
2891	700.437	-0.311792	0.248381	-1.2553	0.20937	0.999326
9393	1062.69	-0.311747	0.234704	-1.32826	0.184094	0.999326
10695	1208.39	0.311663	0.23854	1.30655	0.191367	0.999326
11558	1338.03	0.311624	0.22658	1.37534	0.169026	0.999326
2996	1877.06	0.311567	0.204825	1.52114	0.128225	0.999326
4116	2661.6	0.311495	0.182213	1.70951	0.0873558	0.999326
739	744.348	0.311477	0.251625	1.23786	0.215767	0.999326
9241	94.2758	-0.311435	0.191083	-1.62984	0.103135	0.999326
11002	424.655	-0.311018	0.250372	-1.24223	0.214153	0.999326
2629	238.299	0.310957	0.237975	1.30668	0.191322	0.999326
11547	342.94	-0.310919	0.248726	-1.25004	0.211283	0.999326
2708	1486.88	0.310794	0.234388	1.32598	0.184847	0.999326
10533	1024.42	-0.310783	0.239555	-1.29734	0.194515	0.999326
9143	1402.27	-0.310589	0.233835	-1.32824	0.184097	0.999326
4091	1453.31	0.310546	0.235669	1.31772	0.187597	0.999326
1072	966.522	-0.310371	0.238868	-1.29934	0.193827	0.999326
6104	901.402	-0.31032	0.24001	-1.29295	0.196029	0.999326
7897	3032.64	-0.310253	0.17368	-1.78635	0.0740424	0.999326
3405	643.47	0.310153	0.252546	1.2281	0.219409	0.999326
9214	410.498	0.310062	0.252065	1.23009	0.218664	0.999326
7709	2605.48	0.31004	0.187087	1.6572	0.0974794	0.999326
5320	1127.39	-0.309674	0.243172	-1.27347	0.20285	0.999326
5453	2521.72	0.30964	0.185521	1.66903	0.0951108	0.999326
8274	200.537	-0.309537	0.224725	-1.3774	0.168388	0.999326
6039	712.335	0.309457	0.249503	1.24029	0.214867	0.999326
10010	2155.23	-0.308862	0.21036	-1.46825	0.142036	0.999326
5652	1182.99	-0.308825	0.244392	-1.26365	0.206357	0.999326
4206	540.236	-0.308679	0.252418	-1.22289	0.221371	0.999326
4324	1102.53	0.308672	0.236429	1.30556	0.191704	0.999326
122	575.757	0.308618	0.252145	1.22397	0.220964	0.999326
5421	1344.05	0.308605	0.22187	1.39093	0.164248	0.999326
3220	2158.23	-0.308518	0.201234	-1.53313	0.125243	0.999326
637	2382.48	-0.308391	0.211475	-1.45829	0.144762	0.999326
10602	3513.45	-0.308313	0.180457	-1.70851	0.0875421	0.999326
11627	1230.27	-0.308191	0.238316	-1.2932	0.195941	0.999326
5980	596.1	-0.30816	0.251487	-1.22535	0.220442	0.999326
2718	514.102	0.308151	0.252687	1.21949	0.222657	0.999326
492	149.115	0.30807	0.214319	1.43743	0.150595	0.999326
4752	1648.27	-0.307999	0.211565	-1.45581	0.145445	0.999326
8519	281.152	-0.307983	0.230102	-1.33846	0.180746	0.999326
10346	3293.18	0.307921	0.177314	1.73658	0.0824615	0.999326
1802	1523.57	-0.307893	0.215886	-1.42618	0.153815	0.999326
609	749.02	0.307817	0.248819	1.23711	0.216046	0.999326
1902	1013.01	-0.30775	0.238136	-1.29233	0.196243	0.999326
465	634.632	-0.307548	0.251177	-1.22443	0.22079	0.999326
2802	654.028	0.30754	0.249404	1.2331	0.217538	0.999326
11506	865.074	-0.307535	0.245826	-1.25103	0.210924	0.999326
4524	612.578	0.307509	0.250265	1.22873	0.219173	0.999326
4235	2376.82	-0.307439	0.194941	-1.57708	0.114776	0.999326
10878	1644.41	-0.30743	0.231653	-1.32712	0.18447	0.999326
3728	1512.28	0.307394	0.227682	1.3501	0.176984	0.999326
7051	672.177	-0.307319	0.249557	-1.23146	0.218152	0.999326
9809	533.704	0.307179	0.244086	1.25849	0.208215	0.999326
3756	881.65	0.307055	0.243306	1.26201	0.206944	0.999326
4965	959.677	-0.307047	0.248819	-1.23402	0.217196	0.999326
4044	1536.15	-0.306959	0.223146	-1.3756	0.168946	0.999326
7898	604.504	-0.306938	0.252024	-1.21789	0.223265	0.999326
8514	735.364	-0.306914	0.252502	-1.21549	0.224179	0.999326
5357	673.361	-0.306841	0.250825	-1.22333	0.221207	0.999326
9200	617.455	0.306827	0.252668	1.21435	0.224615	0.999326
1069	603.114	-0.306786	0.252566	-1.21468	0.224489	0.999326
8454	1915.15	-0.306769	0.201916	-1.51929	0.128689	0.999326
10499	624.605	-0.306746	0.252549	-1.2146	0.22452	0.999326
10867	628.946	-0.306736	0.251621	-1.21904	0.22283	0.999326
9701	2099.45	-0.306658	0.205165	-1.49469	0.134996	0.999326
11179	1487.85	-0.306585	0.221143	-1.38637	0.165635	0.999326
10414	958.819	-0.306577	0.237739	-1.28955	0.197207	0.999326
10933	963.365	-0.306284	0.245487	-1.24766	0.212156	0.999326
2452	1373.89	-0.306229	0.220737	-1.3873	0.165351	0.999326
6951	688.537	-0.306212	0.251069	-1.21963	0.222605	0.999326
7302	697.283	-0.305991	0.251132	-1.21845	0.223054	0.999326
5422	791.799	0.305847	0.250888	1.21906	0.222822	0.999326
8346	51.5677	-0.305699	0.15062	-2.0296	0.0423972	0.999326
9639	2158.46	-0.305641	0.201399	-1.51759	0.129119	0.999326
2808	2139.27	-0.305565	0.199222	-1.53379	0.125081	0.999326
9431	1807.09	-0.305562	0.205196	-1.48912	0.136456	0.999326
5201	624.106	0.305551	0.252262	1.21124	0.225802	0.999326
5909	1505.31	-0.305492	0.233975	-1.30566	0.191668	0.999326
7884	2221.83	0.305394	0.209258	1.45941	0.144452	0.999326
11561	3039.21	-0.305328	0.184496	-1.65493	0.0979382	0.999326
10564	302.986	0.30523	0.227482	1.34178	0.179668	0.999326
6189	2723.6	-0.305142	0.228401	-1.33599	0.181552	0.999326
1956	225.292	-0.305114	0.222131	-1.37358	0.169573	0.999326
2049	453.033	-0.305092	0.252584	-1.20788	0.227092	0.999326
7725	638.731	-0.305035	0.251111	-1.21474	0.224465	0.999326
4886	1241.95	0.304903	0.237902	1.28163	0.199971	0.999326
1280	2229.58	-0.304545	0.201485	-1.5115	0.130661	0.999326
7660	703.914	0.304477	0.249953	1.21814	0.223171	0.999326
4769	522.53	-0.304346	0.252763	-1.20408	0.22856	0.999326
9294	1572	-0.304327	0.214825	-1.41663	0.156592	0.999326
498	1610.54	0.304297	0.214531	1.41843	0.156066	0.999326
4796	234.274	0.304235	0.234835	1.29552	0.195139	0.999326
5837	1223.06	0.30403	0.230524	1.31887	0.187214	0.999326
1077	266.216	-0.303955	0.238863	-1.27251	0.203193	0.999326
8971	990.136	0.303868	0.237924	1.27716	0.201544	0.999326
3090	848.912	-0.303848	0.247501	-1.22767	0.219573	0.999326
22	274.654	0.303809	0.226915	1.33887	0.180614	0.999326
3045	574.114	-0.303748	0.251771	-1.20645	0.227645	0.999326
8801	1717.02	0.303532	0.216931	1.39921	0.161751	0.999326
2712	961.285	0.303454	0.245145	1.23786	0.215769	0.999326
11028	622.201	0.303371	0.251657	1.20549	0.228012	0.999326
7214	1378.25	-0.303334	0.236971	-1.28005	0.200529	0.999326
3127	2335.11	-0.303286	0.214858	-1.41157	0.158078	0.999326
432	1069.19	-0.303282	0.234666	-1.2924	0.19622	0.999326
369	1006.43	0.303133	0.24107	1.25745	0.208592	0.999326
9683	1119.28	-0.303115	0.236168	-1.28347	0.199326	0.999326
3190	297.78	0.303098	0.234454	1.29278	0.196087	0.999326
3721	748.785	-0.303045	0.252567	-1.19986	0.230193	0.999326
5664	691.329	-0.302996	0.250175	-1.21114	0.225843	0.999326
5918	1341.41	-0.302802	0.223017	-1.35775	0.174542	0.999326
10781	791.612	0.302776	0.248895	1.21648	0.223801	0.999326
2918	947.55	-0.302679	0.239046	-1.2662	0.205442	0.999326
2628	156.269	0.302664	0.216654	1.39699	0.162416	0.999326
3837	153.569	0.302518	0.209768	1.44215	0.149259	0.999326
9664	1281.63	-0.302439	0.227448	-1.32971	0.183614	0.999326
11215	1044.47	-0.302402	0.234045	-1.29207	0.196334	0.999326
11773	1821.6	-0.302369	0.219923	-1.37489	0.169166	0.999326
5006	1340.18	0.302329	0.242253	1.24799	0.212035	0.999326
10806	1184.04	-0.302213	0.236541	-1.27764	0.201378	0.999326
9370	518.47	-0.302169	0.252728	-1.19563	0.231842	0.999326
7597	582.838	-0.302071	0.249037	-1.21296	0.225146	0.999326
7321	1099.86	-0.301988	0.24015	-1.2575	0.208574	0.999326
59	618.656	-0.30192	0.252282	-1.19675	0.231403	0.999326
4426	428.033	0.301787	0.242146	1.2463	0.212654	0.999326
6404	907.029	-0.301777	0.240685	-1.25383	0.209904	0.999326
8047	455.859	0.301695	0.252707	1.19385	0.232536	0.999326
658	722.792	-0.301538	0.249533	-1.20841	0.22689	0.999326
4597	2842.9	0.301382	0.202521	1.48815	0.136711	0.999326
3223	738.269	-0.301246	0.24974	-1.20624	0.227725	0.999326
4890	1345.82	0.301152	0.2218	1.35777	0.174538	0.999326
11068	653.229	0.301	0.250618	1.20103	0.229738	0.999326
10822	593.637	0.300997	0.251697	1.19587	0.231748	0.999326
10243	3867.62	0.300928	0.159231	1.88988	0.0587742	0.999326
7987	2340.64	-0.300846	0.195242	-1.54089	0.123344	0.999326
1498	933.487	-0.300792	0.247528	-1.21518	0.224297	0.999326
11289	641.001	-0.30079	0.250161	-1.20239	0.229214	0.999326
5327	2302.99	0.300709	0.203388	1.4785	0.139274	0.999326
785	532.233	0.300706	0.252399	1.19139	0.2335	0.999326
4219	2496.36	0.300577	0.186912	1.60812	0.107809	0.999326
4014	419.801	-0.300505	0.249242	-1.20567	0.227943	0.999326
6066	598.367	0.300407	0.252595	1.18929	0.234327	0.999326
10811	1731.16	-0.30037	0.228549	-1.31425	0.188762	0.999326
6479	1104.48	0.30026	0.233471	1.28607	0.198418	0.999326
10783	1335.43	0.300227	0.227183	1.32152	0.186328	0.999326
3859	456.214	0.300165	0.252692	1.18787	0.234884	0.999326
9103	203.796	0.300111	0.232047	1.29332	0.195901	0.999326
8972	751.023	0.300031	0.25276	1.18702	0.235219	0.999326
7332	1349.26	-0.29983	0.244194	-1.22783	0.219509	0.999326
11069	2792.04	-0.299791	0.203661	-1.47201	0.141018	0.999326
4166	683.54	-0.299645	0.251809	-1.18997	0.234058	0.999326
8199	219.388	-0.299639	0.208593	-1.43647	0.150868	0.999326
8407	1312.5	-0.299567	0.238097	-1.25817	0.20833	0.999326
10052	3757.66	0.299525	0.194665	1.53867	0.123886	0.999326
11360	672.343	-0.299412	0.251026	-1.19276	0.232965	0.999326
11581	1590.84	0.299353	0.217033	1.3793	0.167802	0.999326
3963	731.155	-0.299341	0.251129	-1.19198	0.233269	0.999326
6136	1609.04	0.299279	0.227403	1.31607	0.18815	0.999326
9068	1724.32	-0.299275	0.225433	-1.32756	0.184325	0.999326
328	2072.42	-0.299166	0.197851	-1.51208	0.130514	0.999326
2506	944.045	-0.299085	0.243901	-1.22626	0.220102	0.999326
9868	1262.98	-0.299077	0.249694	-1.19777	0.231005	0.999326
36	2246.92	-0.299057	0.197058	-1.51761	0.129113	0.999326
6624	1429.02	-0.299039	0.236902	-1.26229	0.206844	0.999326
6098	682.745	-0.298996	0.252549	-1.18391	0.236448	0.999326
7819	622.764	0.298756	0.252011	1.18549	0.235824	0.999326
5754	418.187	-0.298735	0.251906	-1.1859	0.235662	0.999326
8730	547.622	-0.298685	0.252674	-1.1821	0.237167	0.999326
210	1351.54	-0.298679	0.230603	-1.29521	0.195248	0.999326
3065	813.774	-0.29857	0.244987	-1.21872	0.222952	0.999326
7073	1896.76	0.298386	0.21829	1.36692	0.17165	0.999326
7110	1458.33	0.298356	0.246084	1.21241	0.225354	0.999326
5660	2082.41	-0.298333	0.214402	-1.39147	0.164084	0.999326
7238	1162.81	0.29828	0.238703	1.24959	0.21145	0.999326
6971	580.271	0.298231	0.252377	1.18169	0.23733	0.999326
5258	1444.68	0.29821	0.224628	1.32757	0.184319	0.999326
2187	1181.32	-0.298176	0.230821	-1.2918	0.196425	0.999326
3655	1846.7	0.298157	0.213105	1.39911	0.161781	0.999326
9635	1867.46	-0.298024	0.224868	-1.32533	0.185062	0.999326
2656	1243.09	-0.297963	0.236583	-1.25944	0.207871	0.999326
4826	710.003	0.297934	0.249711	1.19312	0.232824	0.999326
1179	563.513	0.2979	0.251921	1.18251	0.237002	0.999326
2249	1671.83	0.297804	0.210541	1.41447	0.157223	0.999326
4827	857.877	0.297522	0.252259	1.17943	0.238227	0.999326
4892	1696.96	0.297353	0.220134	1.35078	0.176765	0.999326
11011	2026.88	0.29733	0.20276	1.46642	0.142534	0.999326
5432	674.161	0.297164	0.252538	1.17671	0.23931	0.999326
7276	3352.69	0.297159	0.173332	1.71439	0.0864568	0.999326
3262	1282.45	-0.297052	0.224486	-1.32326	0.185751	0.999326
9980	1049.19	-0.296989	0.23799	-1.2479	0.212066	0.999326
11057	686.769	-0.296778	0.249794	-1.18809	0.234797	0.999326
6234	1309.67	0.296649	0.228326	1.29923	0.193863	0.999326
5506	842.985	-0.29655	0.248953	-1.19119	0.233579	0.999326
7820	2257.68	0.296524	0.202149	1.46685	0.142416	0.999326
4501	362.607	-0.296361	0.244626	-1.21149	0.225709	0.999326
9261	616.832	-0.296357	0.25182	-1.17686	0.239251	0.999326
4523	899.408	0.296343	0.247169	1.19895	0.230548	0.999326
6471	831.897	-0.296295	0.248696	-1.1914	0.233498	0.999326
10927	626.511	0.296272	0.251532	1.17787	0.238848	0.999326
8471	2526.66	-0.296203	0.185316	-1.59837	0.109962	0.999326
8761	2174.16	-0.29616	0.209433	-1.41411	0.157331	0.999326
8578	144.874	-0.296156	0.190176	-1.55727	0.119407	0.999326
9042	648.613	-0.296144	0.251149	-1.17915	0.238337	0.999326
8186	1369.47	0.295916	0.246065	1.20259	0.229134	0.999326
9733	896.585	-0.29584	0.252723	-1.17061	0.241756	0.999326
5219	442.243	0.295821	0.247723	1.19416	0.232415	0.999326
4772	1352.98	0.295809	0.226666	1.30504	0.191879	0.999326
296	1687.34	0.295668	0.243239	1.21555	0.224158	0.999326
11494	2333.79	-0.295653	0.198775	-1.48737	0.136916	0.999326
11622	1302.22	-0.295649	0.231	-1.27987	0.200592	0.999326
7331	1163.55	-0.295621	0.242227	-1.22043	0.222303	0.999326
26	1964.2	0.295591	0.208314	1.41897	0.155908	0.999326
4327	1235.44	-0.295569	0.227622	-1.29851	0.194113	0.999326
11896	1675.87	-0.295533	0.213231	-1.38598	0.165754	0.999326
5225	1443.02	0.295514	0.218767	1.35082	0.176754	0.999326
10328	2867.36	0.295492	0.183494	1.61036	0.107318	0.999326
4619	394.124	0.29544	0.251287	1.17571	0.239711	0.999326
4573	936.789	-0.295417	0.239648	-1.23271	0.217683	0.999326
6865	1573.56	-0.295389	0.242287	-1.21917	0.222778	0.999326
8266	898.754	-0.295384	0.247992	-1.1911	0.233614	0.999326
2567	1002.56	-0.295218	0.241437	-1.22275	0.221423	0.999326
5610	990.608	0.2952	0.246379	1.19815	0.230857	0.999326
1731	1009.7	0.295161	0.248748	1.18658	0.235392	0.999326
9080	1984.67	-0.295058	0.202504	-1.45705	0.145103	0.999326
11706	145.176	-0.295047	0.201077	-1.46733	0.142285	0.999326
599	377.882	0.295046	0.248808	1.18584	0.235686	0.999326
193	465.99	-0.295011	0.249629	-1.1818	0.237287	0.999326
7879	1032.67	0.295009	0.234666	1.25714	0.208702	0.999326
2497	2545.73	-0.294722	0.191893	-1.53586	0.124572	0.999326
10818	1206.21	0.294691	0.241908	1.21819	0.223151	0.999326
9896	1761.48	0.294628	0.22525	1.308	0.190872	0.999326
5689	2533.03	-0.294439	0.19566	-1.50485	0.132364	0.999326
9016	875.575	0.294438	0.242863	1.21236	0.225374	0.999326
5696	1178.5	-0.294399	0.231273	-1.27295	0.203035	0.999326
3953	117.496	-0.294364	0.167442	-1.75801	0.0787464	0.999326
4016	567.783	-0.294331	0.25122	-1.17161	0.241355	0.999326
3035	929.896	0.294259	0.24339	1.209	0.226661	0.999326
7174	1066.39	-0.294178	0.239475	-1.22843	0.219285	0.999326
33	1223.94	-0.294158	0.237786	-1.23707	0.216062	0.999326
2717	626.529	-0.294156	0.251995	-1.16731	0.243086	0.999326
6786	396.637	0.29408	0.250068	1.176	0.239596	0.999326
9606	412.558	0.29399	0.249568	1.178	0.238798	0.999326
10865	1216.13	0.293911	0.227212	1.29355	0.195821	0.999326
1276	370.612	0.293736	0.250432	1.17292	0.240828	0.999326
6255	1020.15	0.293532	0.242068	1.21261	0.225281	0.999326
9491	788.225	0.293458	0.252759	1.16102	0.245634	0.999326
7698	227.677	-0.293445	0.229451	-1.2789	0.200934	0.999326
11589	803.008	-0.293307	0.246055	-1.19204	0.233247	0.999326
2778	1272.37	0.293199	0.236485	1.23982	0.215042	0.999326
4638	1129.75	0.293167	0.238754	1.2279	0.219483	0.999326
11956	2169.82	-0.293149	0.200682	-1.46076	0.14408	0.999326
11455	2603.03	0.293066	0.187884	1.55982	0.118802	0.999326
11340	1708.53	-0.293065	0.208608	-1.40486	0.160063	0.999326
1093	1227.99	0.293037	0.234807	1.24799	0.212035	0.999326
2310	821.839	0.292982	0.25199	1.16267	0.244962	0.999326
3078	261.754	-0.292979	0.232295	-1.26123	0.207225	0.999326
8833	521.177	0.292948	0.252723	1.15917	0.246388	0.999326
4741	2228.84	-0.292944	0.204503	-1.43247	0.15201	0.999326
7936	868.196	0.292909	0.247572	1.18313	0.236759	0.999326
8568	2351.78	0.292809	0.189437	1.54568	0.122181	0.999326
9315	652.028	0.292705	0.251231	1.16508	0.243986	0.999326
11993	1816.66	-0.292703	0.205227	-1.42624	0.153799	0.999326
6977	1846.71	-0.292691	0.223079	-1.31205	0.189503	0.999326
1191	630.568	-0.29269	0.252354	-1.15984	0.246116	0.999326
4515	326.805	0.292645	0.243531	1.20167	0.22949	0.999326
7223	1608.01	0.292621	0.243244	1.20299	0.22898	0.999326
5875	447.706	0.292551	0.252207	1.15996	0.246064	0.999326
6802	940.439	-0.292514	0.23883	-1.22478	0.220659	0.999326
5853	1460.88	0.2925	0.239607	1.22075	0.22218	0.999326
5244	378.952	-0.292498	0.246416	-1.18701	0.235224	0.999326
4876	1019.68	-0.292404	0.239855	-1.21909	0.222811	0.999326
9272	1849.7	0.292348	0.224183	1.30406	0.192214	0.999326
11910	810.487	0.292293	0.244681	1.19459	0.232247	0.999326
5800	1964.76	-0.292246	0.223625	-1.30685	0.191262	0.999326
8764	1536.98	-0.292191	0.216705	-1.34833	0.177551	0.999326
2284	903.446	0.292108	0.252485	1.15693	0.247301	0.999326
4980	3318.52	-0.29201	0.187373	-1.55844	0.119129	0.999326
2935	1189.72	0.291997	0.228909	1.2756	0.202096	0.999326
3530	500.846	-0.291987	0.252609	-1.15588	0.247729	0.999326
2623	1816.86	0.291965	0.207286	1.40852	0.158978	0.999326
8378	705.89	-0.291957	0.24799	-1.17729	0.239079	0.999326
121	2025	-0.291926	0.199214	-1.46539	0.142814	0.999326
6893	1174.39	-0.291879	0.242209	-1.20507	0.228177	0.999326
10956	977.24	0.291617	0.244353	1.19343	0.232703	0.999326
9211	425.747	0.291485	0.237017	1.2298	0.21877	0.999326
1102	261.403	-0.291107	0.223036	-1.3052	0.191823	0.999326
8242	206.693	0.291063	0.233206	1.24809	0.211998	0.999326
7992	2282.53	-0.290969	0.201683	-1.44271	0.149103	0.999326
4720	710.986	-0.290931	0.252675	-1.1514	0.249567	0.999326
4370	819.954	-0.290921	0.247543	-1.17523	0.239902	0.999326
11697	3476.95	0.290904	0.170671	1.70447	0.088294	0.999326
10637	1404.84	0.290889	0.22884	1.27115	0.203675	0.999326
9503	359.012	0.290883	0.249034	1.16805	0.242788	0.999326
7953	197.953	-0.290797	0.226518	-1.28377	0.199222	0.999326
1835	3198	-0.290613	0.201098	-1.44513	0.148422	0.999326
5361	746.176	-0.290569	0.248681	-1.16844	0.242628	0.999326
6323	2279.79	0.290446	0.221845	1.30923	0.190457	0.999326
3480	696.55	-0.290343	0.249561	-1.16341	0.244661	0.999326
9058	994.537	-0.290251	0.241704	-1.20085	0.229808	0.999326
4773	2774.56	-0.290245	0.204251	-1.42102	0.15531	0.999326
1580	373.982	0.290052	0.243394	1.1917	0.23338	0.999326
9092	1120.08	0.290031	0.237388	1.22176	0.221799	0.999326
4916	984.202	0.290027	0.242395	1.1965	0.2315	0.999326
527	832.342	0.289977	0.25066	1.15685	0.247333	0.999326
10554	555.651	0.289911	0.2517	1.15181	0.249398	0.999326
11662	1979.61	0.289817	0.229969	1.26024	0.207582	0.999326
5233	1938.45	0.28974	0.204908	1.414	0.157361	0.999326
11793	1575.25	0.289672	0.217778	1.33013	0.183477	0.999326
41	1450.8	0.289658	0.220963	1.31089	0.189895	0.999326
8770	686.62	-0.289592	0.252549	-1.14668	0.251515	0.999326
849	1652.44	0.289583	0.219949	1.31659	0.187977	0.999326
10654	392.493	0.289317	0.250563	1.15467	0.248227	0.999326
8198	1271.8	-0.28928	0.228781	-1.26444	0.206071	0.999326
8862	375.533	0.289261	0.235496	1.22831	0.219332	0.999326
3750	862.272	0.289142	0.252441	1.14538	0.25205	0.999326
9907	2164.59	-0.289088	0.200412	-1.44247	0.14917	0.999326
1263	230.573	0.289047	0.18749	1.54167	0.123154	0.999326
11771	343.155	0.289	0.232429	1.24339	0.213724	0.999326
2279	149.377	0.288985	0.216315	1.33595	0.181567	0.999326
6779	703.472	-0.288906	0.250942	-1.15129	0.249615	0.999326
5478	2485.81	-0.288901	0.215312	-1.34178	0.179667	0.999326
8106	1504.9	-0.288771	0.224365	-1.28706	0.198074	0.999326
10820	1334.88	0.288653	0.236629	1.21985	0.222521	0.999326
7997	769.668	0.288644	0.248826	1.16002	0.246039	0.999326
5294	955.402	-0.288632	0.242419	-1.19063	0.233799	0.999326
9284	2673.05	-0.288602	0.188587	-1.53033	0.125934	0.999326
8825	3314.11	0.288446	0.178802	1.61321	0.106699	0.999326
4285	673.894	0.288394	0.252204	1.1435	0.252833	0.999326
5367	253.905	-0.288377	0.216004	-1.33505	0.181859	0.999326
9883	1424.39	0.288279	0.241651	1.19296	0.232887	0.999326
11834	2770.23	-0.288275	0.201288	-1.43215	0.152101	0.999326
5709	346.759	0.288266	0.246159	1.17106	0.241576	0.999326
177	596.145	0.288221	0.250965	1.14845	0.250781	0.999326
5487	1315	0.288026	0.234031	1.23072	0.218429	0.999326
8265	1494.32	0.28785	0.230538	1.2486	0.21181	0.999326
4865	3012.68	-0.287676	0.215714	-1.3336	0.182335	0.999326
10108	2980.69	0.287368	0.187774	1.53039	0.12592	0.999326
947	437.881	0.287305	0.252582	1.13747	0.255341	0.999326
2221	674.086	-0.287161	0.249732	-1.14988	0.250195	0.999326
10920	967.657	-0.287132	0.249283	-1.15183	0.249391	0.999326
715	240.757	0.28709	0.235149	1.22088	0.22213	0.999326
5589	772.457	0.287075	0.251549	1.14123	0.253775	0.999326
10870	841.05	-0.287013	0.252454	-1.13689	0.255584	0.999326
2433	3374.67	0.286995	0.167166	1.71683	0.08601	0.999326
3660	1378.9	-0.286989	0.224781	-1.27675	0.201692	0.999326
10130	1766.12	-0.286978	0.216261	-1.327	0.184508	0.999326
9716	3099.84	-0.286962	0.193976	-1.47937	0.139041	0.999326
11967	1405.1	0.286899	0.238896	1.20094	0.229775	0.999326
2293	948.767	-0.286878	0.250921	-1.1433	0.252915	0.999326
722	3449.61	0.286819	0.178218	1.60937	0.107535	0.999326
5861	1173.68	0.286794	0.244778	1.17165	0.241338	0.999326
11832	2817.99	-0.286728	0.181388	-1.58075	0.113936	0.999326
8839	235.153	0.286599	0.237062	1.20896	0.226677	0.999326
4830	579.354	-0.286595	0.252723	-1.13403	0.256783	0.999326
9110	1407.48	-0.286573	0.224682	-1.27546	0.202146	0.999326
5891	157.065	-0.286523	0.169418	-1.69122	0.0907952	0.999326
7650	1221.98	0.286513	0.246821	1.16081	0.245718	0.999326
11989	3787.25	0.286496	0.168257	1.70273	0.0886193	0.999326
3351	874.329	-0.286478	0.247908	-1.15558	0.247852	0.999326
8977	718.012	0.286468	0.250348	1.14428	0.252508	0.999326
10934	1469.17	-0.286366	0.223186	-1.28308	0.199464	0.999326
5455	454.306	0.286351	0.252381	1.1346	0.256545	0.999326
1422	404.395	0.286138	0.251631	1.13713	0.255482	0.999326
2978	564.711	-0.286117	0.252642	-1.1325	0.257424	0.999326
1954	475.905	-0.285997	0.25264	-1.13203	0.257621	0.999326
2117	932.499	-0.28595	0.245274	-1.16584	0.243679	0.999326
1832	715.575	0.285788	0.248212	1.15139	0.249573	0.999326
8080	543.247	0.285765	0.252701	1.13085	0.25812	0.999326
4848	2191.29	0.28575	0.197805	1.44461	0.148568	0.999326
9319	154.899	-0.285714	0.20578	-1.38844	0.165002	0.999326
4517	1463.96	-0.285685	0.236745	-1.20672	0.227539	0.999326
11749	176.046	-0.285684	0.213142	-1.34034	0.180134	0.999326
9454	1144.18	-0.285646	0.239284	-1.19375	0.232574	0.999326
4688	878.313	0.285579	0.252745	1.12991	0.258514	0.999326
11580	998.275	-0.285567	0.251315	-1.13629	0.255835	0.999326
1369	1157.83	-0.285523	0.241321	-1.18317	0.236743	0.999326
5615	278.643	0.285429	0.227458	1.25487	0.209527	0.999326
7797	1480.15	0.285381	0.217919	1.30957	0.19034	0.999326
9359	522.096	0.285364	0.239917	1.18943	0.23427	0.999326
9959	1338.83	-0.285335	0.227931	-1.25185	0.210625	0.999326
10393	713.699	0.285303	0.247377	1.15331	0.248782	0.999326
5928	285.246	-0.285262	0.242239	-1.1776	0.238955	0.999326
7450	998.996	0.285214	0.247402	1.15284	0.248977	0.999326
1474	1917.99	-0.285205	0.205105	-1.39053	0.164368	0.999326
1674	1518.1	-0.285142	0.229585	-1.24199	0.21424	0.999326
3689	1790.97	0.285077	0.209881	1.35828	0.174376	0.999326
3410	858.283	0.285045	0.250016	1.14011	0.254241	0.999326
1452	573.503	0.28502	0.252721	1.12781	0.259401	0.999326
10084	3481.28	0.284776	0.188402	1.51153	0.130654	0.999326
[truncated: 9,653 more rows]
