# Supplementary material for: High-throughput 5′ UTR engineering for enhanced protein production in non-viral gene therapies
Source: Nat Commun. 2021 Jul 6;12:4138. doi: 10.1038/s41467-021-24436-7 (PMC8260622; doi:10.1038/s41467-021-24436-7)
Supplement: Supplementary file 9 — Dataset 6 [file 41467_2021_24436_MOESM9_ESM.xlsx]

## Sheet: Sheet1
ensembl_gene_id	baseMean	log2FoldChange	lfcSE	stat	pvalue	padj
930	481.026	-0.987646	0.252124	-3.9173	8.9546e-05	0.521695
11827	658.087	-0.936565	0.252431	-3.71018	0.000207112	0.646179
3606	571.172	-0.930448	0.252271	-3.68829	0.000225763	0.646179
8312	1802.16	-0.885625	0.212867	-4.16045	3.17617e-05	0.370087
6396	726.383	-0.88224	0.249596	-3.53466	0.000408294	0.646179
1127	618.921	0.866425	0.252346	3.43348	0.000595897	0.646179
11356	780.619	0.848673	0.24933	3.40382	0.000664504	0.646179
9468	737.161	0.847949	0.252274	3.36122	0.000775997	0.695532
762	948.152	0.810078	0.24794	3.26724	0.00108601	0.714567
2791	978.962	-0.806268	0.252429	-3.19404	0.00140299	0.750214
4755	839.099	-0.793318	0.251515	-3.15416	0.00160963	0.750214
1585	1346.38	-0.788893	0.249176	-3.16601	0.00154547	0.750214
3428	1520.55	-0.784255	0.239563	-3.27369	0.00106153	0.714567
7433	1540.51	-0.779254	0.225073	-3.46222	0.000535732	0.646179
5038	831.46	-0.776504	0.25011	-3.10466	0.001905	0.788795
5411	2396.65	-0.776358	0.227401	-3.41405	0.000640037	0.646179
11227	1238.48	0.756376	0.247838	3.0519	0.00227396	0.804691
8167	629.736	0.753305	0.251489	2.99538	0.002741	0.804691
6262	482.127	-0.744321	0.246531	-3.01918	0.00253463	0.804691
7869	1705.91	-0.742904	0.229264	-3.24038	0.0011937	0.732053
5142	1200.18	-0.739946	0.239893	-3.08448	0.00203911	0.79199
4058	714.888	0.739934	0.250234	2.95697	0.0031068	0.841871
5671	1311.47	-0.738707	0.23171	-3.18807	0.00143225	0.750214
6328	928.931	0.734128	0.245781	2.98692	0.00281803	0.804691
2056	1766.53	-0.727491	0.221976	-3.27734	0.00104791	0.714567
3988	1193	-0.722021	0.23323	-3.09575	0.00196319	0.788795
3898	599.182	-0.717526	0.251925	-2.84817	0.00439712	0.89962
7780	333.035	-0.716152	0.23487	-3.04914	0.00229497	0.804691
11022	483.524	-0.715872	0.251858	-2.84236	0.00447803	0.89962
4763	1175.93	0.715334	0.251173	2.84798	0.00439983	0.89962
6171	396.741	-0.712575	0.248773	-2.86436	0.00417854	0.89962
4428	800.902	0.708263	0.24821	2.85348	0.00432433	0.89962
2179	1274.13	-0.703225	0.241404	-2.91307	0.00357899	0.893382
3137	301.241	0.70321	0.241607	2.91056	0.00360783	0.893382
9798	1773.76	-0.700398	0.221987	-3.15513	0.00160429	0.750214
11823	1502.15	-0.699876	0.224037	-3.12393	0.00178454	0.788795
8017	402.698	-0.699531	0.249646	-2.80209	0.00507723	0.90317
8726	757.268	-0.69779	0.251498	-2.77453	0.00552811	0.90317
9196	982.135	-0.69736	0.241173	-2.89154	0.0038336	0.893382
10282	673.437	0.696768	0.251354	2.77206	0.00557035	0.90317
5232	721.779	-0.69585	0.252332	-2.75768	0.0058214	0.90317
6886	147.148	0.695548	0.200726	3.46515	0.000529929	0.646179
1488	1517.07	0.692519	0.237982	2.90997	0.00361467	0.893382
10217	3804.52	0.688798	0.201711	3.41478	0.00063834	0.646179
5255	928.849	-0.687564	0.25217	-2.72659	0.00639919	0.90317
3041	1158.89	-0.687137	0.247523	-2.77605	0.00550236	0.90317
6651	482.03	-0.686833	0.250404	-2.7429	0.00608992	0.90317
9104	565.6	0.686354	0.250119	2.74411	0.00606758	0.90317
7949	1342.15	-0.686271	0.231301	-2.967	0.00300724	0.834294
8117	2968.18	-0.683677	0.209548	-3.26262	0.00110386	0.714567
11883	1511.41	-0.681063	0.227067	-2.99938	0.00270526	0.804691
10489	363.063	0.677574	0.226753	2.98816	0.00280667	0.804691
957	852.271	-0.673646	0.247828	-2.71821	0.00656369	0.90317
5129	1262.8	0.670599	0.235061	2.85287	0.00433263	0.89962
2332	369.96	-0.669832	0.246487	-2.71751	0.00657748	0.90317
11045	800.732	0.668369	0.252244	2.6497	0.00805643	0.90317
8331	1853.08	0.667481	0.210194	3.17555	0.00149554	0.750214
701	688.37	-0.666514	0.252264	-2.64213	0.00823866	0.90317
5156	777.408	-0.664811	0.250146	-2.65769	0.00786787	0.90317
5227	1052.54	0.662618	0.244342	2.71184	0.006691	0.90317
9774	1026.7	-0.660206	0.243126	-2.71549	0.00661786	0.90317
10816	1070.35	-0.659331	0.241951	-2.72506	0.00642897	0.90317
4102	1067.81	-0.653063	0.24073	-2.71285	0.00667078	0.90317
1338	968.255	-0.650881	0.24799	-2.62463	0.00867434	0.925409
5200	369.874	-0.649645	0.24609	-2.63987	0.00829378	0.90317
9765	659.261	0.648861	0.251009	2.58501	0.00973751	0.935903
5730	1328.6	0.648203	0.233089	2.78092	0.00542049	0.90317
9811	811.106	-0.646548	0.252398	-2.56162	0.0104185	0.954814
1739	654.032	0.645489	0.252215	2.55928	0.0104889	0.954814
5784	2464.16	0.642742	0.195068	3.29496	0.000984362	0.714567
2938	1410.67	0.642708	0.241284	2.6637	0.00772865	0.90317
522	1849.58	0.641946	0.240298	2.67146	0.00755218	0.90317
8439	838.381	-0.641666	0.252093	-2.54535	0.0109167	0.963341
4211	373.788	-0.641081	0.245932	-2.60674	0.00914078	0.933297
7853	315.588	-0.640869	0.241903	-2.64928	0.0080663	0.90317
11186	354.379	-0.640656	0.242601	-2.64078	0.00827144	0.90317
10389	1335.88	-0.635212	0.229729	-2.76505	0.00569148	0.90317
5315	2040.99	-0.633293	0.218565	-2.89751	0.00376143	0.893382
1420	937.767	-0.632051	0.243939	-2.59102	0.00956918	0.935903
5507	1265.07	-0.629424	0.234493	-2.68419	0.0072706	0.90317
11328	1507.64	-0.628451	0.23685	-2.65337	0.00796929	0.90317
4690	357.328	0.628042	0.244745	2.5661	0.0102849	0.954814
9854	988.787	-0.625654	0.249273	-2.50991	0.012076	0.969945
11537	411.958	-0.624387	0.245412	-2.54424	0.0109514	0.963341
10431	1145.78	-0.624235	0.235726	-2.64814	0.00809362	0.90317
6729	1476.55	0.621964	0.234682	2.65024	0.00804344	0.90317
4547	876.363	0.621268	0.249876	2.4863	0.0129077	0.989481
6420	1508.44	-0.62105	0.245698	-2.52769	0.0114815	0.963341
8131	696.378	-0.620783	0.251915	-2.46425	0.01373	0.999653
7204	292.811	0.619906	0.231219	2.68103	0.00733951	0.90317
6761	912.528	0.619339	0.243646	2.54196	0.0110232	0.963341
4396	1354.24	-0.618465	0.234157	-2.64124	0.00826022	0.90317
11875	1043.24	-0.618049	0.239812	-2.57722	0.00995983	0.935903
3484	603.056	0.614977	0.252402	2.4365	0.0148303	0.999653
8860	1281.92	0.614516	0.230917	2.66119	0.00778643	0.90317
9803	1532.3	-0.614244	0.220996	-2.77943	0.00544544	0.90317
4241	957.029	-0.613131	0.246528	-2.48707	0.0128801	0.989481
2899	344.046	-0.612405	0.235168	-2.60411	0.00921122	0.933297
204	1404.53	-0.611552	0.236787	-2.58271	0.00980283	0.935903
663	2528.85	-0.610247	0.223896	-2.72558	0.00641877	0.90317
10263	405.76	-0.609872	0.248753	-2.45172	0.0142177	0.999653
3598	993.752	-0.609616	0.248831	-2.44992	0.0142887	0.999653
7015	462.479	0.609045	0.251926	2.41756	0.0156251	0.999653
4714	2135.2	0.608387	0.224955	2.70449	0.00684097	0.90317
11132	570.439	0.60708	0.252389	2.40533	0.0161577	0.999653
11116	617.63	-0.606861	0.250458	-2.423	0.0153929	0.999653
7805	2328.99	0.605112	0.217188	2.78612	0.00533432	0.90317
10770	414.579	-0.604878	0.245079	-2.46809	0.0135835	0.999653
7209	1067.88	-0.604757	0.238605	-2.53456	0.011259	0.963341
8159	2289.63	-0.602665	0.214811	-2.80556	0.00502297	0.90317
5153	466.318	0.602549	0.250277	2.40752	0.0160611	0.999653
2871	1010.63	0.602538	0.249491	2.41507	0.0157323	0.999653
5364	642.259	0.601805	0.252393	2.3844	0.0171072	0.999653
4454	1200.7	-0.599589	0.240964	-2.48829	0.0128358	0.989481
3676	999.584	-0.59492	0.241042	-2.46811	0.0135827	0.999653
3645	626.248	-0.594752	0.251708	-2.36286	0.0181346	0.999653
3453	685.736	0.594655	0.25215	2.35834	0.018357	0.999653
11385	883.477	-0.594275	0.245002	-2.42559	0.0152835	0.999653
9744	2715.05	-0.593411	0.193578	-3.06549	0.00217315	0.804691
11184	1803.63	-0.593096	0.215466	-2.75262	0.00591198	0.90317
10915	907.31	0.592668	0.250269	2.36812	0.0178789	0.999653
5660	2162.5	-0.591203	0.219488	-2.69356	0.00706945	0.90317
2719	124.893	0.590584	0.190643	3.09785	0.0019493	0.788795
5796	823.679	0.58982	0.246546	2.39234	0.0167414	0.999653
6050	2182.34	-0.58967	0.230265	-2.56083	0.0104423	0.954814
8045	395.168	-0.589352	0.244499	-2.41045	0.0159328	0.999653
11776	767.342	-0.589264	0.249536	-2.36144	0.018204	0.999653
11798	1482.17	-0.588522	0.231722	-2.53977	0.0110925	0.963341
1726	359.849	0.587997	0.242007	2.42967	0.0151127	0.999653
4643	551.943	-0.587631	0.250141	-2.3492	0.0188137	0.999653
1785	1190.42	-0.585842	0.247745	-2.3647	0.0180446	0.999653
10943	1378.33	-0.585566	0.241339	-2.42632	0.0152529	0.999653
8425	636.349	-0.583314	0.249179	-2.34095	0.0192349	0.999653
1069	611.484	-0.581863	0.252341	-2.30586	0.0211184	0.999653
11500	945.128	0.58175	0.243414	2.38996	0.01685	0.999653
9987	1273.14	-0.580978	0.247451	-2.34786	0.0188818	0.999653
11341	1510.56	-0.58051	0.222448	-2.60965	0.00906361	0.933297
6521	645.369	0.580272	0.25243	2.29875	0.0215194	0.999653
11449	1297.69	-0.57981	0.237207	-2.44432	0.0145127	0.999653
11837	1239.49	0.578555	0.244897	2.36244	0.0181553	0.999653
6087	1249	0.577133	0.246362	2.34262	0.0191488	0.999653
7739	2392.53	0.577062	0.21135	2.73036	0.00632647	0.90317
5283	596.667	0.576517	0.252432	2.28385	0.0223801	0.999653
6054	1482.91	0.576137	0.229645	2.50881	0.0121137	0.969945
11832	2950.1	-0.576109	0.192078	-2.99935	0.00270559	0.804691
898	1222.36	-0.575935	0.252435	-2.28152	0.0225178	0.999653
11674	1163.75	0.575641	0.242775	2.37109	0.0177357	0.999653
7456	2264.18	-0.575005	0.201951	-2.84726	0.00440978	0.89962
304	357.182	0.574893	0.244883	2.34762	0.0188935	0.999653
10922	636.629	0.574104	0.251344	2.28414	0.0223634	0.999653
10137	590.317	0.573584	0.250712	2.28782	0.0221481	0.999653
1171	1277.93	-0.573094	0.245115	-2.33806	0.0193843	0.999653
3909	1983.06	-0.571605	0.226408	-2.52466	0.0115809	0.963863
9683	1159.96	-0.571585	0.239177	-2.3898	0.0168573	0.999653
11526	718.736	-0.568261	0.251886	-2.25603	0.0240689	0.999653
5888	1955.38	-0.56818	0.208495	-2.72515	0.00642717	0.90317
11528	697.162	0.567524	0.251957	2.25246	0.0242932	0.999653
1110	864.18	0.567411	0.250638	2.26386	0.0235825	0.999653
1191	626.825	-0.566929	0.252272	-2.24729	0.0246213	0.999653
11709	655.002	0.566725	0.251712	2.25149	0.0243548	0.999653
10530	123.721	-0.566645	0.188512	-3.00588	0.0026481	0.804691
1276	543.116	0.565613	0.252183	2.24287	0.0249053	0.999653
4061	2197.62	-0.565327	0.218755	-2.58429	0.00975795	0.935903
581	731.396	-0.564929	0.251564	-2.24567	0.0247254	0.999653
6690	668.6	-0.564014	0.251026	-2.24684	0.0246504	0.999653
4561	864.029	-0.563311	0.247533	-2.2757	0.0228641	0.999653
10539	1837.35	-0.563116	0.233269	-2.41402	0.0157775	0.999653
7852	1369.85	0.56237	0.248601	2.26214	0.0236885	0.999653
1202	605.368	-0.562098	0.251585	-2.23423	0.025468	0.999653
10841	1059.46	-0.562011	0.2488	-2.25889	0.0238902	0.999653
2705	777.96	-0.561593	0.251939	-2.22909	0.025808	0.999653
3879	1239.5	0.560689	0.243439	2.3032	0.0212675	0.999653
4093	495.678	0.560126	0.24856	2.25348	0.0242289	0.999653
9383	521.234	-0.559096	0.252298	-2.21602	0.0266902	0.999653
4330	1537.75	-0.558958	0.2217	-2.52124	0.0116942	0.966389
3164	937.857	-0.558458	0.24548	-2.27497	0.022908	0.999653
1290	1342.18	-0.558263	0.234026	-2.38547	0.0170573	0.999653
2116	1144.05	-0.557084	0.242097	-2.30108	0.0213871	0.999653
4897	262.604	-0.556898	0.237457	-2.34526	0.0190138	0.999653
85	2082.44	-0.556897	0.227775	-2.44495	0.0144873	0.999653
8325	1367.16	0.556701	0.238	2.33908	0.0193315	0.999653
8184	1114.8	-0.556661	0.241019	-2.30962	0.0209093	0.999653
3929	759.418	-0.556091	0.252416	-2.20307	0.0275897	0.999653
10627	756.262	0.555691	0.251049	2.21347	0.0268652	0.999653
7831	483.989	0.554867	0.250976	2.21084	0.027047	0.999653
993	1344.82	-0.554757	0.233279	-2.37809	0.0174027	0.999653
6609	402.729	0.55462	0.249249	2.22516	0.0260703	0.999653
7678	1421.74	-0.554536	0.227812	-2.43418	0.0149255	0.999653
8501	829.789	-0.552469	0.249243	-2.21658	0.0266516	0.999653
3347	1166.61	-0.552041	0.23504	-2.34871	0.0188384	0.999653
302	1261.49	-0.550577	0.246966	-2.22936	0.0257898	0.999653
3733	1841.83	-0.550148	0.229056	-2.40181	0.0163143	0.999653
6369	1456.84	-0.550072	0.243527	-2.25878	0.0238973	0.999653
4401	752.855	0.550059	0.251858	2.184	0.0289622	0.999653
8960	465.664	0.550039	0.234927	2.34132	0.0192157	0.999653
452	522.6	0.548389	0.247595	2.21486	0.0267695	0.999653
11718	1970.66	-0.54759	0.225652	-2.4267	0.015237	0.999653
7986	367.892	-0.547444	0.244035	-2.2433	0.0248773	0.999653
6503	898.286	0.547095	0.251735	2.17329	0.0297581	0.999653
3101	2049.75	-0.546416	0.203999	-2.67853	0.00739466	0.90317
1340	674.399	0.546198	0.250788	2.17793	0.0294115	0.999653
10144	1245.27	-0.545556	0.239643	-2.27653	0.0228141	0.999653
7828	2625.29	-0.544613	0.208363	-2.61377	0.00895498	0.933297
8627	1072.15	0.544111	0.246748	2.20513	0.0274452	0.999653
11324	722.245	0.544082	0.251034	2.16737	0.0302068	0.999653
9205	1648	0.543314	0.217993	2.49235	0.0126901	0.989481
3718	373.573	-0.543136	0.24616	-2.20644	0.0273534	0.999653
895	576.863	0.542944	0.250741	2.16536	0.0303605	0.999653
5226	2132.73	-0.542154	0.222309	-2.43874	0.0147386	0.999653
11241	571.454	-0.541491	0.25174	-2.15099	0.031477	0.999653
10148	2402.99	-0.541472	0.198637	-2.72594	0.00641183	0.90317
9596	880.17	0.541251	0.246728	2.19371	0.028256	0.999653
6488	673.565	0.540988	0.252319	2.14407	0.0320276	0.999653
2720	916.852	-0.54096	0.247197	-2.18838	0.028642	0.999653
6436	1053.22	0.540392	0.2522	2.14271	0.0321362	0.999653
6933	946.114	-0.539722	0.250358	-2.1558	0.0310993	0.999653
9090	441.639	0.538921	0.249757	2.15778	0.0309447	0.999653
6383	541.415	-0.538366	0.23541	-2.28693	0.0222001	0.999653
3323	1032.75	-0.538112	0.245672	-2.19037	0.0284977	0.999653
11469	545.673	-0.537116	0.250453	-2.14458	0.0319868	0.999653
428	442.163	-0.53707	0.24943	-2.15319	0.0313034	0.999653
6203	632.198	0.536882	0.251821	2.132	0.0330072	0.999653
7760	965.879	-0.536808	0.252318	-2.12751	0.033378	0.999653
2478	974.704	0.536471	0.245563	2.18465	0.0289142	0.999653
10501	251.656	-0.536225	0.235639	-2.27562	0.0228689	0.999653
8619	464.195	-0.536023	0.250922	-2.13622	0.0326617	0.999653
9979	477.286	0.535155	0.25213	2.12254	0.0337926	0.999653
1618	2736.5	0.534629	0.201104	2.65847	0.00784972	0.90317
3644	305.048	-0.534164	0.237998	-2.2444	0.0248065	0.999653
9652	3147.06	-0.533284	0.199595	-2.67183	0.00754392	0.90317
6804	1211.54	0.533163	0.23612	2.25801	0.0239448	0.999653
5435	2525	-0.532971	0.228643	-2.33102	0.0197525	0.999653
9320	1553.04	-0.53235	0.22496	-2.36642	0.0179609	0.999653
185	2226.71	-0.531932	0.223866	-2.37612	0.0174959	0.999653
3813	975.941	-0.531393	0.245749	-2.16234	0.0305916	0.999653
11068	891.753	0.531205	0.248729	2.13568	0.0327055	0.999653
6542	1206.36	-0.531174	0.237737	-2.2343	0.0254637	0.999653
2421	1422.26	-0.531156	0.241756	-2.19708	0.0280151	0.999653
7920	1798.31	-0.530624	0.215903	-2.45769	0.0139833	0.999653
6275	837.169	-0.530031	0.247468	-2.14182	0.032208	0.999653
6615	1022.08	-0.52975	0.248267	-2.13379	0.0328602	0.999653
3830	2249.36	0.529524	0.215344	2.45897	0.0139337	0.999653
8447	1117.69	0.529341	0.238291	2.2214	0.0263237	0.999653
4074	1733.08	-0.529202	0.227038	-2.33089	0.0197591	0.999653
10585	2391.56	-0.529005	0.20525	-2.57737	0.00995565	0.935903
5832	189.056	-0.528815	0.220864	-2.3943	0.0166522	0.999653
3888	1014.36	0.528626	0.250776	2.10796	0.0350343	0.999653
9293	1995.04	0.528559	0.240744	2.19552	0.028126	0.999653
7845	1035.45	0.528273	0.243659	2.16808	0.0301525	0.999653
7445	973.408	0.527389	0.250723	2.10347	0.0354247	0.999653
1695	1420.74	0.527366	0.232984	2.26353	0.0236032	0.999653
11487	209.897	-0.527069	0.214267	-2.45987	0.0138986	0.999653
7111	655.308	-0.526626	0.251256	-2.09598	0.0360842	0.999653
7698	215.933	-0.526245	0.221349	-2.37744	0.0174332	0.999653
4051	1478.52	-0.526017	0.234877	-2.23954	0.0251207	0.999653
2142	436.274	-0.525947	0.2498	-2.10547	0.0352506	0.999653
4633	817.702	-0.525775	0.252369	-2.08336	0.0372184	0.999653
1174	2605.18	-0.525086	0.207362	-2.53222	0.0113343	0.963341
972	694.137	-0.524863	0.250715	-2.09346	0.0363078	0.999653
2304	1269.2	-0.524818	0.232508	-2.2572	0.0239954	0.999653
1293	1125.52	-0.524671	0.235816	-2.22492	0.0260867	0.999653
2789	990.399	0.524582	0.242725	2.16122	0.0306783	0.999653
10023	1544.33	0.524351	0.222297	2.35879	0.0183349	0.999653
10734	1526.02	-0.524209	0.232856	-2.25122	0.0243716	0.999653
5067	1158.99	-0.524195	0.235056	-2.23008	0.0257422	0.999653
49	441.452	-0.524063	0.234262	-2.23708	0.0252812	0.999653
11780	2732.2	0.523946	0.189737	2.76143	0.0057549	0.90317
202	2187.26	-0.523618	0.208254	-2.51432	0.0119261	0.969945
470	3027.12	-0.523356	0.211498	-2.47451	0.0133418	0.999653
9568	450.852	0.521052	0.247164	2.10812	0.0350202	0.999653
5394	1424.31	0.520936	0.229945	2.26548	0.0234831	0.999653
8966	2725.97	-0.519911	0.209396	-2.48291	0.0130313	0.992271
3314	718.098	-0.519671	0.251986	-2.0623	0.0391794	0.999653
1535	1591.71	-0.519148	0.238166	-2.17977	0.0292742	0.999653
756	923.266	-0.519118	0.245036	-2.11854	0.0341295	0.999653
5910	849.671	-0.518986	0.245639	-2.11279	0.0346183	0.999653
4111	1452.45	-0.518684	0.233982	-2.21677	0.0266387	0.999653
8697	2016.54	-0.518385	0.206721	-2.50766	0.0121535	0.969945
8885	810.999	0.517877	0.247024	2.09646	0.0360413	0.999653
5062	1067.42	0.517849	0.248632	2.0828	0.0372697	0.999653
2499	778.559	-0.5178	0.250918	-2.06362	0.0390539	0.999653
8996	1133.67	0.517577	0.236757	2.18611	0.0288075	0.999653
10726	1405.34	0.516934	0.233529	2.21358	0.0268578	0.999653
1073	4236.56	-0.516601	0.173039	-2.98547	0.00283148	0.804691
2894	2153.66	0.515252	0.202149	2.54887	0.0108074	0.963341
9617	2679.36	0.514856	0.216708	2.3758	0.0175109	0.999653
9177	2977.2	-0.514387	0.190335	-2.70254	0.00688122	0.90317
8395	716.435	-0.514229	0.251189	-2.04718	0.0406405	0.999653
4613	1306.03	0.51405	0.23042	2.23093	0.025686	0.999653
5994	1298.97	0.513778	0.237374	2.16443	0.0304317	0.999653
6960	287.126	-0.512962	0.240709	-2.13104	0.0330854	0.999653
3993	932.508	-0.512933	0.246541	-2.08052	0.0374778	0.999653
4713	1701.51	0.512813	0.219654	2.33464	0.019562	0.999653
6782	1388.62	0.512257	0.236085	2.1698	0.0300223	0.999653
9586	1837.04	-0.511528	0.218894	-2.33687	0.0194458	0.999653
6973	472.332	0.511304	0.247877	2.06273	0.0391379	0.999653
11002	424.499	-0.511153	0.244621	-2.08957	0.0366563	0.999653
11517	1820.6	-0.510986	0.224754	-2.27353	0.0229943	0.999653
1911	1256.18	-0.510289	0.251513	-2.02888	0.0424706	0.999653
7063	1413.82	0.510211	0.227117	2.24647	0.0246741	0.999653
10288	1283.97	-0.509645	0.240487	-2.11922	0.0340723	0.999653
5069	581.368	-0.509254	0.25198	-2.02101	0.0432785	0.999653
6926	447.148	0.508679	0.249232	2.04098	0.0412524	0.999653
10780	303.755	-0.508515	0.233156	-2.18101	0.0291828	0.999653
6836	982.852	-0.507941	0.242555	-2.09413	0.0362485	0.999653
7725	672.256	-0.507895	0.251062	-2.02299	0.0430744	0.999653
8789	1049.04	0.507479	0.239619	2.11786	0.0341873	0.999653
1751	1550.68	0.506833	0.237286	2.13596	0.0326826	0.999653
10606	969.052	-0.50665	0.245771	-2.06147	0.0392581	0.999653
7976	2273.48	-0.506194	0.204058	-2.48065	0.0131145	0.992271
4913	553.152	-0.506076	0.251973	-2.00845	0.0445953	0.999653
7285	1542.98	-0.505896	0.220535	-2.29395	0.0217936	0.999653
1295	689.446	0.505727	0.251447	2.01127	0.0442972	0.999653
6331	1905.55	-0.505519	0.209423	-2.41387	0.015784	0.999653
2973	1089.64	-0.504968	0.241678	-2.08943	0.0366694	0.999653
11036	1075.82	0.504387	0.239099	2.10953	0.0348988	0.999653
11398	1080.06	-0.50421	0.244425	-2.06284	0.0391276	0.999653
1725	871.625	0.504113	0.252166	1.99913	0.045594	0.999653
4329	515.039	0.504046	0.251614	2.00325	0.0451505	0.999653
9570	730.869	-0.503673	0.252435	-1.99526	0.0460143	0.999653
417	570.823	-0.503635	0.252436	-1.99511	0.0460314	0.999653
929	609.883	-0.503441	0.252431	-1.99437	0.0461118	0.999653
9995	1304.99	-0.502991	0.236961	-2.12268	0.0337809	0.999653
379	432.226	0.502434	0.249315	2.01526	0.0438776	0.999653
4632	1606.64	0.502168	0.241227	2.08172	0.0373679	0.999653
6641	1508.24	0.501795	0.234465	2.14017	0.0323408	0.999653
10323	2430.22	-0.500754	0.229403	-2.18286	0.0290462	0.999653
2407	2873.93	-0.500389	0.192696	-2.59679	0.00941008	0.935903
5462	1282.26	-0.498972	0.236049	-2.11385	0.0345283	0.999653
11138	685.01	-0.498481	0.251834	-1.97941	0.0477704	0.999653
3947	2479.32	-0.498447	0.198587	-2.50997	0.0120741	0.969945
9937	751.236	0.498135	0.252417	1.97346	0.0484433	0.999653
9922	860.88	0.498057	0.248416	2.00493	0.0449701	0.999653
11203	1515.83	0.497213	0.239407	2.07685	0.0378155	0.999653
1796	530.092	-0.496822	0.252407	-1.96834	0.0490294	0.999653
4089	946.46	0.496788	0.25042	1.98382	0.0472761	0.999653
7654	749.806	0.496156	0.24881	1.99412	0.0461393	0.999653
6547	314.456	-0.496032	0.213378	-2.32466	0.0200902	0.999653
9968	698.809	0.495967	0.252305	1.96575	0.0493279	0.999653
6934	4048.6	-0.495313	0.170754	-2.90073	0.00372289	0.893382
4857	1065.97	-0.495254	0.243454	-2.03428	0.0419236	0.999653
7936	609.109	-0.495192	0.250479	-1.97698	0.0480437	0.999653
3079	904.062	0.495131	0.249668	1.98316	0.0473497	0.999653
2904	1242.12	0.495008	0.238078	2.07918	0.0376007	0.999653
1680	2062.45	-0.494617	0.218102	-2.26782	0.02334	0.999653
2405	771.741	-0.493835	0.249172	-1.98191	0.0474896	0.999653
2055	1431.45	0.493811	0.234336	2.10728	0.0350934	0.999653
9930	245.646	0.49343	0.228057	2.16362	0.0304933	0.999653
11973	2234.32	-0.493352	0.208761	-2.36324	0.0181159	0.999653
10448	502.98	-0.493305	0.249656	-1.97594	0.0481614	0.999653
10583	1495.09	-0.493033	0.237914	-2.07232	0.038236	0.999653
2654	718.978	-0.492985	0.249713	-1.97421	0.0483581	0.999653
2195	1472.22	-0.492415	0.22396	-2.19867	0.0279012	0.999653
1041	1437.44	-0.492191	0.237095	-2.07593	0.0379008	0.999653
24	709.139	-0.492065	0.252198	-1.9511	0.051045	0.999653
9606	562.469	0.49184	0.251889	1.9526	0.0508667	0.999653
336	2271.54	-0.491536	0.21785	-2.2563	0.0240519	0.999653
7634	2957.65	-0.491279	0.193394	-2.5403	0.0110758	0.963341
5836	549.939	-0.490875	0.25237	-1.94506	0.0517677	0.999653
8536	1251.17	-0.490355	0.232716	-2.1071	0.0351093	0.999653
7406	1874.16	-0.4903	0.226759	-2.16221	0.0306019	0.999653
8308	548.85	0.49013	0.251882	1.94587	0.0516705	0.999653
3421	492.765	0.489743	0.242935	2.01594	0.0438061	0.999653
10578	1240.92	-0.489655	0.23628	-2.07235	0.0382329	0.999653
9999	570.414	-0.489624	0.247974	-1.9745	0.048325	0.999653
11781	1822.73	0.488385	0.219658	2.22339	0.0261895	0.999653
7217	1330.34	-0.487982	0.231707	-2.10602	0.0352023	0.999653
10439	341.517	-0.487802	0.242157	-2.0144	0.0439675	0.999653
8033	1652.47	0.487774	0.224395	2.17373	0.0297255	0.999653
10879	1271.09	-0.487717	0.238909	-2.04143	0.0412082	0.999653
2159	546.694	-0.48728	0.252374	-1.93079	0.0535095	0.999653
2824	2770.38	-0.486758	0.222279	-2.18985	0.0285349	0.999653
9536	1068.61	0.48628	0.249483	1.94915	0.0512779	0.999653
9429	850.478	0.485915	0.250531	1.93954	0.0524358	0.999653
10823	528.783	0.485833	0.25197	1.92814	0.0538383	0.999653
4595	4408.25	-0.485807	0.169704	-2.86267	0.00420089	0.89962
7578	1308.52	-0.485091	0.23242	-2.08713	0.0368763	0.999653
2606	524.206	-0.484816	0.2524	-1.92082	0.0547542	0.999653
9701	2289.79	-0.484743	0.200313	-2.41993	0.0155237	0.999653
786	1181.69	-0.484711	0.238268	-2.03431	0.0419206	0.999653
7595	2074.77	-0.484483	0.209541	-2.31212	0.0207712	0.999653
8858	1156.56	-0.48438	0.238307	-2.03258	0.0420947	0.999653
1955	1401.2	0.484286	0.231954	2.08785	0.0368114	0.999653
4816	1973.28	0.483865	0.221267	2.18679	0.0287577	0.999653
8794	737.411	0.48383	0.252267	1.91793	0.0551205	0.999653
11928	1901.03	0.483268	0.222522	2.17178	0.0298725	0.999653
984	493.938	-0.483227	0.252278	-1.91545	0.0554345	0.999653
1221	2439.22	-0.483048	0.214585	-2.25108	0.0243807	0.999653
10512	597.089	0.482871	0.252303	1.91385	0.0556391	0.999653
6299	1155.46	-0.482776	0.239187	-2.01841	0.043549	0.999653
841	548.078	0.482399	0.251426	1.91865	0.0550287	0.999653
8199	230.49	-0.482386	0.219286	-2.1998	0.027821	0.999653
9059	2365.48	0.482193	0.217095	2.22112	0.0263429	0.999653
8223	407.381	-0.481996	0.249215	-1.93406	0.0531056	0.999653
10330	1984.61	0.481991	0.212886	2.26408	0.0235691	0.999653
9048	539.776	0.481832	0.252402	1.90898	0.0562642	0.999653
5211	1261.77	0.48135	0.239868	2.00672	0.0447791	0.999653
8221	1550.28	0.480652	0.225711	2.12951	0.0332125	0.999653
3230	2293.4	0.480525	0.200551	2.39602	0.016574	0.999653
11645	1470.9	-0.479421	0.228809	-2.09529	0.0361451	0.999653
11680	1347.71	0.479364	0.231638	2.06946	0.0385031	0.999653
10610	340.137	-0.479345	0.239112	-2.00469	0.0449967	0.999653
4826	920.91	0.478792	0.245677	1.94887	0.0513111	0.999653
3290	757.907	0.478701	0.251939	1.90007	0.0574242	0.999653
2466	521.543	0.478184	0.252106	1.89676	0.0578599	0.999653
9358	1639.6	-0.478141	0.218498	-2.18831	0.0286472	0.999653
9722	610.165	0.477966	0.236073	2.02465	0.0429031	0.999653
3122	1501.14	-0.477831	0.224018	-2.13301	0.032924	0.999653
1210	934.436	0.477253	0.248372	1.92153	0.0546652	0.999653
11794	4028.45	-0.477192	0.183792	-2.59637	0.00942132	0.935903
3345	330.573	-0.477001	0.236774	-2.01458	0.0439482	0.999653
7720	348.725	-0.476979	0.243976	-1.95502	0.0505809	0.999653
8792	474.73	-0.476918	0.252117	-1.89166	0.058537	0.999653
398	3005.1	-0.476836	0.181846	-2.62221	0.00873627	0.925409
10706	1295.33	-0.476803	0.248103	-1.92179	0.0546319	0.999653
3720	442.729	-0.476737	0.247571	-1.92566	0.0541471	0.999653
11787	1106.62	-0.476383	0.236263	-2.01632	0.0437661	0.999653
8758	790.201	-0.476185	0.249699	-1.90704	0.0565157	0.999653
10785	1099.88	-0.475796	0.248568	-1.91415	0.0556006	0.999653
6996	931.57	-0.475088	0.249985	-1.90047	0.0573719	0.999653
10555	1270.52	-0.474992	0.239817	-1.98065	0.0476306	0.999653
3429	1359.21	-0.474882	0.227663	-2.0859	0.0369877	0.999653
598	866.47	0.474468	0.246328	1.92616	0.0540846	0.999653
4860	1548.3	-0.474403	0.24372	-1.94651	0.0515934	0.999653
2570	813.617	-0.47415	0.250016	-1.89648	0.057897	0.999653
420	536.073	0.473931	0.247131	1.91773	0.0551455	0.999653
7090	339.255	0.473515	0.244463	1.93696	0.0527501	0.999653
11330	1774.85	-0.473497	0.234337	-2.02059	0.0433227	0.999653
1411	449.339	0.473038	0.251644	1.87979	0.0601362	0.999653
11530	399.352	0.472408	0.248054	1.90445	0.0568511	0.999653
9948	1189.58	0.472209	0.237912	1.9848	0.0471664	0.999653
11067	373.785	-0.471833	0.2454	-1.92271	0.0545162	0.999653
11145	485.816	0.471814	0.249236	1.89304	0.0583523	0.999653
4251	602.581	-0.471567	0.251819	-1.87264	0.0611181	0.999653
4682	661.778	0.471511	0.248425	1.898	0.0576958	0.999653
995	1018.22	-0.471379	0.249515	-1.88918	0.0588672	0.999653
5886	1908.33	0.470574	0.247098	1.9044	0.0568581	0.999653
3365	1050.31	-0.47008	0.244218	-1.92484	0.0542496	0.999653
4465	1162.12	0.469912	0.247137	1.90142	0.0572464	0.999653
3708	184.479	-0.469224	0.207145	-2.26519	0.0235009	0.999653
479	1283.84	0.469217	0.238961	1.96357	0.0495798	0.999653
4139	1719.7	-0.468587	0.229907	-2.03816	0.0415337	0.999653
10811	1903.09	-0.468465	0.213123	-2.19809	0.0279425	0.999653
4678	2262.73	-0.468373	0.199389	-2.34904	0.0188219	0.999653
2693	5525.28	-0.468122	0.187436	-2.49751	0.012507	0.989481
10709	875.122	-0.46807	0.24646	-1.89917	0.0575415	0.999653
9621	2290.78	0.467763	0.225947	2.07023	0.0384309	0.999653
7620	1175.31	0.467751	0.23386	2.00013	0.0454859	0.999653
11685	2296.19	-0.467607	0.203568	-2.29706	0.0216155	0.999653
6821	1060.28	-0.46754	0.243336	-1.92138	0.054684	0.999653
5128	428.981	0.467046	0.240017	1.94588	0.0516686	0.999653
1493	1218.97	0.466677	0.23297	2.00316	0.0451602	0.999653
1569	421.745	0.466385	0.239161	1.95009	0.051166	0.999653
2849	995.011	-0.46623	0.247077	-1.88698	0.0591623	0.999653
343	2886.1	-0.466219	0.220352	-2.1158	0.034362	0.999653
11900	421.916	0.465757	0.250005	1.86299	0.062464	0.999653
408	2246.46	-0.465078	0.203544	-2.2849	0.0223185	0.999653
1249	2174.12	-0.464699	0.218953	-2.12237	0.033807	0.999653
7589	882.159	0.464587	0.247907	1.87404	0.0609255	0.999653
2083	957.044	0.46378	0.243848	1.90192	0.0571815	0.999653
6738	1110.12	0.462683	0.24416	1.895	0.0580925	0.999653
2989	768.913	-0.462362	0.252371	-1.83207	0.0669406	0.999653
8406	745.517	0.462186	0.251936	1.83454	0.0665741	0.999653
11025	1326.04	0.462055	0.248813	1.85704	0.063306	0.999653
2987	772.588	0.461934	0.248474	1.85908	0.0630155	0.999653
623	548.736	-0.461773	0.252324	-1.83008	0.0672381	0.999653
8654	872.672	-0.461725	0.247285	-1.86718	0.0618764	0.999653
5930	2141.96	-0.461369	0.201964	-2.28441	0.0223475	0.999653
1366	1350.99	-0.46128	0.228006	-2.02311	0.0430622	0.999653
3539	1514.43	-0.461236	0.226881	-2.03294	0.0420587	0.999653
2603	1655.7	0.461191	0.230118	2.00416	0.0450534	0.999653
8112	1582.57	-0.461164	0.23867	-1.93222	0.053332	0.999653
9309	1059.66	-0.461099	0.238793	-1.93096	0.053488	0.999653
6431	242.908	-0.460213	0.229346	-2.00663	0.0447894	0.999653
7349	3774.49	-0.459861	0.166231	-2.7664	0.00566791	0.90317
5758	561.74	-0.459362	0.252315	-1.82059	0.0686695	0.999653
9139	688.258	-0.459259	0.251634	-1.82511	0.0679845	0.999653
1674	1642.67	-0.459142	0.229409	-2.00141	0.0453477	0.999653
2102	449.626	0.459122	0.250323	1.83412	0.066636	0.999653
6047	2249.99	-0.458986	0.201733	-2.27522	0.0228928	0.999653
9100	977.583	0.458807	0.244246	1.87846	0.0603179	0.999653
9143	1549.49	-0.458419	0.222442	-2.06085	0.0393175	0.999653
11948	2671.22	0.457375	0.208769	2.19082	0.0284649	0.999653
4445	636.283	0.456785	0.252427	1.80958	0.0703616	0.999653
2490	1234.28	-0.456284	0.231439	-1.97151	0.048666	0.999653
1839	518.6	0.455742	0.252419	1.8055	0.0709968	0.999653
5485	1829.33	0.455718	0.230324	1.9786	0.0478614	0.999653
3923	488.568	0.455594	0.25052	1.81859	0.0689733	0.999653
8691	164.915	0.455578	0.213708	2.13178	0.0330251	0.999653
11006	847.686	-0.455537	0.252345	-1.80522	0.0710409	0.999653
2061	738.571	-0.455276	0.250147	-1.82003	0.0687541	0.999653
9425	735.478	-0.45409	0.250841	-1.81027	0.0702542	0.999653
3953	140.773	-0.453804	0.203403	-2.23106	0.0256773	0.999653
8385	778.24	0.45375	0.248037	1.82937	0.0673449	0.999653
8032	1279.09	-0.453629	0.232619	-1.9501	0.0511645	0.999653
9431	1980.07	-0.45329	0.210639	-2.15198	0.0313992	0.999653
4387	492.423	0.45328	0.250232	1.81144	0.0700734	0.999653
3346	648.884	-0.453162	0.252089	-1.79763	0.0722358	0.999653
2358	521.847	0.453059	0.248033	1.82661	0.0677588	0.999653
8165	519.852	0.452992	0.252431	1.79452	0.0727308	0.999653
1745	1336.1	-0.452933	0.232812	-1.94548	0.0517167	0.999653
10294	1279.76	-0.452885	0.241194	-1.87768	0.060425	0.999653
8602	690.07	-0.45265	0.250761	-1.8051	0.0710585	0.999653
9136	1061.38	-0.452328	0.240265	-1.88263	0.0597511	0.999653
8642	957.406	-0.452051	0.250281	-1.80617	0.070891	0.999653
10656	786.596	0.451601	0.24774	1.82288	0.0683209	0.999653
8463	942.763	0.451521	0.246607	1.83094	0.0671101	0.999653
920	911.997	-0.451146	0.24866	-1.81431	0.0696306	0.999653
10163	623.804	0.451089	0.251672	1.79237	0.0730744	0.999653
1520	1758.8	-0.450779	0.231491	-1.94729	0.0515002	0.999653
8538	987.906	-0.450635	0.244308	-1.84454	0.0651043	0.999653
4693	550.742	0.450182	0.244443	1.84167	0.0655241	0.999653
6727	1589.67	-0.450174	0.234265	-1.92165	0.05465	0.999653
3127	2565.23	-0.450168	0.213763	-2.10592	0.0352109	0.999653
9639	2369.38	-0.450086	0.206927	-2.17509	0.029623	0.999653
2700	766.548	0.449971	0.24881	1.80849	0.07053	0.999653
4584	499.842	-0.449856	0.250538	-1.79556	0.0725646	0.999653
2959	2064.45	0.449708	0.231921	1.93906	0.0524942	0.999653
8763	524.285	0.449636	0.252166	1.7831	0.0745708	0.999653
10319	1748.6	0.449514	0.233126	1.9282	0.0538304	0.999653
11632	1599.25	-0.449483	0.220263	-2.04067	0.0412838	0.999653
10223	1158.77	0.449385	0.239382	1.87728	0.0604804	0.999653
4758	1064.07	-0.449359	0.241965	-1.85712	0.0632938	0.999653
7904	1285.47	-0.449235	0.245934	-1.82665	0.0677526	0.999653
2649	1031.92	-0.44922	0.2447	-1.8358	0.0663873	0.999653
9503	466.969	0.449128	0.251974	1.78243	0.0746784	0.999653
6653	1250.73	-0.448577	0.2426	-1.84904	0.0644525	0.999653
5631	7349.87	0.4484	0.13175	3.40342	0.000665478	0.646179
3262	1394.64	-0.448306	0.230029	-1.94891	0.0513066	0.999653
6036	692.21	0.44828	0.252426	1.77589	0.0757508	0.999653
3995	1998.01	0.447713	0.209175	2.14037	0.0323247	0.999653
8407	1439.88	-0.447646	0.233438	-1.91762	0.0551587	0.999653
1932	352.107	0.447292	0.233744	1.9136	0.0556715	0.999653
2614	279.095	0.447065	0.240048	1.8624	0.0625474	0.999653
9897	1371.96	-0.446751	0.237651	-1.87986	0.0601266	0.999653
5512	599.846	-0.44661	0.252119	-1.77142	0.0764902	0.999653
8727	1654.09	-0.446457	0.221561	-2.01506	0.0438987	0.999653
7158	353.671	0.446194	0.246863	1.80746	0.0706905	0.999653
4654	1404.86	-0.446154	0.244626	-1.82382	0.068179	0.999653
11040	950.823	-0.445821	0.251891	-1.7699	0.0767443	0.999653
10101	1226.56	0.445784	0.246382	1.80932	0.0704017	0.999653
2403	1010.42	0.445747	0.251466	1.7726	0.0762958	0.999653
11549	1807.15	-0.445531	0.219558	-2.02921	0.0424366	0.999653
4285	887.434	0.444985	0.251863	1.76677	0.0772664	0.999653
278	1476.42	-0.444972	0.245702	-1.81102	0.0701375	0.999653
9002	1664.31	-0.444892	0.218095	-2.0399	0.0413606	0.999653
472	2663.13	-0.444407	0.198267	-2.24146	0.0249965	0.999653
6754	1678.26	-0.444372	0.216315	-2.05428	0.039949	0.999653
9276	861.053	-0.444298	0.249775	-1.7788	0.0752732	0.999653
5188	756.851	0.443898	0.249954	1.77592	0.0757462	0.999653
7417	1067.05	-0.443843	0.238969	-1.85733	0.0632645	0.999653
1170	789.692	0.443729	0.251659	1.76322	0.077864	0.999653
5861	1502.03	0.443544	0.242576	1.82848	0.0674782	0.999653
315	695.011	0.443304	0.251229	1.76454	0.0776411	0.999653
10440	445.384	0.442912	0.250907	1.76524	0.0775229	0.999653
1369	1246.07	-0.442756	0.244606	-1.81007	0.0702842	0.999653
6260	1984.38	-0.442708	0.225259	-1.96533	0.0493755	0.999653
2591	304.229	0.4427	0.242694	1.8241	0.0681362	0.999653
673	733.311	-0.442427	0.249825	-1.77094	0.0765699	0.999653
1873	1962.69	-0.442196	0.225896	-1.95752	0.0502869	0.999653
1291	5891.88	-0.441518	0.151002	-2.92392	0.00345658	0.893382
10115	1665.41	-0.441454	0.217967	-2.02532	0.0428345	0.999653
3992	2347.82	-0.44115	0.208414	-2.1167	0.0342854	0.999653
11810	5130.61	-0.441079	0.198484	-2.22223	0.0262675	0.999653
1328	491.46	-0.440992	0.248695	-1.77323	0.0761913	0.999653
9733	962.29	-0.440789	0.252435	-1.74615	0.0807847	0.999653
6029	1040.03	-0.440728	0.247371	-1.78165	0.0748065	0.999653
5125	622.194	-0.440578	0.251664	-1.75066	0.0800038	0.999653
1857	1274.74	-0.440393	0.242826	-1.81362	0.069737	0.999653
5770	3133.81	-0.44025	0.194269	-2.26619	0.0234396	0.999653
6478	1424.04	0.44025	0.246107	1.78886	0.073638	0.999653
6935	952.195	0.44014	0.246951	1.7823	0.0747011	0.999653
7228	1065.51	0.440085	0.237672	1.85165	0.0640764	0.999653
6092	1235.3	0.440044	0.236314	1.86212	0.0625866	0.999653
9861	2700.36	-0.439798	0.19787	-2.22266	0.0262387	0.999653
3401	1221.36	-0.4396	0.23357	-1.88209	0.0598242	0.999653
6011	954.985	-0.439534	0.251667	-1.74649	0.0807254	0.999653
1734	2170.62	-0.439444	0.211136	-2.08134	0.0374032	0.999653
10664	283.181	-0.439243	0.235334	-1.86647	0.0619763	0.999653
448	2252.14	-0.439165	0.218667	-2.00838	0.0446032	0.999653
8663	790.475	0.4391	0.248126	1.76966	0.0767836	0.999653
7999	1615.77	-0.439032	0.230856	-1.90175	0.0572033	0.999653
9347	1097.83	-0.438992	0.241466	-1.81803	0.0690603	0.999653
1875	2366.96	-0.43895	0.212046	-2.07007	0.0384454	0.999653
328	2286.2	-0.43833	0.198362	-2.20975	0.0271223	0.999653
4588	990.088	-0.437625	0.246125	-1.77806	0.0753935	0.999653
236	2063.91	-0.43746	0.219091	-1.9967	0.0458574	0.999653
2182	502.613	-0.437153	0.251778	-1.73627	0.082517	0.999653
1552	1781.95	-0.437087	0.219289	-1.9932	0.0462394	0.999653
10414	1048.28	-0.437034	0.240533	-1.81694	0.0692267	0.999653
9287	604.347	0.436896	0.252411	1.73089	0.0834709	0.999653
11563	787.624	-0.436759	0.249046	-1.75373	0.0794765	0.999653
9563	917.323	-0.436657	0.249148	-1.7526	0.0796707	0.999653
1474	2103.26	-0.43662	0.206142	-2.11806	0.03417	0.999653
10175	2663.9	-0.436432	0.195626	-2.23095	0.0256846	0.999653
11983	1765.78	-0.436079	0.227994	-1.91268	0.0557894	0.999653
1891	2220.54	-0.436058	0.229568	-1.89947	0.0575028	0.999653
242	1713.15	-0.436053	0.214503	-2.03285	0.0420675	0.999653
3254	427.433	-0.43577	0.244197	-1.7845	0.0743426	0.999653
5030	344.333	0.435661	0.239243	1.821	0.0686075	0.999653
9116	804.817	0.435405	0.250859	1.73565	0.0826251	0.999653
745	183.72	-0.435306	0.182456	-2.38581	0.0170415	0.999653
11921	360.486	0.434946	0.237807	1.82899	0.0674016	0.999653
1929	1667.33	-0.43486	0.22474	-1.93495	0.0529965	0.999653
213	1237.31	0.434817	0.235659	1.84511	0.0650216	0.999653
7466	525.896	-0.434783	0.246005	-1.76737	0.0771656	0.999653
5328	1152.89	-0.434664	0.246858	-1.76079	0.0782744	0.999653
3072	1156.23	-0.433959	0.234533	-1.85031	0.064269	0.999653
11849	887.594	0.433701	0.252088	1.72043	0.0853542	0.999653
1823	3483.36	0.433539	0.184368	2.35149	0.0186983	0.999653
8840	744.285	-0.433467	0.251745	-1.72185	0.085097	0.999653
3153	1691.25	0.433393	0.217955	1.98845	0.0467618	0.999653
5662	1596.12	-0.433174	0.230379	-1.88027	0.0600719	0.999653
5743	2506.25	-0.432853	0.19591	-2.20945	0.0271432	0.999653
116	725.209	-0.432778	0.25103	-1.72401	0.0847059	0.999653
11553	1900.59	0.4327	0.210249	2.05804	0.0395863	0.999653
10589	1272.64	0.43227	0.230206	1.87776	0.0604146	0.999653
8208	1075.43	0.431895	0.237528	1.81829	0.06902	0.999653
1391	2226.95	-0.431649	0.220411	-1.95838	0.0501855	0.999653
7689	1388.6	-0.431575	0.236625	-1.82388	0.0681705	0.999653
1334	2543.56	-0.43152	0.235833	-1.82977	0.0672841	0.999653
10458	766.771	0.431178	0.248052	1.73826	0.0821652	0.999653
5480	407.71	0.431109	0.248598	1.73416	0.08289	0.999653
10390	1035.39	-0.43109	0.2417	-1.78358	0.0744924	0.999653
3065	887.384	-0.43108	0.24591	-1.753	0.0796023	0.999653
1181	1489.61	-0.431015	0.245642	-1.75465	0.07932	0.999653
1764	1022.05	-0.430743	0.249102	-1.72918	0.0837772	0.999653
193	475.161	-0.430708	0.240637	-1.78987	0.0734753	0.999653
705	682.343	0.430633	0.252246	1.70719	0.0877862	0.999653
2327	2486.72	-0.430146	0.215005	-2.00063	0.0454326	0.999653
9504	675.89	-0.430124	0.251242	-1.71199	0.0868984	0.999653
10301	1339.25	-0.430023	0.232106	-1.8527	0.0639259	0.999653
8185	1713.16	-0.42996	0.217594	-1.97598	0.0481573	0.999653
4661	848.444	0.429812	0.248796	1.72757	0.0840656	0.999653
11591	1460.12	-0.429776	0.232586	-1.84781	0.0646296	0.999653
2843	2139.2	-0.429707	0.21486	-1.99994	0.0455064	0.999653
7404	752.008	0.429633	0.250738	1.71347	0.0866256	0.999653
4965	1049.96	-0.429385	0.249062	-1.72401	0.0847064	0.999653
8327	3074.9	-0.42908	0.188755	-2.27321	0.0230134	0.999653
11710	282.291	0.428221	0.238893	1.79252	0.0730492	0.999653
10413	1897.52	0.428217	0.2085	2.0538	0.0399949	0.999653
9057	2834.4	0.427974	0.20247	2.11377	0.0345352	0.999653
7808	1816.99	-0.427819	0.244793	-1.74767	0.0805208	0.999653
411	821.194	0.427547	0.252435	1.69369	0.0903244	0.999653
11039	1436.73	-0.427441	0.232366	-1.83951	0.0658395	0.999653
6208	515.304	-0.427392	0.239971	-1.78102	0.0749095	0.999653
1097	815.984	0.427367	0.248306	1.72113	0.0852272	0.999653
11673	1976.9	0.427295	0.22623	1.88876	0.0589238	0.999653
4541	3384.11	-0.427111	0.210774	-2.0264	0.0427241	0.999653
6279	1765.07	-0.427047	0.226751	-1.88333	0.0596563	0.999653
7385	779.103	0.426825	0.251899	1.69443	0.0901841	0.999653
5081	340.549	-0.426583	0.244078	-1.74773	0.0805103	0.999653
8116	273.988	0.426414	0.222918	1.91288	0.0557636	0.999653
3442	382.135	0.426402	0.241907	1.76267	0.0779567	0.999653
7893	582.516	-0.42637	0.250613	-1.70131	0.0888856	0.999653
1083	172.459	0.42637	0.218815	1.94854	0.0513503	0.999653
9224	1058.8	0.426368	0.240211	1.77497	0.0759022	0.999653
9618	3662	-0.426011	0.168524	-2.52789	0.0114749	0.963341
5809	381.448	0.425867	0.248667	1.7126	0.0867868	0.999653
2291	698.415	-0.425766	0.252123	-1.68872	0.0912723	0.999653
10786	1127.1	0.425763	0.241193	1.76524	0.077523	0.999653
822	465.695	0.425636	0.240037	1.77321	0.0761943	0.999653
1131	1063.52	-0.425579	0.243111	-1.75055	0.0800229	0.999653
3287	642.207	-0.425546	0.251492	-1.69208	0.0906303	0.999653
5901	1430.76	-0.425293	0.235712	-1.80429	0.0711856	0.999653
9740	297.395	0.424932	0.241488	1.75964	0.0784685	0.999653
1489	996.036	-0.424801	0.25143	-1.68954	0.0911158	0.999653
3205	1043.47	-0.424604	0.246595	-1.72187	0.0850938	0.999653
8710	960.648	0.424586	0.244392	1.73731	0.0823318	0.999653
3811	481.659	0.424514	0.251405	1.68857	0.0913023	0.999653
1731	1284.49	0.42425	0.248393	1.70798	0.0876406	0.999653
9931	2144.4	-0.424173	0.222856	-1.90335	0.0569946	0.999653
5552	721.11	0.423931	0.251768	1.68381	0.0922177	0.999653
2143	1337.66	-0.42389	0.244494	-1.73375	0.0829631	0.999653
2074	1375.65	0.423771	0.227417	1.86341	0.0624046	0.999653
8282	267.858	-0.423657	0.235269	-1.80074	0.0717446	0.999653
2133	4561.31	-0.423564	0.157583	-2.68789	0.00719061	0.90317
377	1268.5	0.42322	0.246523	1.71676	0.0860234	0.999653
4952	299.001	0.42322	0.242205	1.74736	0.0805748	0.999653
3239	890.235	0.423202	0.24674	1.71518	0.086313	0.999653
8965	1867.07	-0.423066	0.226293	-1.86955	0.061546	0.999653
10226	2042.2	0.422979	0.232246	1.82126	0.0685679	0.999653
3445	2623.37	-0.4229	0.205854	-2.05437	0.0399402	0.999653
5963	258.83	0.422365	0.234734	1.79934	0.0719656	0.999653
10602	3920.27	-0.422357	0.17902	-2.35928	0.0183106	0.999653
10341	666.908	-0.421989	0.251195	-1.67992	0.0929725	0.999653
7309	340.817	-0.421961	0.246099	-1.7146	0.0864182	0.999653
976	1944.36	-0.421705	0.225444	-1.87055	0.061407	0.999653
708	343.426	0.421576	0.246159	1.71262	0.0867833	0.999653
11222	561.588	0.421543	0.244591	1.72346	0.0848048	0.999653
8145	937.992	0.421493	0.246189	1.71207	0.0868833	0.999653
5329	2528.82	-0.42145	0.204885	-2.05701	0.0396852	0.999653
1537	707.306	0.42127	0.250371	1.68259	0.0924552	0.999653
1044	1111.86	0.421124	0.245877	1.71274	0.0867602	0.999653
4439	880.171	0.421055	0.251996	1.67088	0.0947456	0.999653
7468	358.659	-0.420873	0.236043	-1.78304	0.0745799	0.999653
8583	2424.36	0.420758	0.195616	2.15093	0.0314814	0.999653
10349	384.853	0.420691	0.243992	1.7242	0.0846718	0.999653
10925	2257.33	-0.420689	0.221918	-1.89569	0.0580006	0.999653
11350	705.028	0.420169	0.252354	1.665	0.0959122	0.999653
9932	1800.22	0.42011	0.225215	1.86537	0.0621291	0.999653
10556	1418.81	-0.419949	0.228825	-1.83524	0.0664702	0.999653
3094	270.472	0.41972	0.237508	1.76718	0.077198	0.999653
9818	1575.34	0.419624	0.23539	1.78267	0.0746393	0.999653
3391	2302.6	-0.419422	0.223798	-1.87411	0.0609158	0.999653
8979	1237.59	-0.419336	0.242052	-1.73242	0.0831989	0.999653
1342	1757.61	-0.419323	0.243127	-1.7247	0.0845809	0.999653
4886	1548.33	0.419134	0.238391	1.75818	0.0787171	0.999653
4289	1333.68	-0.419101	0.228342	-1.83541	0.0664451	0.999653
3119	1521.55	-0.418982	0.227812	-1.83915	0.0658924	0.999653
690	704.721	0.418564	0.251358	1.66521	0.0958707	0.999653
3877	574.994	0.418561	0.247602	1.69046	0.0909395	0.999653
4293	5905.6	-0.418508	0.148895	-2.81076	0.00494251	0.90317
11829	1926.02	-0.418271	0.233921	-1.78809	0.0737622	0.999653
11783	1009.78	-0.418226	0.248602	-1.68231	0.0925082	0.999653
63	1344.11	-0.418043	0.235898	-1.77213	0.0763725	0.999653
5765	1716.66	-0.417996	0.215104	-1.94323	0.0519889	0.999653
2462	606.132	0.417963	0.25243	1.65576	0.0977711	0.999653
1204	2757.74	-0.417886	0.199535	-2.0943	0.0362332	0.999653
10173	1193.84	0.417491	0.241765	1.72684	0.0841955	0.999653
1831	635.104	-0.417486	0.252234	-1.65515	0.0978938	0.999653
5953	1420.38	-0.417433	0.241436	-1.72896	0.0838163	0.999653
11521	513.327	-0.417178	0.252249	-1.65384	0.0981608	0.999653
548	445.896	-0.416843	0.25032	-1.66524	0.0958643	0.999653
3586	1342.42	-0.416717	0.229461	-1.81607	0.0693599	0.999653
3367	1303.23	-0.416673	0.240219	-1.73456	0.0828197	0.999653
10393	897.229	0.416637	0.244379	1.70488	0.0882174	0.999653
6584	1898.96	-0.416589	0.216678	-1.92262	0.0545284	0.999653
3873	1199.33	0.416112	0.235935	1.76367	0.0777879	0.999653
9299	1345.32	-0.4159	0.23166	-1.7953	0.072606	0.999653
2417	1454.66	0.415884	0.227497	1.82809	0.0675367	0.999653
3458	965.949	-0.415852	0.242399	-1.71557	0.0862405	0.999653
11697	4252.1	0.41575	0.159179	2.61184	0.00900558	0.933297
7656	319.555	-0.415735	0.237687	-1.74909	0.0802758	0.999653
11595	1443.01	-0.415346	0.244861	-1.69625	0.0898377	0.999653
10750	620.865	0.415237	0.251955	1.64806	0.0993404	0.999653
3525	766.696	-0.415224	0.252417	-1.64499	0.0999712	0.999653
8250	1746.21	-0.414914	0.232646	-1.78346	0.0745116	0.999653
3112	1713.24	-0.414866	0.243284	-1.70527	0.0881433	0.999653
10950	1267.07	-0.414542	0.238439	-1.73857	0.082111	0.999653
5491	731.693	0.414503	0.252359	1.64251	0.100484	0.999653
3976	806.657	-0.414376	0.247558	-1.67385	0.0941598	0.999653
6247	962.122	-0.414305	0.252335	-1.64189	0.100613	0.999653
7265	612.027	-0.414298	0.251781	-1.64547	0.0998731	0.999653
5167	491.211	0.414292	0.250382	1.65464	0.0979985	0.999653
5468	1315.06	-0.414171	0.231287	-1.79072	0.0733379	0.999653
3199	2032.45	-0.413888	0.219327	-1.88708	0.0591494	0.999653
6962	582.173	-0.413877	0.25122	-1.64747	0.0994624	0.999653
7427	1288.45	-0.413787	0.23191	-1.78426	0.0743821	0.999653
11907	519.766	-0.413498	0.238813	-1.73147	0.0833674	0.999653
7618	3376.28	-0.413294	0.199273	-2.07401	0.0380788	0.999653
8912	1353.58	0.413272	0.229019	1.80453	0.0711485	0.999653
9234	1680.6	-0.413074	0.216527	-1.90772	0.0564268	0.999653
2450	833.196	0.412706	0.252413	1.63504	0.10204	0.999653
10036	1777.23	-0.412333	0.213874	-1.92792	0.0538648	0.999653
3015	1584.08	0.4123	0.246514	1.67252	0.0944209	0.999653
8068	1023.22	-0.412293	0.246804	-1.67053	0.0948146	0.999653
9332	608.139	0.412287	0.251903	1.63669	0.101696	0.999653
6823	1391.11	-0.412195	0.244955	-1.68274	0.0924259	0.999653
3021	489.206	0.412183	0.252088	1.63507	0.102034	0.999653
8963	1869.2	0.412013	0.231533	1.7795	0.0751581	0.999653
8746	297.535	-0.411858	0.242792	-1.69634	0.0898211	0.999653
11748	673.102	-0.411854	0.252428	-1.63157	0.10277	0.999653
11747	1827.5	-0.411649	0.229863	-1.79085	0.0733173	0.999653
11745	1666.56	0.411626	0.239817	1.71642	0.0860851	0.999653
7650	1531.25	0.411247	0.244334	1.68313	0.0923496	0.999653
5424	1371	-0.411116	0.241377	-1.70321	0.0885282	0.999653
7214	1546.99	-0.41077	0.225075	-1.82504	0.067995	0.999653
11009	273.591	0.410706	0.237183	1.7316	0.0833453	0.999653
558	1175.26	-0.410686	0.24228	-1.69509	0.0900581	0.999653
1324	1465.82	-0.410583	0.229246	-1.79101	0.0732912	0.999653
3570	1173.84	-0.410526	0.238335	-1.72247	0.0849838	0.999653
5428	395.05	0.410523	0.24893	1.64915	0.0991166	0.999653
1619	2122.81	0.410444	0.213707	1.9206	0.0547826	0.999653
10434	334.586	0.41037	0.241323	1.7005	0.089037	0.999653
4668	4330.9	-0.410284	0.17271	-2.37557	0.017522	0.999653
2347	514.964	-0.41027	0.245148	-1.67356	0.0942171	0.999653
1935	617.186	0.410254	0.25197	1.62819	0.103485	0.999653
11071	2376.67	0.410211	0.222109	1.84689	0.0647635	0.999653
6528	529.318	0.410121	0.251669	1.6296	0.103185	0.999653
2794	1156.49	-0.409958	0.243437	-1.68404	0.0921738	0.999653
8151	3000.34	-0.40978	0.203771	-2.01098	0.0443277	0.999653
8597	1272.33	0.409689	0.241658	1.69532	0.0900144	0.999653
3180	1309.93	-0.409585	0.239253	-1.71193	0.0869099	0.999653
11264	508.703	-0.409559	0.249746	-1.6399	0.101026	0.999653
1098	572.589	0.409429	0.252436	1.62192	0.104821	0.999653
88	1552.06	-0.409219	0.230207	-1.77762	0.0754667	0.999653
3607	1053.36	-0.4091	0.245445	-1.66677	0.0955601	0.999653
2639	1569.86	0.408859	0.231419	1.76675	0.07727	0.999653
7970	696.354	-0.408859	0.250777	-1.63037	0.103024	0.999653
1040	1178.41	-0.40885	0.240755	-1.6982	0.0894701	0.999653
1327	1105.96	0.408262	0.237486	1.7191	0.0855967	0.999653
7714	284.648	0.408121	0.234872	1.73763	0.0822762	0.999653
11462	701.701	0.408103	0.252104	1.61879	0.105493	0.999653
11376	592.041	0.408031	0.251683	1.62121	0.104972	0.999653
1659	653.786	-0.407834	0.248467	-1.6414	0.100715	0.999653
6766	679.251	0.407818	0.250845	1.62577	0.103998	0.999653
7020	1027.26	0.407797	0.247209	1.6496	0.0990244	0.999653
6530	1283.22	-0.407672	0.229694	-1.77485	0.0759219	0.999653
7183	551.228	-0.407385	0.252407	-1.614	0.106527	0.999653
8290	2012.53	-0.406773	0.229748	-1.77052	0.076641	0.999653
2173	2056.92	-0.406722	0.211274	-1.92509	0.0542182	0.999653
8566	740.417	0.406694	0.249714	1.62864	0.10339	0.999653
10056	778.219	-0.406533	0.248046	-1.63894	0.101226	0.999653
5779	553.34	-0.406443	0.25243	-1.61012	0.107372	0.999653
2728	3899.56	-0.406437	0.204835	-1.98422	0.0472315	0.999653
4343	1891.23	-0.406358	0.234041	-1.73627	0.0825164	0.999653
5312	656.75	0.406214	0.251597	1.61454	0.10641	0.999653
8564	1538.39	-0.406109	0.242574	-1.67416	0.0940985	0.999653
4425	554.557	0.405954	0.252107	1.61025	0.107344	0.999653
303	512.105	0.405907	0.24807	1.63626	0.101785	0.999653
9890	957.524	-0.405836	0.248779	-1.63131	0.102825	0.999653
2393	704.217	0.405761	0.250622	1.61902	0.105443	0.999653
131	1079.97	-0.405749	0.243212	-1.66829	0.0952581	0.999653
2507	899.211	-0.405622	0.251154	-1.61504	0.106303	0.999653
1718	2965.48	-0.405573	0.187918	-2.15825	0.0309086	0.999653
4841	629.825	0.405526	0.251786	1.6106	0.107267	0.999653
8187	1198.61	0.405275	0.246978	1.64093	0.100811	0.999653
279	549.867	-0.405221	0.252417	-1.60537	0.108413	0.999653
5842	905.035	-0.405125	0.250722	-1.61583	0.106131	0.999653
10870	914.925	-0.404876	0.252329	-1.60456	0.108592	0.999653
1945	1696.75	-0.404666	0.221433	-1.82748	0.0676272	0.999653
9870	1221.87	0.404432	0.234911	1.72164	0.0851345	0.999653
8724	387.182	-0.404411	0.248721	-1.62596	0.103957	0.999653
8944	724.292	-0.404286	0.250635	-1.61305	0.106734	0.999653
5807	3379.34	-0.404193	0.231478	-1.74614	0.0807863	0.999653
2408	487.32	-0.404074	0.246597	-1.6386	0.101297	0.999653
5775	174.912	0.40384	0.218695	1.84659	0.0648065	0.999653
6076	783.346	-0.40373	0.249463	-1.6184	0.105577	0.999653
6977	2048.64	-0.403439	0.224335	-1.79838	0.0721168	0.999653
2878	556.439	-0.403221	0.251769	-1.60155	0.109255	0.999653
93	1706.17	-0.403083	0.233445	-1.72667	0.0842267	0.999653
2808	2395.12	-0.403006	0.199298	-2.02213	0.0431625	0.999653
5164	250.096	-0.402913	0.233289	-1.7271	0.0841497	0.999653
10045	1273.24	-0.402325	0.248439	-1.61941	0.105358	0.999653
9696	1761.28	-0.402321	0.217679	-1.84823	0.0645693	0.999653
11682	2022.48	0.402228	0.205545	1.95689	0.0503603	0.999653
11195	524.078	-0.402196	0.252405	-1.59346	0.111057	0.999653
10270	2345.53	0.402003	0.20202	1.98992	0.0465996	0.999653
1392	975.163	-0.401902	0.249329	-1.61194	0.106976	0.999653
1297	2079.14	-0.401893	0.211788	-1.89762	0.0577462	0.999653
8650	1466.79	0.401858	0.249794	1.60876	0.107669	0.999653
2415	1061.15	0.401789	0.241269	1.66532	0.0958495	0.999653
11693	1220.68	-0.401768	0.248294	-1.61811	0.105639	0.999653
4761	1635.53	0.401676	0.22235	1.8065	0.0708399	0.999653
2763	677.615	-0.401582	0.252107	-1.59291	0.111181	0.999653
8544	749.74	0.401437	0.248623	1.61464	0.106388	0.999653
9061	1153.65	-0.401303	0.239674	-1.67437	0.0940582	0.999653
11995	226.697	-0.401292	0.231802	-1.73118	0.0834194	0.999653
5848	4287.47	0.401207	0.158745	2.52737	0.011492	0.963341
10976	2846.53	-0.401116	0.183945	-2.18064	0.0292104	0.999653
7688	836.916	-0.400704	0.251047	-1.59613	0.11046	0.999653
3717	260.964	0.400656	0.237677	1.68571	0.0918508	0.999653
249	1750.04	-0.400544	0.228046	-1.75642	0.0790171	0.999653
10548	1177.47	0.400541	0.234976	1.7046	0.0882687	0.999653
8452	910.211	0.400498	0.24512	1.63389	0.102283	0.999653
9233	313.508	-0.400295	0.237547	-1.68512	0.0919654	0.999653
8560	2093.14	-0.400216	0.209024	-1.91469	0.055532	0.999653
6225	1576.87	0.400204	0.232202	1.72352	0.0847945	0.999653
11445	1057.76	-0.400024	0.250451	-1.59721	0.110218	0.999653
6963	258.289	0.400007	0.234891	1.70295	0.0885776	0.999653
3057	387.147	0.39978	0.24894	1.60593	0.10829	0.999653
4226	667.475	-0.399753	0.251857	-1.58722	0.112462	0.999653
3214	891.293	-0.399608	0.246007	-1.62437	0.104296	0.999653
8709	2410.24	0.399546	0.206436	1.93545	0.0529347	0.999653
11677	2367.91	-0.399541	0.204251	-1.95612	0.0504508	0.999653
3351	954.711	-0.399515	0.249794	-1.59937	0.109738	0.999653
8958	3030.04	-0.398837	0.188213	-2.11908	0.0340839	0.999653
4943	1053.38	-0.398794	0.248297	-1.60611	0.108249	0.999653
6026	568.623	0.398765	0.252434	1.57968	0.114181	0.999653
4655	623.116	-0.398684	0.252426	-1.57941	0.114242	0.999653
2265	1100.8	-0.398684	0.240167	-1.66003	0.0969091	0.999653
3780	101.712	-0.398673	0.185226	-2.15236	0.0313687	0.999653
2092	1080.33	-0.398616	0.250772	-1.58956	0.111935	0.999653
3552	473.868	0.398611	0.251674	1.58384	0.113231	0.999653
11512	1404.44	-0.398578	0.24316	-1.63916	0.101179	0.999653
7365	1255.86	-0.398106	0.230865	-1.72441	0.084634	0.999653
8703	914.504	0.397953	0.24995	1.59213	0.111355	0.999653
8739	570.907	-0.397942	0.251682	-1.58113	0.113849	0.999653
2754	1719.06	-0.397829	0.235674	-1.68805	0.0914011	0.999653
1482	1371.84	-0.397781	0.227992	-1.74472	0.0810339	0.999653
3447	2140.08	-0.397561	0.202294	-1.96526	0.0493836	0.999653
3187	888.692	-0.397508	0.247074	-1.60886	0.107646	0.999653
6974	903.284	-0.397466	0.25018	-1.58872	0.112123	0.999653
599	498.458	0.397408	0.247216	1.60754	0.107937	0.999653
8614	1245.24	-0.39734	0.245427	-1.61897	0.105453	0.999653
9697	1513.29	-0.397339	0.23316	-1.70414	0.0883542	0.999653
8527	262.842	0.397243	0.237076	1.67559	0.0938177	0.999653
8399	572.835	0.397128	0.252323	1.57389	0.115514	0.999653
4772	1653.6	0.396874	0.22244	1.78418	0.0743942	0.999653
3509	2304.84	0.39676	0.204579	1.9394	0.0524527	0.999653
8220	1166.98	-0.396702	0.238105	-1.66608	0.0956976	0.999653
6927	1475.85	-0.39656	0.222795	-1.77994	0.0750865	0.999653
3651	1161.97	-0.396273	0.24098	-1.64442	0.100089	0.999653
11805	2574.51	0.396162	0.192278	2.06036	0.0393638	0.999653
7121	1405.59	0.39608	0.241072	1.64299	0.100385	0.999653
10945	689.726	-0.395998	0.251759	-1.57292	0.115736	0.999653
8358	691.138	0.395917	0.25148	1.57435	0.115408	0.999653
4080	1504.39	-0.395672	0.222629	-1.77727	0.0755232	0.999653
3605	2468	0.395381	0.200478	1.9722	0.0485873	0.999653
1372	1998.42	0.395337	0.237719	1.66304	0.096304	0.999653
9847	1735.67	0.395238	0.23427	1.6871	0.0915841	0.999653
1664	938.007	0.395194	0.251224	1.57307	0.115702	0.999653
9374	655.1	0.395185	0.251778	1.56958	0.116513	0.999653
7261	618.442	-0.394992	0.251789	-1.56874	0.116709	0.999653
2147	836.108	0.39433	0.251731	1.56647	0.117239	0.999653
5646	664.908	0.394251	0.252431	1.56182	0.118331	0.999653
3960	2281.57	-0.394022	0.20509	-1.92122	0.0547044	0.999653
2668	1657.22	0.393982	0.228664	1.72297	0.0848936	0.999653
7270	3960.82	-0.393842	0.181456	-2.17045	0.0299724	0.999653
6371	1074.63	0.393707	0.248201	1.58624	0.112685	0.999653
7907	599.388	-0.393458	0.252435	-1.55865	0.119079	0.999653
2434	1755.56	-0.393381	0.221952	-1.77237	0.0763335	0.999653
9494	924.657	-0.393374	0.251665	-1.56309	0.118033	0.999653
9068	1927.53	-0.393304	0.224961	-1.74832	0.0804088	0.999653
10753	1591.94	0.39313	0.219719	1.78924	0.0735766	0.999653
3388	1521.19	-0.392998	0.243751	-1.61229	0.106898	0.999653
11236	914.873	0.392991	0.247975	1.5848	0.113011	0.999653
1344	1214.61	0.392877	0.246417	1.59436	0.110855	0.999653
8869	1099.61	-0.392839	0.236731	-1.65943	0.0970292	0.999653
5405	352.599	0.392682	0.244566	1.60563	0.108356	0.999653
7705	2069.63	-0.392575	0.218784	-1.79435	0.0727576	0.999653
10580	1969.83	-0.39249	0.230655	-1.70164	0.0888237	0.999653
212	731.351	-0.392197	0.252415	-1.55378	0.120238	0.999653
1668	1426.01	0.392153	0.252112	1.55547	0.119834	0.999653
9772	3535.86	-0.392129	0.195982	-2.00085	0.0454091	0.999653
11803	3511.95	-0.391885	0.191479	-2.04662	0.0406949	0.999653
8785	2306.67	-0.391775	0.216415	-1.81029	0.0702502	0.999653
3151	1557.07	-0.391745	0.231967	-1.68879	0.0912591	0.999653
3972	375.067	0.391656	0.234213	1.67222	0.09448	0.999653
7982	389.312	-0.391641	0.247295	-1.5837	0.113262	0.999653
6611	907.552	-0.391571	0.244255	-1.60313	0.108907	0.999653
3820	1659.89	0.391425	0.232417	1.68415	0.0921529	0.999653
2483	985.008	-0.391403	0.245059	-1.59718	0.110226	0.999653
3441	425.105	0.39139	0.251015	1.55923	0.118942	0.999653
8118	711.296	0.391253	0.250509	1.56183	0.118327	0.999653
2236	421.767	-0.391244	0.245715	-1.59227	0.111324	0.999653
10227	2229.45	0.391028	0.231485	1.68922	0.0911778	0.999653
1813	4147.64	-0.390938	0.197919	-1.97525	0.0482403	0.999653
11944	1678.81	-0.390897	0.217097	-1.80056	0.0717717	0.999653
7718	1561.14	-0.390895	0.245372	-1.59307	0.111144	0.999653
4539	1675.42	-0.390601	0.228313	-1.71081	0.0871161	0.999653
7850	3197.78	-0.390335	0.189422	-2.06066	0.0393352	0.999653
1551	212.438	-0.390215	0.199235	-1.95856	0.0501641	0.999653
9992	410.343	0.390206	0.244454	1.59623	0.110436	0.999653
793	4085.53	-0.390095	0.172529	-2.26104	0.0237565	0.999653
6637	973.784	0.39005	0.244984	1.59214	0.111352	0.999653
4509	142.671	0.390042	0.208341	1.87213	0.0611883	0.999653
4939	2262.45	0.389837	0.227151	1.71621	0.0861242	0.999653
10195	2438.83	-0.389678	0.202025	-1.92886	0.0537484	0.999653
3380	2599.88	-0.389517	0.227454	-1.71251	0.0868036	0.999653
5348	324.089	0.389404	0.243413	1.59976	0.109651	0.999653
1461	756.657	-0.389015	0.250678	-1.55185	0.120698	0.999653
6617	942.157	0.388909	0.248604	1.56437	0.117731	0.999653
7184	306.761	0.388889	0.213195	1.8241	0.0681374	0.999653
2492	325.745	0.38882	0.237151	1.63954	0.1011	0.999653
652	327.124	-0.388376	0.243945	-1.59206	0.111371	0.999653
7565	1265.59	-0.388228	0.231242	-1.67888	0.0931748	0.999653
6486	2109.76	-0.388052	0.222791	-1.74177	0.0815481	0.999653
6269	323.077	-0.388026	0.238573	-1.62644	0.103856	0.999653
2232	529.09	-0.388023	0.247951	-1.56492	0.117602	0.999653
8114	1608.59	-0.38787	0.218893	-1.77196	0.0764013	0.999653
6971	730.721	0.387394	0.252071	1.53685	0.124331	0.999653
10807	4176.63	0.387326	0.167324	2.31483	0.0206222	0.999653
8482	969.522	-0.387284	0.243011	-1.59369	0.111005	0.999653
844	2005.44	-0.387278	0.209575	-1.84792	0.0646134	0.999653
2194	871.216	-0.387121	0.248579	-1.55733	0.119391	0.999653
71	1037.86	0.386913	0.244335	1.58354	0.113299	0.999653
4689	221.816	0.386643	0.219493	1.76152	0.0781498	0.999653
5140	1295.06	-0.38643	0.236098	-1.63674	0.101685	0.999653
11089	614.123	0.386235	0.252305	1.53083	0.125812	0.999653
7660	852.669	0.386176	0.246257	1.56818	0.116838	0.999653
11439	1516.21	-0.386124	0.224009	-1.7237	0.0847625	0.999653
9016	1068.47	0.385466	0.239228	1.61129	0.107116	0.999653
10564	389.864	0.385139	0.231314	1.66501	0.0959111	0.999653
1157	1178.78	0.385024	0.234535	1.64165	0.100663	0.999653
4413	187.826	-0.384857	0.204843	-1.87879	0.0602728	0.999653
1218	886.819	0.384833	0.24762	1.55413	0.120153	0.999653
7737	100.399	0.384747	0.186841	2.05922	0.0394732	0.999653
6459	2773.2	-0.384588	0.189334	-2.03127	0.0422279	0.999653
6930	986.873	-0.384419	0.241761	-1.59008	0.111817	0.999653
2729	4144.08	0.38439	0.166775	2.30484	0.0211756	0.999653
11569	1777.59	-0.38427	0.225002	-1.70785	0.0876636	0.999653
2389	998.057	-0.384077	0.241816	-1.5883	0.112218	0.999653
1995	1099.97	-0.384054	0.239298	-1.60492	0.108512	0.999653
9098	277.224	-0.384053	0.236467	-1.62413	0.104348	0.999653
469	1165.22	0.38403	0.235438	1.63113	0.102863	0.999653
11518	1600.53	-0.383852	0.222917	-1.72195	0.0850779	0.999653
6470	376.237	0.383755	0.248965	1.5414	0.123219	0.999653
8826	1209.68	-0.383743	0.235184	-1.63167	0.102748	0.999653
1767	1564.12	-0.383425	0.23377	-1.64018	0.100968	0.999653
10890	2513.19	-0.383415	0.22125	-1.73295	0.0831053	0.999653
8971	1223.49	0.383158	0.243747	1.57195	0.115963	0.999653
8705	132.52	0.383081	0.175291	2.1854	0.0288592	0.999653
6730	1208.51	0.383016	0.247432	1.54797	0.12163	0.999653
8067	912.811	-0.382991	0.246349	-1.55467	0.120024	0.999653
6799	987.697	0.382932	0.250514	1.52858	0.126367	0.999653
11789	2132.81	-0.382615	0.220637	-1.73414	0.0828934	0.999653
5887	797.05	-0.382594	0.250466	-1.52753	0.126629	0.999653
6326	1584.52	-0.382401	0.237444	-1.61049	0.107291	0.999653
9903	704.799	-0.382239	0.250361	-1.52675	0.126822	0.999653
11637	1721.74	0.382153	0.248573	1.53739	0.124199	0.999653
8377	1138.7	-0.382118	0.247566	-1.5435	0.122709	0.999653
1435	1066.41	-0.382083	0.244426	-1.56318	0.11801	0.999653
1988	936.189	0.381963	0.249456	1.53118	0.125724	0.999653
3210	1056.69	0.381952	0.243573	1.56812	0.116853	0.999653
8412	2925.89	-0.381935	0.196765	-1.94107	0.0522498	0.999653
6723	1994.8	-0.381731	0.206852	-1.84543	0.064975	0.999653
595	226.321	-0.38167	0.230385	-1.65667	0.097587	0.999653
510	1114.57	-0.381377	0.2461	-1.54968	0.121218	0.999653
551	803.947	0.381251	0.247585	1.53988	0.12359	0.999653
10803	1716.64	-0.381159	0.231629	-1.64556	0.099854	0.999653
2644	1126.98	0.380961	0.24131	1.57872	0.114399	0.999653
1642	2996.36	-0.380866	0.186224	-2.0452	0.0408351	0.999653
1517	378.475	-0.380863	0.235762	-1.61546	0.106212	0.999653
8906	455.034	0.380705	0.247354	1.53911	0.123778	0.999653
6989	1872.95	0.380687	0.237095	1.60563	0.108355	0.999653
8898	1393.21	0.380664	0.227762	1.67132	0.094658	0.999653
1702	2368.44	0.380638	0.201472	1.88928	0.0588537	0.999653
805	1392.28	-0.380534	0.247481	-1.53763	0.124139	0.999653
6728	3104.85	0.380439	0.193348	1.96764	0.0491094	0.999653
11391	1443.1	-0.380358	0.224936	-1.69096	0.0908449	0.999653
1057	843.291	-0.380347	0.245719	-1.54789	0.121648	0.999653
1273	96.4073	-0.380342	0.166433	-2.28525	0.0222981	0.999653
10205	1197.11	-0.380317	0.234963	-1.61862	0.105528	0.999653
2319	422.64	-0.380198	0.247116	-1.53854	0.123918	0.999653
9459	874.342	-0.380126	0.246418	-1.5426	0.122927	0.999653
3000	2863.89	-0.380025	0.194075	-1.95814	0.0502141	0.999653
7973	1833.43	-0.379847	0.217471	-1.74665	0.0806973	0.999653
9916	2207.55	-0.379699	0.22478	-1.6892	0.0911809	0.999653
3550	1040.55	-0.379456	0.242349	-1.56574	0.117409	0.999653
8424	543.098	0.379423	0.252399	1.50327	0.132771	0.999653
3878	266.449	0.379409	0.234267	1.61955	0.105328	0.999653
6372	2175.49	0.379252	0.212279	1.78658	0.074006	0.999653
9906	730.669	-0.379222	0.25162	-1.50712	0.13178	0.999653
5146	685.093	0.379125	0.251031	1.51027	0.130974	0.999653
7415	1762.21	0.379063	0.218803	1.73244	0.0831957	0.999653
3490	1748.45	0.378617	0.22424	1.68844	0.0913261	0.999653
2946	931.156	0.378381	0.251339	1.50546	0.132206	0.999653
11699	1719.46	0.37825	0.216777	1.74488	0.0810055	0.999653
11342	178.371	-0.37793	0.217449	-1.73802	0.0822076	0.999653
6642	1212.84	0.377908	0.236703	1.59655	0.110367	0.999653
7952	1481.34	-0.377775	0.247596	-1.52577	0.127066	0.999653
1694	658.614	0.377706	0.25211	1.49818	0.134087	0.999653
5565	1027.2	0.377696	0.251416	1.50227	0.133027	0.999653
6790	603.269	0.377542	0.252276	1.49654	0.134512	0.999653
10417	616.84	-0.377489	0.25174	-1.49952	0.133739	0.999653
1634	2096.35	0.377475	0.213241	1.77018	0.0766975	0.999653
170	321.607	0.377261	0.243255	1.55089	0.120929	0.999653
10711	2686.44	-0.376994	0.215027	-1.75324	0.0795614	0.999653
10793	1215.62	0.376881	0.245848	1.53298	0.12528	0.999653
7926	2242.12	-0.376879	0.217044	-1.73642	0.0824896	0.999653
6066	727.508	0.376759	0.251366	1.49885	0.133912	0.999653
9062	667.436	0.376749	0.251998	1.49505	0.134902	0.999653
11199	991.505	0.376718	0.241667	1.55883	0.119036	0.999653
6240	5712.85	0.376717	0.151217	2.49123	0.0127302	0.989481
9610	381.655	0.376678	0.241114	1.56224	0.118232	0.999653
6446	1968.43	0.376599	0.220158	1.71058	0.0871579	0.999653
2191	337.655	-0.376522	0.245879	-1.53133	0.125687	0.999653
8255	790.879	0.376447	0.249957	1.50604	0.132056	0.999653
2070	542.137	-0.376298	0.252435	-1.49067	0.136048	0.999653
2361	2634.71	-0.37625	0.197112	-1.90881	0.0562868	0.999653
5418	5343.62	-0.376049	0.145131	-2.59111	0.00956665	0.935903
6222	2669.57	-0.376013	0.193932	-1.9389	0.0525141	0.999653
4796	292.952	0.375961	0.238408	1.57696	0.114804	0.999653
6794	566.009	0.37535	0.252283	1.48781	0.136801	0.999653
8484	812.353	-0.375262	0.251525	-1.49195	0.135714	0.999653
11851	1687.44	0.37497	0.234725	1.59749	0.110157	0.999653
9868	1460.15	-0.374892	0.229731	-1.63188	0.102705	0.999653
2475	705.607	-0.374727	0.252431	-1.48447	0.137683	0.999653
6355	497.811	0.374519	0.250709	1.49384	0.135219	0.999653
6388	2182.96	-0.374437	0.204558	-1.83047	0.0671796	0.999653
1956	237.214	-0.374282	0.212313	-1.76288	0.0779209	0.999653
9338	2000.79	-0.374196	0.209377	-1.78719	0.0739062	0.999653
10041	2702.76	-0.374089	0.18752	-1.99493	0.0460504	0.999653
1307	2044.96	-0.374058	0.216311	-1.72926	0.083763	0.999653
10199	3349.77	-0.373808	0.175212	-2.13346	0.0328868	0.999653
2289	443.314	0.37362	0.227593	1.64161	0.10067	0.999653
3985	1516.73	0.373616	0.239838	1.55779	0.119284	0.999653
4878	4498.71	-0.373478	0.167228	-2.23335	0.0255257	0.999653
281	604.524	0.373441	0.250233	1.49237	0.135602	0.999653
4536	1304.37	0.373398	0.231702	1.61154	0.107062	0.999653
1609	447.538	0.373385	0.251354	1.48549	0.137413	0.999653
11288	2313.09	0.373179	0.199445	1.87108	0.0613335	0.999653
4567	643.984	-0.372986	0.252138	-1.47929	0.139063	0.999653
5303	1839.91	0.372958	0.212436	1.75562	0.0791528	0.999653
8228	3618.45	0.372845	0.171999	2.16772	0.0301802	0.999653
8561	652.694	-0.372792	0.25243	-1.47681	0.139726	0.999653
2476	579.613	0.372775	0.25241	1.47686	0.139712	0.999653
4762	1584.03	-0.372443	0.233872	-1.59251	0.11127	0.999653
6065	331.811	-0.37243	0.245878	-1.51469	0.12985	0.999653
7570	1913.43	-0.372265	0.214598	-1.73471	0.0827915	0.999653
2504	2184.18	-0.372242	0.228442	-1.62948	0.103211	0.999653
1548	379.244	-0.37214	0.238122	-1.56281	0.118097	0.999653
7944	648.289	0.371793	0.252201	1.47419	0.14043	0.999653
10554	693.491	0.371614	0.251678	1.47654	0.139798	0.999653
6074	1212.57	-0.371575	0.245562	-1.51316	0.130239	0.999653
3083	279.375	0.371483	0.232476	1.59794	0.110057	0.999653
6140	1511.8	-0.371447	0.237819	-1.56189	0.118313	0.999653
9281	262.553	0.371383	0.227657	1.63133	0.102822	0.999653
8464	1585.89	0.371186	0.236449	1.56983	0.116454	0.999653
8985	903.904	-0.371056	0.243558	-1.52348	0.127638	0.999653
9202	1403.66	0.371035	0.241529	1.53619	0.124491	0.999653
4486	726.503	0.370942	0.250438	1.48117	0.13856	0.999653
7170	188.832	-0.370922	0.213307	-1.73891	0.0820504	0.999653
5268	1504.89	-0.370775	0.224736	-1.64983	0.0989787	0.999653
11336	2082.83	0.370526	0.217022	1.70732	0.0877626	0.999653
7657	1354.06	0.370519	0.231159	1.60288	0.108962	0.999653
10570	2191.85	0.370512	0.222945	1.6619	0.0965335	0.999653
9173	280.707	0.370442	0.238617	1.55246	0.120553	0.999653
8242	260.586	0.37031	0.237583	1.55866	0.119077	0.999653
3810	716.17	-0.370193	0.252203	-1.46784	0.142148	0.999653
7301	1742.87	-0.370176	0.227207	-1.62924	0.103261	0.999653
7331	1309	-0.37017	0.240622	-1.53839	0.123954	0.999653
10246	2164.62	0.37015	0.213517	1.73358	0.0829923	0.999653
8550	1649.06	-0.369635	0.231157	-1.59906	0.109807	0.999653
3271	529.987	0.369545	0.250938	1.47266	0.140844	0.999653
4522	758.472	-0.369479	0.250795	-1.47323	0.140689	0.999653
201	1832.43	-0.369472	0.22207	-1.66376	0.0961596	0.999653
8444	2089.14	-0.369342	0.209085	-1.76647	0.0773178	0.999653
5544	1364	-0.368967	0.229496	-1.60773	0.107895	0.999653
9889	549.676	0.368838	0.249554	1.47799	0.139411	0.999653
5869	1263.03	0.36881	0.232026	1.58952	0.111943	0.999653
8082	871.586	0.368749	0.246344	1.49689	0.134423	0.999653
2293	1036.48	-0.368737	0.252427	-1.46076	0.14408	0.999653
10201	2994.01	-0.368699	0.188358	-1.95744	0.0502954	0.999653
10078	3621.94	0.368525	0.171213	2.15244	0.0313627	0.999653
2699	332.152	-0.36839	0.244917	-1.50414	0.132544	0.999653
4545	597.64	0.36833	0.252155	1.46073	0.144091	0.999653
1907	1362.8	-0.368262	0.231823	-1.58855	0.112162	0.999653
614	532.247	0.368096	0.247161	1.4893	0.136409	0.999653
5344	3083.41	-0.367985	0.215537	-1.70729	0.0877678	0.999653
10745	69.2058	0.367772	0.161255	2.28069	0.022567	0.999653
10042	1373.9	-0.367762	0.226192	-1.62589	0.103974	0.999653
527	1037.5	0.367716	0.251759	1.46058	0.144129	0.999653
3751	260.586	0.367708	0.235952	1.5584	0.119138	0.999653
5044	254.898	0.367496	0.233345	1.5749	0.115279	0.999653
7231	2868.83	-0.367447	0.184337	-1.99335	0.0462236	0.999653
10547	534.112	0.366852	0.240445	1.52572	0.12708	0.999653
2986	379.029	0.366835	0.234572	1.56385	0.117854	0.999653
1105	4959.92	-0.366662	0.151372	-2.42225	0.0154246	0.999653
7134	1455.59	-0.366638	0.224875	-1.63041	0.103015	0.999653
2220	373.182	0.366452	0.245392	1.49333	0.135351	0.999653
8741	1185.87	-0.366276	0.23499	-1.55869	0.11907	0.999653
9723	4941.51	-0.366224	0.152866	-2.39573	0.0165875	0.999653
10782	1399.55	0.36619	0.226919	1.61375	0.106583	0.999653
3730	1197.84	-0.366145	0.236108	-1.55075	0.120961	0.999653
6526	1518.3	0.366098	0.221825	1.65039	0.0988622	0.999653
889	1239.99	-0.365807	0.244112	-1.49852	0.133999	0.999653
4232	961.127	-0.365745	0.243623	-1.50128	0.133284	0.999653
10731	754.752	0.365718	0.250682	1.45889	0.144595	0.999653
10754	3353.67	-0.365497	0.178277	-2.05016	0.0403484	0.999653
2710	1673.04	0.36548	0.217347	1.68155	0.0926565	0.999653
5917	1081.11	-0.365452	0.251071	-1.45557	0.145511	0.999653
11339	804.465	-0.365416	0.251858	-1.45088	0.146812	0.999653
11580	1110.9	-0.365329	0.251309	-1.4537	0.146029	0.999653
90	515.25	-0.365072	0.246223	-1.48269	0.138156	0.999653
11275	952.13	-0.365026	0.242276	-1.50665	0.1319	0.999653
10493	796.646	-0.364952	0.248592	-1.46808	0.142084	0.999653
2330	549.697	-0.364897	0.252402	-1.4457	0.148263	0.999653
6702	613.891	-0.364865	0.246978	-1.47732	0.139591	0.999653
6168	600.518	-0.364449	0.252222	-1.44495	0.148472	0.999653
286	975.475	0.363755	0.250244	1.4536	0.146057	0.999653
559	219.851	0.363496	0.208234	1.74562	0.0808775	0.999653
2188	1915.87	0.363363	0.229066	1.58628	0.112675	0.999653
4027	408.303	0.363205	0.249863	1.45361	0.146053	0.999653
3300	790.49	0.3632	0.247376	1.46821	0.142048	0.999653
7239	338.675	0.363079	0.235617	1.54097	0.123324	0.999653
8730	611.87	-0.363006	0.252239	-1.43914	0.150112	0.999653
5748	1882.28	-0.362829	0.22293	-1.62755	0.103621	0.999653
5091	1472.28	-0.362702	0.237364	-1.52804	0.126503	0.999653
5083	582.755	-0.362556	0.252435	-1.43623	0.150936	0.999653
8728	341.239	-0.362494	0.234063	-1.5487	0.121453	0.999653
4097	999.979	0.3624	0.241169	1.50268	0.132921	0.999653
9294	1784.59	-0.36238	0.213754	-1.69531	0.0900158	0.999653
8525	191.963	-0.362097	0.221473	-1.63495	0.10206	0.999653
3648	629.904	0.362085	0.250806	1.44368	0.148828	0.999653
8225	1149.56	0.362016	0.244275	1.482	0.13834	0.999653
10765	318.852	0.361976	0.242311	1.49385	0.135216	0.999653
3478	877.919	0.361945	0.25232	1.43447	0.151439	0.999653
5165	1849.89	0.361926	0.214271	1.68911	0.0911986	0.999653
5891	197.452	-0.361916	0.20185	-1.793	0.0729734	0.999653
11250	1795.29	0.361844	0.215815	1.67664	0.0936131	0.999653
4230	1551	-0.361672	0.237408	-1.52342	0.127654	0.999653
10344	2013.54	-0.361652	0.217118	-1.6657	0.0957738	0.999653
1985	844.171	-0.361575	0.246207	-1.46858	0.141946	0.999653
8113	783.055	-0.361529	0.251318	-1.43853	0.150284	0.999653
5203	1299.48	-0.361457	0.245297	-1.47355	0.140603	0.999653
6398	1111.48	-0.361251	0.239051	-1.51119	0.130741	0.999653
9335	1055.62	0.361162	0.239916	1.50537	0.132229	0.999653
9316	644.401	0.361128	0.252435	1.43058	0.152552	0.999653
10975	329.822	0.361027	0.244658	1.47564	0.140041	0.999653
11130	1321.06	-0.360653	0.233681	-1.54336	0.122744	0.999653
4571	1659.8	0.360444	0.22277	1.61801	0.105661	0.999653
6313	792.407	-0.360345	0.251731	-1.43147	0.152296	0.999653
125	531.34	0.360297	0.252423	1.42736	0.153477	0.999653
180	663.402	0.360276	0.251765	1.431	0.152431	0.999653
11723	2648.84	-0.360188	0.192041	-1.87558	0.0607126	0.999653
6287	464.917	0.360116	0.251832	1.42999	0.15272	0.999653
11801	1070.98	-0.360093	0.240983	-1.49427	0.135106	0.999653
11504	2216.45	-0.359839	0.202531	-1.77671	0.0756168	0.999653
10871	284.43	0.359783	0.229014	1.57101	0.116181	0.999653
813	1971.06	-0.35967	0.243103	-1.4795	0.139007	0.999653
9961	1705.76	-0.359632	0.239999	-1.49847	0.13401	0.999653
9472	848.34	0.359609	0.252406	1.42472	0.154237	0.999653
11282	155.495	-0.359555	0.201011	-1.78873	0.0736576	0.999653
6249	817.431	-0.359552	0.248162	-1.44886	0.147377	0.999653
4869	648.469	0.359545	0.25137	1.43034	0.152618	0.999653
5896	830.767	-0.359537	0.247905	-1.4503	0.146975	0.999653
9852	4258.43	-0.359485	0.160358	-2.24176	0.0249766	0.999653
4018	2056.39	-0.35941	0.22734	-1.58093	0.113893	0.999653
3014	1425.86	0.359309	0.225482	1.59351	0.111045	0.999653
9775	1781.83	-0.359196	0.228299	-1.57336	0.115636	0.999653
10651	2560.16	-0.358816	0.192074	-1.86811	0.0617465	0.999653
10418	763.935	-0.358808	0.250655	-1.43148	0.152292	0.999653
11365	543.25	0.358775	0.252428	1.4213	0.15523	0.999653
3958	1525.55	0.358739	0.225667	1.58968	0.111907	0.999653
3224	1505.71	-0.358679	0.237718	-1.50884	0.131339	0.999653
232	323.03	0.358644	0.243252	1.47437	0.140381	0.999653
10810	2426.57	-0.358625	0.198615	-1.80563	0.0709768	0.999653
11322	472.34	0.358549	0.249881	1.43488	0.151322	0.999653
6164	719.129	0.35852	0.251414	1.42601	0.153865	0.999653
7371	1482.48	-0.358431	0.233021	-1.5382	0.124001	0.999653
8097	485.869	0.358389	0.245648	1.45895	0.144579	0.999653
8046	3549.98	-0.358365	0.17184	-2.08546	0.0370278	0.999653
181	2053.18	0.35833	0.224199	1.59827	0.109984	0.999653
5956	712.063	0.35829	0.25152	1.4245	0.154303	0.999653
6223	1034.18	-0.358219	0.248739	-1.44014	0.149828	0.999653
7447	933.81	-0.358174	0.249382	-1.43625	0.150931	0.999653
295	335.23	-0.358112	0.241325	-1.48394	0.137825	0.999653
2323	516.906	-0.357928	0.250333	-1.42981	0.152772	0.999653
862	1375.89	-0.357856	0.247087	-1.4483	0.147534	0.999653
1197	4313.99	-0.357818	0.161512	-2.21543	0.0267306	0.999653
11565	1405.26	-0.357682	0.234992	-1.5221	0.127983	0.999653
9645	1362.3	-0.357557	0.237981	-1.50246	0.132978	0.999653
10916	1760.47	-0.357305	0.215428	-1.65858	0.0971999	0.999653
5018	922.258	-0.357049	0.246211	-1.45017	0.14701	0.999653
8163	1235.73	0.356969	0.238582	1.49621	0.134598	0.999653
1216	2042.1	0.35693	0.205895	1.73356	0.0829969	0.999653
9282	902.381	-0.356902	0.250042	-1.42737	0.153474	0.999653
6965	1936.97	-0.356759	0.219301	-1.6268	0.103779	0.999653
9110	1585.6	-0.356705	0.226037	-1.57808	0.114546	0.999653
2364	951.146	0.356703	0.245647	1.4521	0.146475	0.999653
4911	1747.75	-0.356527	0.215963	-1.65087	0.0987653	0.999653
7268	1965.71	-0.356454	0.21867	-1.6301	0.103081	0.999653
3499	1013.33	0.356303	0.241576	1.47491	0.140236	0.999653
11139	543.955	-0.35629	0.249581	-1.42755	0.153421	0.999653
7202	609.781	-0.355949	0.252421	-1.41014	0.158499	0.999653
3786	973.997	0.355815	0.244008	1.45821	0.144783	0.999653
7842	1509.4	-0.35571	0.227224	-1.56546	0.117474	0.999653
1595	799.761	0.355587	0.247975	1.43396	0.151583	0.999653
4694	2171.58	-0.355366	0.203852	-1.74326	0.081289	0.999653
6879	1301.28	-0.355359	0.228783	-1.55326	0.120362	0.999653
6058	486.442	-0.35523	0.251214	-1.41406	0.157346	0.999653
10636	2627.54	-0.354963	0.19247	-1.84425	0.0651467	0.999653
10663	2046.85	-0.354528	0.21125	-1.67824	0.0933	0.999653
9159	1290.25	-0.354515	0.250486	-1.41531	0.156979	0.999653
2709	278.672	0.35448	0.240591	1.47337	0.140651	0.999653
3107	376.938	-0.354244	0.239899	-1.47664	0.139772	0.999653
8080	654.598	0.354233	0.25211	1.40507	0.16	0.999653
628	1218.8	-0.353954	0.232887	-1.51985	0.128548	0.999653
3494	1132.88	-0.353878	0.240413	-1.47196	0.141032	0.999653
146	1138.1	-0.353721	0.237195	-1.49127	0.135891	0.999653
2866	1894.61	-0.353624	0.228708	-1.54619	0.12206	0.999653
8353	1957.99	0.35359	0.220375	1.60449	0.108606	0.999653
1580	461.088	0.353435	0.245181	1.44153	0.149436	0.999653
5334	1235.48	0.353329	0.245419	1.4397	0.149953	0.999653
11550	1582.25	-0.353162	0.233493	-1.51252	0.130402	0.999653
6583	1832.6	-0.35312	0.227738	-1.55056	0.121008	0.999653
8065	2820.8	-0.353087	0.192016	-1.83884	0.065939	0.999653
5046	489.742	-0.353063	0.2518	-1.40215	0.160869	0.999653
11524	213.66	-0.352906	0.224014	-1.57538	0.11517	0.999653
6646	2626.56	-0.352748	0.238489	-1.47909	0.139115	0.999653
11917	3639.31	-0.352733	0.186539	-1.89094	0.0586327	0.999653
3837	188.872	0.352688	0.215487	1.6367	0.101692	0.999653
262	646.253	0.352577	0.251832	1.40005	0.161498	0.999653
2771	565.817	0.352547	0.251944	1.39931	0.161721	0.999653
722	4111.5	0.352497	0.168305	2.09439	0.0362251	0.999653
6872	1608.67	0.352468	0.228299	1.54388	0.122616	0.999653
3517	641.049	0.352432	0.25196	1.39876	0.161884	0.999653
5506	963.889	-0.352432	0.243488	-1.44743	0.147776	0.999653
8286	3676.9	-0.352431	0.183088	-1.92492	0.0542392	0.999653
11623	2806.51	-0.352382	0.207117	-1.70137	0.0888743	0.999653
11425	2993.51	-0.352352	0.210087	-1.67717	0.0935091	0.999653
6814	658.562	-0.352339	0.250652	-1.40569	0.159816	0.999653
5249	381.194	-0.352293	0.238797	-1.47528	0.140137	0.999653
6849	703.627	-0.352284	0.251657	-1.39986	0.161556	0.999653
11235	67.1147	0.352194	0.158593	2.22075	0.0263681	0.999653
3108	1541.64	0.352014	0.244043	1.44242	0.149183	0.999653
7793	1237.4	-0.352006	0.240982	-1.46072	0.144094	0.999653
4936	1250.12	-0.351825	0.252118	-1.39548	0.162872	0.999653
7849	1175.07	-0.351782	0.23444	-1.50052	0.13348	0.999653
5134	1137.92	0.35173	0.238156	1.47689	0.139706	0.999653
2667	723.459	-0.351686	0.251256	-1.39971	0.1616	0.999653
8334	535.591	0.351666	0.249427	1.4099	0.15857	0.999653
9392	3355.33	-0.351487	0.17875	-1.96637	0.0492565	0.999653
6246	1445.69	-0.351349	0.226991	-1.54786	0.121656	0.999653
9654	3597.65	-0.351289	0.187436	-1.87419	0.0609049	0.999653
11351	2822.88	-0.351175	0.188306	-1.86492	0.0621927	0.999653
4398	800.016	0.351122	0.24801	1.41575	0.156848	0.999653
6911	507.857	0.351112	0.252381	1.3912	0.164166	0.999653
2750	2065.82	-0.351058	0.215571	-1.62851	0.103418	0.999653
10730	1408.52	-0.350808	0.231196	-1.51736	0.129176	0.999653
5455	552.296	0.350791	0.25239	1.38988	0.164566	0.999653
9942	2392.96	0.350718	0.199108	1.76144	0.0781636	0.999653
6598	1685.02	0.350699	0.239722	1.46294	0.143483	0.999653
7709	3080.2	0.350618	0.18601	1.88494	0.0594376	0.999653
6288	1040.61	0.350446	0.240344	1.4581	0.144812	0.999653
2094	565.717	0.350425	0.252415	1.38829	0.165049	0.999653
856	861.898	-0.350372	0.248297	-1.4111	0.158215	0.999653
3309	1536.17	-0.350353	0.222886	-1.57189	0.115975	0.999653
4606	610.133	0.350309	0.247573	1.41497	0.157077	0.999653
1111	117.263	0.350281	0.195223	1.79426	0.0727715	0.999653
6945	690.635	-0.350256	0.244662	-1.43159	0.152261	0.999653
9720	925.149	0.350188	0.245327	1.42743	0.153456	0.999653
10271	2066.03	-0.350116	0.205938	-1.7001	0.0891113	0.999653
5977	2409.88	0.350013	0.195306	1.79212	0.0731137	0.999653
4937	1461.36	-0.349981	0.225495	-1.55206	0.120648	0.999653
5881	1836.15	-0.34998	0.219826	-1.59208	0.111368	0.999653
1237	1938.51	0.349922	0.216627	1.61532	0.106241	0.999653
3859	547.729	0.349847	0.252431	1.38591	0.165773	0.999653
8378	791.048	-0.349587	0.249859	-1.39914	0.161772	0.999653
4721	801.311	0.349478	0.252388	1.38469	0.166148	0.999653
2141	786.897	-0.349418	0.249756	-1.39904	0.161801	0.999653
5248	253.625	-0.349288	0.233438	-1.49628	0.134581	0.999653
1564	2782.28	0.349286	0.19533	1.78818	0.0737472	0.999653
2721	731.781	-0.349247	0.252327	-1.38411	0.166326	0.999653
5072	885.747	0.349223	0.247703	1.40985	0.158585	0.999653
3060	8043.49	0.349205	0.132753	2.63049	0.00852612	0.919874
8848	3369.41	-0.34916	0.181407	-1.92473	0.0542628	0.999653
3728	1792.21	0.349027	0.225506	1.54775	0.121682	0.999653
1254	1895.93	-0.348907	0.20903	-1.66917	0.0950832	0.999653
4242	1729.3	-0.348735	0.238788	-1.46044	0.14417	0.999653
8695	216.662	0.348724	0.22632	1.54084	0.123355	0.999653
4450	664.52	-0.348593	0.249629	-1.39644	0.162581	0.999653
6339	748.602	-0.348579	0.249935	-1.39468	0.163113	0.999653
1577	2466.56	-0.348526	0.198353	-1.7571	0.0789008	0.999653
8613	1727.43	0.34819	0.219984	1.58279	0.113468	0.999653
8288	1194.26	0.348155	0.235938	1.47562	0.140046	0.999653
10899	255.574	0.348152	0.233068	1.49378	0.135234	0.999653
9605	515.038	-0.348115	0.251857	-1.38219	0.166912	0.999653
9348	656.61	0.3481	0.251761	1.38266	0.166769	0.999653
3642	756.772	-0.347975	0.250927	-1.38676	0.165516	0.999653
696	885.95	-0.347833	0.251585	-1.38256	0.166798	0.999653
6866	890.008	0.34746	0.252322	1.37705	0.168497	0.999653
2576	999.35	-0.347424	0.241015	-1.4415	0.149443	0.999653
1874	1507.28	0.347339	0.23912	1.45257	0.146342	0.999653
9735	1952.21	-0.347253	0.226453	-1.53344	0.125166	0.999653
1076	1116.04	-0.34712	0.240063	-1.44595	0.14819	0.999653
9250	1716.8	0.347113	0.221324	1.56835	0.1168	0.999653
10537	2221.04	-0.347066	0.210921	-1.64547	0.0998721	0.999653
11593	2294.81	0.346883	0.20428	1.69808	0.0894931	0.999653
4598	439.324	-0.346673	0.251435	-1.37878	0.167963	0.999653
6189	3106.68	-0.346599	0.22863	-1.51598	0.129523	0.999653
6959	1555.78	-0.346409	0.23745	-1.45887	0.144601	0.999653
10878	1902	-0.346403	0.212611	-1.62928	0.103253	0.999653
11756	1118.96	-0.346368	0.246156	-1.40711	0.159394	0.999653
11616	1689.55	-0.346333	0.232146	-1.49188	0.135732	0.999653
3003	565.068	-0.346332	0.252308	-1.37266	0.169858	0.999653
10819	576.225	0.346078	0.252045	1.37308	0.169727	0.999653
6726	2155.35	0.345995	0.208112	1.66254	0.0964042	0.999653
10940	1024.28	-0.345986	0.245038	-1.41197	0.157959	0.999653
11523	1968.53	0.34581	0.208244	1.6606	0.0967943	0.999653
7266	1398.36	0.345794	0.227054	1.52296	0.127768	0.999653
11806	728.228	-0.345634	0.25221	-1.37042	0.170555	0.999653
8235	1206.71	-0.345627	0.252048	-1.37128	0.170289	0.999653
824	797.673	0.345549	0.247546	1.3959	0.162745	0.999653
1242	874.581	-0.345544	0.25089	-1.37727	0.168427	0.999653
4048	1863.77	0.345511	0.217247	1.59041	0.111743	0.999653
2943	2150.14	-0.345483	0.211833	-1.63092	0.102907	0.999653
9564	1891.68	0.345434	0.223311	1.54687	0.121894	0.999653
11450	1333.98	0.345427	0.238928	1.44574	0.148251	0.999653
2329	444.879	-0.345384	0.250049	-1.38127	0.167197	0.999653
322	1551.1	0.345379	0.225237	1.53341	0.125176	0.999653
4836	230.193	0.345375	0.180363	1.91489	0.0555062	0.999653
8609	1054.15	0.345295	0.252434	1.36786	0.171355	0.999653
6304	1059.38	0.345234	0.243131	1.41995	0.155622	0.999653
1834	2808.02	0.345106	0.186443	1.851	0.0641702	0.999653
9716	3534.28	-0.344969	0.182551	-1.88972	0.0587956	0.999653
3729	366.092	-0.344767	0.241327	-1.42863	0.15311	0.999653
9079	588.911	-0.344708	0.243506	-1.4156	0.156892	0.999653
3019	784.853	0.344662	0.248605	1.38639	0.165629	0.999653
1190	845.701	-0.3446	0.250291	-1.3768	0.168574	0.999653
2365	1542.82	0.344509	0.221959	1.55213	0.120631	0.999653
7166	696.08	0.344355	0.252144	1.36571	0.172031	0.999653
6493	1983.66	-0.344163	0.206393	-1.66751	0.0954134	0.999653
5228	2614.1	-0.343993	0.201771	-1.70487	0.0882182	0.999653
8081	686.051	-0.34399	0.252431	-1.36271	0.172975	0.999653
9244	2129.1	-0.343981	0.20375	-1.68825	0.0913639	0.999653
9283	220.529	-0.343902	0.21466	-1.60208	0.109139	0.999653
4113	432.175	-0.343837	0.248952	-1.38114	0.167237	0.999653
11179	1694.62	-0.343664	0.22605	-1.5203	0.128434	0.999653
5022	1717.14	-0.343593	0.241171	-1.42469	0.154248	0.999653
7099	235.647	0.343421	0.233334	1.4718	0.141075	0.999653
10388	1545.5	0.343167	0.222502	1.54231	0.122999	0.999653
7432	1014.43	-0.343136	0.248504	-1.3808	0.167339	0.999653
7564	680.826	-0.343013	0.250837	-1.36747	0.171477	0.999653
5500	1137.38	0.342771	0.244831	1.40003	0.161504	0.999653
9351	2119.5	-0.342661	0.21214	-1.61525	0.106256	0.999653
2177	768.92	-0.34255	0.248702	-1.37735	0.168403	0.999653
10516	427.019	-0.342446	0.250815	-1.36533	0.172148	0.999653
4521	2257.9	0.342376	0.205786	1.66375	0.0961632	0.999653
10934	1670.12	-0.342342	0.220055	-1.55571	0.119776	0.999653
3321	2414.1	0.342236	0.201169	1.70124	0.0888983	0.999653
1899	2220.59	0.342182	0.202852	1.68686	0.0916307	0.999653
5652	1352.98	-0.341949	0.243807	-1.40254	0.160754	0.999653
7449	653.992	-0.341932	0.25224	-1.35558	0.175233	0.999653
8367	844.275	-0.341731	0.252333	-1.35428	0.175646	0.999653
2688	693.563	0.341728	0.249873	1.36761	0.171434	0.999653
9366	1044.93	-0.341686	0.249794	-1.36787	0.171352	0.999653
1362	1856.72	-0.341574	0.215308	-1.58645	0.112638	0.999653
6128	328.297	0.341525	0.23628	1.44543	0.148338	0.999653
2372	1929.29	-0.341431	0.214611	-1.59093	0.111625	0.999653
5333	2152.46	0.341353	0.231551	1.4742	0.140427	0.999653
9394	1507.81	-0.341314	0.235702	-1.44808	0.147595	0.999653
8949	326.307	0.34125	0.24489	1.39348	0.163474	0.999653
3546	5690.55	-0.341246	0.160035	-2.13232	0.0329804	0.999653
7380	163.408	-0.341156	0.201079	-1.69662	0.0897679	0.999653
1096	1926.87	-0.341012	0.207647	-1.64226	0.100535	0.999653
1422	492.616	0.340904	0.251544	1.35525	0.175339	0.999653
9806	1354.38	0.340826	0.229026	1.48815	0.136711	0.999653
8543	1107.54	-0.340811	0.24835	-1.3723	0.169969	0.999653
830	915.692	0.340805	0.25104	1.35758	0.174598	0.999653
5902	1612.21	-0.340696	0.234846	-1.45072	0.146858	0.999653
1148	1867.77	0.340628	0.218681	1.55765	0.119317	0.999653
3264	453.895	0.340576	0.251207	1.35576	0.175177	0.999653
6571	258.947	-0.340545	0.236385	-1.44063	0.149688	0.999653
11845	4228	-0.340536	0.163484	-2.08299	0.0372521	0.999653
8986	1611.84	0.340508	0.223953	1.52044	0.1284	0.999653
4383	626.876	-0.340482	0.251651	-1.35299	0.176058	0.999653
9241	105.249	-0.340328	0.188968	-1.80098	0.0717053	0.999653
31	1043.59	0.340326	0.244694	1.39082	0.16428	0.999653
7222	2698.66	0.340288	0.220436	1.54371	0.12266	0.999653
4659	1955.52	-0.340269	0.210905	-1.61338	0.106663	0.999653
8940	833	0.340182	0.251499	1.35262	0.176178	0.999653
3046	1984.33	-0.340139	0.219137	-1.55218	0.12062	0.999653
11206	1576.7	0.34005	0.23398	1.45333	0.146132	0.999653
10611	1675.43	-0.339985	0.222394	-1.52875	0.126327	0.999653
10788	1666.14	-0.339979	0.229552	-1.48105	0.138592	0.999653
4233	688.546	-0.339816	0.237096	-1.43324	0.151789	0.999653
9978	1929.49	-0.339697	0.221814	-1.53145	0.125659	0.999653
4044	1755.54	-0.339607	0.226078	-1.50216	0.133055	0.999653
11620	1189.59	0.339494	0.238072	1.42601	0.153865	0.999653
415	1021.34	0.339456	0.242919	1.3974	0.162292	0.999653
5392	509.932	0.339423	0.245334	1.38351	0.166507	0.999653
5533	1308.31	0.339308	0.231524	1.46554	0.142773	0.999653
2677	278.301	0.339297	0.22486	1.50892	0.131319	0.999653
7464	2279.77	0.339127	0.198458	1.70881	0.0874867	0.999653
1355	1940.58	-0.338899	0.215777	-1.5706	0.116275	0.999653
3229	796.651	-0.338844	0.249422	-1.35852	0.1743	0.999653
2376	1430.47	-0.338804	0.236038	-1.43538	0.151179	0.999653
7664	1395.59	0.338774	0.232246	1.45869	0.144651	0.999653
11361	2092.53	0.338684	0.216146	1.56693	0.117132	0.999653
8088	437	0.338626	0.233113	1.45263	0.146327	0.999653
9070	676.609	0.338595	0.252327	1.34189	0.179631	0.999653
6230	1229.37	0.338291	0.241237	1.40232	0.16082	0.999653
1007	1656.45	-0.338282	0.227423	-1.48746	0.136894	0.999653
5357	774.443	-0.338279	0.24878	-1.35975	0.173909	0.999653
10004	615.202	0.338182	0.252371	1.34002	0.18024	0.999653
10818	1436.05	0.338104	0.240741	1.40443	0.16019	0.999653
3035	1098.7	0.337991	0.238282	1.41845	0.15606	0.999653
59	701.548	-0.337854	0.251756	-1.34199	0.179599	0.999653
5437	993.448	-0.337817	0.243425	-1.38777	0.165209	0.999653
8386	941.674	0.337802	0.245735	1.37466	0.169236	0.999653
2465	613.209	-0.337693	0.252314	-1.33838	0.180772	0.999653
5603	1075.3	0.337674	0.245575	1.37503	0.169122	0.999653
6334	1206.05	0.33759	0.251218	1.34381	0.17901	0.999653
2320	1002.8	0.337533	0.248669	1.35736	0.174667	0.999653
2565	272.473	0.337291	0.233412	1.44504	0.148446	0.999653
1854	2160.76	0.337282	0.218157	1.54605	0.122092	0.999653
2772	1795.93	0.337279	0.217184	1.55297	0.120431	0.999653
9118	166.659	0.337153	0.211013	1.59779	0.110091	0.999653
1727	624.454	-0.337035	0.252435	-1.33514	0.181831	0.999653
10729	396.424	0.336988	0.248286	1.35726	0.1747	0.999653
3950	1171.71	-0.336966	0.239847	-1.40492	0.160045	0.999653
3841	1222.66	-0.336936	0.240377	-1.4017	0.161005	0.999653
5310	659.529	0.336843	0.251331	1.34024	0.180168	0.999653
2452	1575.74	-0.336826	0.219715	-1.53301	0.125273	0.999653
11889	1428.8	-0.336718	0.231952	-1.45168	0.146592	0.999653
115	5961.79	-0.336665	0.144477	-2.33023	0.0197941	0.999653
3742	687.541	-0.336572	0.251897	-1.33615	0.1815	0.999653
6039	838.494	0.336415	0.248137	1.35576	0.175175	0.999653
11586	926.742	0.336406	0.252419	1.33273	0.182621	0.999653
9827	1723.8	-0.336128	0.218799	-1.53624	0.12448	0.999653
9638	3461.04	-0.336092	0.1741	-1.93045	0.0535507	0.999653
6829	2353.31	0.335942	0.199451	1.68433	0.0921172	0.999653
4422	974.77	-0.335917	0.25067	-1.34008	0.180221	0.999653
6387	1423.35	-0.335867	0.247487	-1.35711	0.174747	0.999653
10104	1289.34	-0.335854	0.239586	-1.40181	0.160972	0.999653
10901	775.697	-0.335756	0.251266	-1.33626	0.181466	0.999653
2275	1504.5	-0.335662	0.233684	-1.43639	0.15089	0.999653
3237	677.598	-0.335571	0.251651	-1.33348	0.182376	0.999653
7582	4508.25	0.335526	0.162862	2.06019	0.0393806	0.999653
7496	682.778	0.3355	0.252409	1.32919	0.183786	0.999653
6028	595.237	0.335476	0.252418	1.32905	0.183831	0.999653
2268	1045.03	-0.335391	0.251362	-1.33429	0.182108	0.999653
4382	1543.43	-0.335326	0.223369	-1.50122	0.1333	0.999653
3847	3206.23	-0.335314	0.178689	-1.87652	0.0605837	0.999653
101	419.409	-0.335188	0.250638	-1.33734	0.181112	0.999653
8908	1188.61	-0.335147	0.244312	-1.3718	0.170127	0.999653
6105	1535.48	-0.335038	0.231828	-1.4452	0.148401	0.999653
2745	766.991	-0.335	0.250861	-1.3354	0.181745	0.999653
7284	1619.21	-0.334936	0.228509	-1.46575	0.142717	0.999653
7508	1916.98	-0.334904	0.214295	-1.56282	0.118096	0.999653
9710	3278.7	-0.334887	0.190743	-1.7557	0.0791405	0.999653
7472	235.765	-0.334727	0.22543	-1.48483	0.137588	0.999653
10422	1036.74	-0.334624	0.242851	-1.3779	0.168235	0.999653
72	642.689	-0.334532	0.252307	-1.32589	0.184876	0.999653
4189	1562.29	-0.334524	0.232392	-1.43948	0.150015	0.999653
431	289.456	-0.334367	0.240754	-1.38883	0.164884	0.999653
3042	327.891	0.334304	0.241582	1.38381	0.166417	0.999653
7772	1117.51	-0.334181	0.239704	-1.39414	0.163275	0.999653
1902	1165.36	-0.334128	0.235285	-1.4201	0.155579	0.999653
2115	534.489	-0.334046	0.248407	-1.34476	0.178704	0.999653
6597	456.865	0.334007	0.251683	1.32709	0.184478	0.999653
4946	888.599	-0.333923	0.251957	-1.32532	0.185064	0.999653
3603	1637.08	-0.333863	0.227415	-1.46808	0.142084	0.999653
5373	1309.57	-0.333861	0.230239	-1.45007	0.14704	0.999653
3326	362.798	-0.333821	0.24005	-1.39063	0.164336	0.999653
7359	1741.23	-0.333818	0.237418	-1.40603	0.159715	0.999653
2202	1485.32	-0.333764	0.232945	-1.4328	0.151916	0.999653
4400	2658.07	-0.333763	0.197325	-1.69144	0.0907532	0.999653
10438	346.565	-0.333761	0.247063	-1.35091	0.176724	0.999653
7117	1199.9	-0.33374	0.240137	-1.38979	0.164592	0.999653
4120	2806.42	-0.333641	0.193298	-1.72604	0.08434	0.999653
7440	1393.78	0.33363	0.229641	1.45283	0.146271	0.999653
792	779.823	-0.333624	0.252068	-1.32355	0.185654	0.999653
8876	1716.99	-0.3336	0.221912	-1.50329	0.132763	0.999653
237	398.104	-0.333523	0.245142	-1.36053	0.173661	0.999653
1259	509.843	0.333465	0.251962	1.32347	0.185678	0.999653
11117	2596.59	-0.333401	0.205404	-1.62315	0.104558	0.999653
3470	466.645	-0.333236	0.242444	-1.37449	0.16929	0.999653
11313	857.74	-0.333229	0.246761	-1.35041	0.176884	0.999653
585	5292.66	-0.333177	0.163715	-2.03511	0.04184	0.999653
2559	1024.73	0.333061	0.246712	1.35	0.177017	0.999653
7280	1768.35	-0.333043	0.214296	-1.55412	0.120155	0.999653
3410	1008.88	0.332881	0.243728	1.36579	0.172004	0.999653
4909	3742.87	-0.332731	0.199086	-1.67129	0.0946641	0.999653
520	1715.69	-0.332717	0.214441	-1.55156	0.120768	0.999653
6145	781.934	-0.332575	0.252416	-1.31757	0.187649	0.999653
4778	401.802	0.332574	0.249928	1.33068	0.183294	0.999653
7820	2679.13	0.332568	0.209731	1.58569	0.112809	0.999653
113	360.942	0.332562	0.247333	1.34459	0.178757	0.999653
2234	1701.48	0.332282	0.215845	1.53945	0.123695	0.999653
10320	3594.84	0.332109	0.18677	1.77817	0.0753754	0.999653
5767	2143.06	0.332088	0.207704	1.59885	0.109853	0.999653
10093	4873	-0.33203	0.198287	-1.67449	0.0940342	0.999653
1672	1056.52	-0.331972	0.243369	-1.36407	0.172547	0.999653
11890	851.197	-0.331756	0.249183	-1.33138	0.183065	0.999653
3675	1793.67	-0.331734	0.224618	-1.47688	0.139708	0.999653
3489	1324.98	0.331586	0.238993	1.38743	0.16531	0.999653
10880	906.09	-0.331507	0.252329	-1.31379	0.188917	0.999653
6567	3033.84	0.33135	0.18606	1.78088	0.0749319	0.999653
4409	1977.27	-0.331318	0.213879	-1.54909	0.121359	0.999653
6919	1738.31	-0.33117	0.220803	-1.49984	0.133655	0.999653
9790	2580.21	-0.33105	0.209274	-1.5819	0.113674	0.999653
10542	754.588	0.330836	0.250572	1.32032	0.186727	0.999653
9826	2104.53	-0.33054	0.228876	-1.44419	0.148686	0.999653
9311	1211.9	0.330337	0.237524	1.39075	0.164301	0.999653
10797	874.294	0.330259	0.250702	1.31734	0.187725	0.999653
3569	314.502	0.330226	0.243047	1.35869	0.174244	0.999653
10919	1112.85	-0.330106	0.240545	-1.37233	0.169962	0.999653
7609	2808.09	-0.330102	0.200311	-1.64795	0.0993628	0.999653
95	1670.1	-0.330063	0.236635	-1.39482	0.163071	0.999653
8126	636.695	0.329996	0.252322	1.30784	0.190928	0.999653
10563	1723.43	0.329884	0.215183	1.53304	0.125266	0.999653
2635	877.401	-0.329787	0.245407	-1.34384	0.179	0.999653
1604	658.549	0.329735	0.252375	1.30653	0.191373	0.999653
7819	746.219	0.329629	0.252169	1.30717	0.191154	0.999653
5168	1301.42	0.329568	0.243234	1.35494	0.175436	0.999653
8269	1223.83	0.329464	0.237492	1.38726	0.165362	0.999653
6630	1249.58	0.3294	0.249839	1.31845	0.187353	0.999653
6566	1136.83	-0.329339	0.237088	-1.3891	0.164802	0.999653
6807	1661.72	-0.329305	0.237425	-1.38698	0.165446	0.999653
3613	603.461	-0.329276	0.250797	-1.31292	0.189211	0.999653
11768	308.888	0.329236	0.240448	1.36926	0.170917	0.999653
9855	2697.03	-0.329171	0.224177	-1.46835	0.142009	0.999653
2172	162.008	-0.329034	0.206963	-1.58982	0.111876	0.999653
7483	3165.63	-0.328996	0.192124	-1.71241	0.0868205	0.999653
2714	313.855	0.328898	0.238897	1.37673	0.168595	0.999653
2442	249.512	-0.328836	0.233027	-1.41115	0.1582	0.999653
240	1018.4	-0.328694	0.24834	-1.32356	0.185649	0.999653
7345	2278.83	0.328689	0.210219	1.56355	0.117922	0.999653
2757	2678.46	0.328674	0.212075	1.5498	0.121189	0.999653
5555	548.159	0.328425	0.252351	1.30146	0.193101	0.999653
3364	184.858	-0.328417	0.188315	-1.74397	0.0811641	0.999653
6370	593.379	0.328331	0.252417	1.30075	0.193345	0.999653
4316	245.629	0.328321	0.232284	1.41345	0.157524	0.999653
4526	2260.8	-0.328296	0.218897	-1.49977	0.133673	0.999653
3693	204.883	-0.328277	0.207712	-1.58044	0.114006	0.999653
8788	1435.41	0.328256	0.232313	1.41299	0.157658	0.999653
7882	1045.7	0.328227	0.251949	1.30275	0.19266	0.999653
3333	718.221	-0.328081	0.25232	-1.30026	0.193512	0.999653
2303	2815.78	0.32808	0.19669	1.66801	0.0953145	0.999653
9185	1171.3	0.327955	0.237157	1.38286	0.166708	0.999653
2148	1806.56	-0.32794	0.225068	-1.45707	0.145097	0.999653
10095	573.92	-0.327923	0.25236	-1.29942	0.193798	0.999653
8506	965.454	-0.327873	0.252179	-1.30016	0.193547	0.999653
7870	593.173	-0.327825	0.252254	-1.29958	0.193744	0.999653
10376	2941.74	-0.32778	0.203003	-1.61465	0.106386	0.999653
4641	1751.76	-0.327661	0.222402	-1.47328	0.140675	0.999653
1810	1896.58	-0.32748	0.217153	-1.50806	0.131538	0.999653
675	5540.7	-0.327254	0.153456	-2.13256	0.0329605	0.999653
3686	2139.39	-0.327248	0.228107	-1.43462	0.151394	0.999653
5287	722.56	-0.32717	0.249635	-1.31059	0.189996	0.999653
3614	825.791	0.327084	0.246992	1.32427	0.185414	0.999653
9553	510.387	-0.327028	0.25021	-1.30701	0.191208	0.999653
7018	2250.16	-0.327014	0.206938	-1.58025	0.11405	0.999653
6423	1336.42	-0.327011	0.247719	-1.32009	0.186806	0.999653
3472	1227.6	-0.326972	0.243246	-1.3442	0.178883	0.999653
25	851.615	-0.326949	0.245969	-1.32923	0.183773	0.999653
4737	1642.92	0.326897	0.223292	1.46399	0.143198	0.999653
7788	121.753	0.326706	0.196968	1.65867	0.0971814	0.999653
1264	738.319	0.326474	0.252388	1.29354	0.195824	0.999653
5414	732.249	-0.326464	0.252298	-1.29396	0.195679	0.999653
4602	384.786	0.326232	0.247788	1.31658	0.18798	0.999653
5932	414.801	0.326147	0.247263	1.31903	0.187159	0.999653
4307	512.621	0.32595	0.252201	1.29242	0.196211	0.999653
11913	1609.58	0.325769	0.224478	1.45123	0.146716	0.999653
570	943.161	0.325722	0.2473	1.31711	0.187801	0.999653
996	936.041	0.325669	0.251034	1.29731	0.194525	0.999653
168	156.986	-0.325596	0.198337	-1.64163	0.100667	0.999653
10123	3088.14	0.325534	0.192104	1.69458	0.090156	0.999653
8600	719.151	-0.325437	0.250947	-1.29684	0.194688	0.999653
5026	325.022	0.325366	0.244081	1.33303	0.182523	0.999653
1123	1448.91	-0.325329	0.23949	-1.35842	0.17433	0.999653
840	1290.2	-0.325302	0.235756	-1.37982	0.167641	0.999653
3335	1041.33	0.325151	0.25139	1.29341	0.195868	0.999653
11037	1085.53	-0.324955	0.246377	-1.31893	0.187191	0.999653
1302	733.915	-0.324789	0.249339	-1.3026	0.192712	0.999653
3769	1934.66	0.324754	0.213899	1.51826	0.12895	0.999653
2526	1067.7	-0.324683	0.250657	-1.29533	0.195206	0.999653
4568	387.78	0.324536	0.248519	1.30588	0.191594	0.999653
8354	1189.49	-0.324486	0.247318	-1.31202	0.189514	0.999653
7525	738.115	-0.324413	0.249705	-1.29919	0.19388	0.999653
8133	644.402	0.324301	0.252209	1.28584	0.198498	0.999653
4949	3087.35	-0.324297	0.191777	-1.69101	0.0908354	0.999653
4391	437.571	0.324261	0.251077	1.29148	0.196538	0.999653
2384	186.027	0.324072	0.174517	1.85696	0.0633165	0.999653
11298	536.184	-0.323979	0.252433	-1.28343	0.199343	0.999653
2025	1821.67	-0.323919	0.213717	-1.51564	0.12961	0.999653
6898	1142.01	-0.323833	0.242025	-1.33801	0.180893	0.999653
79	1764.03	0.323661	0.230701	1.40295	0.160633	0.999653
11050	1546.07	-0.323615	0.236892	-1.36609	0.171911	0.999653
9321	1178.52	0.323604	0.2467	1.31173	0.189612	0.999653
4995	1072.92	0.323583	0.246589	1.31224	0.189439	0.999653
1201	740.126	-0.323502	0.251116	-1.28826	0.197656	0.999653
4323	3832.79	-0.323344	0.189859	-1.70307	0.088555	0.999653
7040	973.2	-0.323333	0.246217	-1.31321	0.189114	0.999653
9526	1278.06	-0.323332	0.233914	-1.38227	0.166889	0.999653
6167	939.178	-0.323308	0.250187	-1.29226	0.196266	0.999653
2712	1123.1	0.32321	0.242293	1.33397	0.182215	0.999653
10522	480.241	0.32321	0.251751	1.28385	0.199194	0.999653
11	1765.29	-0.323128	0.23093	-1.39924	0.16174	0.999653
5116	279.641	0.323102	0.239679	1.34806	0.177639	0.999653
3126	624.756	-0.323048	0.250196	-1.29118	0.196642	0.999653
1500	576.753	-0.322974	0.252326	-1.27999	0.20055	0.999653
8094	301.109	0.322935	0.241556	1.3369	0.181257	0.999653
10535	699.797	-0.322888	0.250031	-1.29139	0.196568	0.999653
9698	1563.33	-0.322754	0.230603	-1.39961	0.161631	0.999653
11142	1057.98	0.322665	0.240612	1.34102	0.179915	0.999653
1729	1005.23	0.322575	0.247564	1.303	0.192576	0.999653
10688	1235.5	0.322467	0.233389	1.38167	0.167073	0.999653
316	781.132	-0.3224	0.251356	-1.28264	0.199617	0.999653
10404	3268.4	-0.322323	0.191595	-1.68232	0.0925077	0.999653
177	707.116	0.322223	0.250182	1.28796	0.197761	0.999653
478	2014.64	-0.32219	0.230667	-1.39677	0.162482	0.999653
2503	643.79	0.322167	0.241285	1.33521	0.181806	0.999653
2018	2446.36	-0.322098	0.205787	-1.5652	0.117536	0.999653
1018	1770.01	-0.322057	0.22764	-1.41477	0.157137	0.999653
1623	1141.55	0.321898	0.243966	1.31944	0.187023	0.999653
992	948.544	-0.321856	0.245904	-1.30887	0.190579	0.999653
273	549.558	0.321597	0.247946	1.29705	0.194615	0.999653
10385	912.058	-0.321564	0.252414	-1.27395	0.202681	0.999653
5920	764.675	-0.32155	0.25121	-1.28001	0.200543	0.999653
8030	1352.8	-0.321478	0.239223	-1.34385	0.178999	0.999653
11211	755.16	-0.32147	0.250885	-1.28134	0.200073	0.999653
385	775.553	0.32144	0.249978	1.28587	0.198488	0.999653
9678	2124.18	-0.32144	0.206866	-1.55385	0.120219	0.999653
2755	1983.27	-0.321246	0.22063	-1.45604	0.145382	0.999653
5196	333.605	-0.321221	0.230551	-1.39327	0.163537	0.999653
3709	1649.1	-0.32118	0.233032	-1.37826	0.168122	0.999653
10887	1840.08	-0.321167	0.226925	-1.4153	0.15698	0.999653
9020	502.078	0.321143	0.25197	1.27453	0.202477	0.999653
5318	714.769	-0.320898	0.249761	-1.28482	0.198855	0.999653
5186	1666.97	-0.320729	0.220498	-1.45457	0.145789	0.999653
1547	1209.36	-0.32051	0.237269	-1.35083	0.17675	0.999653
4150	2624.5	-0.32048	0.229825	-1.39445	0.163182	0.999653
7799	1565.95	0.320451	0.227045	1.4114	0.158127	0.999653
3696	985.03	-0.320447	0.246055	-1.30234	0.1928	0.999653
6643	2297.41	-0.320432	0.211934	-1.51195	0.130548	0.999653
3318	542.219	0.320259	0.251607	1.27285	0.20307	0.999653
10287	1501.15	0.320022	0.224805	1.42355	0.154576	0.999653
10783	1570.24	0.319857	0.229088	1.39622	0.162648	0.999653
1253	1409.76	-0.319824	0.229125	-1.39585	0.16276	0.999653
7400	721.089	0.319758	0.240788	1.32797	0.184189	0.999653
5367	302.55	-0.319748	0.229852	-1.39111	0.164193	0.999653
8173	949.034	0.319737	0.251834	1.26963	0.204215	0.999653
3919	1943.9	0.319633	0.21475	1.4884	0.136647	0.999653
10543	685.492	0.319588	0.252295	1.26672	0.205255	0.999653
3633	200.402	0.319534	0.217273	1.47066	0.141383	0.999653
2016	569.248	0.319505	0.252353	1.2661	0.205476	0.999653
5299	305.038	-0.31947	0.229143	-1.3942	0.163258	0.999653
7221	1070.21	-0.319412	0.241376	-1.3233	0.185736	0.999653
6755	1653.43	-0.319335	0.223968	-1.42581	0.153925	0.999653
6453	1785.59	-0.3192	0.236672	-1.3487	0.177432	0.999653
3084	290.549	0.318916	0.237314	1.34385	0.178996	0.999653
5766	404.492	-0.31888	0.232874	-1.36933	0.170897	0.999653
3402	925.399	-0.318781	0.246349	-1.29402	0.195658	0.999653
6731	1042.35	-0.318751	0.2387	-1.33536	0.181758	0.999653
3206	790.917	0.318706	0.251346	1.268	0.204799	0.999653
8795	377.593	-0.318683	0.233391	-1.36544	0.172113	0.999653
2066	2205.02	-0.318648	0.21382	-1.49027	0.136154	0.999653
751	2663.04	-0.318544	0.199807	-1.59426	0.110877	0.999653
4213	1887.44	-0.318467	0.218924	-1.45469	0.145754	0.999653
6381	1199.02	-0.318423	0.246777	-1.29033	0.196936	0.999653
1	707.14	-0.318411	0.250259	-1.27232	0.203259	0.999653
5827	620.78	0.318381	0.2521	1.26291	0.20662	0.999653
5794	1953.9	-0.318305	0.213534	-1.49065	0.136052	0.999653
8198	1463.7	-0.318289	0.223175	-1.42619	0.153814	0.999653
5356	787.436	0.318115	0.249742	1.27378	0.202743	0.999653
10720	1334.82	-0.318079	0.232982	-1.36525	0.172173	0.999653
9602	1368.2	-0.318053	0.235881	-1.34836	0.177541	0.999653
10231	8743.34	-0.31804	0.138103	-2.30292	0.0212832	0.999653
6633	4510.45	0.318001	0.167798	1.89514	0.0580736	0.999653
11475	1169.57	-0.317961	0.233883	-1.35949	0.173992	0.999653
5013	2258	-0.317912	0.2104	-1.51099	0.130792	0.999653
5777	2052.06	-0.317807	0.208108	-1.52712	0.12673	0.999653
11479	1536.39	0.3178	0.231775	1.37115	0.170327	0.999653
5685	1044.78	0.317722	0.240045	1.32359	0.185639	0.999653
552	347.102	-0.317629	0.226241	-1.40394	0.160336	0.999653
6591	358.83	0.31759	0.239867	1.32403	0.185494	0.999653
9805	276.062	0.317464	0.181602	1.74813	0.0804409	0.999653
7036	495.624	0.317367	0.25229	1.25794	0.208413	0.999653
3413	378.245	-0.317305	0.24246	-1.30869	0.190639	0.999653
6151	2120.92	0.317188	0.210373	1.50774	0.131621	0.999653
6053	1469.08	-0.317122	0.225943	-1.40355	0.160454	0.999653
5296	525.86	-0.317101	0.252312	-1.25678	0.208833	0.999653
8479	230.007	0.317019	0.220966	1.4347	0.151372	0.999653
8948	1515.57	0.317001	0.22646	1.39981	0.16157	0.999653
4748	3323.79	-0.316976	0.178035	-1.78041	0.0750083	0.999653
19	2839.18	-0.316972	0.190733	-1.66186	0.09654	0.999653
5975	94.9231	-0.316954	0.183744	-1.72497	0.0845327	0.999653
5307	1087.98	0.316916	0.238777	1.32725	0.184427	0.999653
11877	2588.14	-0.316865	0.194202	-1.63163	0.102758	0.999653
7764	834.924	0.316748	0.247813	1.27818	0.201187	0.999653
4863	336.484	0.316674	0.230427	1.37429	0.169351	0.999653
229	3612.73	0.316574	0.199755	1.58481	0.11301	0.999653
8174	1856.23	0.316406	0.217618	1.45395	0.145959	0.999653
7775	409.698	0.316356	0.249938	1.26574	0.205606	0.999653
2021	1450.04	-0.316322	0.22459	-1.40844	0.159001	0.999653
5868	1335.09	-0.316297	0.230312	-1.37334	0.169647	0.999653
8346	59.6858	-0.316073	0.151886	-2.08099	0.0374346	0.999653
6912	625.007	0.316045	0.252278	1.25276	0.210292	0.999653
329	809.219	0.316013	0.25197	1.25417	0.209781	0.999653
10792	333.059	0.316008	0.242932	1.30081	0.193325	0.999653
8052	244.786	-0.315978	0.205156	-1.54018	0.123516	0.999653
9834	1199.88	0.315951	0.242124	1.30491	0.191923	0.999653
9325	2444.13	-0.315935	0.199083	-1.58695	0.112523	0.999653
7783	2094.6	-0.315913	0.20327	-1.55416	0.120147	0.999653
1855	1708.48	0.315755	0.218213	1.44701	0.147895	0.999653
3292	1281.8	-0.315652	0.235323	-1.34136	0.179804	0.999653
9822	2059.58	-0.315363	0.207543	-1.51951	0.128635	0.999653
8993	954.18	-0.315363	0.252427	-1.24933	0.211546	0.999653
11604	100.163	-0.315255	0.162162	-1.94408	0.0518864	0.999653
10055	3516.98	0.315244	0.180257	1.74885	0.0803165	0.999653
1853	2781.8	-0.315222	0.214606	-1.46884	0.141875	0.999653
9524	1194.24	0.315184	0.241102	1.30726	0.191123	0.999653
11486	660.48	-0.315108	0.252391	-1.24849	0.211851	0.999653
4856	215.993	-0.314902	0.223129	-1.4113	0.158157	0.999653
11115	642.015	0.314883	0.251284	1.2531	0.210171	0.999653
712	2443.95	0.314698	0.203097	1.5495	0.121261	0.999653
10828	1031.42	0.3146	0.239109	1.31572	0.188269	0.999653
11334	1482.84	0.314498	0.226747	1.387	0.165443	0.999653
1193	824.768	0.314488	0.251184	1.25203	0.210561	0.999653
3670	1309.22	-0.314469	0.236293	-1.33084	0.183241	0.999653
10182	2395.07	-0.31434	0.19615	-1.60255	0.109034	0.999653
1469	239.274	0.314313	0.179366	1.75235	0.0797133	0.999653
5933	1290.75	-0.314111	0.25019	-1.25549	0.209302	0.999653
6143	1869.55	-0.313991	0.210747	-1.48989	0.136253	0.999653
1029	3597.27	-0.313985	0.171719	-1.82848	0.067478	0.999653
4327	1425.52	-0.313979	0.22446	-1.39882	0.161866	0.999653
8101	1492.18	-0.313977	0.226038	-1.38904	0.16482	0.999653
6696	1648.42	-0.313892	0.240765	-1.30373	0.192327	0.999653
46	3008.65	-0.313752	0.208701	-1.50335	0.132748	0.999653
8175	338.393	-0.31372	0.227163	-1.38104	0.167268	0.999653
9751	998.574	-0.313694	0.249983	-1.25486	0.209529	0.999653
5471	2310.35	-0.31365	0.199939	-1.56873	0.116711	0.999653
8693	1677.84	-0.313647	0.231898	-1.35252	0.176209	0.999653
4560	96.7262	-0.313494	0.173261	-1.80938	0.0703926	0.999653
11613	744.215	0.31347	0.249755	1.25511	0.209439	0.999653
10513	253.552	0.313461	0.234491	1.33677	0.181298	0.999653
7459	399.587	0.313425	0.248252	1.26253	0.20676	0.999653
10917	221.078	-0.313277	0.230287	-1.36038	0.173711	0.999653
3565	347.536	-0.31323	0.247278	-1.26671	0.205259	0.999653
5535	336.594	0.313096	0.246157	1.27194	0.203395	0.999653
11296	2454.57	0.31308	0.218349	1.43385	0.151615	0.999653
5317	724.222	-0.313017	0.251249	-1.24584	0.212823	0.999653
8606	74.3357	-0.31299	0.167566	-1.86786	0.0617817	0.999653
7629	3514.56	-0.312939	0.179705	-1.74141	0.081612	0.999653
4820	1563.59	-0.312719	0.220289	-1.41959	0.155728	0.999653
8721	989.184	-0.312689	0.247412	-1.26384	0.206287	0.999653
660	170.352	0.312662	0.217492	1.43758	0.150554	0.999653
11059	1924.11	-0.31255	0.212016	-1.47418	0.140433	0.999653
2851	477.154	-0.312538	0.211521	-1.47757	0.139522	0.999653
10961	463.603	-0.312335	0.244923	-1.27524	0.202225	0.999653
1658	2654.23	-0.312265	0.216753	-1.44065	0.149683	0.999653
7041	851.275	-0.312252	0.251136	-1.24336	0.213736	0.999653
9262	296.176	0.312217	0.24203	1.28999	0.197053	0.999653
7758	634.834	-0.312087	0.251996	-1.23846	0.215546	0.999653
6124	1688.41	0.311987	0.2245	1.3897	0.164621	0.999653
1809	1063.23	0.31195	0.238313	1.30899	0.190536	0.999653
3325	1134.43	-0.311861	0.243824	-1.27904	0.200882	0.999653
693	2645.47	-0.311825	0.212668	-1.46625	0.142579	0.999653
11945	1055.21	0.311817	0.239291	1.30309	0.192545	0.999653
4858	2122.1	0.311779	0.209592	1.48755	0.13687	0.999653
6224	1437.19	0.311732	0.231494	1.34661	0.178105	0.999653
4249	1431.56	0.311652	0.229907	1.35556	0.17524	0.999653
2224	255.031	-0.311646	0.227428	-1.3703	0.170592	0.999653
7481	272.663	0.311595	0.238984	1.30383	0.192291	0.999653
5252	1612.36	-0.311559	0.237156	-1.31373	0.188937	0.999653
7409	259.683	0.311528	0.234017	1.33122	0.183117	0.999653
2539	4549.35	-0.311505	0.155691	-2.00078	0.0454158	0.999653
3787	1649.08	-0.31143	0.216901	-1.43582	0.151054	0.999653
3690	1071.25	0.311412	0.249854	1.24638	0.212627	0.999653
8696	241.588	0.311336	0.233516	1.33326	0.182448	0.999653
9630	1008.92	-0.311325	0.241733	-1.28789	0.197786	0.999653
9357	2512.81	0.310967	0.199405	1.55948	0.118883	0.999653
9795	1683.82	0.310863	0.221688	1.40225	0.160839	0.999653
6169	460.284	-0.310848	0.243924	-1.27436	0.202535	0.999653
11587	164.268	-0.310828	0.204224	-1.522	0.128009	0.999653
5924	2746.3	-0.310649	0.20804	-1.49322	0.13538	0.999653
3674	608.681	-0.310616	0.251808	-1.23354	0.217374	0.999653
9065	957.317	0.310591	0.250974	1.23754	0.215885	0.999653
2524	729.263	0.31056	0.252384	1.2305	0.218508	0.999653
5649	560.365	0.310491	0.250403	1.23996	0.214989	0.999653
11024	2401.94	-0.310368	0.20962	-1.48062	0.138708	0.999653
5586	626.857	-0.310146	0.252311	-1.22922	0.218988	0.999653
7785	755.139	0.310121	0.25172	1.23201	0.217946	0.999653
8894	1521.11	-0.31003	0.23773	-1.30413	0.192189	0.999653
3487	1480.14	-0.309913	0.223054	-1.38941	0.164709	0.999653
3679	1676.8	-0.309892	0.226272	-1.36955	0.170826	0.999653
1155	290.016	0.309724	0.239839	1.29139	0.19657	0.999653
7765	2385.25	-0.30971	0.203464	-1.52219	0.127962	0.999653
4618	863.148	0.309617	0.245506	1.26114	0.207259	0.999653
6549	474.832	0.309549	0.249348	1.24143	0.214445	0.999653
6274	286.531	0.309513	0.240541	1.28674	0.198185	0.999653
7101	2006.44	0.309492	0.21784	1.42074	0.155394	0.999653
6525	800.164	0.309488	0.247706	1.24942	0.211512	0.999653
6837	271.422	-0.309303	0.22811	-1.35594	0.17512	0.999653
6238	889.638	0.30923	0.248141	1.24619	0.212696	0.999653
3911	1482.41	0.309183	0.247886	1.24728	0.212295	0.999653
7454	1491.61	0.309141	0.223937	1.38048	0.167437	0.999653
9138	592.009	0.309048	0.251975	1.2265	0.220009	0.999653
10749	715.389	0.309044	0.252335	1.22474	0.220674	0.999653
5718	1875.77	-0.309035	0.236943	-1.30426	0.192145	0.999653
647	489.228	0.309028	0.250074	1.23575	0.216552	0.999653
3763	338.032	0.308923	0.244025	1.26595	0.20553	0.999653
7374	1066.44	-0.308857	0.247289	-1.24897	0.211676	0.999653
6697	1362.59	-0.308809	0.233442	-1.32285	0.185885	0.999653
1162	1756.6	-0.308676	0.214197	-1.44109	0.14956	0.999653
7690	1392.66	-0.308563	0.243039	-1.26961	0.204225	0.999653
4351	574.455	0.308554	0.252179	1.22355	0.22112	0.999653
2231	356.681	-0.308524	0.245604	-1.25618	0.209049	0.999653
8950	206.305	-0.308446	0.209902	-1.46947	0.141704	0.999653
10110	591.805	-0.308397	0.252432	-1.22171	0.221819	0.999653
7615	1419.44	-0.308369	0.238626	-1.29227	0.196263	0.999653
7939	571.904	0.308295	0.252383	1.22153	0.221884	0.999653
8575	1437.67	0.308289	0.235518	1.30898	0.190541	0.999653
6874	907.389	0.308198	0.24376	1.26435	0.206104	0.999653
1382	817.771	-0.308167	0.247812	-1.24355	0.213665	0.999653
11663	3426.98	0.308112	0.204975	1.50317	0.132796	0.999653
9959	1542.55	-0.308099	0.224297	-1.37362	0.16956	0.999653
1160	1234.4	0.307967	0.236558	1.30187	0.192962	0.999653
5237	1244.57	-0.307949	0.233542	-1.3186	0.187303	0.999653
10096	1722.87	-0.307872	0.218279	-1.41045	0.158407	0.999653
4274	845.637	0.307832	0.24799	1.24131	0.214492	0.999653
8526	1500	-0.307787	0.224773	-1.36933	0.170897	0.999653
11564	2236.31	-0.307786	0.203614	-1.51162	0.130632	0.999653
5143	484.803	0.307772	0.224457	1.37118	0.170318	0.999653
2077	863.093	0.307743	0.245774	1.25214	0.21052	0.999653
1358	403.105	0.307719	0.250142	1.23017	0.218632	0.999653
1947	2964.37	-0.307688	0.188427	-1.63293	0.102484	0.999653
4176	637.074	-0.307631	0.252428	-1.21869	0.222963	0.999653
5204	555.149	0.307604	0.252327	1.21907	0.222817	0.999653
6215	449.243	0.307602	0.250863	1.22617	0.220133	0.999653
1498	1092.62	-0.307546	0.240012	-1.28138	0.200061	0.999653
11066	544.522	0.307424	0.250607	1.22672	0.219928	0.999653
5	194.117	-0.307402	0.223935	-1.37273	0.169836	0.999653
487	546.231	-0.307295	0.251775	-1.22051	0.22227	0.999653
2076	454.921	0.307262	0.238815	1.28661	0.19823	0.999653
4585	388.908	-0.30715	0.230994	-1.32969	0.183621	0.999653
922	684.886	-0.307147	0.251902	-1.21931	0.222725	0.999653
4227	578.955	0.307145	0.251416	1.22166	0.221836	0.999653
2589	1067.45	-0.307076	0.238623	-1.28687	0.198141	0.999653
4756	1342.14	0.307045	0.25004	1.22799	0.219452	0.999653
2567	1159.25	-0.306966	0.239833	-1.27991	0.200576	0.999653
10142	2317.22	-0.306942	0.200591	-1.53018	0.125972	0.999653
3438	1343.83	-0.306906	0.231595	-1.32518	0.185111	0.999653
8098	240.651	0.306799	0.225251	1.36203	0.173188	0.999653
1600	350.245	0.306688	0.245087	1.25134	0.21081	0.999653
3712	1471.83	0.306467	0.243492	1.25863	0.208163	0.999653
5155	1882.83	-0.306461	0.238171	-1.28673	0.19819	0.999653
11544	910.23	-0.30644	0.246658	-1.24237	0.214101	0.999653
5589	907.755	0.306394	0.251002	1.22068	0.222206	0.999653
5097	1211.31	-0.306306	0.234432	-1.30659	0.191353	0.999653
3784	1663.4	0.306288	0.216771	1.41296	0.157668	0.999653
4474	3859.84	-0.306274	0.164961	-1.85665	0.0633613	0.999653
5883	2377.33	-0.306122	0.201976	-1.51563	0.129612	0.999653
5913	597.34	0.306028	0.252436	1.2123	0.225397	0.999653
4275	116.653	-0.305995	0.196638	-1.55613	0.119677	0.999653
374	1090.07	-0.305985	0.250973	-1.21919	0.22277	0.999653
9681	3519.26	-0.305798	0.185369	-1.64967	0.0990106	0.999653
8004	795.302	-0.305781	0.238717	-1.28094	0.200216	0.999653
8332	602.805	0.305769	0.24893	1.22833	0.219322	0.999653
42	704.566	-0.305546	0.251939	-1.21278	0.225215	0.999653
5521	3320.52	-0.305509	0.177099	-1.72508	0.0845129	0.999653
253	1744.44	-0.305488	0.222967	-1.37011	0.170654	0.999653
4757	2424.91	0.305468	0.203259	1.50285	0.132877	0.999653
10352	1051.13	-0.305253	0.250334	-1.21939	0.222697	0.999653
731	235.38	-0.305218	0.225595	-1.35295	0.176072	0.999653
9492	1330.04	-0.3052	0.229585	-1.32936	0.183731	0.999653
4205	1775.22	-0.30519	0.244542	-1.24801	0.212029	0.999653
11600	3154.46	-0.305156	0.195923	-1.55753	0.119346	0.999653
8142	3443.92	-0.305125	0.186926	-1.63233	0.10261	0.999653
858	427.546	-0.305116	0.247875	-1.23093	0.218349	0.999653
11876	1079.27	-0.305104	0.241634	-1.26267	0.206709	0.999653
3066	554.504	0.304992	0.24449	1.24746	0.212228	0.999653
9393	1236.35	-0.304935	0.23459	-1.29986	0.193647	0.999653
1312	906.209	-0.304839	0.245487	-1.24177	0.21432	0.999653
3856	749.376	0.304798	0.252435	1.20743	0.227267	0.999653
10090	1950.7	0.304743	0.222056	1.37237	0.169948	0.999653
3369	166.319	-0.304641	0.214067	-1.42311	0.154704	0.999653
5731	483.612	0.304641	0.250702	1.21515	0.224308	0.999653
9476	523.775	-0.304445	0.236883	-1.28521	0.198718	0.999653
8868	1816.87	0.304436	0.214526	1.41911	0.155868	0.999653
7918	657.47	0.304361	0.251475	1.2103	0.226162	0.999653
10795	269.809	-0.304256	0.236854	-1.28457	0.198942	0.999653
902	216.832	0.304202	0.22118	1.37535	0.169021	0.999653
10081	3327.71	-0.304151	0.176768	-1.72062	0.0853193	0.999653
8213	578.101	-0.304123	0.251537	-1.20906	0.22664	0.999653
7977	2040.7	-0.304093	0.22249	-1.36677	0.171698	0.999653
8141	613.847	-0.303989	0.252435	-1.20422	0.228503	0.999653
132	795.143	0.303916	0.249083	1.22014	0.222412	0.999653
9088	305.896	-0.303873	0.23065	-1.31746	0.187683	0.999653
10459	1120.94	-0.303864	0.236915	-1.28258	0.199638	0.999653
7515	1034.63	0.303832	0.242313	1.25388	0.209885	0.999653
11740	131.326	0.30375	0.185525	1.63725	0.101578	0.999653
11030	379.687	0.303742	0.244494	1.24233	0.214115	0.999653
7827	852.925	-0.303676	0.24943	-1.21748	0.223423	0.999653
1789	1400.2	-0.303621	0.238475	-1.27318	0.202956	0.999653
2282	1141.88	-0.303567	0.23524	-1.29046	0.196892	0.999653
9317	1286.02	0.303436	0.238302	1.27332	0.202904	0.999653
1222	630.002	-0.303389	0.252424	-1.2019	0.229402	0.999653
10854	866.757	0.303315	0.247431	1.22586	0.220252	0.999653
2079	979.704	-0.303291	0.24088	-1.25909	0.207996	0.999653
6925	372.663	-0.303262	0.243137	-1.24729	0.212291	0.999653
7024	1409.57	-0.303139	0.235955	-1.28473	0.198886	0.999653
9019	603.612	0.303127	0.250734	1.20896	0.226679	0.999653
6605	2168.06	-0.303105	0.215164	-1.40872	0.158919	0.999653
5244	439.728	-0.303027	0.247516	-1.22427	0.22085	0.999653
11551	610.408	-0.303019	0.251921	-1.20283	0.229042	0.999653
6332	2252.1	-0.303	0.216845	-1.39731	0.162321	0.999653
3407	1305.46	0.302963	0.236706	1.27991	0.200575	0.999653
3040	1969.83	-0.302882	0.232971	-1.30009	0.193572	0.999653
9913	1032.12	0.302755	0.243071	1.24554	0.212932	0.999653
1046	1355.31	0.302731	0.243675	1.24236	0.214105	0.999653
6795	131.59	-0.302615	0.199967	-1.51332	0.130198	0.999653
821	1099.98	-0.302593	0.237918	-1.27184	0.203432	0.999653
9462	2000.22	-0.302498	0.221946	-1.36294	0.172903	0.999653
4406	2466.02	-0.30247	0.209438	-1.4442	0.148682	0.999653
3936	994.132	0.302465	0.241172	1.25415	0.209787	0.999653
8168	1340.83	0.302352	0.229062	1.31995	0.18685	0.999653
5894	4227.71	-0.302278	0.16173	-1.86903	0.0616191	0.999653
6489	2425.81	-0.302228	0.202125	-1.49525	0.134849	0.999653
3372	1105.47	-0.302203	0.252434	-1.19716	0.231246	0.999653
2035	1273.97	0.301941	0.238083	1.26822	0.204719	0.999653
11094	220.866	0.30183	0.229886	1.31295	0.189198	0.999653
10595	1354.26	-0.301806	0.228738	-1.31944	0.187023	0.999653
9035	2526.76	-0.301744	0.208293	-1.44865	0.147435	0.999653
2374	1643.86	-0.301672	0.238925	-1.26262	0.206726	0.999653
1654	312.064	0.301641	0.234469	1.28648	0.198274	0.999653
10911	1220.5	-0.301567	0.23804	-1.26688	0.205199	0.999653
11316	1212.63	-0.301555	0.246606	-1.22282	0.221396	0.999653
9245	923.217	-0.30145	0.243238	-1.23932	0.215226	0.999653
5814	1107.83	-0.301307	0.244771	-1.23098	0.218331	0.999653
6421	1611.13	-0.301182	0.221853	-1.35758	0.174598	0.999653
739	836.938	0.301151	0.246106	1.22366	0.221079	0.999653
5719	393.823	-0.301073	0.247709	-1.21543	0.224201	0.999653
1215	716.313	0.301017	0.249754	1.20525	0.228105	0.999653
3667	2174.52	-0.30089	0.211018	-1.4259	0.153898	0.999653
9598	408.371	0.300887	0.249621	1.20538	0.228058	0.999653
4647	262.787	0.300881	0.237397	1.26742	0.205007	0.999653
9423	602.021	-0.300861	0.252254	-1.19269	0.232991	0.999653
8299	497.465	-0.300775	0.252295	-1.19216	0.2332	0.999653
4630	1492.65	0.300698	0.23046	1.30477	0.191971	0.999653
10586	415.937	-0.300665	0.249769	-1.20377	0.228677	0.999653
6192	4444.36	-0.300657	0.185119	-1.62413	0.104348	0.999653
1832	840.289	0.300601	0.248402	1.21014	0.226224	0.999653
[truncated: 9,653 more rows]
