# Supplementary material for: High-throughput 5′ UTR engineering for enhanced protein production in non-viral gene therapies
Source: Nat Commun. 2021 Jul 6;12:4138. doi: 10.1038/s41467-021-24436-7 (PMC8260622; doi:10.1038/s41467-021-24436-7)
Supplement: Supplementary file 10 — Dataset 7 [file 41467_2021_24436_MOESM10_ESM.xlsx]

## Sheet: final_endogenous-2.txt
UTR ID	Synthesized ssDNA oligos
1	TAAACTTAAGCTTGGTACCGTCTGGCATTGCAAGCCTCGCTTCGTTGCCACTTCCCAGCTCTTCCCGCCTTCCGCGGTATAATCAACACTACGAGAGATAGAGCCGCCTAGAACCAGTCCGCCACCATGGTGAGCAAGGG
2	TAAACTTAAGCTTGGTACCGCAGATCTTCCATCCTCCTAACATATAGTTAGCTTCCACTCTCCAAATATTCCACCAGCAACATTGTTGAATATTGAAGACTTTGGACTGTGAGACGCAAGGCCACCATGGTGAGCAAGGG
3	TAAACTTAAGCTTGGTACCGGCAGTTTTGTTCTGCTCCAGCTGTTCGAAGGTGATCCAGGGACAGATCTTCCATCCTCCTAACATATAGTTAGCTTCCACTCTCCAAATATTCCACCAGCGCCACCATGGTGAGCAAGGG
4	TAAACTTAAGCTTGGTACCGCGCCTTCCGCGGTATAATCAACACTACGAGAGATAGAGCCGCCTAGAACCAGTCCGGAGGCTGCGGCTGCAGAAGTACCGCCTGCGGAGTAACTGCAAAGGCCACCATGGTGAGCAAGGG
5	TAAACTTAAGCTTGGTACCGCAACAACAACAACAACAACAACAACAACAACAACAACAACAACAGGCCATTTTCGTTGGTGGTGTTCAGTTGTGGCGGTTGCTGGTCAGTAACAGCCAAGGCCACCATGGTGAGCAAGGG
6	TAAACTTAAGCTTGGTACCGAACAACAACAACAACAACAACAACAACAACAACAACAACAACAACAACGCGGCCGCGGGCGGCGGGCGGCGGAGGTGCGGGGCCTGCTCCCGCCGGCACCGCCACCATGGTGAGCAAGGG
7	TAAACTTAAGCTTGGTACCGAACAACAACAACACCAGAGCTTGTAGAAACCACTTTAATCATATCCAGGAGTTTGCAAGAAACAGGTGCTTAACACTAATTCACCTCCTGAACAAGAAAAGCCACCATGGTGAGCAAGGG
8	TAAACTTAAGCTTGGTACCGCAACAACAACAACAACAACAACAACAACAACAACAACAACAACAACAACAACAACAACAACACCAGGTCTCAGTGCTGTGCCCCCCCCAGAGCCTAGAGGGCCACCATGGTGAGCAAGGG
9	TAAACTTAAGCTTGGTACCGCAACAACAACAACAACAACAACAACAACTCGGAGCCGTTGGGTCGGTTCCTGCTATTCCGGCGCCTCCACTCCGTCCCCCGCGGGTCTGCTCTGTGTGCCGCCACCATGGTGAGCAAGGG
10	TAAACTTAAGCTTGGTACCGCAACAACAACAACAACAACAACAACAACAACAACAACAACAACAACAAGCGGCCGCGGGCGGCGGGCGGCGGAGGTGCGGGGCCTGCTCCCGCCGGCACCGCCACCATGGTGAGCAAGGG
11	TAAACTTAAGCTTGGTACCGCGTTCTCTCCTTGAATCCACTCGCCAGCCCGCCGCCCTCTGCCGCCGCACCCTGCACACCCGCCCCTCTCCTGTGCCAGGAACTTGCTACTACCAGCACCGCCACCATGGTGAGCAAGGG
12	TAAACTTAAGCTTGGTACCGAACAACAACAACAACAACAACAACAACAACAACAACAACAACAACAACAACAACAACAACAACCAGGTCTCAGTGCTGTGCCCCCCCCAGAGCCTAGAGGGCCACCATGGTGAGCAAGGG
13	TAAACTTAAGCTTGGTACCGACTTTCAGGTGTTGGTAAATCATCCTTATTGCTACAGTTTACAGACAAGAGGTTTCAGCCAGTGCATCACCTTACTATTGGTGTAGAGTTCGGTGCTCGAGCCACCATGGTGAGCAAGGG
14	TAAACTTAAGCTTGGTACCGCTCCAAGAGCTGCAGGGCGTGTTTGGGACCCCAGAGTCAGAAGGAGTGAGAACCCTGACCCCTAATCCCACTGCATCCAGCCAATAGGAGCCCAGCCACCGCCACCATGGTGAGCAAGGG
15	TAAACTTAAGCTTGGTACCGGGCGGCAGCAGGTAGGGGGAGGGGCAGGCGAGGGGCCGTAGGGCCTGGAAGGCGCCAGCCGGGCCGGCGGGCGGTGTGATTGATCCGCGTCCCCTGGAGCGCCACCATGGTGAGCAAGGG
16	TAAACTTAAGCTTGGTACCGCAACAACAACAACAACAACAACAACAACAACAACAACAACAACAACAACAACAACAACAACAACAACAACAACAACAACAAAGGGGGCGACTAAGAGAAGGCCACCATGGTGAGCAAGGG
17	TAAACTTAAGCTTGGTACCGAACAACAACAACAACAACAACAACAACAACAACAACAACAACAACAACAACAACAACAACAACAACAACAACAACAACAACAGGGGGCGACTAAGAGAAGGCCACCATGGTGAGCAAGGG
18	TAAACTTAAGCTTGGTACCGGCCGCAATCATCGTGAGTGTTGGTACTGAGGAGGCCTAGCAGGGTGAAGGCCACGGTCGCGGCCTTCACGGGTTCCTCGGCCGTCCTGAGTCCCAAATCCGCCACCATGGTGAGCAAGGG
19	TAAACTTAAGCTTGGTACCGTGCCGCCTACTGCAGCTCCCAGCAGAGATCATTGAACTGTTGCTCGGGGTAGGGCCCCCAGGTGTCAGTAATTAACACTGTGGATACCTCCCATCAGGACGCCACCATGGTGAGCAAGGG
20	TAAACTTAAGCTTGGTACCGCAACAACAACAACAACAACAACAACAACAACAACAACAACAACAACAACAACAACAACAACAACAACAACGGAAACGCGTTTTGCCAGTTTTGCGAAAACGCCACCATGGTGAGCAAGGG
21	TAAACTTAAGCTTGGTACCGAACAACAACAACAACAACAACAACAACAACAACAACAACAACAACAACAACAACAACAACAACAACAACAGGAAACGCGTTTTGCCAGTTAAGCGAAAACGCCACCATGGTGAGCAAGGG
22	TAAACTTAAGCTTGGTACCGAACAACAACAACAACAACAACAACAACAACAACAACAACAACAACAACTCCTTGAGGACCCCGGGCTGGGCGCCGCCGCCGATCCCGGAGATCGCCCGCCGCCACCATGGTGAGCAAGGG
23	TAAACTTAAGCTTGGTACCGCAACAACAACAACAACAACAACAACAACAACAACAACAACAACAACACTCCTTGAGGACCCCGGGCTGGGCGCCGCCGCCGATCCCGGAGATCGCCCGCCGCCACCATGGTGAGCAAGGG
24	TAAACTTAAGCTTGGTACCGACTCGTTAACTGGGGGACCTTCTTGAGGCTTTTTTCCTTCTTTTTAAAAATCATCTTTGATTATTCTTCTTTTCTAGTAAAATAATATTTAGAAAAAATAGCCACCATGGTGAGCAAGGG
25	TAAACTTAAGCTTGGTACCGATCACTCCTAGCTGCTCAGCAAACCACTGAGGTTCCTGGGAAAAAAAAAAAAATATCTCAAGGGTGTGTTAACTTGGGACACTCGTTAACTGGGGGACCTGCCACCATGGTGAGCAAGGG
26	TAAACTTAAGCTTGGTACCGCGTGACTCAGCACTGGGGCGGAGCGGGGCGGGACCACCCTTATAAGGCTCGGAGGCCGCGAGGCCTTCGCTGGAGTTTCGCCGCCGCAGTCTTCGCCACCGCCACCATGGTGAGCAAGGG
27	TAAACTTAAGCTTGGTACCGTCTCTTTACCCTCATTGGCGCTTCTCTCCTGCAGTCCGCCTCTGGGCCCTGCCGCATTTCTTGAGACTTAAAGTGGCATTCTAAAGGCAATTTAAAAATCGCCACCATGGTGAGCAAGGG
28	TAAACTTAAGCTTGGTACCGCCCGCTCTCAGGCACTGCTGGAGAACCGAGACCGACTTCTTTCTCTTTACCCTCATTGGCGCTTCTCTCCTGCAGTCCGCCTCTGGGCCCTGCCGCATTTGCCACCATGGTGAGCAAGGG
29	TAAACTTAAGCTTGGTACCGCAACAACAACAACAACAACAACAACAACAACAACAACAACAACAACAACAACAACAACAACAACAACAACAACAACGAGCTAAGACTAAAAGAGTGGATCGCCACCATGGTGAGCAAGGG
30	TAAACTTAAGCTTGGTACCGAACAACAACAACAACAACAACAACAACAACAACAACAACAACAACAACAACAACAACAACAACAACAACAACAACAGAGCTAAGACTAAAAGAGTGGATCGCCACCATGGTGAGCAAGGG
31	TAAACTTAAGCTTGGTACCGCCTCGAAGAAGGTACAATTGCTTTTAAAAATTGGGTTAAAACAGGCACAGAAGTTTACAGACAGTTTTGGATCTTTGAAGTGCAAAATCCACAGGAAGTGGCCACCATGGTGAGCAAGGG
32	TAAACTTAAGCTTGGTACCGAGAAGTCAGGATAACCTTAAGGATAGAAGAAGGGTTGAGAGCCTGTGCCTCATTTCTGAGTTCTCAGCTGCTAAGCCGTGGAAATCCTGTTTACTTTCTGGCCACCATGGTGAGCAAGGG
33	TAAACTTAAGCTTGGTACCGAACAACAACAACAACAACAACAACAACAACAACAACAACAACAACAACCGCTGGTCATCGCGCCCTTTCCCCTGCCGGTGTCCTGCTCGCCGTCCCCGCCGCCACCATGGTGAGCAAGGG
34	TAAACTTAAGCTTGGTACCGCAACAACAACAACAACAACAACAACAACAACAACAACAACAACAACAACGCTGGTCATCGCGCCCTTTCCCCTGCCGGTGTCCTGCTCGCCGTCCCCGCCGCCACCATGGTGAGCAAGGG
35	TAAACTTAAGCTTGGTACCGAACAACAATCCGGGCAGGATAAAGGCCTGGGTGAGGCGGCTCACCTACCCTGCTTTCTGCATTCTTCTCTCCACATCCCTCTCTGTACTTACAGCCCCCAGCCACCATGGTGAGCAAGGG
36	TAAACTTAAGCTTGGTACCGCAACAACATCCGGGCAGGATAAAGGCCTGGGTGAGGCGGCTCACCTACCCTGCTTTCTGCATTCTTCTCTCCACATCCCTCTCTGTACTTACAGCCCCCAGCCACCATGGTGAGCAAGGG
37	TAAACTTAAGCTTGGTACCGCAACAACAACAACAACAACAACAACAACAACAACAACAACAACAACAACAACAACAACAACAACAACAACAACAACAACAACAACAGCAGAGAAGAGGCGGCCACCATGGTGAGCAAGGG
38	TAAACTTAAGCTTGGTACCGATCCAGAGCCAGCAAGAGCGGATCGCTGAAGAATTACACGCAGTGGAAAAGCAGCACCGTGGAGCTGGGTGATTCCTGAGCCCAACCTGTGCCTCTGGTCGCCACCATGGTGAGCAAGGG
39	TAAACTTAAGCTTGGTACCGGCAGCACCGTGGAGCTGGGTGATTCCTGAGCCCAACCTGTGCCTCTGGTCTAGGGGCTTGCAGGGGAAATTGCAACCTCCATTGGAAAGAGAAGCAAGAGGCCACCATGGTGAGCAAGGG
40	TAAACTTAAGCTTGGTACCGGGGAGCTTTGGGAGGGGGCGGGAATTCCCGACTCTAGGCCGGAAGCGCGCGGAGACCTTGTAGTGAGACCCTCGCGAGGTCTGAGAGTCACTGGAGCTACGCCACCATGGTGAGCAAGGG
41	TAAACTTAAGCTTGGTACCGGGAGGGGGCGGGAATTCCCGACTCTAGGCCGGAAGCGCGCGGAGACCATCTAGTGAGACCCTCGCGAGGTCTGAGAGTCACTGGAGCTACCAGAAGCATCGCCACCATGGTGAGCAAGGG
42	TAAACTTAAGCTTGGTACCGCGCGCCAGGCTGCGGGAGCCAAGCGGCGATCGAGGAGCTCTGCGGCCGCCAAGCTGCGCGGGCAGAAGCGGTCCGGGGCCTCCGCGGCCCCCGCGGCCTCGCCACCATGGTGAGCAAGGG
43	TAAACTTAAGCTTGGTACCGCCAGGCCTTTGCCCCAGCTCCTCGGCCCTGGATCGTGCTGAAAGGGGCATCATCTGTGGGGTCGGCTGGCTCTCATCGCTGGGCCGCTCAGGCATAGAGGGCCACCATGGTGAGCAAGGG
44	TAAACTTAAGCTTGGTACCGCAACAACAACAACAAAGATTCCGAGGTGCAGAAGTTGTCTGAGTGCGTTGGTCGGCGGCAGTCGGGCCAGACCCAGGACTCTGCGACTTTACATCTTTAAGCCACCATGGTGAGCAAGGG
45	TAAACTTAAGCTTGGTACCGAACAACAACAACAAAAGATTCCGAGGTGCAGAAGTTGTCTGAGTGCGTTGGTCGGCGGCAGTCGGGCCAGACCCAGGACTCTGCGACTTTACATCTTTAAGCCACCATGGTGAGCAAGGG
46	TAAACTTAAGCTTGGTACCGCCCAAAGAAGCGGCCTCCCGGGAAGGAGCGCCCTGGCGGAGAAGACTCGAACGGCTCCCACAGCCGGGCGTTGGGGGAAAGGCCACTCTTCACCTCCACCGCCACCATGGTGAGCAAGGG
47	TAAACTTAAGCTTGGTACCGAAGCCCTCTAGTGCCTTAGATTCCAGCGAGCTACGCAAGCAATCCTGGCCCAGCCGAGCTTGCTTCCCCAAATCCCGTAATCCTTGACCTTATTCCCCCAGCCACCATGGTGAGCAAGGG
48	TAAACTTAAGCTTGGTACCGGACTGCAGTTCCTGCGAGCGAGGAGCGCGGGACCTGCTGACACGCTGACGCCTTCGAGCGCGGCCCGGGGCCCGGAGCGGCCGGAGCAGCCCGGGTCCTGGCCACCATGGTGAGCAAGGG
49	TAAACTTAAGCTTGGTACCGCCCGGAGCGGCCGGAGCAGCCCGGGTCCTGACCCCGGCCCGGCTCCCGCTCCGGGCTCTGCCGGCGGGCGGGCGAGCGCGGCGCGGTCCGGGCCGGGGGGGCCACCATGGTGAGCAAGGG
50	TAAACTTAAGCTTGGTACCGAGAGCAGCGACAGAGCCTTCCTCAAACCTGTAGTGACTGCCACACTTTGCAAGGACACCGTAGAGGGGGCTTGTCCGCGCTCCAACTTCCTCCCGACGCAGCCACCATGGTGAGCAAGGG
51	TAAACTTAAGCTTGGTACCGCTGGCTCCGTGTCCGACCCCTGGAAGCTGAAGCTGCTGGACGCCACTTTCCGGGGTGCACAGCAAGTGAAATCAGGTATTAAGAAGAGCTGTGTACAGCAGCCACCATGGTGAGCAAGGG
52	TAAACTTAAGCTTGGTACCGCAACAACAACAACAACAACAACAACAACAACAACAACAACAGCCCGCTGGGCTAAATCGGGCAGAGGCCGGGAGGGGTGGGGGTTCCCCGCGCCGCAGCCGCCACCATGGTGAGCAAGGG
53	TAAACTTAAGCTTGGTACCGAACAACAACAACAACAACAACAACAACAACAACAACAACAAGCCCGCTGGGCTAATTGGGGCAGAGGCCGGGAGGGGTGGGGGTTCCCCGCGCCGCAGCCGCCACCATGGTGAGCAAGGG
54	TAAACTTAAGCTTGGTACCGCAACAACAACAACAACAACAACAACAACAACAACAACAACAACAACAACAACAACAACAACAACAACAACAACAACAACAACAACAACAACACAGCGAAGGCCACCATGGTGAGCAAGGG
55	TAAACTTAAGCTTGGTACCGAACAACAACAACAACAACAACAACAACAACAACAACAACAACAACAACAACAACAACAACAACAACAACAACAACAACAACAACAACAACAACAGCGAAGGCCACCATGGTGAGCAAGGG
56	TAAACTTAAGCTTGGTACCGAACAACAACAACAACAACAACAACAACAACAACAACAACAACAACAACAACAACAACAACAACAACAAGGTTTGGGGTCAAGGAGCAAACTCTGCACAAGGCCACCATGGTGAGCAAGGG
57	TAAACTTAAGCTTGGTACCGAACAACAACAACAACAACAACAACAACAACAACAACAACAACAACAACGGGACTGGGAACGGTGGGAGCCGCCGTGTGTGGAGAAGCTGCTGCCGGTGTCGCCACCATGGTGAGCAAGGG
58	TAAACTTAAGCTTGGTACCGAGAGATCTGAGACCAATAGGTGCTACAGGCAATTGTCTGGTATAGGGTGCAAGGGATTGGCAAGTATCTAGCTGATACTGCTTCTTCACCTTCTTTTCCAGCCACCATGGTGAGCAAGGG
59	TAAACTTAAGCTTGGTACCGGAATCAAGGCACCCCAGCGATCGCTGGCACCCCTTTCTAGAGCGGCCAGGCGCAGGCGGAGGGAGCGATAACGTCGCCCGGAGAGTGTCAGCCGCTCCCTGCCACCATGGTGAGCAAGGG
60	TAAACTTAAGCTTGGTACCGGTTCGCCAAACGAAGTCGTGGAGGTGGCGAAACGAGGAGGAGATAACGCGGCCTTGGGCTCTGGTGTCTCCCAGTCTGCTAAAGCCCTAAGGCCATCACCGCCACCATGGTGAGCAAGGG
61	TAAACTTAAGCTTGGTACCGAACAACAACAACAACAACAACAACAACAACAACAACAACAACAACAACAACAACAACAACAACAACAACAACAACAACAACAACAATCTAAATCTCGGTGGCCACCATGGTGAGCAAGGG
62	TAAACTTAAGCTTGGTACCGGTGTGGACCTCTTGTGAAGGGGGCTCAGGGTATCAGCTGTGGAAGGCACCTAGCCAACCTTGTTGTCCAGGTCATCCTTTTCCTGCCCAATTTTGTCAAGGCCACCATGGTGAGCAAGGG
63	TAAACTTAAGCTTGGTACCGAGATCTTTCTGGCCCCTACGGACACGAGTTTGCGACCTCTGAGTCACTGGGTGGGCGCGTCGGAAAGACCAGGGCGCCTCAGTCTGGAGCTCGCAGTCGTGCCACCATGGTGAGCAAGGG
64	TAAACTTAAGCTTGGTACCGGGGGCACCAGCCCCTTGCCACGTTGCACGTATCAGCTGGAGCAGAATCCTGGCTTCCTTCCGGTTGGGCCTGGGGTCCTTGCCCGCGCTCACTGCCAAGAGCCACCATGGTGAGCAAGGG
65	TAAACTTAAGCTTGGTACCGGGAAGTCCTTATTATTGGCCCTCCAGATACACTTTAAGAAGGTGGTGTTTTTAAGGCTCATCTTACTTTCCCAAAAGATTATCCCCTCCGACCTCCTAAAGCCACCATGGTGAGCAAGGG
66	TAAACTTAAGCTTGGTACCGAAGATCAACAAGAGACCTTCCCTTGTAAGATCAGAATTGTGTAGTAGGTGACTATTAGAAGAGTAAACAAGTCTTAAGTCTGTAAACATTTTTTCAGTAAGCCACCATGGTGAGCAAGGG
67	TAAACTTAAGCTTGGTACCGCTGTTTCCCCCTCCTCGGCCCCCGAGAGCCAGGGTCCGCCTTCTGCAGGGTTCCCAGGCCCCCGCTCCAGGGCCGGGCTGACCCGACTCGCTGGCGCTTCGCCACCATGGTGAGCAAGGG
68	TAAACTTAAGCTTGGTACCGGCGGTCGGGAACTCGGTGGGAGGCGGCAACATTGTTTCAAGTTGGCCAAATTGACAAGAGCGAGAGGTATACTGCGTTCCATCCCGACCCGGGGCCACGGGCCACCATGGTGAGCAAGGG
69	TAAACTTAAGCTTGGTACCGAACAACAACAACAACAACAACAACAACAACAACAACAACAACAACAACAACAACAACAACAACAACAACAACAACAACAACAACAACAACAGTGGCCGGCGCCACCATGGTGAGCAAGGG
70	TAAACTTAAGCTTGGTACCGCAACAACAACAACAACAACAACAACAACAACAACAACAACAACAACAACAACAACAACAACAACAACAACAACAACAACAACAACAACAACGTGGCCGGCGCCACCATGGTGAGCAAGGG
71	TAAACTTAAGCTTGGTACCGAAAGCATTTTACTGTACAGGTAAGGAAAGTGCCAAGTTGTTTTACCTATCTCTCTTTCTCTCTCACTCCCAAGCACACATCCTGTGTGTATTCAGAGACCGCCACCATGGTGAGCAAGGG
72	TAAACTTAAGCTTGGTACCGTGTGTATTGTGCTATTTTTTTTTACTCTAGAAACTTAACCATTTGTAGAGAAAAAGGAAACAAATTTTCACACATTGAAGTTCATTCTGACATAAAATTAGCCACCATGGTGAGCAAGGG
73	TAAACTTAAGCTTGGTACCGCGTGTGCAGACCCGCGTGTGGCGCAGGCAAGGACCCTCAAAATAAACAGCCTCTACCTTGCGAGCCGTCTTCCCCAGGCCTGCGTCCGAGTCTCCGCCGCGCCACCATGGTGAGCAAGGG
74	TAAACTTAAGCTTGGTACCGAAAATAAACAGCCTCTACCTTGCGAGCCGTCTTCCCCAGGCCTGCGTCCGAGTCTCCGCCGCTGCGGGCCCGCTCCGACGCGGAAGATCTGACTGCAGCCGCCACCATGGTGAGCAAGGG
75	TAAACTTAAGCTTGGTACCGGACGGCGCCCTCACCGCGAGTCACTTGTCAGCCCTTGTCTGAGGCGGAGGCAGCCCCGCGCCGCGCCGGACCCGAGCATATTTCATTTTCTGTCATTGGAGCCACCATGGTGAGCAAGGG
76	TAAACTTAAGCTTGGTACCGAGTCACTTGTCAGCCCTTGTCTGAGGCGGAGGCAGCCCCGCGCCGCGCCGGACCCGAGCATATTTCATTTTCTGTCATTGGACTTTGAGCCATTAGAACCGCCACCATGGTGAGCAAGGG
77	TAAACTTAAGCTTGGTACCGCAACCGGGGTTTTGCCTTGTTGGCCAGGCTGGTCTGGAACTCCTGACCTCAAGTGATTCGCCCACCTCGGCCTCCCAAAGTGCTGGGATTACAGTAATCTGCCACCATGGTGAGCAAGGG
78	TAAACTTAAGCTTGGTACCGAACACGGGGTTTTGCCAAGTTGGCCAGGCTGGTCTGGAACTCCTGACCTCAAGTGATTCGCCCACCTCGGCCTCCCAAAGTGCTGGGATTACAGTAATCTGCCACCATGGTGAGCAAGGG
79	TAAACTTAAGCTTGGTACCGAAGAACCCGCCGCACCCGGTCCTCAGCGACTCTTCTGACCTCCGCGCGACGTACCCGCCGCCGCCGTTGGCTGGAGCATTTGACATTGTGCAGCAAAGAAGCCACCATGGTGAGCAAGGG
80	TAAACTTAAGCTTGGTACCGGGTGGAAACATACAGAAGAAGCAAGGAAATTACAGTTAGAGGTCACAACTGCCCGAAGCCAGTTCTAAATTTTTATCAAGCCAATTTCCCTGCAAATCTCGCCACCATGGTGAGCAAGGG
81	TAAACTTAAGCTTGGTACCGATTCGACTCTCAGACCAAGAGCATCTTCGAGCAAGAAACTAATAATAATAATTCCAGCTTCTACACAGGAGTCTATATTCTGATCGGAGCCGGCGCCCTCGCCACCATGGTGAGCAAGGG
82	TAAACTTAAGCTTGGTACCGGTGGGGAGCCGGGCCCTCTTGAGTTGAGGCGTGCGGGAGGGTCCTGAGCACTTTAGCTCGCCTAGGATTTGAGCTGGGGTGTGTGTCTGCTCCCAGCTCAGCCACCATGGTGAGCAAGGG
83	TAAACTTAAGCTTGGTACCGAGGCCCGCTTTTGGCTGCATCAGCCGGGGATTGCCGGCGCCAGGCATCTGCATCTGGGACCGACCTCCTGGGCTGGCTGATCAAAGAGGAAGCAGCAGCAGCCACCATGGTGAGCAAGGG
84	TAAACTTAAGCTTGGTACCGCGGAAGTGGCTCTCAGGGCGCTTCCGGGGACCAGGCCCGCTTTTGGCTGCATCAGCCGGGGATTGCCGGCGCCAGGCATCTGCATCTGGGACCGACCTCCGCCACCATGGTGAGCAAGGG
85	TAAACTTAAGCTTGGTACCGTGTGCCGGGGGAGGGACGGCGCGCGGGGTTCCGGAGCATTCTGACGGTACCACTCGCGAGAGGCGGGGGTGCCTGGTCCTTAGATCCAGTCACTTCGTCGGCCACCATGGTGAGCAAGGG
86	TAAACTTAAGCTTGGTACCGTTTGCCGCACAAGCCGGGCTATTGGCAAACTGCGGTTGGGCAGGTCCACCTTCCTTCGGGGGTGAGCGGCCTGAGATCCAGAGACATTGGCCCCGTTGGGGCCACCATGGTGAGCAAGGG
87	TAAACTTAAGCTTGGTACCGGACTTCCGGTGCTGGAGGAGGGGGCCGGCGGCGAGGGACTCCAGGAGGACGCGTCCAACTTCGAGACCGGCGGGGGCCGGCTCCGCTCTTCCAACCCCTCGCCACCATGGTGAGCAAGGG
88	TAAACTTAAGCTTGGTACCGAACCCCTCCAAGTGTGAAGAGGGCGGACGACGCAGCGGGGGAAGAAAAATAAGCTAGTCTAGGACAAGTGTCCAGGCGACGTGGAACCCAGGTGTCTTTTGCCACCATGGTGAGCAAGGG
89	TAAACTTAAGCTTGGTACCGGAGGCGGCGCGGCAGCGGAGGGACGGCAGTCTCGCGCGGCTACTGCAGCACTGGGGTGTCAGTTGTTGGTCCGACCCAGAACGCTTCAGTTCTGCTCTGCGCCACCATGGTGAGCAAGGG
90	TAAACTTAAGCTTGGTACCGCAGCACTGGGGTGTCAGTTGTTGGTCCGACCCAGAACGCTTCAGTTCTGCTCTGCAAGGATATATAATAACTGATTGGTGTGCCCGTTTAATAAAAGAAAGCCACCATGGTGAGCAAGGG
91	TAAACTTAAGCTTGGTACCGAGAGGAAGCCCAGCAACTTCTGCTCTTTCTTAATTTCTAGAAAAGAGTGAAGAGAGGCCTTTTCAAAGTTCGCAGGATCGGGCCTTTTTGTGCTCCACTTGCCACCATGGTGAGCAAGGG
92	TAAACTTAAGCTTGGTACCGGTTGGAGAGACTAAGGCGCTCAACAAGAATCACTCGGAGGGCGGCGGAGTGATCGTCAATAACACCGAGAGGCTTGAAAAACAAACCAGCAAAAACAGAAGCCACCATGGTGAGCAAGGG
93	TAAACTTAAGCTTGGTACCGGGCAGGCCCCGCCCCCCGCCCACGAGGAAGTGGCTGCTGCTCCGGCGCGGAGCCCAGAGCCGGTTCGGCGCGTCGACTGCCCAGAGTCCGCGGCCGGGGCGCCACCATGGTGAGCAAGGG
94	TAAACTTAAGCTTGGTACCGGGCACAACTGTTTTCCCTGATCAGGATACTTGCGGCACTCAACAGAGGAAAGAAATTCCTAAGGGAACACTGCTCAGAAAGTACTGCAGCTTGTCTTCAAGCCACCATGGTGAGCAAGGG
95	TAAACTTAAGCTTGGTACCGAAGTTTGAAACATTGACGATTTCTTGTTGGCTCATTGTTCTTTGGTATTGTGCCTTACGTGAGCTGGGGACTAACTCTAAATCAGTTTTTATTTCACTTAGCCACCATGGTGAGCAAGGG
96	TAAACTTAAGCTTGGTACCGAGAGTGGAGCGGGGCTGGGAGCAAAGCGCTGAGGGAGCTCGGTACGCCGCCGCCTCGCACCCGCAGCCTCGCGCCCGCCGCCGCCCGTCCCCAGAGAACCGCCACCATGGTGAGCAAGGG
97	TAAACTTAAGCTTGGTACCGCGGTGGAGCTGTCGCCTAGCCGCTATCGCAGAGTGGAGCGGGGCTGGGAGCAAAGCGCTGAGGGAGCTCGGTACGCCGCCGCCTCGCACCCGCAGCCTCGGCCACCATGGTGAGCAAGGG
98	TAAACTTAAGCTTGGTACCGGCGCCATTGTGACGTCACGGTCAGCCCACGTTCTGATTGTAGATAGCCGGCGCCTTCCTCTTCCCATCGCGCGGGTCCTAGCCACCGGTGTCTCCTTCTAGCCACCATGGTGAGCAAGGG
99	TAAACTTAAGCTTGGTACCGACATCCGCCTCTGCGCCGGCTGCCACCCGCGCTCCCTCCGCCGCCGCCGCCTTGCTGCTGCTCAAAGCTGCTGCCGCCCCTTGGGCTAAAAGGTTTTCAAGCCACCATGGTGAGCAAGGG
100	TAAACTTAAGCTTGGTACCGCAACAACAACAACAACAACAACAAGCTTGGCGCGGCAGGCGCGTCGGTTGCGCCACCTGGCGGTCGCCTGGAACCCCACAACCCAACCAACCAGCTCACCGCCACCATGGTGAGCAAGGG
101	TAAACTTAAGCTTGGTACCGAACAACAACAACAACAACAACAAAGCTTGGCGCGGCAGGCGCGTCGGTTGCGCCACCTGGCGGTCGCCTGGAACCCCACAACCCAACCAACCAGCTCACCGCCACCATGGTGAGCAAGGG
102	TAAACTTAAGCTTGGTACCGAACAAAATCTGGGAACTGGCAGCTGTGAGTCCTGGCCCTGCCACTCGACCTCTGGCGGCTAGCGGCGAGGCCCCTTCCTGACCTTCAGGGATCGGCCACCGCCACCATGGTGAGCAAGGG
103	TAAACTTAAGCTTGGTACCGCAACAAATCTGGGAACTGGCAGCTGTGAGTCCTGGCCCTGCCACTCGACCTCTGGCGGCTAGCGGCGAGGCCCCTTCCTGACCTTCAGGGATCGGCCACCGCCACCATGGTGAGCAAGGG
104	TAAACTTAAGCTTGGTACCGGGCGGGGCTGCGCCGGGTTCCGTGTGTCTTTGTCATTGTGTCTGTCCTTCACTCCTCCATTGTCTGCCGCCACTGCTGCTGCTGCTGCTGCTGCCGCTGCGCCACCATGGTGAGCAAGGG
105	TAAACTTAAGCTTGGTACCGGCCGCCACTGCTGCTGCTGCTGCTGCTGCCGCTGCTGCTGCACGAATCGCCGCAGCCCCCAGCCTTGCGCGTCGTCGCTACCTCCTCGGACAGAAATTTTGCCACCATGGTGAGCAAGGG
106	TAAACTTAAGCTTGGTACCGTCAAACTGTTTGAAGACTGCTTCATTCTGCCTCTAGTACCAGCGGTTTCTCTGTTCTGTGATCAAAGTGATTCACAGGAACTCCTTAAGTAACAAACGAAGCCACCATGGTGAGCAAGGG
107	TAAACTTAAGCTTGGTACCGGTTTTCCGGCGCCGGCCCTAGGTCCCGGCAGCGGTGGTGACGGCGGTGCCGGAGGTTGTCCTTGGCAGGTTTTCCTCGGCGCTTCTCCTTGGAGGAGGCGGCCACCATGGTGAGCAAGGG
108	TAAACTTAAGCTTGGTACCGGGCGCGACGCGCCACCACCGCCGAGACCGCGTCCGCCCCGCGAGCACAGAGCCTCGCCTTTGCCGATCCGCCGCCCGTCCACACCCGCCGCCAGCTCACCGCCACCATGGTGAGCAAGGG
109	TAAACTTAAGCTTGGTACCGGAGTGAGCGGCGCGGGGCCAATCAGCGTGCGCCGTTCCGAAAGTTGCCTTTTTTGGCTCGAGCGGCCGCGGCGGCGCCCTATAAAACCCAGCGGCGCGACGCCACCATGGTGAGCAAGGG
110	TAAACTTAAGCTTGGTACCGCAACAACAACAACAACAACAACAACAACAACAACAACAACAACAACAACAACAACAACAACAACAACAACACACGCGCCTCTTCACGAGGTGGAAACAAGGCCACCATGGTGAGCAAGGG
111	TAAACTTAAGCTTGGTACCGAACAACAACAACAACAACAACAACAACAACAACAACAACAACAACAACAACAACAACAACAACAACAACAACACGCGCCTCTTCACGAGGTGGAAACAAGGCCACCATGGTGAGCAAGGG
112	TAAACTTAAGCTTGGTACCGAACAACAACAACAACAACAACAACAACAACAACAACAACAACAACAACAACAACAACAACAACAACAACAAATTTGCGCGGGTTGGAGCCTGGCGTAGTCGCCACCATGGTGAGCAAGGG
113	TAAACTTAAGCTTGGTACCGCAACAACAACAACAACAACAACAACAACAACAACAACAACAACAACAACAACAACAACAACAACAACAAAAATTTGCGCGGGTTGGAGCCTGGCGTAGTCGCCACCATGGTGAGCAAGGG
114	TAAACTTAAGCTTGGTACCGCCCGCCCCTGGCTAGCCGCGCCCGCCCCCGCGCTCCTGCTTCCTCCCCTCTTTCCCTCCCCGCCTCCCAGGCGCGCACCCCTCCCCTCGCGCCCCTCCCGGCCACCATGGTGAGCAAGGG
115	TAAACTTAAGCTTGGTACCGGCACCTTGGAAGTTGTTTTCAACCATATCCAGCCTTTGCCGAATACATCCTATCTGCCACACATCCAGCGTGAGGTCCCTCCAGCTACAAGGTGGGCACCGCCACCATGGTGAGCAAGGG
116	TAAACTTAAGCTTGGTACCGCCTTTCCCCTCCCGCCGGACCTGCCAGGAGGTGGGCTGGCGCGGAGGGAGGGCCCTGTCCCCTGTCCCTTTAAGGAGGAGGGCCAAACGCCGGCCTAGAGGCCACCATGGTGAGCAAGGG
117	TAAACTTAAGCTTGGTACCGCCACCCGCCGTGCCCTCACCCCAGAGCAGCTGCAGCCTCAGCCGGCCGCCCCTCCGCCAGCCAAGTCCGCCGCTCTGACCCCCGGCAGCAAGTCGCCACCGCCACCATGGTGAGCAAGGG
118	TAAACTTAAGCTTGGTACCGGGGCCCTCAGATTTTCCATAAGACCTCTGAGCTGTTCCTCCCAGCTACGAGCTGCCCCAGAGAGAGAATCTGACCAACACAGTTGATCACTTGTAGGTAGGCCACCATGGTGAGCAAGGG
119	TAAACTTAAGCTTGGTACCGAACAACAACAACAACAACAACAACAACAACAACAACAACAACAAGCGCGCCGTGCCCGCGGAGAGAGCGCGGCGCGGGAGGCCGGCGGCCGGCCGGCTGCGCCACCATGGTGAGCAAGGG
120	TAAACTTAAGCTTGGTACCGCAACAACAACAACAACAACAACAACAACAACAACAACAACAACAGCGCGCCGTGCCCGCGGAGAGAGCGCGGCGCGGGAGGCCGGCGGCCGGCCGGCTGCGCCACCATGGTGAGCAAGGG
121	TAAACTTAAGCTTGGTACCGAGAGGGAGTCCTCGCGGACGTCAGCCAAGATTCCAGAATCACTATCTTGACTTACCCCTTTAAAAATCTTCCCACTGCATCAAAATCGGCCCTCAGATTTGCCACCATGGTGAGCAAGGG
122	TAAACTTAAGCTTGGTACCGTCTTCAAGCTAGTCTCGTGGGGTTCCGCGGTGTCGTCGCTGGCTGTGCGCGTCATTTCCGGGCGTCACGTAACGGAGTGGCCAACGGCCTGCAGAGCAACGCCACCATGGTGAGCAAGGG
123	TAAACTTAAGCTTGGTACCGGCCCCTCGCTCGGCTGCTGGAGGCGAGGGCTTCGGAAGTCTTCAAGCTAGTCTCGTGGGGTTCCGCGGTGTCGTCGCTGGCTGTGCGCGTCATTTCCGGGGCCACCATGGTGAGCAAGGG
124	TAAACTTAAGCTTGGTACCGCAGCTTTTCACTTCTTCTTGTAGTCGCGACTTGGAGTTTTGCTATTGTCTCCCTCCTTTCCTAAGTGACATTGAATCCGTAGGGTTGTTGTTGCCATCAAGCCACCATGGTGAGCAAGGG
125	TAAACTTAAGCTTGGTACCGAACAACACCGAGAGTTTGGAGCCCCGGAGTGGGGTGTCGGCGCCTCATTCGGGTGGAGCTGAGCCGGAGACAGGCAGTTGTGAAAAACTTCAGGACAAAAGCCACCATGGTGAGCAAGGG
126	TAAACTTAAGCTTGGTACCGCAACAACCCGAGAGTTTGGAGCCCCGGAGTGGGGTGTCGGCGCCTCATTCGGGTGGAGCTGAGCCGGAGACAGGCAGTTGTGAAAAACTTCAGGACAAAAGCCACCATGGTGAGCAAGGG
127	TAAACTTAAGCTTGGTACCGGTTGCTGTACGAGAGCAAGCTCTATAAGATTCTTCAAGGTGGGGTTGGCATCCCCCACATACGGTGGTATCGTCAGGAAAAAGACTACAATCTACTAGTCGCCACCATGGTGAGCAAGGG
128	TAAACTTAAGCTTGGTACCGTCCCGCCCGCGCCCTGCCCACCCCGGCCGCGCGCACCACAACGCCCCCGCCCCGCCGCCCGGAACCAGCTGAGCGCAGCTGGACCCAGCAGCCGCTGTCTGCCACCATGGTGAGCAAGGG
129	TAAACTTAAGCTTGGTACCGAGGACTTACGCGTCTGCTGTGGCCCAGCTGGCTTCCAGATCGTGACATCAGCCACCCACAGCCGGAGCTGTTCCTCTTTCCCAAAGCTCAGCCCAACAGCGCCACCATGGTGAGCAAGGG
130	TAAACTTAAGCTTGGTACCGTTGCAGTTGAGGCACTCGGGGGCGGGGCGGCGGCGGCGGCGGCGGCGGTGGCGGCCGGGGAGGGTCAGTTGGAGGCAGGCGCTCGCTGAGGCAAAAGGAGGCCACCATGGTGAGCAAGGG
131	TAAACTTAAGCTTGGTACCGCGCAGAGATCGACCCCGCGCGCGTGACCCCACACCCACCCACTCATCCATCTATCCACTCCCTGCGCCGCCTCCTCCCACCCTGAGCAGAGCCGCCGAGGGCCACCATGGTGAGCAAGGG
132	TAAACTTAAGCTTGGTACCGCTCCGCAGTTGGGAGGAGGGGGCGGGAAGCAGTTTGAGGGGATTGTCTGAGAGGCGCTGCCCCCCAGAGCACCGGGAGGGGGTAATTGACACAGGAGGAAGCCACCATGGTGAGCAAGGG
133	TAAACTTAAGCTTGGTACCGGCACCGGGAGGGGGTAAATCACACAGGAGGATCCCTTTTCCCCCAGAAATTACTCAATCCTGAAACCTCTCAAAGTGGTATTAGAGACGCTGAAAGCACCGCCACCATGGTGAGCAAGGG
134	TAAACTTAAGCTTGGTACCGACTTGGAAAGGAGGAGCAGCCTCGGGTGGGACTGAGCGGATCTTCTGGTTCTAGAGCGGCCTCTGATTGGACAAACTTGACTTAGGGACCGTGTCTGTCTGCCACCATGGTGAGCAAGGG
135	TAAACTTAAGCTTGGTACCGTGACTTAGGGACCGTGTCTGTCTGCGATCGGGCTTGGTAAAGAAACAGATACAGAGTGTTCGCTGTGGACTCCCATTATTGTCCCAGTTGTTTAGAAAAAGCCACCATGGTGAGCAAGGG
136	TAAACTTAAGCTTGGTACCGAAAAGCCAGCCAGGAGCTGTGGGAGGAAACGCCCTCAGTAAAGATCACCGCGGTCACTGTTATCTAAACGCAAGTGAAGCCGAGTCACAGGACCCGGATCGCCACCATGGTGAGCAAGGG
137	TAAACTTAAGCTTGGTACCGAGGGCGGCTTCACTGTGCGAATAGGTGAGAAGCCAAGAAGGAGGCGCGCTGGAGTTACTTCCGCCCGGTTCTCCTTCCCGCAGTCTGCAGCCGGAGTAAGGCCACCATGGTGAGCAAGGG
138	TAAACTTAAGCTTGGTACCGAACGGCGCCCCCCGCCCCCGCCATCGCGCCTCCATTTTCCCGGCCGCCCGCGCCGAGCGCCGCGCCCGCCCCGGGCCCCTCCGCCGCCGCCGGCCCGGACGCCACCATGGTGAGCAAGGG
139	TAAACTTAAGCTTGGTACCGCACGGCGCCCCCCGCCCCCGCCATCGCGCCTCCATTTTCCCGGCCGCCCGCGCCGAGCGCCGCGCCCGCCCCGGGCCCCTCCGCCGCCGCCGGCCCGGACGCCACCATGGTGAGCAAGGG
140	TAAACTTAAGCTTGGTACCGCCCTTTGAACGCAGTCGCCCTACAGCCGCTGATTCCCCCCGCATCGCCTCCCGTGGAAGCCCAGGCCCGCTTCGCAGCTTTCTCCCTTTGTCTCATAACCGCCACCATGGTGAGCAAGGG
141	TAAACTTAAGCTTGGTACCGGCGGCGGCAGCGGCCCAGCAGTTGGCGGCGAGCGCGTCTGCGCCTGCGCGGCGGGCCCCGCGCCCCTCCTCCCCCCCTGGGCGCCCCCGGCGGCGTGTGAGCCACCATGGTGAGCAAGGG
142	TAAACTTAAGCTTGGTACCGCGCGGGCGAGCGGTTGTGCTTGTGCTTGTGGCGCGTGGTGCGGGTTTCGGCGGCGGCTGAGGAAGAAGCGCGGGCGGCGCCTTCGGGAGGCGAGCAGGCAGCCACCATGGTGAGCAAGGG
143	TAAACTTAAGCTTGGTACCGAAATAGAACAAAACTAACCTTGCCAGGTTTCCAAGCTTGGATCTCTAACACTCCTTCAACGTTCACCCCGGCGTTCCTCCCCGCTGCGCCCCCTCCCTCTGCCACCATGGTGAGCAAGGG
144	TAAACTTAAGCTTGGTACCGAACAACAACAACAACAACATAGCAACTGCCGGGCCCCTAGGGCGTCCAGCGGCCCAACTGGAGTGGAGCCGAGTGTCGCCCTTGGGAAAGCAGGCATATCGCCACCATGGTGAGCAAGGG
145	TAAACTTAAGCTTGGTACCGCGCCTGGCGATTACCGGTCTCACCAAGGAGCGGAAAGTGCTTGCGCTCCAGGCCCGAAAGAAAAGGACCAAGGCCAAGAAGGACAAAGCCCAAAGGAAAGGCCACCATGGTGAGCAAGGG
146	TAAACTTAAGCTTGGTACCGCAACAACAACAACAACAACTAGCAACTGCCGGGCCCCTAGGGCGTCCAGCGGCCCAACTGGAGTGGAGCCGAGTGTCGCCCTTGGGAAAGCAGGCATATCGCCACCATGGTGAGCAAGGG
147	TAAACTTAAGCTTGGTACCGACTGCCCACACCCCTGCCTCCGCCTCTGCCCACCCGGCCCAATCCCTTACAACTGCCCAGGACTGCTCCTGAGCAGCCGCTGGGAGACAGACGGCAACCAGCCACCATGGTGAGCAAGGG
148	TAAACTTAAGCTTGGTACCGAGACGAGAGGGGAAATTGGACAGCCTGACACACTCCACTCTTGTTTCTGCAGCTAGAAAGACTTGAGTTAGACAAGCAGCAGCACACGCCTCCCTACCTCGCCACCATGGTGAGCAAGGG
149	TAAACTTAAGCTTGGTACCGAACAACAACAACAACAACAACAACAACAACAACAACAACAACAACAACAACAACAACAACAACAACAACAACAACAACAACAACAAAAGTAGCCGCAGGCGCCACCATGGTGAGCAAGGG
150	TAAACTTAAGCTTGGTACCGCAACAACAACAACAACAACAACAACAACAACAACAACAACAACAACAACAACAACAACAACAACAACAACAACAACAACAACAACAAAGTAGCCGCAGGCGCCACCATGGTGAGCAAGGG
151	TAAACTTAAGCTTGGTACCGGGGGAGCCGCCGGGGGTCCGGGGCGCAGGGCGTGCGGGCCTGGCCGGGGTCCCTGGGCGCTGCCTATCGCACAGCCAAGAGCGGTACCGGCATTGCGGCCGCCACCATGGTGAGCAAGGG
152	TAAACTTAAGCTTGGTACCGGGGGCGCCCGGGCCTCGTGTGACAGCGGGCGGGGGTCGGCGCCCCGAGGGCTGCGGGGAGCCGCCGGGGGTCCGGGGCGCAGGGCGTGCGGGCCTGGCCGGCCACCATGGTGAGCAAGGG
153	TAAACTTAAGCTTGGTACCGCATAGAATTTCTTAATTATCATAATCAGGTTGACATTGTAGGAAATATTCAAGCTACTTCTCCATCTTTACATCCTACTGATCTTCAAAAAGTTGCAGAAGCCACCATGGTGAGCAAGGG
154	TAAACTTAAGCTTGGTACCGGGCTGTTAATTTCTTTTGATATCTGAACAGTGTTTGGGTTTCGACAGACCTTGTTGAAATTGAGATTGTGGCCAAACAATTTGGTGCACAAGTTCATCGAGCCACCATGGTGAGCAAGGG
155	TAAACTTAAGCTTGGTACCGCAACAACAACAACAACAACAACAACAACAACAACAACAACAACAACAACAACAACAACAACAACAACAACAACAACAACAACAACAACAACCTAGTATCTGCCACCATGGTGAGCAAGGG
156	TAAACTTAAGCTTGGTACCGAACAACAACAACAACAACAACAACAACAACAACAACAACAACAACAACAACAACAACAACAACAACAACAACAACAACAACAACAACAACACTAGTATCTGCCACCATGGTGAGCAAGGG
157	TAAACTTAAGCTTGGTACCGGTGCTGGTGAAAGTGAGTACAGGGAAGCAGCGGCCGCCATTTCAGGGAGCTTGTCGACGCTGTCGCAGGGGTGGATCCTGAGCTGCCGAAGCCGCCGTCCGCCACCATGGTGAGCAAGGG
158	TAAACTTAAGCTTGGTACCGAGAAGCGGCGGCGGCGGCAGCAGCAGCAGCAGCAGCAGCAATCTCTTCCCGAACACGAGCACCACAGGCGCCCGAAGGCCGGAACAGGCGTTTAGAGAAAGCCACCATGGTGAGCAAGGG
159	TAAACTTAAGCTTGGTACCGATTTTCTTGCTCTTGAGCTCTGGCACTTCTCTGCTGCTGTCTGCTGCTGAGGCCTGCAGAGATTAATATAAACGGCAGCCTCGAACCTTCGGAGGGTGTTGCCACCATGGTGAGCAAGGG
160	TAAACTTAAGCTTGGTACCGAGGGTGTGTCTTTGATCCTCTTCAGGAGGTGAGGAGAAGCCAGAGGTCCTTGGTGTGCCCTCAGAAATCTGCCTGCAGTTCTCACCAAGCCGCTGTGAAAGCCACCATGGTGAGCAAGGG
161	TAAACTTAAGCTTGGTACCGATTTACCTGCCTGAACGTCCGTATCTCTCTTATCAAAGAAGAGGGTGATAAAGGAAAGGAGAAGGCCATTCTTACTGACCTGATAGTGGAAGAAAAGTAGGCCACCATGGTGAGCAAGGG
162	TAAACTTAAGCTTGGTACCGAGAGCGGAGCGGTGGGCCGGGGGCTGGAGGACAGGTTTGTGCGCTGGACGCAAGCACCAGGCGCAGCCTCGCTCGCCGAGACCCGGCCAGAACGTGTTACGCCACCATGGTGAGCAAGGG
163	TAAACTTAAGCTTGGTACCGGGGTAGGAGCGAGCGCGCCCGGGAACTCGGTGGAGCGAGCGCGCCCGGGAACTCGGTGGAGGCCGCGGTGGCGGGGTGGGGCGGGGCTGAGGGCAGGGCGGCCACCATGGTGAGCAAGGG
164	TAAACTTAAGCTTGGTACCGCACGGAAGCACAGATACCTTTGACTGCCTCTCGCAGGACTTGGATTTTTCCTGTTTTTTGGTGCGGCATCCGGGGAAAAGAGGCAAGTTATCCTTTGGAAGCCACCATGGTGAGCAAGGG
165	TAAACTTAAGCTTGGTACCGAGAGCCGGTTCGGCGCGTCGACTGCCCAGAGTCCGCGGCCGGGGCGCGGGAGTGTCTTGTTCTGTTGCCCAGGCTGGAGTGTGGTGACACTACCTTGACTGCCACCATGGTGAGCAAGGG
166	TAAACTTAAGCTTGGTACCGCCCAGGCTGGAGTGTGGTGACACTACCTTGACTCACTGCAGCATCTGCCTCCCGGGTTCCAGTGATTCTCCTGCCTCAGCCTCTCAGGAGCCAAGCCGCCGCCACCATGGTGAGCAAGGG
167	TAAACTTAAGCTTGGTACCGGCAAGCGCGCTGTCCGCTTCTTCTGGGCGGACGCTCTGGAGGCAAAACATTTCCCTGCTGGGGGCGGCGACCACCGTGAGCGTCCCGGAAGGGGCGGCAAGCCACCATGGTGAGCAAGGG
168	TAAACTTAAGCTTGGTACCGCAACAACAACAACAACAACAACAACAACAACAACAACAACAACAACAACAACAACAACAACAACAACAACCTTTTACCTCGTTGCACTGCTGAGAGCAAGGCCACCATGGTGAGCAAGGG
169	TAAACTTAAGCTTGGTACCGAACAACAACAACAACAACAACAACAACAACAACAACAACAACAACAACAACAACAACAACAACTCTCTGTCACTCACCGGGCGGGCCAGGCCGGGCAGCCGCCACCATGGTGAGCAAGGG
170	TAAACTTAAGCTTGGTACCGCAACAACAACAACAACAACAACAACAACAACAACAACAACAACAACAACAACAACAACAACAATCTCTGTCACTCACCGGGCGGGCCAGGCCGGGCAGCCGCCACCATGGTGAGCAAGGG
171	TAAACTTAAGCTTGGTACCGGCCCACGCCCGCGCGGTCCCGGCACCGGCCTGCACCCCCAGGGTGCGCGGCGGCCCATTTGGGTGCTGGAGAATCTGGTAAAAGCACCATTGTGAAGCAGGCCACCATGGTGAGCAAGGG
172	TAAACTTAAGCTTGGTACCGGAAAATTGGGAGGCAGGTCTGGGAGGCGGGGTTGAGCGCCCACCGCCTTGGGCGCGCCCGCGCCCCCCGCCATCGCGGCCCCCGCGCCCCCGGCCCACGCGCCACCATGGTGAGCAAGGG
173	TAAACTTAAGCTTGGTACCGCAACAACAACAACAACAACAACAACAACAACAACAACAACAACAACAACAACAACAACAACAACAACAACAACAACAACAACAGTGTTCGAGTGGACAAAGCCACCATGGTGAGCAAGGG
174	TAAACTTAAGCTTGGTACCGAACAACAACAACAACAACAACAACAACAACAACAACAACAACAACAACAACAACAACAACAACAACAACAACAACAACAACAAGTGTTCGAGTGGACAAAGCCACCATGGTGAGCAAGGG
175	TAAACTTAAGCTTGGTACCGAGAAAGAAAAGGTATCAGTACAGAAAAGAAGAGTCAGAAAATACCGTGCAAAGGCACATTCAGAACGTAACCAGGATAGCTGGAGCCAGGATTCAAGGAGGCCACCATGGTGAGCAAGGG
176	TAAACTTAAGCTTGGTACCGTCAGTACAGAAAAGAAGAGTCAGAAAATACCGTGCAAAGGCACATTCAGAACGTAACCAGGATAGCTGGAGCCAGGATTCAAGGAGAGAGGGTGTCTTTTGCCACCATGGTGAGCAAGGG
177	TAAACTTAAGCTTGGTACCGAACAACAACAACAACAACAACAACAACAACAACAACAAGGAGCGTGAGGAAAGCCGTGCGTTGCGTTCCAAGGCATCTGTGAGCCCGCGGAGTATACACCGCCACCATGGTGAGCAAGGG
178	TAAACTTAAGCTTGGTACCGCAACAACAACAACAACAACAACAACAACAACAACAACAGGAGCGTGAGGAAAGCCGTGCGTTGCGTTCCAAGGCATCTGTGAGCCCGCGGAGTATACACCGCCACCATGGTGAGCAAGGG
179	TAAACTTAAGCTTGGTACCGAAAGTCCCTGTCTTGAGGTCTAAAGGCGGACGCCAGTAAGTTGGAGTTGGTGGTGGCTTAAGTTTTGAAGGGAGGTAGCATCCGTTGGATATCCACACCAGCCACCATGGTGAGCAAGGG
180	TAAACTTAAGCTTGGTACCGTAGGCCCGAGAGGCTGGGGACCAGGAGGAGCTTTCTTGGACTCCGTACTGTTGGTGTAACCAAGGCCTGGAGGTCTGGGTGGCTCAGGTTTCCTGCAGCCGCCACCATGGTGAGCAAGGG
181	TAAACTTAAGCTTGGTACCGTCTATCGCGCCAGTTCCTCAGCCTCAGTGCTTTGAAGGTGACAGCGTGAGGTGACCCATCTGGCCCGCCGCGTTGCTGGCAACACGGCGGCTGCTCGGCTGCCACCATGGTGAGCAAGGG
182	TAAACTTAAGCTTGGTACCGAGGGCGTGAAGGGGTCATTGCCCCATTTAGGGTTGCGCACCTCCTGATTTCCCGTCCACTGCTCTGCGCCCTGAAGTGGCTGAAAAGTGCTCTTAAAAGGGCCACCATGGTGAGCAAGGG
183	TAAACTTAAGCTTGGTACCGAAAAAGCGGAGTCGCCACCGGAGAGAAGTCGACTCCCTAGCAGCAGCCGCCGCCAGAGAGGCCCGCCCACCAGTTCGCCCGTCCCCCTGCCCCGTTCACAGCCACCATGGTGAGCAAGGG
184	TAAACTTAAGCTTGGTACCGCCAGCCGCCGCCCGGCCTCACCACCCCTCGTTTGCACGCACGCACGTTCATTCTCCGTCCTCGCGCCCCTTTTCCTACACTTTCCTCTTCTCCCCGACCGGCCACCATGGTGAGCAAGGG
185	TAAACTTAAGCTTGGTACCGAACTGCGGGGCGGGCGGACAGACTGCGGGACGGACGGTGGACGCTGGGACGCGTTTGTAGCTCCGGCCCCGCCGTTCCGACCCCCGCCGCCGTCGCCGCCGCCACCATGGTGAGCAAGGG
186	TAAACTTAAGCTTGGTACCGCAATCCGGGGCGGGCGGACAGACTGCGGGACGGACGGTGGACGCTGGGACGCGTTTGTAGCTCCGGCCCCGCCGTTCCGACCCCCGCCGCCGTCGCCGCCGCCACCATGGTGAGCAAGGG
187	TAAACTTAAGCTTGGTACCGGCGAGCCGAAGGGGGCGGGGAAAAGTCCGGCTGGGCCGGGACAAAAGCCGGATCCCGGGAAGCTACCGGCTGCTGGGGTGCTCCGGATTTTGCGGGGTTCGCCACCATGGTGAGCAAGGG
188	TAAACTTAAGCTTGGTACCGTTTATTAATTGCCGCAGTTTGAAGTAGGAGAGAAACAAGTTGAAGACTAGTTGTATAGTGGGTACAAATTGTTGTTTATCTGAATATTGTTGTTGAAATCGCCACCATGGTGAGCAAGGG
189	TAAACTTAAGCTTGGTACCGCAACAACAACAACAACAACAACAACAACAACAACAGGCCCTCACTTCATCCGGCGACTAGCACCGCGTCCGGCAGCGCCAGCCCTACACTCGCCCGCGCCGCCACCATGGTGAGCAAGGG
190	TAAACTTAAGCTTGGTACCGAACAACAACAACAACAACAACAACAACAACAACAAGGCCCTCACTTCATCCGGCGACTAGCACCGCGTCCGGCAGCGCCAGCCCTACACTCGCCCGCGCCGCCACCATGGTGAGCAAGGG
191	TAAACTTAAGCTTGGTACCGGGGAAGCGGGCTGGCAGCGGGGCTCGGGTCCTGGCTCTGTGGGCTGTCCCTGGGTGAGCCTTCTTACCTCATCTGCAAATTGGGCGCAGCGGTGCACACCGCCACCATGGTGAGCAAGGG
192	TAAACTTAAGCTTGGTACCGACGGGCAGCCCTTCAAGAGGAGCTTAGTGACGTCCTCATCTACCTGGTGGCATTAGCAGCCCGCTGCCGTGTGGATCTGCCGCTAGCAGTGCTCTCCAAAGCCACCATGGTGAGCAAGGG
193	TAAACTTAAGCTTGGTACCGCAACAACAACAACAACAACAACAACAACAACAACAACAACAGCTAAGCGGAAGTTGGCCCTCTTTTCCGTGGCGCCTCGGAGGCGTTCAGCTGCTTCAAGGCCACCATGGTGAGCAAGGG
194	TAAACTTAAGCTTGGTACCGAACAACAACAACAACAACAACAACAACAACAACAACAACAAGCTAAGCGGAAGTTGGCCCTCTTTTCCGTGGCGCCTCGGAGGCGTTCAGCTGCTTCAAGGCCACCATGGTGAGCAAGGG
195	TAAACTTAAGCTTGGTACCGAGTGCCTGAGTGCATTTGGAGGAAGAGAGACGGCCTTGAAAAGATCTTTTGAGGTCGAGGAGGTCGAGACACCCAACTCCACCCCACCCCGGAGGGTCCAGCCACCATGGTGAGCAAGGG
196	TAAACTTAAGCTTGGTACCGGCTCAAGAGGGCCGAGGTGTTGGGCCACAAGACGCCAGAACCGGCCCCTCGGAGGACGGAGATCACCATCGTCAAACCCCAGGAGTCAGCCCACCGGAGGGCCACCATGGTGAGCAAGGG
197	TAAACTTAAGCTTGGTACCGAGGGCGGCGGAGTGATCGTCAATAACACCGAGAGGTGAAAACACTGCGGAAGGATCCTGGAGGACCAAAGTTCGGGTGTCGAGGAAGTGGGCGCATCCTAGCCACCATGGTGAGCAAGGG
198	TAAACTTAAGCTTGGTACCGTCTCGGGACCCCTGTTGGAGAGACTAAGGCGCTCAACAAGAATCACTCGGAGGGCGGCGGAGTGATCGTCAATAACACCGAGAGGTGAAAACACTGCGGAGCCACCATGGTGAGCAAGGG
199	TAAACTTAAGCTTGGTACCGCAGCGGCGGCAGCAGCTCCCGCAGCTCCTGCTCTGGTCCGCCTCGGCCCGGCGGCGGCCATCAGCCCCCTCGGCCTCGGCTCGAGGGGCGGGGAGCTGCGGCCACCATGGTGAGCAAGGG
200	TAAACTTAAGCTTGGTACCGTCGGCCCGGCGGCGGCCATCAGCCCCCTCGGCCTCGGCTCGAGGGGCGGGGAGCTGCGCGCGCCCCTCGGTCCGACCGACACCCTCCCCTTCCCGCCCCCGCCACCATGGTGAGCAAGGG
201	TAAACTTAAGCTTGGTACCGCTCTTTCTTGGAGTGGGAAAGAAATCTGTGGTGCTGGAAAGGGAGGAAAAATATAAAACAGATTCTTACATATTAATATCCTCTCCCCAGATCTGACAGGGCCACCATGGTGAGCAAGGG
202	TAAACTTAAGCTTGGTACCGATTACAGGTGTGTGCCACCACACCCAGCTAATTTTTATATTTTTGGTAGAGGGGGTTTCGCCATCTTGGCCAGGCTGGTCTCAAACTCCTGACCTCAGGTGCCACCATGGTGAGCAAGGG
203	TAAACTTAAGCTTGGTACCGAGGCGGAGGAAGCAGCGTGCGCGGCGGGTGTGGACGCTCCTGGAGCGAGGCGGGGGGCGGCGGCGCTAGATCCTGAAAGAATAATATAATTGGTATAAGAGCCACCATGGTGAGCAAGGG
204	TAAACTTAAGCTTGGTACCGTATTTGTGCCGGTGGTGGTGTGCACATTGAGCCCCGGTATAGACAGTTCCCCCAGCTGACCAGATCCCAGGTGTTCCAGAGCGAGTTCTTCAGCGGACTCGCCACCATGGTGAGCAAGGG
205	TAAACTTAAGCTTGGTACCGAAACCGGAGCTGTGGGCGCGGCGCTGCTCTGCCGTTGGGTGAGGCGCGGAGCGAAGTGAAGGGTGGCCCAGGTGGGGCCAGGCTGACTGAAAGTATCTCCGCCACCATGGTGAGCAAGGG
206	TAAACTTAAGCTTGGTACCGGGACTAAATAATACAAGGGGGGAAATAAACAAGTATTCAAGAGGGTGAAAAAGTGACCCAGCAGGAAAATTACAACTATTTTCAATTGACGTTGAATAGGGCCACCATGGTGAGCAAGGG
207	TAAACTTAAGCTTGGTACCGAGTAGCTCCTGGGACATCGCTCGGGTACGCTCCACGCCGTCGCAGCCACTGCTGTGGTCGCCGGTCGGCCGAGGGGCCGCGATACTGGTTGCCCGCGGTGGCCACCATGGTGAGCAAGGG
208	TAAACTTAAGCTTGGTACCGCAACAACAACAACAACAACAACAACAACAACAACAACAACAACAACAACAACAACAACGCCTTGGAGAGTACTCGGGTTCGTGAACTTCCCGGAGGCGCAGCCACCATGGTGAGCAAGGG
209	TAAACTTAAGCTTGGTACCGAACAACAACAACAACAACAACAACAACAACAACAACAACAACAACAACAACAACAACAGCCTTGGAGAGTACTCGGGTTCGTGAACTTCCCGGAGGCGCAGCCACCATGGTGAGCAAGGG
210	TAAACTTAAGCTTGGTACCGCGCCGTCGCAGCCACTGCTGTGGTCGCCGGTCGGCCGAGGGGCCGCGATACTGGTTGCCCGCGGTGTAAGCAGAATTCGACGTGTATCGCTGCCGTCAAGGCCACCATGGTGAGCAAGGG
211	TAAACTTAAGCTTGGTACCGAAGACCTGCGGACCTGGGCGTGGCGGAAGGCGCGCTGCGGCGCTGCTTTCTCGGTTGGGTGTTTGAAATCGGAGATAGCGTCCCTGAGGAAGCTGCTGCGGCCACCATGGTGAGCAAGGG
212	TAAACTTAAGCTTGGTACCGCGTGGGTCCGGGCCCAGATATTACACTGTCAAAACTTTACAAGTTAATTGAAGAGTCTTGTCCACAGCTGGCAAATTCAGTGCAGATCAGAATCAAACTGGCCACCATGGTGAGCAAGGG
213	TAAACTTAAGCTTGGTACCGCAACAACAACAACAACAACAACAACAACAACAACAACAACAACAACAACCTGCTTTCTGCATTCTTCTCTCCACATCCCTCTCTGTACTTACAGCCCCCAGCCACCATGGTGAGCAAGGG
214	TAAACTTAAGCTTGGTACCGAACAACAACAACAACAACAACAACAACAACAACAACAACAACAACAACCCTGCTTTCTGCATTCTTCTCTCCACATCCCTCTCTGTACTTACAGCCCCCAGCCACCATGGTGAGCAAGGG
215	TAAACTTAAGCTTGGTACCGCCCGCCCTTCCGGGGCCGAAAGCGAAAGCGCGCTCGGTCTCTCGGTGCTCGCTCCATCGGGTCTGGCGGGGCTGGCAGCGGCGAGGACCCGGGTCTGGCGGCCACCATGGTGAGCAAGGG
216	TAAACTTAAGCTTGGTACCGAGCGCGCTCGGTCTCTCGGTGCTCGCTCCATCGGGTCTGGCGGGGCTGGCAGCGGCGAGGACCCGGGTCTGGCGCTGTGGGCCGGGAGCCGTGGGGCGGCGCCACCATGGTGAGCAAGGG
217	TAAACTTAAGCTTGGTACCGAACACCAGAGAAGCCTGGACCCACACGCGGGCTAGATCCAGAGACAGTGTCCAGTGCTCCAGCCTAGGAGTCTACGGGGACCGCCTCCCGCGCCGCCACCGCCACCATGGTGAGCAAGGG
218	TAAACTTAAGCTTGGTACCGAACAACAACAACAACAACAACAACAACAACAACAACAACAACAACAACAACGCCTTTCTCCGCTGGCAACGGCGCCGCTCCCCGCTCCTCCTCCCCAGCCGCCACCATGGTGAGCAAGGG
219	TAAACTTAAGCTTGGTACCGAACAACAACAACAACAACAACAACAACAACAACAACAACAACAACAACAACAACAACAACAACAACAACAACAACAACAACAACAACAACCTGCATTTAGGCCACCATGGTGAGCAAGGG
220	TAAACTTAAGCTTGGTACCGCAACAACAACAACAACAACAACAACAACAACAACAACAACAACAACAACAACAACAACAACAACAACAACAACAACAACAACAACAACACCTGCATTTAGGCCACCATGGTGAGCAAGGG
221	TAAACTTAAGCTTGGTACCGTGGCAGACGTGGAGCGGCGCGCAAGCGCAGCAGCTCACTCTGCTGAAGGGCTGAGAGGCGCACCCGGGCGGCCAGCTGGGCTCGGAGCGGAACGGGGTCAGCCACCATGGTGAGCAAGGG
222	TAAACTTAAGCTTGGTACCGGCAGACGTGGAGCGGCGCGCAAGCGCAGCAGCTCACTCTGCTGAAGGGCTGAGAGGCGCACCCGGGCGGCCAGCTGGGCTCGGAGCGGAACGGGGTCAGGGCCACCATGGTGAGCAAGGG
223	TAAACTTAAGCTTGGTACCGGGACATCCAAGGGTGACTTTAAGGAGGTTGCCTGGAGGACTTGGGGAGAAGTCTCCAGTTCTCCAGTGTTCACAGGTGAGCCTACCAACAGCCACTGCTCGCCACCATGGTGAGCAAGGG
224	TAAACTTAAGCTTGGTACCGGAGAAATTTCCCTTGTGGGAATCCGGCTGGATCCCTGTGAGGGAAGACCCTTGGAGAACGCAGCCTGGAGTTCTGGTAAAAAGCCCTAGAAGAGGAGAGGGCCACCATGGTGAGCAAGGG
225	TAAACTTAAGCTTGGTACCGATCGAGCTCCCTGGCTGCCGGCTCGCCTTCTGCGTGGAGTTCTCGCGGTCTGGGTTTCGCTGTCTGCTCTTGGCCCGGGGTCATTTTGTCGGCGTCGGGTGCCACCATGGTGAGCAAGGG
226	TAAACTTAAGCTTGGTACCGGTCTTGCAGCGAGGCTCGGAGCAGCCCAGGGTCGCAGGTAGAGGTCACGCACGTTGAACCATCGGAGAAAGGAAGCAGGAAAACAGCGGGCCAGACAGGGGCCACCATGGTGAGCAAGGG
227	TAAACTTAAGCTTGGTACCGAAGTTGCTGGCTGACTGGGCTTGCGAGGAAACCGCCTCGGAGCTGCAGCCGAAGGCCAAGGAATCACTGAAGATCGGCGAGGGAGGACAGGGGGTTCATCGCCACCATGGTGAGCAAGGG
228	TAAACTTAAGCTTGGTACCGAACAACAAGCAGAGAGGGGCGCGGGGGGCGGGGGTGGTGGGGCTTCTGGACTGAGCCGCTGAGGGTGCGGGCTGACCCTGTAAGTGGCTGCGGCGGGAAGGCCACCATGGTGAGCAAGGG
229	TAAACTTAAGCTTGGTACCGCCTGGAGTCCGACGTGGAAGTTGCTGGCTGACTGGGCTTGCGAGGAAACCGCCTCGGAGCTGCAGCCGAAGGCCAAGGAATCACTGAAGATCGGCGAGGGGCCACCATGGTGAGCAAGGG
230	TAAACTTAAGCTTGGTACCGGGCCTGGCAAAAAGAAACCTGACTGAGCGGCGGTGATCAGGTTCCCCTCTGCTGATTCTGGGCCCCGAACCCCGGTAAAGGCCTCCGTGTTCCGTTTCCTGCCACCATGGTGAGCAAGGG
231	TAAACTTAAGCTTGGTACCGCCCTCCTCCGTAGCCTTGCCTAGTGTAGGAGCCCCGAGGCCTCCGTCCTCTTCCCAGAGGTGTCGGGGCTTGGCCCCAGCCTCCATCTTCGTCTCTCAGGGCCACCATGGTGAGCAAGGG
232	TAAACTTAAGCTTGGTACCGAACAACAACAACAACAACAACAACAACAACAACAACAACAACAACAACAACAACAACAACAACAACAACAACAACAACAACAACAACATCCCAGGCCACCGCCACCATGGTGAGCAAGGG
233	TAAACTTAAGCTTGGTACCGCAACAACAACAACAACAACAACAACAACAACAACAACAACAACAACAACAACAACAACAACAACAACAACAACAACAACAACAACAACTGCCAGGCCACCGCCACCATGGTGAGCAAGGG
234	TAAACTTAAGCTTGGTACCGAACAACAACAACAACAACAACAACAACAACAACAACAACAACAACAACAACAACAACAACAACAACAACGCCCGAAGGCCGGAACAGGCGTTTAGAGAAAGCCACCATGGTGAGCAAGGG
235	TAAACTTAAGCTTGGTACCGCAACAACAACAACAACAACAACAACAACAACAACAACAACAACAACAACAACAACAACAACAACAACAAGCCCGAAGGCCGGAACAGGCGTTTAGAGAAAGCCACCATGGTGAGCAAGGG
236	TAAACTTAAGCTTGGTACCGGAGGGGCGGAGGCAGGCCGCTGGGGCCTGACCTGGCCGGGCTGGCCTGCCCCATTGATCGTGTACTTTGCCCTGCAGGTAATCGCGAGGAGCTGGTGGAGGCCACCATGGTGAGCAAGGG
237	TAAACTTAAGCTTGGTACCGGCTGGTGGAGCGGCTGCAGAGCTACACCCGCCAGACTGGCATCGTGCTGAATCGGCCGGTTTTGAGAGGGGAAGAAGGGGACAAAGCCGCTCCACCTCCCGCCACCATGGTGAGCAAGGG
238	TAAACTTAAGCTTGGTACCGAGTCTTCATTCTCTCATCCAGCTCCTCGGCCTCATCGGAACATTTCCACCACCATTACTCCTTTGGAAACTGGTGGCCCGGTTCCTTCAAGGGGCACAGGGCCACCATGGTGAGCAAGGG
239	TAAACTTAAGCTTGGTACCGAACAATTGATTCTGATCCATTCTGAGATCTACAAAGGCTGTTACCCTGCAGGTCCATCTCACGTCCCCCAGGAGGCCGGGGAAACCCTGGGCTGCGGAGGGCCACCATGGTGAGCAAGGG
240	TAAACTTAAGCTTGGTACCGCCCTGCAGGTCCATCTCACGTCCCCCAGGAGGCCGGGGAAACCCTGGGCTGCGGAGGGAGGGGAGGAGGTTTTCTTCTGTTTTCATAGCCAGCCAGAACAGCCACCATGGTGAGCAAGGG
241	TAAACTTAAGCTTGGTACCGGTCTAAGCCCCGCCCTTTCCTGTCGTGACTTAACGCACGCAAGCGGCTCCAGGGTACGTCCCCGCCACGCGCGCTCGCAGGATCGGTGCGTGGTGACGTTGCCACCATGGTGAGCAAGGG
242	TAAACTTAAGCTTGGTACCGCTGCCATTACGGTCATCTGTGTGCCAGCAAAACTGGGAACCTCAGAACCATCTGGATTGCTGGGGCCCACAGGTTGGCTGCAGCGGAGGAGGAGAAAGAGGCCACCATGGTGAGCAAGGG
243	TAAACTTAAGCTTGGTACCGCAACAACAACAACAACAACACAAACGCCCCGGGTCGCTACCCGGATTTGACGGTGGCTGGAGCGGCACGGGCGACGCAAGAACTTAAGGCATACAGAACGGCCACCATGGTGAGCAAGGG
244	TAAACTTAAGCTTGGTACCGAACAACAACAACAACAACAACAAACGCCCCGGGTCGCTACCCGGATTTGACGGTGGCTGGAGCGGCACGGGCGACGCAAGAACTTAAGGCATACAGAACGGCCACCATGGTGAGCAAGGG
245	TAAACTTAAGCTTGGTACCGCAAGCCGGAAGTGTAAGTAGTCTCACTGCCATCTGGGGCCCCAGGAAGCGAGAGAAAACCCAAGATCACTGCCTCCCGCAAACTCTTGCTGAAGAGCCTGGCCACCATGGTGAGCAAGGG
246	TAAACTTAAGCTTGGTACCGAGTCTGCAGTCTACGGCGAGGCACAGGCCAGCCCAGCTCCACGAGGACTGAACAAGGTGCTGTCTCACTGCCACCATCCCGGAAGTGTAAGTAGTCTCACGCCACCATGGTGAGCAAGGG
247	TAAACTTAAGCTTGGTACCGCCTGCACTTCAAGGGCTTCTCTCTCCGGCAGCCTGTGGACTTCCCTGGAGCACTTGCTGGAGCAGAGATCACAGGAAGGTCACTCTGGCCAGCAAGTAGCGCCACCATGGTGAGCAAGGG
248	TAAACTTAAGCTTGGTACCGAGGGAGCTCGGTACGCCGCCGCCTCGCACCCGCAGCCTCGCGCCCGCCGCCGCCCGTCCCCAGGTGAGTGGGGTCGGCCGGGGGCTCAGGCGAGAGAACCGCCACCATGGTGAGCAAGGG
249	TAAACTTAAGCTTGGTACCGGGCTGGGAGCAAAGCGCTGAGGGAGCTCGGTACGCCGCCGCCTCGCACCCGCAGCCTCGCGCCCGCCGCCGCCCGTCCCCAGGTGAGTGGGGTCGGCCGGGCCACCATGGTGAGCAAGGG
250	TAAACTTAAGCTTGGTACCGTTAGGTTTGCGGAGTTATTTTAAACATAATTGAAAAATCAAGGTTTTTTAATACTTTAAATAAAACATCTGTTTTTCAATCTGGTAATTTAAGTCCTACGGCCACCATGGTGAGCAAGGG
251	TAAACTTAAGCTTGGTACCGCGCTTCCAAAGTTGGAGCTCTCCGGGGTGGGAGGGGGCGGGGAGGACGGCGGGGCGGTGACGTCACCCCCAGCGGGGATAAAGCGCCCCCGCCCGGGTCGGCCACCATGGTGAGCAAGGG
252	TAAACTTAAGCTTGGTACCGTAAAGCGCCCCCGCCCGGGTCGGGGCCAGGACGCCGCCCGGCGCGGAGTGGCTGCCCTGCGCGGGGACACTTAGAGCCCGGTGGGCGGGAGGAAGGCGGCGCCACCATGGTGAGCAAGGG
253	TAAACTTAAGCTTGGTACCGTGTATAAGAATTTGCACATCCCAAGTTGCTTTGTGAATAGGATTGCGTTTCCAGGGGAAGGAGAAAGAGACATTACAGAGCAGACAGCTCTTTGTTGTTTGCCACCATGGTGAGCAAGGG
254	TAAACTTAAGCTTGGTACCGAACAACAACAAAGCTATAAACTCCCCGGAGCTTCAGTGCCCTCAGCAAGGCTCAGCCTCAAGATTCACAGCATCTCAGACACAGCCTAGGCCGCACCAGGGCCACCATGGTGAGCAAGGG
255	TAAACTTAAGCTTGGTACCGCAACAACAACAAGCTATAAACTCCCCGGAGCTTCAGTGCCCTCAGCAAGGCTCAGCCTCAAGATTCACAGCATCTCAGACACAGCCTAGGCCGCACCAGGGCCACCATGGTGAGCAAGGG
256	TAAACTTAAGCTTGGTACCGCAACAACAACAACAACAACAACAACAACAACAACAACAACAACAACAACAACAACAACAACAACAGTGGCTCATACTTCCTCCCAGGAGCTGAGAGAACCGCCACCATGGTGAGCAAGGG
257	TAAACTTAAGCTTGGTACCGTTTGGCATCTCAGCCTCCTTTCGAAAGTCTTGACTCGTCTGCTGAACAAATCCTCTGACCTCAGGCCGGCTGTGAACGTAGTTCCTGAGAGATAGCAAACGCCACCATGGTGAGCAAGGG
258	TAAACTTAAGCTTGGTACCGAAAGACCAGCTAAAGGCTCGATTCTCAAGAGGGTTTCATTGGTCTCAACCTGGCCCCCCAGGCAACCCACCCCTGATTGGACAGTCTCATCAAGAAGAGTGCCACCATGGTGAGCAAGGG
259	TAAACTTAAGCTTGGTACCGAAATCCTTCCTTCCCCGGGGTAGAAGTCCAGGGTGAGAAATTGGTTCCGAACTCAAAGGAACCCAGTGCCGGGCCACAGCCGGGTCACGTGGCCGGCGGCGCCACCATGGTGAGCAAGGG
260	TAAACTTAAGCTTGGTACCGAACATTTTCTTTTTGTGGGTTGTTAGTGAAACAACCAGGCATCTTCTGCTCTGGAGAAAAGATTTCAAAGTGACATCTGCATTAACTGTCGTTGCTATTTGCCACCATGGTGAGCAAGGG
261	TAAACTTAAGCTTGGTACCGAGAAACTGAAAAACATTTGTTTCTTCTCTAGAGAATCTAGGCAAAAATTCCCAGAAGATACCTTAAGGTTCCCTGGTTGTGAAAATACTTGAGATAAATCGCCACCATGGTGAGCAAGGG
262	TAAACTTAAGCTTGGTACCGCTTCCTTCCCCGGGGTAGAAGTCCAGGGTGAGAAATTGGTTCCGAACTCAAAGGAACCCAGTGCCGGGCCACAGCCGGGTCACGTGGCCGGCGGCCCCCCGCCACCATGGTGAGCAAGGG
263	TAAACTTAAGCTTGGTACCGTTCTGGGGCAGGCCTGGTGCAAATCAACAAAAGTAAAGGGAAGGAGACAGTGGTAGGGAGACTCAACGAGACTCACATCTTCAACGGAAGTAATTGGATCGCCACCATGGTGAGCAAGGG
264	TAAACTTAAGCTTGGTACCGGGCGAAATCGTTCTATCGTCACATCCCGCGGGGTCTGGTGGGAGGAGCGGTTGCCCAGCGGCCTCTTGGCGCTTCCTGTTTCCGGTTCCCAGAGTGGGGCGCCACCATGGTGAGCAAGGG
265	TAAACTTAAGCTTGGTACCGGGCTGCGCCACGTCGGCGCGCGGCGGCCGCGCCCCCTTAACGGCAGTGGCACTCACCCGGCTCGCGCGGCCCCGGCGCCCCACGCGCGCGCGTCGTTCTCGCCACCATGGTGAGCAAGGG
266	TAAACTTAAGCTTGGTACCGCCGCTCGCTCCCCGGCGCTCACACCTGAGCTCACTCGCGCACGCCCGCCCGGCCCGAGAACCGCGCCGCCGCCTCGGCCCCGCGGAAGCCCCGCCGCGTCGCCACCATGGTGAGCAAGGG
267	TAAACTTAAGCTTGGTACCGTCCTGCCTGCCAGGGTTTTGAGTTCAAGCTGTTGTTTGTACTTAAAAGAGTAGCCTGAAGGACTGCAGAACATATAATAAAGGAGACCCCTGAAGTCCTGGCCACCATGGTGAGCAAGGG
268	TAAACTTAAGCTTGGTACCGTTAACCACTTAACCTCTCAGAACTGAACAAAGACAACATTGTTCCTGGAACGCCCTCTTTTTAAAAAAGCTTTTTCCCCTTCAGCATTTATCCAAGAGACGCCACCATGGTGAGCAAGGG
269	TAAACTTAAGCTTGGTACCGGGCCCCTGTGGACGCCACAGCGCGCCTTCCCCATCCGCAAAGGCTTTCCCTCCCTCTCCTCCAGCTCCAGCCTGAACCTTGTTTTTCACTTGTGGCCCAAGCCACCATGGTGAGCAAGGG
270	TAAACTTAAGCTTGGTACCGGAAGCAGACTGGGAGGGCCTGACGGGAAAGGGAAAGGAAGGGCCCCTGTGGACGCCACAGCGCGCCTTCCCCATCCGCAAAGGCTTTCCCTCCCTCTCCTGCCACCATGGTGAGCAAGGG
271	TAAACTTAAGCTTGGTACCGAACAACAACAACAACAACAACAACAACAACAACAACAACAACAACAACAACAACAACAACAACAACAACAAGGGCGGTGGGAGCCGAGGCGCCGAGCAAGGCCACCATGGTGAGCAAGGG
272	TAAACTTAAGCTTGGTACCGCAACAACAACAACAACAACAACAACAACAACAACAACAACAACAACAACAACAACAACAACAACAACAACAGGGCGGTGGGAGCCGAGGCGCCGAGCAAGGCCACCATGGTGAGCAAGGG
273	TAAACTTAAGCTTGGTACCGAACAACAACAACAACAACAACAACAACAACAACAACAACAACAACAACAACAACAACAACAACAACAACAACAACAACAGTTTCTCTCCGCAAGCGCGCGGCCACCATGGTGAGCAAGGG
274	TAAACTTAAGCTTGGTACCGCAACAACAACAACAACAACAACAACAACAACAACAACAACAACAACAACAACAACAACAACAACAACAACAACAACAACGTTTCTCTCCGCAAGCGCGCGGCCACCATGGTGAGCAAGGG
275	TAAACTTAAGCTTGGTACCGTTTCTTTTTCTCTTTCTTTCTTTCCTTTTCTTTCTTCCTTCTTTCTTTCTTTCTTCCTTCCTTCTTTCTTTCTTCTTTTTTTTAATATCCTACAATTGGAGCCACCATGGTGAGCAAGGG
276	TAAACTTAAGCTTGGTACCGACAGCTGTAAGATTCTACTTACGAACGTACAGCTTTAATTTGGATTCGTCTAAGTGTACAATTCAAGGTTCCCTGGTTGTGAAAATACTTGAGATAAATCGCCACCATGGTGAGCAAGGG
277	TAAACTTAAGCTTGGTACCGTGGATCAGCCAGGGGACACAGAAGAGAAGCCCACTATCTCATTTAATCTTTACAACTCTCTTGCAAGGTTCCCTGGTTGTGAAAATACATCAGATAAATCGCCACCATGGTGAGCAAGGG
278	TAAACTTAAGCTTGGTACCGAGCATCTTGCCTGGATCAGCCAGGGGACACAGAAGAGAAGCCCACTATCTCATTTAATCTTTACAACTCTCTTGCAAGGTTCCCTGGTTGTGAAAATACAGCCACCATGGTGAGCAAGGG
279	TAAACTTAAGCTTGGTACCGCCGGCGCTCCTTCCTCCTCGGCTCGCGTCTCACTCAGTGTACCTTCTAGTCCCGCCATCGCCGCTCTCACCCGGGACCCCCAGTTCCAGAAGCTGCAGCAGCCACCATGGTGAGCAAGGG
280	TAAACTTAAGCTTGGTACCGGCTTGCTGCGCGCTGCCGGCGCTCCTTCCTCCTCGGCTCGCGTCTCACTCAGTGTACCTTCTAGTCCCGCCATCGCCGCTCTCACCCGGGACCCCCAGTTGCCACCATGGTGAGCAAGGG
281	TAAACTTAAGCTTGGTACCGCAACAACAACAACAACAACAACAACAACAAAGGGCAAGGGATTTCTGGTTCCTTAAGAGATCAACTGTCTACACTCACTCACACCTCCTGTCCTGCAGCCGCCACCATGGTGAGCAAGGG
282	TAAACTTAAGCTTGGTACCGAACAACAACAACAACAACAACAACAACAAAAGGGCAAGGGATTTCTGGTTCCTTAAGAGATCAACTGTCTACACTCACTCACACCTCCTGTCCTGCAGCCGCCACCATGGTGAGCAAGGG
283	TAAACTTAAGCTTGGTACCGAACAACAACGTCTGCAGAGGGATCCTGTGGCTGGAAGCGAGGAGGCTCCACACGGCCGTTGCAGCTACCGCAGCCAGGATCTGGGCATCCAGGCACGGCCGCCACCATGGTGAGCAAGGG
284	TAAACTTAAGCTTGGTACCGCAACAACAAGTCTGCAGAGGGATCCTGTGGCTGGAAGCGAGGAGGCTCCACACGGCCGTTGCAGCTACCGCAGCCAGGATCTGGGCATCCAGGCACGGCCGCCACCATGGTGAGCAAGGG
285	TAAACTTAAGCTTGGTACCGAACTCTCTGTGCAGACCGCTGTATCTGGGACCTTTGAAGACAGTCAAATAGTGTTCAATTCTATAGGGATCTTCTCTGGATCAAGCAATCGTGGTGAAAAGCCACCATGGTGAGCAAGGG
286	TAAACTTAAGCTTGGTACCGAAATATAGAAGTAAATTGGAAGAAGAGGCTGATTAAAAAGCTTGGGCTCAGTGGTCAGACTTGGGCAAGTGGCCTAAAGTCGTCCCCTAGTAAGTGGACTGCCACCATGGTGAGCAAGGG
287	TAAACTTAAGCTTGGTACCGGCTGCTGGGGCTCGGCGGGGCCGTGTCTGGTCTGCAAGGCGCGCGGGCTCGTGGGGGGTTGGCTGGGGAGCCCACGCTGCCTGGCGACTCGGGCCACCGAGCCACCATGGTGAGCAAGGG
288	TAAACTTAAGCTTGGTACCGGTGAAGGTGAGCGCCTGGGTCGGCCCGCGGGCTTCCTCCGGCCGCGCTCGGATTGAGGGCCGGGCGGAGGTGCCGCCCTTGAGAGCAGCCGGTTGTCGAAGCCACCATGGTGAGCAAGGG
289	TAAACTTAAGCTTGGTACCGACGGCTCCGGGCGGGAAGCTCTCGAGGCTCCTCCCGCTGCGGGTCGGCGCTCGCCCTCGCTCTCCTCGCCCTCCGCCCCGGCCCCGGCCCCGCGCCCGCCGCCACCATGGTGAGCAAGGG
290	TAAACTTAAGCTTGGTACCGGTCTCACACCCCTTCCTCTTCCAGCAGCAGCTACCTGGCAACTGAACCCATCATCACCACAGCCACTCCTGCAGCTGCCACGGTTTCTGCCACCTCTAAGGCCACCATGGTGAGCAAGGG
291	TAAACTTAAGCTTGGTACCGGGCCGGGCTAGCGCTTAGCCAGCTGCGGGCGGACCCCCGGGACTCTTGCGGGCCAAGACGCGGGAGGAGGCGGGGCAGGGGGCGGGGTCGCGCGGGGACCGCCACCATGGTGAGCAAGGG
292	TAAACTTAAGCTTGGTACCGCCTCTGGGCCGGGAAGTCAGAGAAAGAAAGGAGACAATTTGTGATTGAACAGCCACTGTGGCCATCATTCTCCTTACCTGTCTGAAGAGAGCTGATCTTCGCCACCATGGTGAGCAAGGG
293	TAAACTTAAGCTTGGTACCGGTGCTCCCAGGGCCCACAACTGCTTGATTGACTATTGGTGTTCCTGTTTGTGTGCCCTCTGGGCCGGGAAGTCAGAGAAAGAAAGGAGACAATTTGTGAAGCCACCATGGTGAGCAAGGG
294	TAAACTTAAGCTTGGTACCGGGGTGGGGAACTGCCGGGCGCGGAAGCGATCGGCATATCTGTGGCTTATTTTCAGCACTGTCGCGCAGACAGTGGCGCGATCTCAGCTCACTGCAGCCCCGCCACCATGGTGAGCAAGGG
295	TAAACTTAAGCTTGGTACCGCCCCGCGCGCTGGCGCGGGGCTTTCTGGGCCAGGGCGGGGCCGGCGAACTGCGGCCCGGAACGGCTGAGGAAGGGCCCGTCCCGCCTTCCCCGGCGCGCCGCCACCATGGTGAGCAAGGG
296	TAAACTTAAGCTTGGTACCGGAAGCAGGCGGCTCCGCGCTCGCACTCCCGCTCCTCCGCCCGACCGCGCGCTCGCCCCGCCGCTCCTGCTGCAGCCCCAGGGCCCCTCGCCGCCGCCACCGCCACCATGGTGAGCAAGGG
297	TAAACTTAAGCTTGGTACCGTCTTGAGGAAAGCGGTCGCCCCCTTGGGAAAGTACATATCTGGGAGAAGCAGGCGGCTCCGCGCTCGCACTCCCGCTCCTCCGCCCGACCGCGCGCTCGCGCCACCATGGTGAGCAAGGG
298	TAAACTTAAGCTTGGTACCGCCGCCCCACGGCCTTCACAGGAGGGGGAGGATCCCTTTTCCCCCAGAAATTACTCATTGCTGAAACCTCTCAAAGTGGTATTAGAGACGCTGAAAGCACCGCCACCATGGTGAGCAAGGG
299	TAAACTTAAGCTTGGTACCGAGCATCCCCGGAGAGAAGATAGAGCCGCCCCACGGCCTTCACAGGAGGGGGAGGATCCCTTTTCCCCCAGAAATTACTCAAAGCTGAAACCTCTCAAAGTGCCACCATGGTGAGCAAGGG
300	TAAACTTAAGCTTGGTACCGAACCTGGTAGGCGGCGGTTGCAGGGAGAGGAGATTGCGCCACTGCACTCCAGCCTGGGTGACAGAGCGAGATTCCATCTCAAAAACAAATAAAATTTGGAGCCACCATGGTGAGCAAGGG
301	TAAACTTAAGCTTGGTACCGACAAGGGGAACTGGAGGGAAAAACCTGGAATATTTCCATAAGCTAAAAATCTGCTGCTGTTGCCTCAAGTTGTGAAGAAATTAGCAGAGTACGGAAAGACGCCACCATGGTGAGCAAGGG
302	TAAACTTAAGCTTGGTACCGCTTCCCCTTAAAAGTAAGTTCACAAAAGAGCCACAGCCTTATCAGCTGGGGTTGAGGGAAGACTGGTCTAGGTGCTGCTCCTGAACTTGGTCTCTGAGCCGCCACCATGGTGAGCAAGGG
303	TAAACTTAAGCTTGGTACCGCAACAACAACAACAACAACAACAACAACAACAACAACAACAACAACAAGGGACTGGGAACGGTGGGAGCCGCCGTGTGTGGAGAAGCTGCTGCCGGTGTCGCCACCATGGTGAGCAAGGG
304	TAAACTTAAGCTTGGTACCGTTCCCGGTGGCTGGCTGCTCTGATTGGCTGAACAAATAGTCCGAGGGTGGTGGGCATCCGCCCTCCCGACAAGGCAGACCAGGCCCCCTGCAGGTCCCCTGCCACCATGGTGAGCAAGGG
305	TAAACTTAAGCTTGGTACCGGCCCACAAGGGGCACAGCCGGGCAGTCAGGAACCGGGGCTGCCGGCTGGGCTGGCCTGCAAAGAAGAGGGAAGGGCCGGAACTGCAACCGCAGTGGCGGGGCCACCATGGTGAGCAAGGG
306	TAAACTTAAGCTTGGTACCGAACAACAACAACAACAACAACAACACTCCTTGGCTGGAGGCAGTGCTGAGGCCGCCGTCCCCTCTACCATCAGTCCAGTCCGGCCCGCCCTCCTGCAGCCGCCACCATGGTGAGCAAGGG
307	TAAACTTAAGCTTGGTACCGCAACAACAACAACAACAACAACAACAACAACAACAACAACAACAACAACAACAACAACAACAACAACAGGTTTGGGGTCAAGGAGCAAACTCTGCACAAGGCCACCATGGTGAGCAAGGG
308	TAAACTTAAGCTTGGTACCGCCGGGTGCAGCTTGGTCGGTTCGATCGCCGCCGGGACCTGACACCGCCCGGAGTTGGCGTCCCTTCTCCCTCTCCGAGTGCTGCTCCTGTCATTGTGGCCGCCACCATGGTGAGCAAGGG
309	TAAACTTAAGCTTGGTACCGCCGGAAGTGGGGCGGCGACCCCGGAAGTCCCCGCCGGGTGCAGCTTGGTCGGTTCGATCGCCGCCGGGACCTGACACCGCCCGGAGTTGGCGTCCCTTCTGCCACCATGGTGAGCAAGGG
310	TAAACTTAAGCTTGGTACCGGGAGGTGAGGCGGAACTCTGAGGCAGATATCCTCCCTTTCCTCCTCGGCTGCTGCTCTTACTTTGACAAGCCAGGCTAACATTGAAGCAGGTGGTCCATTGCCACCATGGTGAGCAAGGG
311	TAAACTTAAGCTTGGTACCGATTGCTGGGCGGTTCTTGCCGGAAGCGGAGAGCGGCTGATCGCAGTCCGGAGGTGAGGCGGAACTCTGAGGCAGATATCCTCCCTTTCCTCCTCGGCTGCGCCACCATGGTGAGCAAGGG
312	TAAACTTAAGCTTGGTACCGACTGTGTGGCTGCGCCGGAAGTGGCGCGCGGCCGGACAACTCAAGGCGGCGGCGGCGGCGGCGGCAGCTGCTTGGGCGCGGTGCGGTGGTGACTGAGCTAGCCACCATGGTGAGCAAGGG
313	TAAACTTAAGCTTGGTACCGCGGGTGTGCGCCGAGCCCCGGCCCGGCCCGGCCCTCGCGTGCCTCCCAGGCTCCGCACCCCTGAAGCTGCGCGGGTGCTGAGCCCGCTTCGGCCGGGACGGCCACCATGGTGAGCAAGGG
314	TAAACTTAAGCTTGGTACCGCAACAACAACAACAACAACAACAACAACAACAACAACAACAACAACAGTGGGGCAGGAGACCCTGTAGGAGGACCCCGGGCCGCAGGCCCCTGAGGAGCGGCCACCATGGTGAGCAAGGG
315	TAAACTTAAGCTTGGTACCGAACAACAACAACAACAACAACAACAACAACAACAACAACAACAACAAGTGGGGCAGGAGACCCTGTAGGAGGACCCCGGGCCGCAGGCCCCTGAGGAGCGGCCACCATGGTGAGCAAGGG
316	TAAACTTAAGCTTGGTACCGCAACAACAACAACAACAACAACAACAACAACAACAAGAATCCCCGCGTGCCCCTTCCTCACTACCCTCCAAATCCCGCTGCAGCCATTGCCGCAGACACGGCCACCATGGTGAGCAAGGG
317	TAAACTTAAGCTTGGTACCGAACAACAACAACAACAACAACAACAACAACAACAAAGAATCCCCGCGTGCCCCTTCCTCACTACCCTCCAAATCCCGCTGCAGCCATTGCCGCAGACACGGCCACCATGGTGAGCAAGGG
318	TAAACTTAAGCTTGGTACCGAACAACAACAACAACAACAACAACAACAACAACAACAACAACAACAACAACAACAACAACAACAACAACAACAACAACCCAGGTTCTGTGGACAATCACAGCCACCATGGTGAGCAAGGG
319	TAAACTTAAGCTTGGTACCGAGAGCCGGTTCGGCGCGTCGACTGCCCAGAGTCCGCGGCCGGGGCGCGGGAGTGTTCCCCCAGGTGAACCTAACTTCCTGGCCTCCAAGATTTGGGGTCAGCCACCATGGTGAGCAAGGG
320	TAAACTTAAGCTTGGTACCGAACAACAACAACAACCCAGGGAAGACCCCACTCAGGGACCGGAGCAGCCCTCAACTCACTCTTCAGCTTCCCTGCTGTGTTGCAGCCCAGCCGCTCCATCGCCACCATGGTGAGCAAGGG
321	TAAACTTAAGCTTGGTACCGCAACAACAACAACAACAACAACAACAACAACAACAACAACAACAACAACAACAACAACAACAACAACAACAACAACAACCAGGTTCTGTGGACAATCACAGCCACCATGGTGAGCAAGGG
322	TAAACTTAAGCTTGGTACCGCGGTCTGGTCTTCAGCTACCCGCCTTCGTCTCCGAGTTTGCGACTCGCGGACCGGCGTCCCCGGCGCGAAGAGGCTGGACTCGGATTCGTTGCCTGAGCAGCCACCATGGTGAGCAAGGG
323	TAAACTTAAGCTTGGTACCGCAACAACAACAACAACAACAACAACAACAAGAGGCTGAGAGAGTCGGAGACACTATCCGCTTCCATCCGTCGCGCAGACCCTGCCGGAGCCGCTGCCGCTGCCACCATGGTGAGCAAGGG
324	TAAACTTAAGCTTGGTACCGAACAACAACAACAACAACAACAACAACAAAGAGGCTGAGAGAGTCGGAGACACTATCCGCTTCCATCCGTCGCGCAGACCCTGCCGGAGCCGCTGCCGCTGCCACCATGGTGAGCAAGGG
325	TAAACTTAAGCTTGGTACCGAATAGCAACCAGGTCTTTTATAGCCCCGGAGTTCCCGTGAAGCCCCACGCGGCTGCAAAGATTGGTTAAGGGTTTTGCTTTTAGGGCGTGGACGGGCTCCGCCACCATGGTGAGCAAGGG
326	TAAACTTAAGCTTGGTACCGCCACAAAAGGAACTCTGTGCGGCTGGTGATCCGAAAGGTGCAGTTCGCCCCGGAGAAACCCGGCCCCCAGCCTTCAGCCGAAACCACACGCCACTTCCTCGCCACCATGGTGAGCAAGGG
327	TAAACTTAAGCTTGGTACCGGCGCATTGGCGCGGGGAGGAGCAGGGATCTTGGCAGCGGGCGAGGAGGCTGCGAGCGAGCCGCGAACCGAGCGGGCGGCGGGCGCGCGCACCAAGGGGGAGCCACCATGGTGAGCAAGGG
328	TAAACTTAAGCTTGGTACCGCTTGAGGACCCCGGGCTGGGCGCCGCCGCCGGTTCGTCTACTCTTTCCTTCAGCCGCCTCCTTTCAACCTTGTCAACCCGTCGGCGCGGCCTCTGGTGCAGCCACCATGGTGAGCAAGGG
329	TAAACTTAAGCTTGGTACCGAAAAATAATCCCATTTTTTTGAATCATCAACTATCGTATAATCCATTTAGTGTTCATTCCAAACGTCAATCAATAAATAACATCGGCCTCTAGCTATAAGGCCACCATGGTGAGCAAGGG
330	TAAACTTAAGCTTGGTACCGGCTGGACGTCGCAGGCCTGCGCCCCCCGACCCCGGCTGGCCCCGCTTCCAGCTGCCGAGGCCTCGTCGCGCCTTCCCCGGGAACAAAAGGCGGGGTCGCAGCCACCATGGTGAGCAAGGG
331	TAAACTTAAGCTTGGTACCGTCTCGCACTCTGTTCTTCCGCCGCTCCGCCGTCGCGTTTCTCTGCCGGTGAGCGCCCCGCCCCGGGGCCTGAGCTGGACGTCGCAGGCCTGCGCCCCCCGGCCACCATGGTGAGCAAGGG
332	TAAACTTAAGCTTGGTACCGACCATCACAGTATCCTTGTCAAAAATCAGTCTGACAACACATCAGAGGAAAGAAATTCCTAAGGGAACACTGCTCAGAAAGTACTGCAGCTTGTCTTCAAGCCACCATGGTGAGCAAGGG
333	TAAACTTAAGCTTGGTACCGGAAGCTCTGGCCCGGCGTGTAGCGGGCGCACTACGGGGACGCTGGGCCGGGCACCGGGCTGTGTGGAGAAGTGAGCGCGCTCGTCTGACCCCCGTGCCCGGCCACCATGGTGAGCAAGGG
334	TAAACTTAAGCTTGGTACCGTTGATTGAAAATTTGTTTCTCTGCCACAAACTGAACATCTTTTTTTTTTTTTTTTTTTTTTGGTGGGGGAGTTGAAACCTAATTTTGTGGCGTAGCAGCTGCCACCATGGTGAGCAAGGG
335	TAAACTTAAGCTTGGTACCGGCTTCTGTGGTCTGATCTTCCTGCGGCTGAACCGCCCGGCTGAGCCGACATTGCCGGCGTCTTGGCGATTCGGCCCGACGAGCTCCGCTTTCGCTACAGCGCCACCATGGTGAGCAAGGG
336	TAAACTTAAGCTTGGTACCGGATTGGCAGGTCCGCACGCCCCGCCTCTTCCGCTTCTGTGGTCTGATCTTCCTGCGGCTGAACCGCCCGGCTGAGCCGACATTGCCGGCGTCTTGGCGAAGCCACCATGGTGAGCAAGGG
337	TAAACTTAAGCTTGGTACCGGAGGGGCCGCGGGAGACGTGGTGCCGCTGCGGGCTCGCTCTGCCGTGCGCTAGGCTTGGTGGGAAGGCCTGTTCTCGAGTCCGCGCTTTTCGTCACCGCCGCCACCATGGTGAGCAAGGG
338	TAAACTTAAGCTTGGTACCGCGAGCTGATAAAGGCGCCATTTTGGAGGGGCCGCGGGAGACGTGGTGCCGCTGCGGGCTCGCTCTGCCGTGCGCTAGGCTTGGTGGGAAGGCCTGTTCTCGCCACCATGGTGAGCAAGGG
339	TAAACTTAAGCTTGGTACCGAACAACAACAACAACAACAACAACAACAACAACAACAACAACAACGTGGTGACAACTGGCGGCAGCGCGCCGCGGGCCCGAGACTTAGTCTCGGGCCGCCGCCACCATGGTGAGCAAGGG
340	TAAACTTAAGCTTGGTACCGCAACAACAACAACAACAACAACAACAACAACAACAACAACAACAAGTGGTGACAACTGGCGGCAGCGCGCCGCGGGCCCGAGACTTAGTCTCGGGCCGCCGCCACCATGGTGAGCAAGGG
341	TAAACTTAAGCTTGGTACCGGGAGCGCCGGGAGTCCGGGCGGGGGCGGTGCTGTGGATTGTCCCCGACTACAACCCCCGGCCTCCGGTGTGGCTGTCTCTGTTGGTGTCATCAAGGTGTTGCCACCATGGTGAGCAAGGG
342	TAAACTTAAGCTTGGTACCGCGGGAGTCCGGGCGGGGGCGGTGCTGTGGATTGTCCCCGACTACAACCCCCGGCCTCCGGTGTGGCTGTCTCTGTTGGTGTCATCAAGGTGTTCAACGACGCCACCATGGTGAGCAAGGG
343	TAAACTTAAGCTTGGTACCGTGCCGCCGCCGCTGCTGCTGCTCGCCCCGTCGTTACACCAACCCGAGGCTCTTTGTTTCCCCTCTTGGATCTGTTGAGTTTCTTTGTTGAAGAAGCCAGCGCCACCATGGTGAGCAAGGG
344	TAAACTTAAGCTTGGTACCGCCCGCATCTTATTAGCAACCAGGGAGATTTCTCCATTTTCCTCTTGTCTACAGTGCGGCTACAAATCTGGGATTTTTTTATTACTTCTTTTTTTTTCGAAGCCACCATGGTGAGCAAGGG
345	TAAACTTAAGCTTGGTACCGAACAACAACACTTGTACGACAGAGGTGGTTTGCTCTTCCGTTGCCCCGTGGCTTCAGCTCATCTTTGGCAGGAAGGCGAGGCTTCCGCCCGGCACAGGGGGCCACCATGGTGAGCAAGGG
346	TAAACTTAAGCTTGGTACCGCAACAACAACCTTGTACGACAGAGGTGGTTTGCTCTTCCGTTGCCCCGTGGCTTCAGCTCATCTTTGGCAGGAAGGCGAGGCTTCCGCCCGGCACAGGGGGCCACCATGGTGAGCAAGGG
347	TAAACTTAAGCTTGGTACCGAACAACAACAACAACAACAACAACGCAGGCGCACTGCGAACGCCGGCTGAGCTGAGTCTCGCTGCTCGGTGCGAGGCGGCGGAGAGCGAGGCCTGAAATCGCCACCATGGTGAGCAAGGG
348	TAAACTTAAGCTTGGTACCGCAACAACAACAACAACAACAACAAGCAGGCGCACTGCGAACGCCGGCTGAGCTGAGTCTCGCTGCTCGGTGCGAGGCGGCGGAGAGCGAGGCCTGAAATCGCCACCATGGTGAGCAAGGG
349	TAAACTTAAGCTTGGTACCGAACTCTCTGTGCAGACCGCTGTAAGTGGGACCTTTGAAGACAGTCAAATAGTGTTCAATTCTATAGGGATCTTCTCTGGATCAAGCAAAGGTGGTGAAAAGCCACCATGGTGAGCAAGGG
350	TAAACTTAAGCTTGGTACCGAGCCGGCGCTGGAGCGGGAACGGGAGTAGCTGCCTGGGCGCCAAAGGCCGCGGCACTCCCACGCGGACCCCGAAGTCCGCAACCCGGGGATCGGCCCGCGGCCACCATGGTGAGCAAGGG
351	TAAACTTAAGCTTGGTACCGCGGTCCTAGGAGGAGCAGGAGCCTGGTGCTTTCTATCAGGGAGGGATCACACCGGCTCACTGCTGAGCCGGCCAGGCAGACACAGGCTTGGGCTCTGCTGGCCACCATGGTGAGCAAGGG
352	TAAACTTAAGCTTGGTACCGCACACCGGCTCACTGCTGAGCCGGCCAGGCAGACACAGGCTTGGGCTCTGCTGGGCATCATACTTGTCACTGGGTAAACAGTTTGCCCACTTACCGCAGGGCCACCATGGTGAGCAAGGG
353	TAAACTTAAGCTTGGTACCGGCGAGGGCGCGCCCCGGCTGGGCGTGGACACTGTTCTCCGGCCGCGTCGGGCCGGGCGGGTGGGGCGTTCCTGCGGGTTGGGCGGCTGGGCCCTCCGGGGGCCACCATGGTGAGCAAGGG
354	TAAACTTAAGCTTGGTACCGGCGCCCCTCCTCCGCCGCCGGCTCCCGGGTGTGGTGGTCGCACCAGCTCTCTGCTCTCCCAGCGCAGCGCCGCCGCCCGGCCCCTCCAGCTTCCCGGACCGCCACCATGGTGAGCAAGGG
355	TAAACTTAAGCTTGGTACCGAGCACACAGAGGACCCGGCCATCTGCTTTGGTTCAGAGCCCTGTGTCTGTCAGTCAGTCTCTCCCTGGCTCTCCCTCCATCCTCATTCCTGCCTGAAGCCGCCACCATGGTGAGCAAGGG
356	TAAACTTAAGCTTGGTACCGAGGTTACTATAGTGTCTGCTCCTACCCCTGGGACAAGATCCCCTAATCAGCTGGCAGGTGGGCGTGGGGGGCACAGGTACAGCTTGGCTTCTCAGCTTTGGCCACCATGGTGAGCAAGGG
357	TAAACTTAAGCTTGGTACCGGGCGTGGCCGGGCTTTCCTGCCTTAGTCCACAGGCTCCTCAGAAGTCAGGGCCCATATCTTCCCCGCATTCTCCTTGGCTGGGGGAAGGGAGAGCCCCCAGCCACCATGGTGAGCAAGGG
358	TAAACTTAAGCTTGGTACCGGACGCGGGAGTGTGGAGAGGCCGAGAGGAGCCTTCCGCCCCCCGCCCCGGGACATTGCGCTAGAGGCCGAGGCCCGGAGTCTTACGGCGGCGGGTTGTCCGCCACCATGGTGAGCAAGGG
359	TAAACTTAAGCTTGGTACCGCGGGTGGGGTTGTCGACACGTTCAACCCGTTCTGCTGGCTCGAGAACGAAGTAGGCCGTCTCGCTCTGGGTCTCCAGGCCCGCGACCGTCCGCCAGTCGTGCCACCATGGTGAGCAAGGG
360	TAAACTTAAGCTTGGTACCGGTTTGGGGCCGGGGTCGGGATCGGGGTCAGGGCAGGTGTTACCGTTGGGATCGAGATCGGGACCAGGTTTAAGGTTGCGATCGGGTCGGGATCTGGGGTCGCCACCATGGTGAGCAAGGG
361	TAAACTTAAGCTTGGTACCGGGACCGCACTCTGACCCCGCTGGGTCGGGAGCAGGCTGAACTCACTGGGCTCCGCCTGGCAAGCTTGGGGTTGAAGTTTAATAAAATCGTCCATTCGTCTGCCACCATGGTGAGCAAGGG
362	TAAACTTAAGCTTGGTACCGCAGCCTTGTTAGGCCTTGGTTGCTATTCTGTAGAAGAGCAGAGTCCCCATAAAGAGGAGGTGCAGGAATTCTTCCCAGAGGCTTTGGAGAGCCCAACAGCGCCACCATGGTGAGCAAGGG
363	TAAACTTAAGCTTGGTACCGGTTTACCTACTTCCCACGTCATCATCATTTCTTTTGAGGGAGAACTGAATCAAATTCCCTTAAGGGCCTGACTTCAGCACCCGTCTCTGCAGAGAGAACCGCCACCATGGTGAGCAAGGG
364	TAAACTTAAGCTTGGTACCGGAGCGCATCCCGGCCATCCGCCCGCGCTCGGCCCCGCAGCGCAGCTGCTGCAGATCCGCGGGGGCCGCCACCTCCTCCGGGGGCTGGCAGCGACAGGACTGCCACCATGGTGAGCAAGGG
365	TAAACTTAAGCTTGGTACCGCAACAACAACAACAACAACAACAACAACAACAACAACAACAACAGCAAGGCTCAGCCTCAAGATTCACAGCATCTCAGACACAGCCTAGGCCGCACCAGGGCCACCATGGTGAGCAAGGG
366	TAAACTTAAGCTTGGTACCGAACAACAACAACAACAACAACAACAACAACAACAACAACAACAAGCAAGGCTCAGCCTCAAGATTCACAGCATCTCAGACACAGCCTAGGCCGCACCAGGGCCACCATGGTGAGCAAGGG
367	TAAACTTAAGCTTGGTACCGCCTGTTCGCGTCGACTGCCCAGAGTCCGCGAATCCTCCGCTCCGAGCCCGTCCGGACTCCCCCGATCCCAGCTTTCTCTCCTTTGAAAACACTAAGAATAGCCACCATGGTGAGCAAGGG
368	TAAACTTAAGCTTGGTACCGCTCTGGGCTTCCGTCCTCCGCCCGCGCCCGACGGAGCCTGTTCGCGTCGACTGCCCAGAGTCCGCGAATCCTCCGCTCCGAGCCCGTCCGGACTCCCCCGGCCACCATGGTGAGCAAGGG
369	TAAACTTAAGCTTGGTACCGCTAACAGGGGTGTCAAGCTTCCATTTTGGTATCTACTTCTAAATACACTCAGAACAGGAGAAATTTGGACTAATTTTCAAACTACAGACACTTTCTAATCGCCACCATGGTGAGCAAGGG
370	TAAACTTAAGCTTGGTACCGGCACAGGAGGGGAGGAGACCGCGCGCGGGACGGGGAGGATTGGCCTGTCCGCGTTAAACCATCACAAGCCTTGGTTGCGGAAGGGCCACGCGTCCCCCAGGCCACCATGGTGAGCAAGGG
371	TAAACTTAAGCTTGGTACCGCGAGCGGGCGGCGGGCGCGCGCACCTTGGGGGAGAAACCCGGGACCAGCTCACCGTGTACTTGGGCAAGCGGGACTTCGTAGATCACCTGGACAAAGTGGGCCACCATGGTGAGCAAGGG
372	TAAACTTAAGCTTGGTACCGGGAGCGCCCCCGCCCCCGCCCGGCCGCCCGCCACAACGCACTGAAGCTGCGCTTCCCGGCCGAGGACGAGTTCCCCGACCTGAGCGCCCACAACAACCACGCCACCATGGTGAGCAAGGG
373	TAAACTTAAGCTTGGTACCGGCTGTTCGCCTGCGTCGCTCCGGGAGCTGCCGACGGACGGAGCGCCCCCGCCCCCGCCCGGCCGCCCGCCACAACGCACTGAAGCTGCGCTTCCCGGCCGGCCACCATGGTGAGCAAGGG
374	TAAACTTAAGCTTGGTACCGTCGCACTCTGTTCTTCCGCCGCTCCGCCGTCGCGTTTCTCTGCCGGTGAGCGCCCCGCCCCGGGGCCTGAGCTGGACGTCGCAGGCCTGCGCCCCCCGACGCCACCATGGTGAGCAAGGG
375	TAAACTTAAGCTTGGTACCGGCGGGTCTGGCTGGCGGCAGCGGCGGGAGGGAGCCGAGAGACCCGAGTGCACGTGTGGAGAAGCGGCGGCACAAGCGCGGCGGCGGGAGACACTCCCGCCGCCACCATGGTGAGCAAGGG
376	TAAACTTAAGCTTGGTACCGTTGCGCTGAGCTTCGGTTGGCCCGGCTTCCTTGAGGCGTAAGCTCGGTCTGTCCATTGAGGAGCGAGCGTCGCGGGGGCCGTCGGGAAGGGCGGCCGACCGCCACCATGGTGAGCAAGGG
377	TAAACTTAAGCTTGGTACCGCTGCGGGGCGTTCCCTCGGGTTGTGGTTGGTGTGCGGGTTTCGGTTGGAGGACTCGTTGGGGAGGTGGCCTGCGCTTGTAGAGACTGCATCCCCGAGACGGCCACCATGGTGAGCAAGGG
378	TAAACTTAAGCTTGGTACCGCATCAATCCTGGCCAGCTGATTCTCCTCTTTACCAGAACACCATTGAGCTTAGTACAGAAGAATATTGCAAACCTGAAATCATTAAAGCCAGACAAGCCTGCCACCATGGTGAGCAAGGG
379	TAAACTTAAGCTTGGTACCGAAAGCTTGGACTTAAGCTGGGTTTGCTCACCTCTGACGCTGACTGCGAAATTGAGAAGTGGGAAGATCAGGAGATTGAGATTGTTCAATTTGGACGGAACGCCACCATGGTGAGCAAGGG
380	TAAACTTAAGCTTGGTACCGAAGTGCGGCCAGGCAAAGCCACAGGACGGACGCAACCATCTGCGGAAAGGATAGGGGGGAGGAAGACTTAACACTGCAACAACAGGACTTAACCACCACCGCCACCATGGTGAGCAAGGG
381	TAAACTTAAGCTTGGTACCGCCGCCCTTCGCCGTGCCCTGGAAAGTGCGGCCAGGCAAAGCCACAGGACGGACGCAACCATCTGCGGAAAGGATAGGGGGGAGGAAGACTTAACACTGCAGCCACCATGGTGAGCAAGGG
382	TAAACTTAAGCTTGGTACCGCAACAACAACAACAACAACAACAACAGCGGGCGGAGCGCCGGGGAAGCGAAGTAGGCAGGGGCGAGGCGGCTGGGGACCGCGGGGCGGACGGGAGCGAGTGCCACCATGGTGAGCAAGGG
383	TAAACTTAAGCTTGGTACCGAACAACAACAACAACAACAACAACAAGCGGGCGGAGCGCCGGGGAAGCGAAGTAGGCAGGGGCGAGGCGGCTGGGGACCGCGGGGCGGACGGGAGCGAGTGCCACCATGGTGAGCAAGGG
384	TAAACTTAAGCTTGGTACCGCGCCCAGTGAGGGCCCGGAAGTGGGTCGCGCGGAGATTGCTGGGCGGTTCTTGCCGGAAGCGGAGAGCGGCTGATCGCAGTCCGGAGCAGGTGGTCCATTGCCACCATGGTGAGCAAGGG
385	TAAACTTAAGCTTGGTACCGTCTCCGGGGCGTGGCGAAGAGGGGCGGAGTCACGAGCGGGGCGGTGAGACTTCCTGCCCAGTCGCGGGCCAGCCTAGCGCTTCAGCCGGCGGCTCATTTCGCCACCATGGTGAGCAAGGG
386	TAAACTTAAGCTTGGTACCGGCTCGGGCGCCTTGTTAGGACGAAGGGGAAGGAGGAGAAGCGCTTAAAGCGGCGGGAGCGGTGCGGGAGAGGGGTTGGACCCAGGGCTGAGGCAGGCCCCGCCACCATGGTGAGCAAGGG
387	TAAACTTAAGCTTGGTACCGCAGGCCCCCCCCTCCCTCCCGCCTCAGTGGATCTTGCCCAGGGCGGCAGCGGCGGCGGTTGCGGGGGGGAAGTGACTGGGCGGTGCCGGCGCCGGAGACGGCCACCATGGTGAGCAAGGG
388	TAAACTTAAGCTTGGTACCGAGTGAAGGTGGAAGCGGCCGCGGCGGCAGCAGACCCCAGAGTCAGAAGGAGTGAGAACCCTGACCCCTAATCCCACTGCATCCAGCCAATAGGAGCCCAGGCCACCATGGTGAGCAAGGG
389	TAAACTTAAGCTTGGTACCGAGGTGGAAGCGGCCGCGGCGGCAGCAGACCCCAGAGTCAGAAGGAGTGAGAACCCTGACCCCTAATCCCACTGCATCCAGCCAATAGGAGCCCAGCCACCGCCACCATGGTGAGCAAGGG
390	TAAACTTAAGCTTGGTACCGGTCTGTGGTCCTCTCTCGGCTCCTCGCGGCTCGCGGCGGCCGACGGTTCCTGGGACACCTGCTTGCTTGGCCCGTCCGGCGGCTCAGGGCTTCTCTGCTGGCCACCATGGTGAGCAAGGG
391	TAAACTTAAGCTTGGTACCGTGCTGCGCTCCCGGTTCGCTGGACGGGAAGAAGGGCTGGGCCGTCCCGTCCCGTCCCCATCGGAACCCCAAGTCGCGCCGCTGACCCGTCGCAGGGCGAGGCCACCATGGTGAGCAAGGG
392	TAAACTTAAGCTTGGTACCGAAGAGACCTCGCGGGCGCGGAGCGAAAGGCCGGCGTGAGTGAGCGCGGAGACAGTGGCCGCCGGCGGCCCAACCCGTCTATCCCTTCGGCCGCCGCCGGCGCCACCATGGTGAGCAAGGG
393	TAAACTTAAGCTTGGTACCGAGCTCGCCTGCCCGTCGGTCCCCGCGGCGGCGGCGGCTGCCCAGTGACAGCGGCGGCGGTGCCAGGTCGGCCGTGGTAGCGTAGGGTTGCGCGGCCCGGAGCCACCATGGTGAGCAAGGG
394	TAAACTTAAGCTTGGTACCGAACAACAACAACAACAACAACAACAACAACAACAACAACAAATATAAGTGGAGGCGTCGCGCTGGCGGGCATTCCTGAAGCTGACAGCATTCGGGCCGAGGCCACCATGGTGAGCAAGGG
395	TAAACTTAAGCTTGGTACCGCAACAACAACAACAACAACAACAACAACAACAACAACAACAATATAAGTGGAGGCGTCGCGCTGGCGGGCATTCCTGAAGCTGACAGCATTCGGGCCGAGGCCACCATGGTGAGCAAGGG
396	TAAACTTAAGCTTGGTACCGTTGTGAATAAGAACCAGAGCTTGTAGAAACCACTTTAATCATATCCAGGAGTTTGCAAGAAACAGGTGCTTAACACTAATTCACCTCCTGAACAAGAAAAGCCACCATGGTGAGCAAGGG
397	TAAACTTAAGCTTGGTACCGAACAACAACAACAACAACAACAACAACAACAACAACAACAACAACAACAACAACAACAACAACAACAACAACAACAACAACAACAATACCGTCCGGCGCGGCCACCATGGTGAGCAAGGG
398	TAAACTTAAGCTTGGTACCGGACTGCAGTGTAGGACTTTCCTGCAGAATACCATTTGATCCTATTAAGAATTGTCCAAAAGTTGGAGCATTTGATTGAAAAATCCTTCTTAGCCATTTTAGCCACCATGGTGAGCAAGGG
399	TAAACTTAAGCTTGGTACCGGGACTGGAAGTTCCTCTACTCCGTGCGTTTACGGGGTCCTGGAGGAGGCTCCTGGGACCTCGAGCTTGGGGGAAAGCCGGTCGGGGAGACTGACTCCCCCGCCACCATGGTGAGCAAGGG
400	TAAACTTAAGCTTGGTACCGAACATTGTTGACCAGCCTGCCACTTGCCTCCCTGCCTGCTTCTGGCCGCCTTGATTGCCTGGTCCTTCAAGCTCCTTCTGGGTCTGACAAAGCAGGGACCGCCACCATGGTGAGCAAGGG
401	TAAACTTAAGCTTGGTACCGCAACTTGTTGACCAGCCTGCCACTTGCCTCCCTGCCTGCTTCTGGCCGCCTTGATTGCCTGGTCCTTCAAGCTCCTTCTGGGTCTGACAAAGCAGGGACCGCCACCATGGTGAGCAAGGG
402	TAAACTTAAGCTTGGTACCGCCCCGACCCCATCCTTCCAAGCGCGACTACCGGGACGCCTGGCTCCTCCCGGCGGCCGTCGGGAGGCGATCCCGAAGCTTTAGCTCATCCACCTGCAGACGCCACCATGGTGAGCAAGGG
403	TAAACTTAAGCTTGGTACCGCTGGAAACGGAGCTGGGGGCAGGAAAGGCCCTCTGTGTGTTCTAGAGTAGTCTTCAACCCCTGGGTCCCTCTGTTCCCTGCATCTTCCTGTGCTGAGAGAGCCACCATGGTGAGCAAGGG
404	TAAACTTAAGCTTGGTACCGCTGCATCTTCCTGTGCTGAGAGAGGAAGCCTGGTGTTTGAGGCGAAGTGGGGAAGTAGAGACAACTTCCCAGTCTCATTTCCTCATCCTGCCAGGCCACCGCCACCATGGTGAGCAAGGG
405	TAAACTTAAGCTTGGTACCGAGGCTCGGAGGCGGCAGCGCGGTCCCCGGCCAGGAGCAAGCGCGCCGGCGTGAGCGGCGGCGGCAAAGGCTGTGGGGAGGGGGCTTCGCAGATCCCCGAGGCCACCATGGTGAGCAAGGG
406	TAAACTTAAGCTTGGTACCGGTGTGTGGGCTGGGGTTGGTGCGAGCTTCCAGCTTGGCCGCAGTTGGTTCGTAGTTCGGCTCTGGGGTCTTTTGTGTCCGGGTCTGGCTTGGCTTTGTGTGCCACCATGGTGAGCAAGGG
407	TAAACTTAAGCTTGGTACCGTTTGGGCGCCAGAGCAGAGGAAGAAGGCAGAACGTTTGCGTTTCAGTCCTTATCTTTGCAAGTGCAAGGCAGACAGCCATTTGGTTGTGAGGTGTCTGGAGCCACCATGGTGAGCAAGGG
408	TAAACTTAAGCTTGGTACCGAGAAGGCAGAACGTTTGCGTTTCAGTCCTTATCTTTGCAAGTGCAAGGCAGACAGCCATTTGGTTGTGAGGTGTCTGGAAAGTTTTGGAAAATTTGTCCCGCCACCATGGTGAGCAAGGG
409	TAAACTTAAGCTTGGTACCGCGGAAGTGTCCGCACGTCGGGCCTCCGAGGCTTCTCTTTCTCCCCTGGCGGTCCGGCTCTCGAAGGTGGCGTGACGGGGGCGGGGGTGGCGGCGCGTTCTGCCACCATGGTGAGCAAGGG
410	TAAACTTAAGCTTGGTACCGACGGGGGCGGGGGTGGCGGCGCGTTCTCCTCGGTTGGGAGGGAACCAGCCCGCGAACCCAGGCCGGGAGGGGGGTTCGGCCTGGGGGGGAAGGGACTGACGCCACCATGGTGAGCAAGGG
411	TAAACTTAAGCTTGGTACCGCGCCGCGCTTCCTCCTGAAGGTGACTGCGCCCGCGGGGACGCAGGGGGCGGGGCCCGGGTCGCCCGGAGCCGGGATTGGGCAGAGGGCGGGGCGGCGGAGGCCACCATGGTGAGCAAGGG
412	TAAACTTAAGCTTGGTACCGAACAACAACAACAACAACAACAACAACAACAACAACAGTAGTTCCGCCCGCTGGTCATCGCGCCCTTTCCCCTGCCGGTGTCCTGCTCGCCGTCCCCGCCGCCACCATGGTGAGCAAGGG
413	TAAACTTAAGCTTGGTACCGCAACAACAACAACAACAACAACAACAACAACAACAACAACAACAACAACAACAACAACAACAACAACAACAACAAGACGTCCAGAGCAGAGTCAGCCAGCGCCACCATGGTGAGCAAGGG
414	TAAACTTAAGCTTGGTACCGAACAACAACAACAACAACAACAACAACAACAACAACAACAACAACAACAACAACAACAACAACAACAACAACAACGACGTCCAGAGCAGAGTCAGCCAGCGCCACCATGGTGAGCAAGGG
415	TAAACTTAAGCTTGGTACCGCAACAACAACAACAACAACAACAACAACAACAACAAAGTAGTTCCGCCCGCTGGTCATCGCGCCCTTTCCCCTGCCGGTGTCCTGCTCGCCGTCCCCGCCGCCACCATGGTGAGCAAGGG
416	TAAACTTAAGCTTGGTACCGCAACAACAACAACAACAACAACACTCATTCGTTCCCAGCAGGCCCTGCGCGCGGCAACAAGGCGGGGTCCAGGTGGAGGTCTTGAGGCTATCAGATCGGTGCCACCATGGTGAGCAAGGG
417	TAAACTTAAGCTTGGTACCGAACAACAACAACAACAACAACAACTCATTCGTTCCCAGCAGGCCCTGCGCGCGGCAACAAGGCGGGGTCCAGGTGGAGGTCTTGAGGCTATCAGATCGGTGCCACCATGGTGAGCAAGGG
418	TAAACTTAAGCTTGGTACCGCCTCCCCCAGCCTCGCTGCCGCCTTGCAGTTTGATCTCAGACTGCTGTGCTAGCAATCAGCGAGACTCCGTGGGCGTAGGACCCTCCGAGCCAGAGAACCGCCACCATGGTGAGCAAGGG
419	TAAACTTAAGCTTGGTACCGGAGCTGTGGTGGGCTCCACCCAGTTCGAGCTTCCCGGCTGCTTTGGTTACCTAATCAAGCCTGGGCATTGGCAGGCGCCCCTCCCCCAGCCTCGCTGCCGGCCACCATGGTGAGCAAGGG
420	TAAACTTAAGCTTGGTACCGAGGGAAGTGCGTCAGAGGAGGCGCGGGGAGAGTAGGGTGCTGTGGTCTGAGCTAGAGGGTGAAGCTGGCGGAGCAGGAGGTTGGGCGTCTGATTGCCAGAGCCACCATGGTGAGCAAGGG
421	TAAACTTAAGCTTGGTACCGTCTGTCCCTCCTACAACTCCCACAAGGCCCCTCGGCCCCGGGCCGCGGCCCGGCCCGGAGTGGGGGCGGGCGGAGGCGCGGGAGTTATCGAGGGGGCGGGGCCACCATGGTGAGCAAGGG
422	TAAACTTAAGCTTGGTACCGGTGGGGGGCGTGGCAGCCCGGCCCGTGGGCGGGTTTGGAGGAGCCAGTGTATTGCTAGAAGTCCTAGAAGAAATTTGGAGTGTGCGTGCGCGCCGAGCGGGCCACCATGGTGAGCAAGGG
423	TAAACTTAAGCTTGGTACCGACCATCCAGAAGTGTCTCCCACTGAAGGCATCCGTGGTTGTTTTTAAGCCACAAAAAAGCCACACCCAAGATCACCTGACACCCACCCTGACAAGTGTCCGCCACCATGGTGAGCAAGGG
424	TAAACTTAAGCTTGGTACCGGTCGTGGAAGCAGGACTGCGCCGCGTCTTCCTCAAGGTGGGGTTCGGGGGGCCACCGAATCGCTGTCACGCCGGCAGGTTGAGAACAAAAACAAGCACCTGCCACCATGGTGAGCAAGGG
425	TAAACTTAAGCTTGGTACCGATCAACAGCCATTCTCAAACAGAAGAACCGTCCCAATCGGTTAATTGTTGTTGAAGCCATCATTGAGGACAACAGTGTGGTGTCCTTGTCCCAGCCCAAGGCCACCATGGTGAGCAAGGG
426	TAAACTTAAGCTTGGTACCGACTCCGCCGGCGCGGCGCCCCGGGGCTTTGGGGCGCCAGTCTGCCGTCCGGCCTACCACCCGCCGAAAGCCTTTGGTCCCCGGAGAGAGCAGGCCCCGCGGCCACCATGGTGAGCAAGGG
427	TAAACTTAAGCTTGGTACCGAGGTGGGTGCCAGGCCCTGGCCGTGGCGAAAGAGCCGGCGGAGCCGGAGACCCGCTCCCGGAGACGCCGCCTCGCGATCCCCGCGCGGGCGGGACCGGGCGCCACCATGGTGAGCAAGGG
428	TAAACTTAAGCTTGGTACCGCGGGCTCCAGTGGGCGGGACCAGAGGAGTCCCGCGTTCGGGGAGTATCTCAAGGCCGTGACCCGTGTATTATTGTCCGAGTGGCCGGAACGGGAGCCAACGCCACCATGGTGAGCAAGGG
429	TAAACTTAAGCTTGGTACCGAACAACAACAACAACAACAACAACAACAACAACAGCTGCTGAGCGGTTTTGCAGACTACCATCTTCCCTGCAACTCTGAAGGATCGACTTAACCACCACCGCCACCATGGTGAGCAAGGG
430	TAAACTTAAGCTTGGTACCGCACAGGCGATTGGTTTTAGTGGTAGGTGTGTGGGGATCTGTTCTGGTCATCTGGTTGCTGGTCATCGGTGTGCAGTATTGATCAGGACCTGCAAACCCAAGCCACCATGGTGAGCAAGGG
431	TAAACTTAAGCTTGGTACCGCAAAAAGAAAAAAACCAAGCCACAGCCTGGCAGCTCTGATCAGGAAAGTGAGGAACAGCAACAATTCCGGAACATTTTCAAGCAGATAGCAGGAGTTGACGCCACCATGGTGAGCAAGGG
432	TAAACTTAAGCTTGGTACCGCAACAACAACAACAACAACAACAACAACAACAACGCTGCTGAGCGGTTTTGCAGACTACCATCTTCCCTGCAACTCTGAAGGTTGGACTTAACCACCACCGCCACCATGGTGAGCAAGGG
433	TAAACTTAAGCTTGGTACCGCGCGTCTGCGGGAATAGGTGCAGCGGGCCCTTGGCGGGGGACTCTGAGGGAGGAGCTGGGGACGGCGACCCTAGGAGAGTTCTTTGGGGTGACTTTCAAGGCCACCATGGTGAGCAAGGG
434	TAAACTTAAGCTTGGTACCGCGTGGCGGGTTGTGGTAGGTCGTGGTCTGAGGCCGGTACAGCTGCGCGTCTGCGGGAATAGGTGCAGCGGGCCCTTGGCGGGGGACTCTGAGGGAGGAGCGCCACCATGGTGAGCAAGGG
435	TAAACTTAAGCTTGGTACCGGGGAAAGAATCCGGAGCCGGGTTCACACACCCCGCGGCGGCGAGGCCTTAAATAGGGAAACGGCCTGAGGCGCGCGCGGGCCTGGAGCCGGGATCCGCCCGCCACCATGGTGAGCAAGGG
436	TAAACTTAAGCTTGGTACCGCTAGGGGCTCGGATCGCCGCGCGCTCGCCGCTCGCCCGCCAGCCCGCCCGTGGTCCGTGGCGGCGCGCTCCACCCGGCACGGGGAGGCGCGGGGCGCACCGCCACCATGGTGAGCAAGGG
437	TAAACTTAAGCTTGGTACCGACACGGTCTTTGAGCTGAGTCGAGGTGGACCCTTTGAACGCAGTCGCCCTACAGCCGCTGATTCCCCCCGCATCGCCTCCCGTGGAAGCCCAGGCCCGCTGCCACCATGGTGAGCAAGGG
438	TAAACTTAAGCTTGGTACCGGATTCCCCCCGCATCGCCTCCCGTGGAAGCCCAGGCCCGCTTCGCAGGAAATATTTTTCTCTTCCCCCATCTTTTAGCTTTCTCCCTTTGTCTCATAACCGCCACCATGGTGAGCAAGGG
439	TAAACTTAAGCTTGGTACCGAACAACAACAACAACAACAACAACAACAACAACAACAACAACAACCGGGCGTCTGTTCTAGTGTTTGAGCCGTCGTGCTTCACCGGTCTACCTCGCTAGCGCCACCATGGTGAGCAAGGG
440	TAAACTTAAGCTTGGTACCGCAACAACAACAACAACAACAACAACAACAACAACAACAACAACAACGGGCGTCTGTTCTAGTGTTTGAGCCGTCGTGCTTCACCGGTCTACCTCGCTAGCGCCACCATGGTGAGCAAGGG
441	TAAACTTAAGCTTGGTACCGAACAACAACAGAAGGTATTTCATTTCTCCTGTCCCCTCCCCTCCCCACCCCATCTATTAATATTATTCTTTTGAAGATTCTTCGTTGTCAAGCCGCCAAAGCCACCATGGTGAGCAAGGG
442	TAAACTTAAGCTTGGTACCGCAACAACAACGAAGGTATTTCATTTCTCCTGTCCCCTCCCCTCCCCACCCCATCTATTAATATTATTCTTTTGAAGATTCTTCGTTGTCAAGCCGCCAAAGCCACCATGGTGAGCAAGGG
443	TAAACTTAAGCTTGGTACCGGGGGAGCGCGGGCTGCGGAGAGGCGGGCCGGGCCAAGCGGAGCCGAGCGAGCGGGAGCGCGGCGTCCGGGAGGCGGCGGAGACGCGGGGCTCGGAGGTTTGCCACCATGGTGAGCAAGGG
444	TAAACTTAAGCTTGGTACCGCTCCGGGTCCCTCTGTCACTTCCTGAATCCTGCTTCCTGCTTCCCAGAGGCCGGGATCCGGAGCCGCCCGAAGCCGGTGCCGCAGCCCCCTGCGCCCCCGGCCACCATGGTGAGCAAGGG
445	TAAACTTAAGCTTGGTACCGTCTGTCACTTCCTGAATCCTGCTTCCTGCTTCCCAGAGGCCGGGATCCGGAGCCGCCCGAAGCCGGTGCCGCAGCCCCCTGCGCCCCCGGTGCCCCCGACGCCACCATGGTGAGCAAGGG
446	TAAACTTAAGCTTGGTACCGCGGGCTGCGGAGAGGCGGGCCGGGCCAAGCGGAGCCGAGCGAGCGGGAGCGCGGCGTCCGGGAGGCGGCGGAGACGCGGGGCTCGGAGGTTTTTGAAATCGCCACCATGGTGAGCAAGGG
447	TAAACTTAAGCTTGGTACCGAGGACGGGCCTTTCAAGAGGGACACTGGTCACACCGCCCAGTGTCAGCAGCAGCTGCTAGTTCTGAACTGTCTCACTCCCAGGCTACATCTTCTCACTTGGCCACCATGGTGAGCAAGGG
448	TAAACTTAAGCTTGGTACCGTCACACCGCCCAGTGTCAGCAGCAGCTGCTAGTTCTGAACTGTCTCACTCCCAGGCTACATCTTCTCACTTGCTAACAAGGACCTCTGAGTTCAGCAGCCGCCACCATGGTGAGCAAGGG
449	TAAACTTAAGCTTGGTACCGCAACAACAACAACAACAACAACAACAACAACAACAACAACAACAACAACAACAACAACAACAACAACAACAACAACAACACGGGTCCTTCCGAACTGCGCGCCACCATGGTGAGCAAGGG
450	TAAACTTAAGCTTGGTACCGAGACCGCGCGCGGGACGGGGAGGAATCGCCTGTCCGCGTTAAACCATCACAAGCCATCGTTGCGGAAGGGCCACGCGTCCCCCAGTAGGAGAATCACTCCGCCACCATGGTGAGCAAGGG
451	TAAACTTAAGCTTGGTACCGCTAGGTGCCGGTCTCCACTCGCCAGCAGGAGCGGAGAGGGAGCAGGAAAGGAGCCCATTCTCGAGGAAGGGGCTGAAACGGGAAGCTTGGGGAGACCGCTGCCACCATGGTGAGCAAGGG
452	TAAACTTAAGCTTGGTACCGTGGAGGACGCGGAAGGGACAGCGCTGGCCGGGGAGGGCAAGCGGCCGCTGGCGATCCCTTTGTGGCCTTCCACATCAACAAGGGCCTTGTGAAGAAGTAAGCCACCATGGTGAGCAAGGG
453	TAAACTTAAGCTTGGTACCGTGTCTCCAGGCACCACCACCAGGGCAGGGACCCACCCCCGCCCCGCCCCACCCCAGGGCCCTGGAGCAGCGGGGCCTGGCACACAGTAGGCGTTCTATAAGCCACCATGGTGAGCAAGGG
454	TAAACTTAAGCTTGGTACCGATTCTCCCGGCTGGTTTTTCTGCAGAACTGTCCCCACCATCTGACCTGCCAGGAATTCAGCTTGTGAATTTGTCTCTGTCTGTCTCCAGGCACCACCACCGCCACCATGGTGAGCAAGGG
455	TAAACTTAAGCTTGGTACCGAACAACAACAACAACAACAACAACAACAACAACAACAACAACAACAACAACAACAACAACAACAACAACAACAACAACAACAACAACAACAACAGCCATCGCCACCATGGTGAGCAAGGG
456	TAAACTTAAGCTTGGTACCGCAACAACAACAACAACAACAACAACAACAACAACAACAACAACAACAACAACAACAACAACAACAACAACAACAACAACAACAACAACAACAACGCCATCGCCACCATGGTGAGCAAGGG
457	TAAACTTAAGCTTGGTACCGCAACAACAACAACAACAACAACAACAACAACAACAACAACAACAACAACAACAACAACAACAACAACAACAACAACAACAACAACAACAGTGGCGGCGGCGCCACCATGGTGAGCAAGGG
458	TAAACTTAAGCTTGGTACCGCAACAACAACAACAACAACAACAACGCCGGTCGTTCGGACGTCTTGCCTGTCGCTGGAGGAGAGGTCCGGGCTCTCCAGGAAGGTGGCTGCGGCGACAAAGCCACCATGGTGAGCAAGGG
459	TAAACTTAAGCTTGGTACCGAACAACAACAACAACAACAACAACAACAACAACAACAACAACAACAACAACAACAACAACAACAACAACAACAACAACAACAACAACAAGTGGCGGCGGCGCCACCATGGTGAGCAAGGG
460	TAAACTTAAGCTTGGTACCGCAACAACAACAACAACAGATTGGCGGGAAGCGGCGCGCCGCGCGTGAACCTCCTTGGCCTGGGCGAAGCTGTGTGGACCAAGCAAGTCAGGAGTGTGGCCGCCACCATGGTGAGCAAGGG
461	TAAACTTAAGCTTGGTACCGGTTTTCCGTTTGGGTTGGGGAGGGTCTCGAAATTGGGGATCCTAGGGTACGGAGCTCCGTGGGCTTGGCGGTCGTGCTAGCCCAGCGTGTGGGCTGGGGGGCCACCATGGTGAGCAAGGG
462	TAAACTTAAGCTTGGTACCGTGGGGGGTGGGGAGCCGTGTTTCCAGGGTGGGGAAGGAAAGTCCAGGTGTGCGGGGCTGCGAGAGTTCTGAGGAAGGAGGATCCTGGAATAAGCCGCTGGGCCACCATGGTGAGCAAGGG
463	TAAACTTAAGCTTGGTACCGAGGCGAGGGGCCGTAGGGCCTGGAAGGCGCCAGCCGGGCCGGCGGGCGGTGTGATTGATCCGCGTCCCCTGGAGCTGGAGGCTCGGGGGAAAGGGCCAGCGCCACCATGGTGAGCAAGGG
464	TAAACTTAAGCTTGGTACCGCCAGCACGGAGCGGGCGCTCGGTTGCTGCGCACAAAGGCTGAGGCTCCAAGAGCTGCAGGGCGTGTTTGGGGTGCGCGCGAGGTTGTGTGCAAGGCCACCGCCACCATGGTGAGCAAGGG
465	TAAACTTAAGCTTGGTACCGTCCGGGCTCCTCCCCCGGCTGCGGCGCTGGCCTGGGCAGTGCGGTGCGGGGCTGGACTCTGCCTGGTGGTGGCACAGCCGCCCTCAGCCCCGGCGCAGACGCCACCATGGTGAGCAAGGG
466	TAAACTTAAGCTTGGTACCGATTGATCAGCTGAAGCCCCGCCCCTGGCCGGCAAGCCCTGCCCCGGACCTCCGGGCTCCTCCCCCGGCTGCGGCGCTGGCCTGGGCAGTGCGGTGCGGGGGCCACCATGGTGAGCAAGGG
467	TAAACTTAAGCTTGGTACCGCACATTTTATTGATTTTTGTTGTTGTTGTTTGGTCACTCAATTAAAGTAAACGGTTATCTTTCCTGTTTACCAGACTCTGACAGTGAAGGAAGATCAGGTGCCACCATGGTGAGCAAGGG
468	TAAACTTAAGCTTGGTACCGTATTGATTTTTGTTGTTGTTGTTTGGTCACTCAATTAAAGTAAACGGTTATCTTTCCTGTTTACCAGACTCTGACAGTGAAGGAAGATCAGGTCTTCCCCGCCACCATGGTGAGCAAGGG
469	TAAACTTAAGCTTGGTACCGAGTTACTTTCAGGCTCGGGGAGTGAAGGCCTCGTTGAGAGAAGGTCTCATTCGGTGTTTTGGGAAGAGAGTCGTGTGGGCCCAGGTATCGTAGCGGCGACGCCACCATGGTGAGCAAGGG
470	TAAACTTAAGCTTGGTACCGTTTTTCCGCCGCGCGCCACCAGATTGTCCCTGTCTTGAGGTCTATTGGCGGACGCCAGTTTGTTGGAGTTGGTGGTGGCTTAAGTTTTGAAGGGAGGTAGGCCACCATGGTGAGCAAGGG
471	TAAACTTAAGCTTGGTACCGGGAAGTTTTAAAGCTTACCAAATTTATCTGCTTTCTTGGACTCCGTACTGTTGGTGTAACCAAGGCCTGGAGGTCTGGGTGGCTCAGGTTTCCTGCAGCCGCCACCATGGTGAGCAAGGG
472	TAAACTTAAGCTTGGTACCGGGGAAAACGGGGTTCGCTGCCAGCCCCCGCGCCGTGTTAACGCCGAGGACTGTTTCCCGCAGGTCCTGGTCCGCGCCAGAGCCCAGCGCGCCTCGTCGCCGCCACCATGGTGAGCAAGGG
473	TAAACTTAAGCTTGGTACCGGCTTGCTGTGAGTGTCTCTAGGGTGATACGTGGGTGAGAAAGGTAATCTGGGGCAATCCACTGCCAGGTGAAATCTGGGGACCCCAGGTCCGCGTGGAGGGCCACCATGGTGAGCAAGGG
474	TAAACTTAAGCTTGGTACCGAACAACAACAACAACAACAACAACAACAACAACAACAACAACAACAACAACAACACTGGAAGAGGATCTTGGGCGCCGCCAGGTTCTGTGGACAATCACAGCCACCATGGTGAGCAAGGG
475	TAAACTTAAGCTTGGTACCGCAACAACAACAACAACAACAACAACAACAACAACAACAACAACAACAACAACAACCTGGAAGAGGATCTTGGGCGCCGCCAGGTTCTGTGGACAATCACAGCCACCATGGTGAGCAAGGG
476	TAAACTTAAGCTTGGTACCGCAACAACAACAACAACAACAACAACAACAACAACAACAACAACAACAACAACAACAACAAGAGGCTCGCGGCCGGAGTGCGGCGCTGGGCGGAAGCTACCGCCACCATGGTGAGCAAGGG
477	TAAACTTAAGCTTGGTACCGAACAACAACAACAACAACAACAACAACAACAACAACAACAACAACAACAACAACAACAACGAGGCTCGCGGCCGGAGTGCGGCGCTGGGCGGAAGCTACCGCCACCATGGTGAGCAAGGG
478	TAAACTTAAGCTTGGTACCGAGTTTCTTACAGGGGGCAACCGGAGGGTGCAAGTGTGGGTGTGGACGGCGGAGGCTGTTAATCCCTTTGCGTGAAGACACAGCGCATCTCCCCGCTGTAGGCCACCATGGTGAGCAAGGG
479	TAAACTTAAGCTTGGTACCGGGCGGAGGCTGTTAATCCCTTTGCGTGAAGACACAGCGCATCTCCCCGCTGTAGGCTTCCTCCCACAGAACCCGTTTCGGGCCTCAGAGCGTCTGGTGAGGCCACCATGGTGAGCAAGGG
480	TAAACTTAAGCTTGGTACCGAACAACAACAACAACAACAACAACAACAACAACCCGGTTGCTGAGCCGGGAGCGCTGACTGGCCCGGCTGGGCAGGGTTGAAATTGATTCTGCAGTAAAGGCCACCATGGTGAGCAAGGG
481	TAAACTTAAGCTTGGTACCGGCTATTTTCTTTGGCCAGGTTCCCACTGGGGCAAAGGGTCCATTTCTGAGCCTGGCTCTATCTAAGGCAACCGGAAATCGACTGCCCTTAGTAAAGATCGGCCACCATGGTGAGCAAGGG
482	TAAACTTAAGCTTGGTACCGCAACAACAACAACAACAACAACAACAACAACAACAACAACAACAAGCGACGCGGCGCAGGCGGCGGGAGTGCGAGCTGGGCCCGTGTTTCGGCCGCCGCCGCCACCATGGTGAGCAAGGG
483	TAAACTTAAGCTTGGTACCGCCTTGTCGCACGTCGCAGCGCCTGGCGCCCGGGAAGAGGTGGTTGTGAGGCAGACGAACTCGCGGCTCTCCGGCTTCCGAGGCTTCCGAGTTGTCGGAGGGCCACCATGGTGAGCAAGGG
484	TAAACTTAAGCTTGGTACCGCCGTTGCGCCTGCGCGCGGTGCGGCCGTCGCCCCTCTTTTCGCGGCGTTCTCCACCTGCGCGGGCCTGAATCGCCTTCAGGAGCACAGTCGGCCTGAGGAGCCACCATGGTGAGCAAGGG
485	TAAACTTAAGCTTGGTACCGCCTGGGCCCGCGCGACAGGAGCGCGGTCTCTGAGGGGAGCGGCGACCCCGCCAGCCCCGGTCTCTTTCCCTGGCGGCGGCGGCTTCTTCCGTGGGACAAAGCCACCATGGTGAGCAAGGG
486	TAAACTTAAGCTTGGTACCGAACAACAACAACAACAACAACAACAACAACAACAACAACAACAACGCGACGCGGCGCAGGCGGCGGGAGTGCGAGCTGGGCCCGTGTTTCGGCCGCCGCCGCCACCATGGTGAGCAAGGG
487	TAAACTTAAGCTTGGTACCGCAACAACAACAACAACAACAACAACAACAACAACAACAATCCTGTGCCGCGCAGTTAGGCAGCAGCAGCCGCGGAGCAGTAGCCGCCGTGGGAGGGAGCCGCCACCATGGTGAGCAAGGG
488	TAAACTTAAGCTTGGTACCGAACAACAACAACAACAACAACAACAACAACAACAACAACTGCTGTGCCGCGCAGTTAGGCAGCAGCAGCCGCGGAGCAGTAGCCGCCGTGGGAGGGAGCCGCCACCATGGTGAGCAAGGG
489	TAAACTTAAGCTTGGTACCGAACAACAACAACAACAACAACAACAACAACAACAACAACAACAACAACAACAACAACAACAACAACAACAAACTGGGGGGTGTGAGGAACAGGGGGGACCGCCACCATGGTGAGCAAGGG
490	TAAACTTAAGCTTGGTACCGCAACAACAACAACAACAACAACAACAACAACAACAACAACAACAACAACAACAACAACAACAACAACAACAACTGGGGGGTGTGAGGAACAGGGGGGACCGCCACCATGGTGAGCAAGGG
491	TAAACTTAAGCTTGGTACCGCAACAACAACAACAACAACAACAACAACAACAACAACAACAACAACAACAACAACAACAACAACAACAACAACAACAGACGGGCACTCGGAGCAGTTCCGGCCACCATGGTGAGCAAGGG
492	TAAACTTAAGCTTGGTACCGAACAACAACAACAACAACAACAACAACAACAACAACAACAACAACAACAACAACAACAACAACAACAACAACAACAAGACGGGCACTCGGAGCAGTTCCGGCCACCATGGTGAGCAAGGG
493	TAAACTTAAGCTTGGTACCGAACCGATCTGCCCGTTGTGTTTGTGAAACAGAGAAAGATAGGCGGCCTTGGTCCAACCTTGAAGGCTTATCAGGAGGGCAGACTTCAAAAGCTACTAAAAGCCACCATGGTGAGCAAGGG
494	TAAACTTAAGCTTGGTACCGGAAGAAGCTAAATCAAGCCTCTGAGTTTCACCTTGGAAGGGCCTGGCAGGACCTGGCAGTGGTTGCCTGTTTGTTTAGAGGGAGTGTGGCTTCTGCTGGCGCCACCATGGTGAGCAAGGG
495	TAAACTTAAGCTTGGTACCGCAACAAGTGGTCTGATCTTCCTGCGGCTGAACCGCCCGGCTGAGCCGACATTGCCGGCGTCTTGGCGATTCGGCCCGACGAGCTCCGCTTTCGCTACAGCGCCACCATGGTGAGCAAGGG
496	TAAACTTAAGCTTGGTACCGAACAACGTGGTCTGATCTTCCTGCGGCTGAACCGCCCGGCTGAGCCGACATTGCCGGCGTCTTGGCGATTCGGCCCGACGAGCTCCGCTTTCGCTACAGCGCCACCATGGTGAGCAAGGG
497	TAAACTTAAGCTTGGTACCGCAACATCTACCAGCGCCGGAAGTTGGTCTCGACACCTGGACTAGCCGGGTTGTATTTGGAAACGCGGAGTGAGTTTTTCCGTGCTGTGTAGGGGCTAACAGCCACCATGGTGAGCAAGGG
498	TAAACTTAAGCTTGGTACCGAACAATCTACCAGCGCCGGAAGTTGGTCTCGACACCTGGACTAGCCGGGTTGTATTTGGAAACGCGGAGTGAGTTTTTCCGTGCTGTGTAGGGGCTAACAGCCACCATGGTGAGCAAGGG
499	TAAACTTAAGCTTGGTACCGCAACAACAACAACAACAACAACAACAACAACAACAACAACAGTCGGAGCCCTTGCACGCCTGCTCTCTTGTAGCTTCTCTCAGCCTAGCCCAGCATCACTGCCACCATGGTGAGCAAGGG
500	TAAACTTAAGCTTGGTACCGAACAACAACAACAACAACAACAACAACAACAACAACAACAAGTCGGAGCCCTTGCACGCCTGCTCTCTTGTAGCTTCTCTCAGCCTAGCCCAGCATCACTGCCACCATGGTGAGCAAGGG
501	TAAACTTAAGCTTGGTACCGGAGCAAGTTGGCCTGGTCCTTTGCTAGGTACTGTAGAGCAGGTGAGAGAGTGAGGGGGAAGGACTCCAAATTAGACCAGTTCTTAGCCAAGAAGCAGAGAGCCACCATGGTGAGCAAGGG
502	TAAACTTAAGCTTGGTACCGGCTTCCAGGATCCTGAGATCCGGAGCAGCCGGGGTCGGAGCGGTTTGTATTGTATTGCTGGATTTTATTTTGCTGTATTAGCTCCTCAAGAGTTACTGAAGCCACCATGGTGAGCAAGGG
503	TAAACTTAAGCTTGGTACCGGGATCCTGAGATCCGGAGCAGCCGGGGTCGGAGCGGTTTGTATTGTATTGCTGGATTTTATTTTGCTGTATTAGCTCCTCAAGAGTTACTGATCTTTGAAGCCACCATGGTGAGCAAGGG
504	TAAACTTAAGCTTGGTACCGTCCAGAATCAAGTTCAGAGAAACAAAGGAATCAATCATAACATCACAACATAGAAGGGAGAGTAAGAGAGTAGATAGCATCGGAAGGTCCAACCCATATCGCCACCATGGTGAGCAAGGG
505	TAAACTTAAGCTTGGTACCGTCTGAGAAAAGTGAAAAGAGAGATTGGGGGAGAAGCAATATTTGAAGACATAATAGATATTTGGATTTGACCTGCATTTTGGAATTTATCTACACTTAAAGCCACCATGGTGAGCAAGGG
506	TAAACTTAAGCTTGGTACCGTCTTCACTTCCCAGGAGAGCCAAAGCGTGTCTGGCCCTAGGTGGGAAAAGAACTGGCTGTGACCTTTGCCCTGACCTGGAAGGGCCCAGCCTTGGGCTGAGCCACCATGGTGAGCAAGGG
507	TAAACTTAAGCTTGGTACCGAATTAGCCGGGCATCGTAGAGTGTGCCTACAGTGCCAGCTACTTGGGAGGCTGAAGCAGAAGAATCGCTTGAACCTGAAATTAGCAGAGTACGGAAAGACGCCACCATGGTGAGCAAGGG
508	TAAACTTAAGCTTGGTACCGAAAAATTAGCCGGGCATCGTAGAGTGTGCCTACAGTGCCAGCTACTTGGGAGGCTGAAGCAGAAGAATCGCTTGAACCTGAAATTAGCAGAGTACGGAAAGCCACCATGGTGAGCAAGGG
509	TAAACTTAAGCTTGGTACCGCTTCCGGTCGTGGGCCAAGCCGGGGGCGGGCCCGGAACCGCCACGGGTGAGTCGGGTCGTGGCTGCTGCCGGGTCCTGCGCGCTCCGGACTGAGGTGGCGGCCACCATGGTGAGCAAGGG
510	TAAACTTAAGCTTGGTACCGCCGGTCTGGACGCGCGGCCGGGGCTGGGGGCTGGGAGCGCGGCGCGCAAGATCTCCCCGCGCGAGAGCGGCCCCTGCCACCGGGCGAGGCCTGCGCCGCGGCCACCATGGTGAGCAAGGG
511	TAAACTTAAGCTTGGTACCGTCCCCGCCCCGGGGCGGTGCAGCTGGAGCGTCAGGGGAGTCCCGCTCGCCGCAGCCCCAGCGCCGCGCGCGCCCCTCCCTCCTCGCGGACCTGGCGGTGCGCCACCATGGTGAGCAAGGG
512	TAAACTTAAGCTTGGTACCGGAGTGCAGTGGCTTGATCTCCACTCACTGCAACATCCGTCTCCCAGGTTCAAGAGATTTTCCTGCCTCAGCCTCCCTGGTAGCTGGGATTACAGGAGATCGCCACCATGGTGAGCAAGGG
513	TAAACTTAAGCTTGGTACCGCTGAGGAGGCGGCGGAGGGGGCGGGTCGCGTCGGGCGCCACGTCCGCAGCCAGAGGCCTCCGCCTCCACCACCGCCGCCACAGTCTTCCAGCTCCACATCGCCACCATGGTGAGCAAGGG
514	TAAACTTAAGCTTGGTACCGAACAACAACAACAACAACAACAACAACAACAACAACAACAACAACAACAACAACAACAACAACAACAACAACAACAACAACAACAACAGCGCCAGCGACCGCCACCATGGTGAGCAAGGG
515	TAAACTTAAGCTTGGTACCGCAACAACAACAACAACAACAACAACAACAACAACAACAACAACAACAACAACAACAACAACAACAACAACAACAACAACAACAACAACGCGCCAGCGACCGCCACCATGGTGAGCAAGGG
516	TAAACTTAAGCTTGGTACCGGGCGGCTGGGGACCGCGGGGCGGACGGGAGCGAGTAAGTCCGCTCTGACTCGGCTGGCGTCTTTCGCTCGCGTTGGAGGCCGCCTTTTCAGAAGCGGCTGGCCACCATGGTGAGCAAGGG
517	TAAACTTAAGCTTGGTACCGGTGACTTGCCTGAAGTCCCACTTGGTTGAAGAATCTGGAGCTGGGGCAGGTGTGGGGTGGGCAGAAGGCAAAGCCCTGTGTGACTTGGGCAAAGACAGTGGCCACCATGGTGAGCAAGGG
518	TAAACTTAAGCTTGGTACCGCAACAACAACAACAACAACAACAACAACAACAACAACAACAACAACAACAACAACAACAACAGTCTCTGGCCTCGCCGGTCTTGGGGGGATCGTTCCATCGCCACCATGGTGAGCAAGGG
519	TAAACTTAAGCTTGGTACCGAACAACAACAACAACAACAACAACAACAACAACAACAACAACAACAACAACAACAACAACAAGTCTCTGGCCTCGCCGGTCTTGGGGGGATCGTTCCATCGCCACCATGGTGAGCAAGGG
520	TAAACTTAAGCTTGGTACCGAATAACCTGGAGCCGGCGGCGTAGGTTGGCTCTTTAGGGCTTCACCCCGAAGCTCCACCTTCGCTCCCGTCTTTCTGGAAACACCGCTTTGATCTCGGCGGCCACCATGGTGAGCAAGGG
521	TAAACTTAAGCTTGGTACCGGGGAAGCCGGTACCCGGGTCCTGGCCCCAGCGCTGACGTTTTCTCTCCCCTTTCTTCTCTCTTCGCGGTTGCGGCGTCGCAGACGCTAGTGTGAGCCCCCGCCACCATGGTGAGCAAGGG
522	TAAACTTAAGCTTGGTACCGTGTGCGGAACGCAAGCAGCCGAGAGCGGAGAGGCGCCGCTGTAGTTAACTCCTCCCTGCCCGCCGCGCCGACCCTCCCCAGGAACCCCCAGGGAGCCAGCGCCACCATGGTGAGCAAGGG
523	TAAACTTAAGCTTGGTACCGAAACTGCCCTGCCTTCCCCGGAGTCGAGGACTGTGGGGATTAGGGCTTCCTTTCCCCTGCGCGGGAGGTCTGTGTCGAATAAAGTGTGGCTTCTGTTGGAGCCACCATGGTGAGCAAGGG
524	TAAACTTAAGCTTGGTACCGTCCAATAAGGGGAATAAGAATAAGCTGAACAGTTGACCTGCTTTGAAGAAACATACTGTCCATTTGTCTAAAATAATCTATAACAACCAAACCAATCAAAGCCACCATGGTGAGCAAGGG
525	TAAACTTAAGCTTGGTACCGCAACAACAACAACAACAACAACAACAACAACAACAACAACAACAACAACAACAACAACAACAACAACAACAACAGCGTCCAGGACAGCCCAGGCTCAGTCGCCACCATGGTGAGCAAGGG
526	TAAACTTAAGCTTGGTACCGAACAACAACAACAACAACAACAACAACAACAACAACAACAACAACAACAACAACAACAACAACAACAACAACAAGCGTCCAGGACAGCCCAGGCTCAGTCGCCACCATGGTGAGCAAGGG
527	TAAACTTAAGCTTGGTACCGACTAACGAAGGTGCAACCATCCTGAAGTTACTGGAGGTAGAACATCCTGCAGCTAAAGTTCTTTGTGAGCTGGCTGATCTGCAAGACAAAGAAGTTGGAGGCCACCATGGTGAGCAAGGG
528	TAAACTTAAGCTTGGTACCGTTTTTCCTTCCCGCCGTGCCCCGCGGCCGGGCCGGGGCAGCCGGGAAGCGGGTGGGGTGGTGTGTTACCCAGTAGCTCCTGGGACATCGCTCGGGTACGCGCCACCATGGTGAGCAAGGG
529	TAAACTTAAGCTTGGTACCGAACAACAACAACAACAACAACAACAACAACAACAGCGCTGAGTGCGTGCCGCTCCGCCGACCGAAGAGGCTGGACTTGACACCAGTGGCATATCACGGCCGCCACCATGGTGAGCAAGGG
530	TAAACTTAAGCTTGGTACCGCAACAACAACAACAACAACAACAACAACAACAACGCGCTGAGTGCGTGCCGCTCCGCCGACCGAAGAGGCTGGACATCACACCAGTGGCATATCACGGCCGCCACCATGGTGAGCAAGGG
531	TAAACTTAAGCTTGGTACCGAACAACAACAACAACAACAACAACAACAACAACAACAACAACAACAACAACAACAACAACAAGGCCGAGCGCCGCTGGGTAGGCGGAAGTAGCCGCAGGCGCCACCATGGTGAGCAAGGG
532	TAAACTTAAGCTTGGTACCGCAACAACAACAACAACAACAACAACAACAACAACAACAACAACAACAACAACAACAACAACAGGCCGAGCGCCGCTGGGTAGGCGGAAGTAGCCGCAGGCGCCACCATGGTGAGCAAGGG
533	TAAACTTAAGCTTGGTACCGTGGCGGTCCCGGGTGCTGCTGGTTAGTGTGCTCTGAGGGAGGGTCCGAGCCAGCCGCTGTTTTGCCGGAGGAGCCCCTCAGGCCGTAGTAAGCATTAATAGCCACCATGGTGAGCAAGGG
534	TAAACTTAAGCTTGGTACCGGGGTGTGACGTACATCCGGCGAGTAGCTGGCGGTCCCGGGTGCTGCTGGTTAGTGTGCTCTGAGGGAGGGTCCGAGCCAGCCGCTGTTTTGCCGGAGGAGGCCACCATGGTGAGCAAGGG
535	TAAACTTAAGCTTGGTACCGCACGAGGAAGTGGCTGCTGCTCCGGCGCGGAGCCCAGAGCCGGTTCGGCGCGTCGACTGCCCAGAGTCCGCGGCCGGGGCGCGGGAGGAGCCAAGCCGCCGCCACCATGGTGAGCAAGGG
536	TAAACTTAAGCTTGGTACCGCGCGCGGCTCGGGCTTCCGCCTTGGGGAGCCGGCGGCGGAGTCCGGGACGTGGAGACCCGGGGTCCCGGCAGCCGGGCGGCCCGCGGGCCCAGGGTGGGGGCCACCATGGTGAGCAAGGG
537	TAAACTTAAGCTTGGTACCGATTTGAAGACCTCCAGGCAGTGGAGAGGCAGTCGAGGAAGACCAGGGCCCCAGGCGCCTACGTGGGTGGAAAGCACAAGGTTGGCCTTGGCTGCCGGGGCGCCACCATGGTGAGCAAGGG
538	TAAACTTAAGCTTGGTACCGGCGCAGTGGCTCACGCCTGTAATCCCTGCACTTTGGGAGGCCGAGGCAGGTGGATCACGAAGTCAGGAGATCGAGACCATCCTGGCTAACACGCATCCTAGCCACCATGGTGAGCAAGGG
539	TAAACTTAAGCTTGGTACCGCAACAACAACAACAACAACAACAACAACAACAACAACAAGGGCGGGCGCGGAGAAACTCGGGGCGAGTGGAGGTGTTGGAGCCGCGTTCTCAGGCCTAGGGCCACCATGGTGAGCAAGGG
540	TAAACTTAAGCTTGGTACCGAACAACAACAACAACAACAACAACAACAACAACAACAACGGGCGGGCGCGGAGAAACTCGGGGCGAGTGGAGGTGTTGGAGCCGCGTTCTCAGGCCTAGGGCCACCATGGTGAGCAAGGG
541	TAAACTTAAGCTTGGTACCGGCTACTTTTTTGGGAGCCCCAAGGCTGTACTGTTTGATTGACTCCTTTTTTTCCCCTTTCTTTTTAACCTAAATTAAAGCTGCCACTGCAGAGCCCCGCCGCCACCATGGTGAGCAAGGG
542	TAAACTTAAGCTTGGTACCGTGAGTATTGAAAATTGCCTTTTTATTTTAGGTATTATTAGACATTCTTTTTAATTTTAACTTAAATTTTACCGGGATAAATTTAGGACTTAACCACCACCGCCACCATGGTGAGCAAGGG
543	TAAACTTAAGCTTGGTACCGAACAACAACAACAACAACAACAACAACAACAACAACAACAACAACAACAACAACAACAACAACAACGAGCTTGCTTTCCTCTGCAGCTTGAGCACGGAGCGCCACCATGGTGAGCAAGGG
544	TAAACTTAAGCTTGGTACCGCGCGGGCTTCCCCGGGCGGCTGCGTCCCCAGTAGCCCGGCCGGCCTCGGCACCGCGTGTCGTGGGGGTCCCGGGCCGCGGCTGCAGGGCCGGGGCGGCGGGCCACCATGGTGAGCAAGGG
545	TAAACTTAAGCTTGGTACCGAACAACAACAACAACAACAACAACAACAACAACAACAACAACAACAACAACAACAACTGGAGGCGGGAGAGGGTCCGTAGCCGCGCCGCCCTGCCCCGCCGCCACCATGGTGAGCAAGGG
546	TAAACTTAAGCTTGGTACCGAGGCTGAGCCGTGGCCGCCACAGCCCATCGTATTGCCGCTTGGTGCTTGGCACTCCAGAGAGCCAATAGGATTGAAAGAATTCATTTGAATCGGCCATTGGCCACCATGGTGAGCAAGGG
547	TAAACTTAAGCTTGGTACCGAGCGGTGGTCGGCTGTTGGGTGTGGAGTTTCCCAGCGCCCCTCGGGTCCGACCCTTTGAGCGTTCTGCTCCGGCGCCAGCCTACCTCGCTCCTCGGCGCCGCCACCATGGTGAGCAAGGG
548	TAAACTTAAGCTTGGTACCGTCGCAGGATCGGTGCGTGGTGACGTTTCGCCGGCGCGGGCGCCATCCCGGAAGCGCGAGCAAGGCCGCCAGTTGTGCAGGCAGCGGAGGAGGAGAAAGAGGCCACCATGGTGAGCAAGGG
549	TAAACTTAAGCTTGGTACCGCTGGAGCTTCCGCGCGGTGGCTTCACTCTCCTGTAAAACGCTAGAGCGGCGAGTTGTTACCTGCGTCCTCTGACCTGAGAGCGAAGGGGAAAGCGGCGAGGCCACCATGGTGAGCAAGGG
550	TAAACTTAAGCTTGGTACCGAGAGGGTTCTGTAACCCAGAGACGGGGAAGTCCAAGGTCACACAGCCCGCTCGAAGTGAGGCTAGATAAAACTCAAAACAGGGCGGTGCTTCTGACCTTGGCCACCATGGTGAGCAAGGG
551	TAAACTTAAGCTTGGTACCGACAGCCCGCTCGAAGTGAGGCTAGATAAAACTCAAAACAGGGCGGTGCTTCTGACCTTGAGATAATCAATTTTACCCCTCTGGTCAACCAGACGCCATTGGCCACCATGGTGAGCAAGGG
552	TAAACTTAAGCTTGGTACCGACCAAGCACGCAAAACAAATTGCAATATAAAGTGATAAGTTCTTTAAAAGAGGTAAGAGCAACGTGCTTTGGGAGCAGAGAAGAGGGAGAAAGCAGCATCGCCACCATGGTGAGCAAGGG
553	TAAACTTAAGCTTGGTACCGTGGTTGAGCCAGGGGACACAGAAGAGAAGCCCACTATCTCATTTAATCTTTACAACTCTCTTGCAAGGTTCCCTGGTTGTGAAAATACTTGAGATAAATCGCCACCATGGTGAGCAAGGG
554	TAAACTTAAGCTTGGTACCGCTCTCTTCCACAGGAGGCCTACACGCCGCCGCTTGTGCTGCAGCCAAGTTTACTGTGTCTGATTTCTTCCCCCGTACTTTTTCAACTAGTCTCTAGTGAAGCCACCATGGTGAGCAAGGG
555	TAAACTTAAGCTTGGTACCGCCGAAGATTTGCTCTTGTGGTGTTGAGGAAAGCAGACATTGACCTCACCAAGAGGGCGGGAGAACTCACTGAGGTTGAGGTGGAACGTGTGATCACCATTGCCACCATGGTGAGCAAGGG
556	TAAACTTAAGCTTGGTACCGAACAACAAAATCCCGGGGGCTAGAGCAGGCCAGGTCATCTTTGGGTGGTGGAGTGCAAAGGAGGCGACCTGCAACAGAGGAGTCCCGGTCACCAGCAACCGCCACCATGGTGAGCAAGGG
557	TAAACTTAAGCTTGGTACCGCAACAACAAATCCCGGGGGCTAGAGCAGGCCAGGTCATCTTTGGGTGGTGGAGTGCAAAGGAGGCGACCTGCAACAGAGGAGTCCCGGTCACCAGCAACCGCCACCATGGTGAGCAAGGG
558	TAAACTTAAGCTTGGTACCGATTCCTACGTACCGGGCCGTGCTGCTTATCGCGGCGCTGGAGAGGGGGCGCTGAGCTGTTGGGTATCAAGTGTAACAGAACAGACTTTACCACCTGAAACGCCACCATGGTGAGCAAGGG
559	TAAACTTAAGCTTGGTACCGAAACGTGTGCTGAAAAAGAAGAATCAGCAAATACTACTGAAAGTGCAATATTTGAGTATCACTGCGAGATATCTATATATTCTTTTTCTTTTTAAAACAGGCCACCATGGTGAGCAAGGG
560	TAAACTTAAGCTTGGTACCGAACAACAACAACAACAACAACAACAACAACAACAACAACAACAACACGGAGCCGCCGAGAGCCTTAGCCGACGGAAACTGGACACTGGACCGGCAGCGCCGCCACCATGGTGAGCAAGGG
561	TAAACTTAAGCTTGGTACCGCAACAACAACAACAACAACAACAACAACAACAACAACAACAACAACCGGAGCCGCCGAGAGCCTTAGCCGACGGAAACTGGACACTGGACCGGCAGCGCCGCCACCATGGTGAGCAAGGG
562	TAAACTTAAGCTTGGTACCGAGTGCTGCCAACGCCCCGGTGGAGAAGCTGAGGTCATCATCAGATTTGAAATATTTAAAGTGGATACAAAACTATTTCAGCATTGCAGACAATTAAGTGTGCCACCATGGTGAGCAAGGG
563	TAAACTTAAGCTTGGTACCGGTCATCATCAGATTTGAAATATTTAAAGTGGATACAAAACTATTTCAGCATTGCAGACAATTAAGTGTGTTGTTGTGGGCGTTGGTGCTGTTGGTAAAACGCCACCATGGTGAGCAAGGG
564	TAAACTTAAGCTTGGTACCGCGCCTCCCGGGTTCAAGCGATTCTCCTGCCTCAGCCTCCCAAGTAGCTGGGATTACAGAACAAGTTGAAATCATCGCAGAAGGATAAAGTTCGTCAGTTTGCCACCATGGTGAGCAAGGG
565	TAAACTTAAGCTTGGTACCGATTGCTGGGTCTCCACTCCTAGCTGTTACTGCAAGTCCTTGCCTCTACCTTGAGGGTGGAGGAGTTAAGATCAACAGATCCACTTGTACCTTGAGGTGACGCCACCATGGTGAGCAAGGG
566	TAAACTTAAGCTTGGTACCGCTGAGTCACGTGTCAGGGGGAAGCTGGAAGGCGTCGTTCTCCTTTCCCAGCTCTCCTGCCTGTCCGCCATCTTTTCAGGCCGGGTCTGGCTTGGTCTTCCGCCACCATGGTGAGCAAGGG
567	TAAACTTAAGCTTGGTACCGAGCTCCAGGGGACCCAGGCGCCGTCGCTTCGGCGGAGCCTGGGCTGACCAGCCAGGACAGCGGGGTAAACCCGAACAATTCTGCGCGAGGTAGGGAGGCCGCCACCATGGTGAGCAAGGG
568	TAAACTTAAGCTTGGTACCGAGTGCTCATAGCTCTCTTTGTCCAGTGCTTCGGCCTTGGTCCCAGCGCCTTCCCACGGAGCAGCACTCTTCACCCTGCACAGCCTTGTTAGCCCAACAGCGCCACCATGGTGAGCAAGGG
569	TAAACTTAAGCTTGGTACCGGCAGGTCGAGGACGGTCGGACTCCCGCGGCGGGAGGAGCCTGTTCCCCTGAGGGTATTTGAAGTATACCATACAACTGTTTTGAAAATCCAGCGTGGACAGCCACCATGGTGAGCAAGGG
570	TAAACTTAAGCTTGGTACCGGCTGCGCCGGTGGCGGCAGGATACAGCGGCTTCTGCGCGACTTATAAGAGCTCCTTGTGCGGCGCCATTTTAAGCCTCTCGGTCTGTGGCAGCAGCGTTGGCCACCATGGTGAGCAAGGG
571	TAAACTTAAGCTTGGTACCGAACAACAACAACAACAACAACAACAACAACAACAACAACAACAACAACAACAACAACAACAACAAGTTGCGCGCACAGAAGGCTGGCGTAGCAGGTAAAGGCCACCATGGTGAGCAAGGG
572	TAAACTTAAGCTTGGTACCGCAACAACAACAACAACAACAACAACAACAACAACAACAACAACAACAACAACAACAACAACAACAGTTGCGCGCACAGAAGGCTGGCGTAGCAGGTAAAGGCCACCATGGTGAGCAAGGG
573	TAAACTTAAGCTTGGTACCGGTTGCTGGGCCTCTGTCCCTTCTCCATTGGTGCCAGCTCTGAAGCAATCTTTTCTGGGGCGCCTGCAAAGGACGGATCTGTGGGTGGAACGAACTGAAAAGCCACCATGGTGAGCAAGGG
574	TAAACTTAAGCTTGGTACCGCCTCGTCCCAGGCTGCAACGGAGGCAGAGCCAACGCCTCGCGGGCTTCCACGTACGCACTCCAACGCGTGTTCCCGGAGAAGAACGCATCCGGGTCACGGGCCACCATGGTGAGCAAGGG
575	TAAACTTAAGCTTGGTACCGTGCGGGGTGGCCTGCGCTGAGGCCTGCCGCGCGCGGTGAGTCCGCGCAGACCTGACCCTGCGTCTCGCAGCTCGGTTGAGGCCGCCGCCGCCTTCTCGGGGCCACCATGGTGAGCAAGGG
576	TAAACTTAAGCTTGGTACCGATTATATAAGGACGCGCCGGGTGTGGCACAGCTAGTTCCGTCGCAGCCGGGATTTGGGTCGCAGTTCTTGTTTGTGGATCGCTGTGATCGTCACTTGACAGCCACCATGGTGAGCAAGGG
577	TAAACTTAAGCTTGGTACCGCGGCGGCGGCGGCGGCGGCGGCGGCGGCGGCGGCGGCAGCGGCGGCGGCCTGGGCCCGGGCGCAGCGGCGGCGGCGGCGGGGCCTGGAGCCGGATCTAAGGCCACCATGGTGAGCAAGGG
578	TAAACTTAAGCTTGGTACCGAGGCGGCGCGTGGCCGGCAGGCGGCGCTGCCCGGCTCGGCCTCGGCCTGCACGGCGGCTGCGGCGGCGGTAGCGGCAGCGGCGGCGGCGGCGGCGGCGGCGCCACCATGGTGAGCAAGGG
579	TAAACTTAAGCTTGGTACCGCGTGGTGGGGGAGGAGGGACCGGCGGCGCCCACGTGGCCTCCGCGGGCCCCGCCAGAGCCTGCGCCCGGGCCCTGACCGCACCTCTCGCCCCGCAGGACCGCCACCATGGTGAGCAAGGG
580	TAAACTTAAGCTTGGTACCGGTGGGCCCGGTCTGTGGGCGCCCCCCGATTTCCCGCAGGTCCCGCGCGGCGTCGGAGCGGGAGATTCCCTTGCAGCTTGCGCCCCGCGGGCCTTCGGGCTGCCACCATGGTGAGCAAGGG
581	TAAACTTAAGCTTGGTACCGTGTGAACCCTCAGCAGCAGGCATCACCCCCCAGTGGACTCGGGTGGGCCACCAGTAGCATCTTCTAGATCGCAGAGGGGTGAATCGCAGGGCCAGGAACCGCCACCATGGTGAGCAAGGG
582	TAAACTTAAGCTTGGTACCGGCGGCCTCCGCAGGTTCTGCGCTCCAGGCCGGAGTCAGAGACTCCAGGATCGGTTCTTTCATCTTCGCCGCCCCTGCGCGTCCAGCTCTTCTAAGACGAGGCCACCATGGTGAGCAAGGG
583	TAAACTTAAGCTTGGTACCGGCTCCACCAGATCCGCGGGAGCCCCACTGCTCTCCGGGTCCTTGGCTTGTGGCTGTGGGTCCCATCGGGCCCGCCCTCGCACGTCACTCCGGGACCCCCGGCCACCATGGTGAGCAAGGG
584	TAAACTTAAGCTTGGTACCGGGCAGCCATCTTGTCTGGAGACAAGTCTGAGAAAGTTCAAGATTTGCTGCTCTTGGAAGTCACTCCTCTTTCCCTTGGTATTGAAACTGCTGGTGGAGTCGCCACCATGGTGAGCAAGGG
585	TAAACTTAAGCTTGGTACCGCTAAAGGCAGGCAGGCCCAAGGTGACTCGCTGTGTTGAGTGATTGTTAAACATTCGTAGTTTCCACCAAAAGCTTGGCTATTGTTGGCAACACCTTCCTTGCCACCATGGTGAGCAAGGG
586	TAAACTTAAGCTTGGTACCGCCGATCCAGCGAGCGCTGCGTCCTCGAGTCCCTGCGCCCGTGCGTCCGTCTGCGACCCGAGGCCTCCGCTGCGCGTGGATTCTGCTGCGAACCGGAGACCGCCACCATGGTGAGCAAGGG
587	TAAACTTAAGCTTGGTACCGGCTAACGGGCTCCGATCCAGCGAGCGCTGCGTCCTCGAGTCCCTGCGCCCGTGCGTCCGTCTGCGACCCGAGGCCTCCGCTGCGCGTGGATTCTGCTGCGGCCACCATGGTGAGCAAGGG
588	TAAACTTAAGCTTGGTACCGTGCAATATAATCTGATAAGTTCTTTAAAAGAGGTAAGAGCAACGTGCTTTGGGAGCAGAGAAGAGGGAGAAAGCAGCATCTTGCCTGGATCAGCCAGGGGGCCACCATGGTGAGCAAGGG
589	TAAACTTAAGCTTGGTACCGCATCTTGCGAGCTCGTCGTACTGACCGAGCGGGGAGGCTGTCTTGAGGCGGCACCGCTCACCGACACCGAGGCGGACTGGCAGCCCTGAGCGTCGCAGTCGCCACCATGGTGAGCAAGGG
590	TAAACTTAAGCTTGGTACCGGGTCCCGGAAGTGCGCCAGTCGTACCTTCGCGGCCGCAACTCGCTCGGCCGCCGCCATCTTGCGAGCTCGTCGTACTGACCGAGCGGGGAGGCTGTCTTGGCCACCATGGTGAGCAAGGG
591	TAAACTTAAGCTTGGTACCGTCAGCTGACCGAAGAACAGATTGCTGAATTCAAGGAAGCCTTCTCCCTATTTGATAAAGATCGCGATCGCACCATCACAACAAAGGAACTTGGAACTGTCGCCACCATGGTGAGCAAGGG
592	TAAACTTAAGCTTGGTACCGAGCTGAAGGAGTGTGGCCAATCTGCCTCCACCTCCCCGCGGACCCCCTACTCTCAGGACCTCCTGCAGCACCCCAAACTGGAAGTGGCCGCTGCAGACCCGCCACCATGGTGAGCAAGGG
593	TAAACTTAAGCTTGGTACCGAAGCCTCGCCTGAGGATCCCGTGGCCCCAATTTGTGTGCAGATAGCAGAGGCAGCAGGCCGTGCCGGGGGGGCAAGTTGCTGTAACCAGTGGCCCAGGGGGCCACCATGGTGAGCAAGGG
594	TAAACTTAAGCTTGGTACCGACCTGAGCTGAGACTAGTGCCCCTGTGGAGGGGTAGTGTGGGAGGGCCCCCAGGGTGACACTTGGAGGCAAAGGCTGGTTCTGGGCAGAGTCACAGTGAGGCCACCATGGTGAGCAAGGG
595	TAAACTTAAGCTTGGTACCGGGACGGCGCTAGCTGCAGCATCGGAGTGTGGCAGTGCTGGGCTGGCCGGCGGGCTGGGCTGCGGCCCGCGCGCGGCCGGCGATCCAGGGGGGCAACTCCGGCCACCATGGTGAGCAAGGG
596	TAAACTTAAGCTTGGTACCGATCCAGGTGTTAAAAGAACCCCTACAACAGCCAACCTTCCCTTTTGCAGTTGCAAACCAACTCTTGCTGGTTTCTTTGCTGGAGCACTTGAGCCACGTGCGCCACCATGGTGAGCAAGGG
597	TAAACTTAAGCTTGGTACCGTTTTTGCTCCGGCCACGTGAGGAGGGTGGGCGGGGCGTTAAAGTTCATATCCCAGTGTCCTTTGAATCGACTTCCTTTTTTCTTTTTTCCGGCGTTCAAGGCCACCATGGTGAGCAAGGG
598	TAAACTTAAGCTTGGTACCGAATAAGGCAGCGCCCAGAGGCGGAAGAGGCCGGTTTTTGCTCCGGCCACGTGAGGAGGGTGGGCGGGGCGTTAAAGTTCATATCCCAGTGTCCTTTGAAAGCCACCATGGTGAGCAAGGG
599	TAAACTTAAGCTTGGTACCGAGAATTAGCTCTTTCCCTTTTGGTTTGCAAGCACTGCCTGTAAAGCCCTCGCATCAGAGGCCAGCCTGCTAGGGAAATCCAGGAATCTGCAACAAAAACGGCCACCATGGTGAGCAAGGG
600	TAAACTTAAGCTTGGTACCGCCAAGAGCTGGGATTGAAGGATCAAGAGGACAGTGAAGGTCACTTAAGTGTGAATTTGGAGTAAGCACCAACTGAAGGTACATTGGACATAAAAGAAGAAGCCACCATGGTGAGCAAGGG
601	TAAACTTAAGCTTGGTACCGTGTTCCTGTCACCCAGGCTGGAGCGCAATCGCACGATCTTGGCTCACTGCAACCTCCGCCTCGGGGGTCCAAGCGATTCTCCTGCCTCAGCCTCCCGAGTGCCACCATGGTGAGCAAGGG
602	TAAACTTAAGCTTGGTACCGAAAGTGCTGGGATTACAGGCGTGAGCCACTGCGCCTGGTCTATTATCTGTCTTTTACTATAACCATCCTAACAGCTCCTCAAGAGTTACTGATCTTTGAAGCCACCATGGTGAGCAAGGG
603	TAAACTTAAGCTTGGTACCGCAGCCGCGGAGTGAGCGAGGGAGACGGGAGGAGCCGAACCCGGCGCCATCCGCCGCCATCCTCCCCCGCCCCACCGCCATCCCGTCCCGGGGAGCCCCTAGCCACCATGGTGAGCAAGGG
604	TAAACTTAAGCTTGGTACCGGGGACAGAGACTGAGACACTTGCTGTCTGGCCCACAGGCTCTGGCACGTTTTGGGGGAGGTGCCTGCAGGACCCAACATACTCAATCAGCTTCCAGCGCAGCCACCATGGTGAGCAAGGG
605	TAAACTTAAGCTTGGTACCGCAACAACAACAACAACAACAACAACAACAACAACAACAAGCGCCACCCCGACGGCCACCGCTTCGGAGCCAGCACGCGGGGTACCCTACGGGGAGCGCGGGCCACCATGGTGAGCAAGGG
606	TAAACTTAAGCTTGGTACCGAACAACAACAACAACAACAACAACAACAACAACAACAACGCGCCACCCCGACGGCCACCGCTTCGGAGCCAGCACGCGGGGTACCCTACGGGGAGCGCGGGCCACCATGGTGAGCAAGGG
607	TAAACTTAAGCTTGGTACCGAACAACAACAACAACAACAACAACAACAACAACAACAACAACAACAACAACAACAACAACAACAACAACAACATCAGTAAAGCGGAGGCAGCGGGGGAAGGCCACCATGGTGAGCAAGGG
608	TAAACTTAAGCTTGGTACCGACGGCGGCCGGAGCCGTGAACCAGGGGCAATTGGAGGTTGGTGTTGGGGTAGTCACTAGCCTGCCGGATTGGAAGAAGAGGGGCGTTTGGGGGCGGCACCGCCACCATGGTGAGCAAGGG
609	TAAACTTAAGCTTGGTACCGGCAAGCCTTGGTGGGGGAAAAGGCAGAAGTTGTGACTGGCTGCCTCTGAGAGTGCAAGTAGCCTTGCAAAGTTGGGAAAACCAGACGGCGGCCGGAGCCGGCCACCATGGTGAGCAAGGG
610	TAAACTTAAGCTTGGTACCGCAACAACAACAACAACAACAACAACAACAACAACAACAACAACAACAACAACAACAACAACAACAACAACAACTCAGTAAAGCGGAGGCAGCGGGGGAAGGCCACCATGGTGAGCAAGGG
611	TAAACTTAAGCTTGGTACCGAGCTTCCAAATCGCTTCTAACAGTAGTGGCTTGTGTTGTACCCTGGCACAAAGAGACACCTTACCTTAGGTCTCCTAAGAGGTCAGTGACAGAGATATAAGCCACCATGGTGAGCAAGGG
612	TAAACTTAAGCTTGGTACCGGTTTATCCTTGGTTAGACTGTATTTCCTATATATAATATTTTGAGATACCTTAAATCAAAACTTTATTTCTTCAATTATCTTTAAATCGATTTTAGTAAAGCCACCATGGTGAGCAAGGG
613	TAAACTTAAGCTTGGTACCGCAACAACAACAACAACCCCGGCCCGGCTCCATTTATTGGCGCGGACGCCGGCGGCGGCGGGCTCCTGGCCGGGCCAGCGCAGCGGAAGAGCCAAGCCAGCGCCACCATGGTGAGCAAGGG
614	TAAACTTAAGCTTGGTACCGAACAACAACAACAACCCCCGGCCCGGCTCCATTTAATCGCGCGGACGCCGGCGGCGGCGGGCTCCTGGCCGGGCCAGCGCAGCGGAAGAGCCAAGCCAGCGCCACCATGGTGAGCAAGGG
615	TAAACTTAAGCTTGGTACCGAACAACAACAACAACAACAACAACAACAACAACAACAACAACAACAACAACAACAACAACAACAACAACAACAACAACAACAACAACAACAGGGGGGACCGCCACCATGGTGAGCAAGGG
616	TAAACTTAAGCTTGGTACCGCAACAACAACAACAACAACAACAACAACAACAACAACAACAACAACAACAACAACAACAACAACAACAACAACAACAACAACAACAAAACAGGGGGGACCGCCACCATGGTGAGCAAGGG
617	TAAACTTAAGCTTGGTACCGCAGACTGGGCCAGGCGCCGGGGCAGGAAGGGAGGCGGCCGCCGTGCCATTCTTAAAGGCGCCCGAGTGTAGGCGACAGGCCGCTGACGGCCGGAAGGAAAGCCACCATGGTGAGCAAGGG
618	TAAACTTAAGCTTGGTACCGAAGACTGGGCCAGGCGCCGGGGCAGGAAGGGAGGCGGCCGCCGTGCCATTCTTAAAGGCGCCCGAGTGTAGGCGACAGGCCGCTGACGGCCGGAAGGAAAGCCACCATGGTGAGCAAGGG
619	TAAACTTAAGCTTGGTACCGGTCGCCAGCGCGCGGGCGCGCGGCTGGAGCCGGCGCCGGGCACGGCATCGGGGGCCTGGACTGCACGGCCCGGCAGCAGCAAGGCGTGGCGGGAGACTCTGCCACCATGGTGAGCAAGGG
620	TAAACTTAAGCTTGGTACCGCAAGGCTTACCTGGCATTGCTGCGGGGGCACATCCAGGAGAGCCGGGTAACCATCAGCCAAGCCATTGGCAGGAACAGCACGGAGGGCCGGGCCCACACCGCCACCATGGTGAGCAAGGG
621	TAAACTTAAGCTTGGTACCGCGCGAGCCGTCTCGCCAATCACCGCCGCGCTTCCTCCCGTCGCCCGCCAATCGCGGCGCGCGTTCTTGGGGCGTGGGCGAAGCAGGCTGCTCGCCTCCTGGCCACCATGGTGAGCAAGGG
622	TAAACTTAAGCTTGGTACCGAAGTGAAACTTTATTACTGCCTACACAATCAAACAGGAGGGAGAAAGGAGACAAGCAAGTCAGAAAGCGATTTGATAGGGCCTATTCCACTAGAAGCAAGGCCACCATGGTGAGCAAGGG
623	TAAACTTAAGCTTGGTACCGCAACAACAACAACAACAACAACAACAACAACAACAACAACAAGGGAGTGTTGGGAAGCAGCCGTCCCCGTCCAGAGTCCTCTGTGGTCCCTGCTGCCACCGCCACCATGGTGAGCAAGGG
624	TAAACTTAAGCTTGGTACCGCAACAACAACAACAACAACAACAACAACAACTCAGGCAAGTGGCTGGATCGTATTCGAAAATCGTATTACAATCCTGCAGGATTCAATAAACTGGGGTTAGCCACCATGGTGAGCAAGGG
625	TAAACTTAAGCTTGGTACCGGTGTTTGCGAGCGGGAGCGAGGGGCGCCGGCTGGGGTGTGTGCTCCTGAGCTCTTCAGAAACCAGGCTGCTTTCAGGAACATTGCTGTGGATTCCCAGGTGCCACCATGGTGAGCAAGGG
626	TAAACTTAAGCTTGGTACCGAAGCCGAAGCGCCGGGCAGGCTGTGCCTGGGCAGTTCATTCTGTGGCAGCTGGAGGCACTACTCGGCCGCCGCGGTGCGAACTGCGGGCACTGTGGGGCGGCCACCATGGTGAGCAAGGG
627	TAAACTTAAGCTTGGTACCGTCCCCTCCCCTTTCCCCGCCTCCTTCTCGCCCCTCCCCCCTCCTCCCCTCTGGTTGGAAAGTTTCTAGAATCTCTTCCCAGCGGCCTTTGCGGTTCCAACGCCACCATGGTGAGCAAGGG
628	TAAACTTAAGCTTGGTACCGAGACGCGAAGCCGCTGGCGCCATCTTGAAATCTGATCCTCCATCCCCGAGGCTTTGCGTCTGCGCGGCCGGCCGCTGCTGCTCCGGGAGCCCAGTCTGCTGCCACCATGGTGAGCAAGGG
629	TAAACTTAAGCTTGGTACCGCCGAGGCGGGAGACAGAGCGCGGCGAAGAGCCATTGAGTGGTCACCCAGTAGCCGCCGCCGCCGCCGCCTCGGGAAGCTTGCCACCCGCTAGGAGGGAAGGCCACCATGGTGAGCAAGGG
630	TAAACTTAAGCTTGGTACCGTGGGCCGGCTGTCTTGACCTTCTTTGCGGCTCGGCCATTTTGTCCCAGTCAGTCCGGAGGCTGCGGCTGCAGAAGTACCGCCTGCGGAGTAACTGCAAAGGCCACCATGGTGAGCAAGGG
631	TAAACTTAAGCTTGGTACCGGGGGCAGTACTTCCGGGTCAGGTGGGCCGGCTGTCTTGACCTTCTTTGCGGCTCGGCCATTTTGTCCCAGTCAGTCCGGAGGCTGCGGCTGCAGAAGTACGCCACCATGGTGAGCAAGGG
632	TAAACTTAAGCTTGGTACCGGTTGAACTGTAAACAAGTGAGAACCAAACTTTCACAGGCATTTAATCATTGGCTGAAAGTTCCAGAGGACAAGCTACAGATTATTATTGAAGTGACAGAAGCCACCATGGTGAGCAAGGG
633	TAAACTTAAGCTTGGTACCGGTGTGACCGGGAAGGCGCATTTTCTTGCACCAACTAAAGCGGTGTCGCTGGCGGCTGAGGAGGGCGGAGAGTTCTGTGGTGAAATAGTGGGAAGGATTCAGCCACCATGGTGAGCAAGGG
634	TAAACTTAAGCTTGGTACCGCTTCGAGTGGTGAGAAGGAGAAGGAGCGGCTGGGAGGCGGTTTGGGAGTGGCGGGTGGTAACAGCACACGAGAGCGGCTGCTGTCTGCGCTTGAGGACTTGCCACCATGGTGAGCAAGGG
635	TAAACTTAAGCTTGGTACCGACTTGGAGGTCCTGTCTAGGGCCGGGTGTGGTGGCTCACGCCTATAATCCGAGCACTTTGGGAGGCCAAGGCGGGCGGATCATTGGAACTTCTTCACAGAGCCACCATGGTGAGCAAGGG
636	TAAACTTAAGCTTGGTACCGAACAACAAAGAACGAAAGGAGTGAGGCGCCGAGAGCCCAGATACCATTTTGGCGTGAGAGCTGGTGGTTGGCAAGGCCGCGGGAGTGGGAAGCGTCCGCCGCCACCATGGTGAGCAAGGG
637	TAAACTTAAGCTTGGTACCGCAACAACAAGAACGAAAGGAGTGAGGCGCCGAGAGCCCAGATACCATTTTGGCGTGAGAGCTGGTGGTTGGCAAGGCCGCGGGAGTGGGAAGCGTCCGCCGCCACCATGGTGAGCAAGGG
638	TAAACTTAAGCTTGGTACCGACTCACTATCACTAGGCCAACAGATTTAGGTACTCTTGTTTAAGTAAAGTAGAATAAAAAATAAATTGGAGCAAGAACTGGGCTCAGATTTGACTCCTAAGCCACCATGGTGAGCAAGGG
639	TAAACTTAAGCTTGGTACCGGTCAACTAATCAAGTGCTTTTCCCTTTTCTTTTATAGAACTGTCTCACTCCCAGGCTACATCTTCTCACTTGCTAACAAGGACCTCTGAGTTCAGCAGCCGCCACCATGGTGAGCAAGGG
640	TAAACTTAAGCTTGGTACCGACTTGACAGCCCGCTGAGGACGCAGCGTCAGCTGACCTGGGGAGTCGCGATTCGTGCCGGCCGGTCCTGGTTCTCCGGTCCCGCCGCTCCCGCAGCAGCCGCCACCATGGTGAGCAAGGG
641	TAAACTTAAGCTTGGTACCGAGAGCCACGCCCCCTTATCGTCACGTGAGGCGCTTGCGCGTCACCTGACGCACTTGACAGCCCGCTGAGGACGCAGCGTCAGCTGACCTGGGGAGTCGCGGCCACCATGGTGAGCAAGGG
642	TAAACTTAAGCTTGGTACCGCAACAACAACAACAACAACAACAACAACAACAACAACAACAAGTCTAGCAGCCCCGGTTACGCGGTTGCACGTCGGCCCCAGCCCTGAGGAGCCGGACCGGCCACCATGGTGAGCAAGGG
643	TAAACTTAAGCTTGGTACCGAACAACAACAACAACAACAACAACAACAACAACAACAACAACGTCTAGCAGCCCCGGTTACGCGGTTGCACGTCGGCCCCAGCCCTGAGGAGCCGGACCGGCCACCATGGTGAGCAAGGG
644	TAAACTTAAGCTTGGTACCGCAACAACAACAACAACAACAACAACAACGGTTCGTTTTTCCTTTAGTCAGGAAGGACGTTGGTGTTGAGGTTAGCATACGTATCAAGGACAGTAACTACCGCCACCATGGTGAGCAAGGG
645	TAAACTTAAGCTTGGTACCGAACAACAACAACAACAACAACAACAACCGGTTCGTTTTTCCTTTAGTCAGGAAGGACGTTGGTGTTGAGGTTAGCATACGTATCAAGGACAGTAACTACCGCCACCATGGTGAGCAAGGG
646	TAAACTTAAGCTTGGTACCGGTCCTCGTCGCGCGCCCGCGACCCAGGTCGCCCTGAAATCTAGCCCGTCCGAGCGCGAGTCCAACGCCGCGGCCGCACCAAGGCCCCCTCAGACCGTGCCGCCACCATGGTGAGCAAGGG
647	TAAACTTAAGCTTGGTACCGAATCGCGTCGCCGCCGCTTCCGCCCTCAGCCGGCCCCACCTCTGCCGGCTCGTACTCGGCTCCCCCACCTCGCCGCAGAGCTAGCCCGGGAAGCCCACACGCCACCATGGTGAGCAAGGG
648	TAAACTTAAGCTTGGTACCGTGGTGTATCTGGGGAGAGTGAGGAGTGGGTTGTCCAAACACCAGGGAAAGAGCCCTTTGGGGCCTCAGACAGCGGAGTGAAGCTGGAACCATCAGGGAACGCCACCATGGTGAGCAAGGG
649	TAAACTTAAGCTTGGTACCGGCCCATCCCCGGTTGTCCCACTTTTGTTCGCCTCTCTTCGGCCCTCTACTCAAGAGCTCCGTCTCCGTCTCGCCCTCCTCGAAGTCCTCGTCGCGCGCCCGCCACCATGGTGAGCAAGGG
650	TAAACTTAAGCTTGGTACCGGGCGCGGCTTGAACTCGCCTAAAGAGCTGCGCCCTCTCATCTCGCGCCTGCAGCCCGTGCCGCCCCAGCCGCTGCCGCCTGCACCGGACCCGGAGCCGTCGCCACCATGGTGAGCAAGGG
651	TAAACTTAAGCTTGGTACCGCACAGCGCTGGGCTAGGGGCGCGGCTTGAACTCGCCTAAAGAGCTGCGCCCTCTCATCTCGCGCCTGCAGCCCGTGCCGCCCCAGCCGCTGCCGCCTGCAGCCACCATGGTGAGCAAGGG
652	TAAACTTAAGCTTGGTACCGAACAACAACAACAACAACAACAAGAGCTGGTCCCGTTGTGCTGCGGCGCCGCGCGGCCTGCAGTCCCGGGCCCGCGCCCCGCGCCGCCCGCCCGCCCGCCGCCACCATGGTGAGCAAGGG
653	TAAACTTAAGCTTGGTACCGTTTCTGCCTAGTCAAAGTTAAGAGTGGCGCCAGGGATTTGAACCGCGCTGACGAAGTTTGGTGATCCATCTTCCGAGTATCGCCGGGATTTCGAATCGCGGCCACCATGGTGAGCAAGGG
654	TAAACTTAAGCTTGGTACCGAAATTTCTGCCTAGTCAAAGTTAAGAGTGGCGCCAGGGATTTGAACCGCGCTGACGAAGTTTGGTGATCCATCTTCCGAGTATCGCCGGGATTTCGAATCGCCACCATGGTGAGCAAGGG
655	TAAACTTAAGCTTGGTACCGAGAATTAGATACATACTCTGTACTCAAAGAGCAGAAAATCTACTAGGAGTGAAAGACTTGGAAATAATATTTGCACCAACTTTAAAAATAATCAAGAGTAGCCACCATGGTGAGCAAGGG
656	TAAACTTAAGCTTGGTACCGTAGAATTTTTTAGATTTAATTGGTACCTTTAAAAACTTAAAATTGACTTACGGTTCATAAAAGTGGGCAATTTAATTGAATTTATTTTCTTTTCTAGACAGCCACCATGGTGAGCAAGGG
657	TAAACTTAAGCTTGGTACCGGAGTTTAAGTTATCAAAGATCGTGGCTTTCATTTAGGTCTCTGGATCTCTCTCTCTATCACTTTATCTGCCAAGCTGCTGTGTTTTAAGCAGCCCTCTAGGCCACCATGGTGAGCAAGGG
658	TAAACTTAAGCTTGGTACCGTTGTTCTCATCAGGACAAGGAAGATTTGGAAGCCAGTAATCGAAATCTAAAAGATCTAAACAGGGAACATCATCAACATAATCAAAAAGAATTAGAGTTGGCCACCATGGTGAGCAAGGG
659	TAAACTTAAGCTTGGTACCGCAACAACAACAACAACAACAACAACAACAACAACAACAACAACAACAACAACAACAACAACAACAACAACAACCCTTTTTTCTTTTTTCCGGCGTTCAAGGCCACCATGGTGAGCAAGGG
660	TAAACTTAAGCTTGGTACCGAACAACAACAACAACAACAACAACAACAACAACAACAACAACAACAACAACAACAACAACAACAACAACAACACCTTTTTTCTTTTTTCCGGCGTTCAAGGCCACCATGGTGAGCAAGGG
661	TAAACTTAAGCTTGGTACCGGACTAGGGTTTGAAGACTGCTTCATTCTGCCTCTAGTACCAGCGGTTTCTCTGTTCTGTGATCATTGTGATTCACAGGAACTCCTTAAGTAACAAACGAAGCCACCATGGTGAGCAAGGG
662	TAAACTTAAGCTTGGTACCGGACGGCGGTGCCGGAGGTTGTCCTTGGCAGGTTTTCCTCGGCGCTTCTCCAAGGAGGAGGCGGTGCGAACGGCTTCAGCCCCGAAAGCTCGCATCTCCCAGCCACCATGGTGAGCAAGGG
663	TAAACTTAAGCTTGGTACCGCGTACCGTCGCCCGGCTCTCCGCCGCTCTCCCGGGGTTTCGGGGCACTTGGGTCCCACAGTCTGGTCCTGCTTCACCTTCCCCTGACCTGAGTAGTCGCCGCCACCATGGTGAGCAAGGG
664	TAAACTTAAGCTTGGTACCGTGCCGGATCCTTCAGCGTCTGCATCTCGGCGTCGCCCCGCGTACCGTCGCCCGGCTCTCCGCCGCTCTCCCGGGGTTTCGGGGCACTTGGGTCCCACAGTGCCACCATGGTGAGCAAGGG
665	TAAACTTAAGCTTGGTACCGGCGCGCCCACCCGGTAGAGGACCCCCGCCCGTGCCCCGACCGGTCCCCGCCTTTTTGTAAAACTTAAAGCGGGCGCAGCATTAACGCTTCCCGCCCCGGTGCCACCATGGTGAGCAAGGG
666	TAAACTTAAGCTTGGTACCGCGCCTTTTTGTAAAACTTAAAGCGGGCGCAGCATTAACGCTTCCCGCCCCGGTGACCTCTCAGGGGTCTCCCCGCCAAAGGTGCTCCGCCGCTAAGGAACGCCACCATGGTGAGCAAGGG
667	TAAACTTAAGCTTGGTACCGGGCCTGGACTCAGGAAAGGGAACCGCGTCCGTGTGAGCCCGCTGAGCGCGCAGACCCTGCCCCTGTCTCCTGTCTGTCTGCAGGTCTGCGCGTCTGTTGTGCCACCATGGTGAGCAAGGG
668	TAAACTTAAGCTTGGTACCGTGCAGGTCTGCGCGTCTGTTGTTCCCAGCGCTCTGCGAAGCCTGAAAAGGAGGAGCAACCTGTCCAGAATCCCCGCAGGAAAAGGAGGGGAAATCTCGACGCCACCATGGTGAGCAAGGG
669	TAAACTTAAGCTTGGTACCGCAACAACAACAACAACAACAACAACAACAACAACAACAACAATCGTACACTTCGGGGCTGCGAGCGCGGAGGGCGACGACGACGAAGCGCAGACAGCGTCGCCACCATGGTGAGCAAGGG
670	TAAACTTAAGCTTGGTACCGAACAACAACAACAACAACAACAACAACAACAACAACAACAACTCGTACACTTCGGGGCTGCGAGCGCGGAGGGCGACGACGACGAAGCGCAGACAGCGTCGCCACCATGGTGAGCAAGGG
671	TAAACTTAAGCTTGGTACCGGGCTCTGGGGAACCTGGGTCTGCTGGTGGTGACCCTCTGGAGGAGGCTGGCCCCAGGAAAGGACGAGCAGGTCCCCATCCGGGTGGTGCAGGTGCTGGGCGCCACCATGGTGAGCAAGGG
672	TAAACTTAAGCTTGGTACCGAACAACAACAACAACAACACTCACGCCTTCGCCGTAGCATCTTTCGCAGCGGACCGAAGAGAAGAAAAGTAGGCCAGAGCCGAACTCTCTTCCTGCCAAGGCCACCATGGTGAGCAAGGG
673	TAAACTTAAGCTTGGTACCGCAACAACAACAACAACAACCTCACGCCTTCGCCGTAGCATCTTTCGCAGCGGACCGAAGAGAAGAAAAGTAGGCCAGAGCCGAACTCTCTTCCTGCCAAGGCCACCATGGTGAGCAAGGG
674	TAAACTTAAGCTTGGTACCGCCTTCGGCCTCCTCCCCTGGGGCCGCAGCGACTCGGGCCGGCTTCCTGCTTCCCTGCCTGCCGGCGGTCCCGCTGGCTAGAAGAAGTCTTCACTTCCCAGGCCACCATGGTGAGCAAGGG
675	TAAACTTAAGCTTGGTACCGCTGAAATACGTTGTAATTGATTGAAGGCTTATAGATCTGTTTGTTAGCAGTGTCTAATTTTGGTGCTCTTTCTCGTTCCAGGTATTTCATTTCTCCTGTCGCCACCATGGTGAGCAAGGG
676	TAAACTTAAGCTTGGTACCGCTTTCTCGTTCCAGGTATTTCATTTCTCCTGTCCCCTCCCCTCCCCACCCCATCTATTAATATTATTCTTTTGAAGATTCTTCGTTGTCAAGCCGCCAAAGCCACCATGGTGAGCAAGGG
677	TAAACTTAAGCTTGGTACCGCGGCCAACGCCAAGTAGGGGATTGCGTTCCCTCCAGTCGCAGGCTTTTCACCATTCTTTAGCTCTCACCTACCAACAATCATCTTCAGTGAGGACTTTGCGCCACCATGGTGAGCAAGGG
678	TAAACTTAAGCTTGGTACCGGCTCTCACCTACCAACAATCATCTTCAGTGAGGACTTTGCCACTTGATTCACAGTCTGTATCAGTGCCCTCCAGTCTTCCAGACCCTATCAGATTTGGAAGCCACCATGGTGAGCAAGGG
679	TAAACTTAAGCTTGGTACCGAGGACAGCAGGTGTTAGCCAGGCAGCGGAGCGAGCGCCAACAGGCGCACTGGGGCGGAGAGACGCCGTGAGCAAGGTTCCTGACGGAGACTTCGCCCTTCGCCACCATGGTGAGCAAGGG
680	TAAACTTAAGCTTGGTACCGCAACAACAACAACAACAACAACAACAACAACAACAACAACAACAACAACAACAACAGCCTCTCTCCTCTCCCTCAGTGACTCCTGAGCCACAGCCCCTCCGCCACCATGGTGAGCAAGGG
681	TAAACTTAAGCTTGGTACCGAAATCTAGACGGGGTCGTTGTCCACTATCTTAGGTCTTAATCGTGGGAGGACGCCCGAGTGCTCGGCCCGTTTCACCCCGAGGAGGAAGGACACTGGGTCGCCACCATGGTGAGCAAGGG
682	TAAACTTAAGCTTGGTACCGAACAACAACAACAACAACAACAACAACAACAACAACACAAAGACTGGCTCTGCTGTTAAGAAGTTGTACTTAAAGCGGAGGAGCTAAGCCACCTGCCAAAGCCACCATGGTGAGCAAGGG
683	TAAACTTAAGCTTGGTACCGCAACAACAACAACAACAACAACAACAACAACAACAACCAAAGACTGGCTCTGCTGTTAAGAAGTTGTACTTAAAGCGGAGGAGCTAAGCCACCTGCCAAAGCCACCATGGTGAGCAAGGG
684	TAAACTTAAGCTTGGTACCGAAGTGCTGCAGCCGCTGCCGCCGATTCCGGATCTCATTGCCACGCGCCCCCGACGACCGCCCGACGTGCATTCCCGATTCCTTTTGGTTCCAAGTCCAAAGCCACCATGGTGAGCAAGGG
685	TAAACTTAAGCTTGGTACCGCAGTGCTGCAGCCGCTGCCGCCGATTCCGGATCTCATTGCCACGCGCCCCCGACGACCGCCCGACGTGCATTCCCGATTCCTTTTGGTTCCAAGTCCAAAGCCACCATGGTGAGCAAGGG
686	TAAACTTAAGCTTGGTACCGGCTGCGCCGAAATCACTGAGGATCAGGTCAGACGTGGAGGGTGGGAATCCAGAAACCGAGCTCTCCCGCCTGTCCCCACCGGCGCACGCTCCCCAGCTCTGCCACCATGGTGAGCAAGGG
687	TAAACTTAAGCTTGGTACCGAAACTCCACGGTAACGGGGACCAATCTTGTTAGAGGTTGAGGTTCCTGGTAGGTCCCAGGTGCTAAAAGGAAGAGCAGCCTTTGGGATCTGAGCCCGAAAGCCACCATGGTGAGCAAGGG
688	TAAACTTAAGCTTGGTACCGAGCAAAGTTAACCTAGCTTTCTAGTTTGAGCTTTCTTTTTGGCCGTCTTTAAAAAAATTTTTTTTTTTAATCTATAAAATAGACAAGAGCTAGTTCTACAGCCACCATGGTGAGCAAGGG
689	TAAACTTAAGCTTGGTACCGGTTTCATTGCAGAGAGGCTGGCTGTGGCAGATCCAACTGCAGGTGCCGTCATTTAATTTCCCAGACACTTGACCTCCTTCTGATTTGTGTACTCCCTCCAGCCACCATGGTGAGCAAGGG
690	TAAACTTAAGCTTGGTACCGGCTCCCCTGCACCGGCGCGAGCTGCGGGCGCTGCCCACGTCAGGCTCTGCAGACACCAGACAGAAAAGAATTCAGCTTAGAGAACTATCAACACAGGACAGCCACCATGGTGAGCAAGGG
691	TAAACTTAAGCTTGGTACCGCAACAAGACACGGTCGCCTCCACATCCAGGTCTTTGTGCTCCTCGCTTGCCTGTTCCTTTTCCACGCATTTTCCAGGATAACTGTGACTCCAGGCCCGCAGCCACCATGGTGAGCAAGGG
692	TAAACTTAAGCTTGGTACCGAACAAAGACACGGTCGCCTCCACATCCAGGTCTTTGTGCTCCTCGCTTGCCTGTTCCTTTTCCACGCATTTTCCAGGATAACTGTGACTCCAGGCCCGCAGCCACCATGGTGAGCAAGGG
693	TAAACTTAAGCTTGGTACCGAAGCAGCTCCTAAGAGGCCCCTGCCGCCGGTCGGCGAAGTCCGGCTGGAGCTGTCGCCTCCGCCGCCGCTGCTGCCGGTGCCGGTTGTGAGCGGGTCTCCGCCACCATGGTGAGCAAGGG
694	TAAACTTAAGCTTGGTACCGGCCGCCGGTCGGCGAAGTCCGGCTGGAGCTGTCGCCTCCGCCGCCGCTGCTGCCGGTGCCGGTTGTGAGCGGGTCTCCAGTCGGCTCCTCTGGGCGTCTCGCCACCATGGTGAGCAAGGG
695	TAAACTTAAGCTTGGTACCGAGGTGAGGGAGACTGGGTCCTGGCCTTTGGGCATCATCCAGCGCCATCGGCCTGGCGCTTCAGCCAACGCGGGAGTGGATCGGCCCCTTCTTCTTCGCAGGCCACCATGGTGAGCAAGGG
696	TAAACTTAAGCTTGGTACCGTCTTTTGGTAGCCTGCCCTCTCCCTGCAAAAGCAGCTCCATTTGGTAAGAGCAACAAGGCAAAAGCCTAAAACAATCAACAGATAGAAGGAAAGCATTAAGCCACCATGGTGAGCAAGGG
697	TAAACTTAAGCTTGGTACCGCGGGTATTTCAAGTCTCAGGGAGTAGGTTTGTGCAGTTACAGCTTTTCTGTTGGTAAGCATAATTAATAATTGGAGCTGCAAAGCAGATCGTGACAAGAGGCCACCATGGTGAGCAAGGG
698	TAAACTTAAGCTTGGTACCGCTGGAGGGTTCGGGGCGGAGGCCCGGGGGGGTGCGCGCGCCCGGGGTCCGGCCTCTCACTCGCTCCCCTCTCGTCCGCAGCCGCAGGGCCGTAGGCAGCCGCCACCATGGTGAGCAAGGG
699	TAAACTTAAGCTTGGTACCGGTGAAGAGCTTTGCATTGTGGGAAGTCTTTCCTTTCTCGTTCCCCGGCCATCTTAGCGGCTGCTGTTGGTTGGGGGCCGTCCCGCTCCTAAGGCAGGAAGGCCACCATGGTGAGCAAGGG
700	TAAACTTAAGCTTGGTACCGTGGCCAACACGGTGAAACCCTGTCTCTATTAAAAATAACAAAAATTAGCTGGTTGTGGTGGTGCACACCTGTCATCCCACCTACTTGGGAGGCTGAGATCGCCACCATGGTGAGCAAGGG
701	TAAACTTAAGCTTGGTACCGGAGGCCTCTTGGTTCTGCGGCACGTGACGGTCGGGCCGCCTCCGCCTCTCTCTTTACTGCGGCGCGGGGCAAGGTGTGCGGGCGGGAAGGGGCACGGGCAGCCACCATGGTGAGCAAGGG
702	TAAACTTAAGCTTGGTACCGAGTTCCGGCTCTGCCGTGAAGAGCTTTGCATTGTGGGAAGTCTTTCCTTTCTCGTTCCCCGGCCATCTTAGCGGCTGCTGTTGGTTGGGGGCCGTCCCGCGCCACCATGGTGAGCAAGGG
703	TAAACTTAAGCTTGGTACCGAACCCCTTTGCATTACATCTGCCTGTCAGGGTTGGCTCTTTAATCTGTCGTGCCCTCGGTATTGCTCTTTGTCTGCCCGTGAATAAAGTGCAGCATTGTGGCCACCATGGTGAGCAAGGG
704	TAAACTTAAGCTTGGTACCGTGAGAAGGGGAACACCACCACTCTCATTAGTGAGATTGGTCTTGCTGCCGACACCCTGACGGCCACGAACTTCCGAGTGGTAATTTGCCATCTTCCTTGTGCCACCATGGTGAGCAAGGG
705	TAAACTTAAGCTTGGTACCGAACAACAACAACAACAACAACAACAACAACAACAACAACAACAACAACTTGGGCCTGCAGGTCTCTGTCGAGCAGCGGACGCCGGTCTCTGTTCCGCAGGGCCACCATGGTGAGCAAGGG
706	TAAACTTAAGCTTGGTACCGCAACAACAACAACAACAACAACAACAACAACAACAACAACAACAACAACTGGGCCTGCAGGTCTCTGTCGAGCAGCGGACGCCGGTCTCTGTTCCGCAGGGCCACCATGGTGAGCAAGGG
707	TAAACTTAAGCTTGGTACCGATTCCTCTTCCAAAGCTTCCACCGATCAGCCTGGAAACGGAGCTGGGGGCAGGAAAGGCCCTCTGTGTGTTCTAGAGTAGTCTTCAACCCCTGGGTCCCTGCCACCATGGTGAGCAAGGG
708	TAAACTTAAGCTTGGTACCGCAACAACAACAACAACAACAACAACAACAACAACAACAACAACAACAACAACAACAACAGTGCAGCCCGTTCGCTCACACAAAGCCCAGACGCGGAGAAAGCCACCATGGTGAGCAAGGG
709	TAAACTTAAGCTTGGTACCGAACAACAACAACAACAACAACAACAACAACAACAACAACAACAACAACAACAACAACAAGTGCAGCCCGTTCGCTCACACAAAGCCCAGACGCGGAGAAAGCCACCATGGTGAGCAAGGG
710	TAAACTTAAGCTTGGTACCGCAACAACAACAACAACAACAACAACAACAACAACAACAACAACAACATTATACTTCTTACAGTGAGGAGCCAGAGCTTCCAGGTTCTGTGGACAATCACAGCCACCATGGTGAGCAAGGG
711	TAAACTTAAGCTTGGTACCGACTGGGCGGCCCTTAGACCCAGGCTGCCTGCTGTCTCTGGCAGGAACTCAAGTCGCTGGTCATCCTCAGAGCGGTGTTGGCCCGGGGCCTTCAGTGGCCTGCCACCATGGTGAGCAAGGG
712	TAAACTTAAGCTTGGTACCGAGAGCCGGTTCGGCGCGTCGACTGCCCAGAGTCCGCGGCCGGGGCGCGGGAGGCTGGAGTGTGGTGACACTACCTTGACTCACTGCAGCATCTGCCTCCCGCCACCATGGTGAGCAAGGG
713	TAAACTTAAGCTTGGTACCGCAACAACAACAACAACAACAACAACAACAACAACAACAACAACGCTGAGAGGCGCGTACTGTGCTTGCTTTTTGCAGTACCTGCTGCGGCCGCTTTCGGCGCCACCATGGTGAGCAAGGG
714	TAAACTTAAGCTTGGTACCGAACAACAACAACAACAACAACAACAACAACAACAACAACAACAGCTGAGAGGCGCGTACTGTGCTTGCTTTTTGCAGTACCTGCTGCGGCCGCTTTCGGCGCCACCATGGTGAGCAAGGG
715	TAAACTTAAGCTTGGTACCGAACAACAACAACAACAACAACAACAACAACAACAACAACAACAACAACAACAACAACAACAACAACAACAACAACAACAAGTCTCCACCCGGACTACGCCGCCACCATGGTGAGCAAGGG
716	TAAACTTAAGCTTGGTACCGCAACAACAACAACAACAACAACAACAACAACAACAACAACAACAACAACAACAACAACAACAACAACAACAACAACAACAGTCTCCACCCGGACTACGCCGCCACCATGGTGAGCAAGGG
717	TAAACTTAAGCTTGGTACCGAGTGCTCCAGACTCAACAGGTGATTGGCCCAGAGAGGGGAGGTGACCCCAGGCCCCAGGAAAGGGAGCGAGGACAGCGCTGGTTCCCGGCTCCCCGCACCGCCACCATGGTGAGCAAGGG
718	TAAACTTAAGCTTGGTACCGGCTCCAGACTCAACAGGTGATTGGCCCAGAGAGGGGAGGTGACCCCAGGCCCCAGGAAAGGGAGCGAGGACAGCGCTGGTTCCCGGCTCCCCGCACCATCGCCACCATGGTGAGCAAGGG
719	TAAACTTAAGCTTGGTACCGGTACGTCACACCGTAGAGGGACGGCGCGGGAGGAATAAATTTCTCTGTGATTGGTTGGTGAAGGTTTTCAAACCGGAGCTGTGGGCGCGGCGCTGCTCTGGCCACCATGGTGAGCAAGGG
720	TAAACTTAAGCTTGGTACCGAACAACAACAACAACAACAACAACAACAACAACAACAACAACAACAACAACAACAACCATCGGCGCTTTGCCACTTGTACCCGAGTTTTTGATTCTCAACGCCACCATGGTGAGCAAGGG
721	TAAACTTAAGCTTGGTACCGCAACAACAACAACAACAACAACAACAACAACAACAACAACAACAACAACAACAACAACATCGGCGCTTTGCCACTTGTACCCGAGTTTTTGATTCTCAACGCCACCATGGTGAGCAAGGG
722	TAAACTTAAGCTTGGTACCGCCCCTCGCGCAGTCACCGAGCGCAGATCCCGCGCTCTCGATTGGAACGCCTCCCCATCACTCAGCCACACTCAGGGGCTGGACGCCTCACTCCCGTTTCCGCCACCATGGTGAGCAAGGG
723	TAAACTTAAGCTTGGTACCGCGAGCGGATCGCGGGCTCGGGCTGCGGGGCTCCGGCTGCGGGCGCTGGGCCGCGAGGCGCGGAGCTTGGGAGCGGAGCCCAGGCCGTGCCGCGCGGCGCCGCCACCATGGTGAGCAAGGG
724	TAAACTTAAGCTTGGTACCGCCCGAGCGGATCGCGGGCTCGGGCTGCGGGGCTCCGGCTGCGGGCGCTGGGCCGCGAGGCGCGGAGCTTGGGAGCGGAGCCCAGGCCGTGCCGCGCGGCGGCCACCATGGTGAGCAAGGG
725	TAAACTTAAGCTTGGTACCGTAGGACCGCTTCCCCCGAGCCAGCAGGAGCCCGTAGGTCATCTTGGAGGGTCGTCTCAAGTATTGAACAAAAGACGGAAGGTGCTGAGAAAAAACAGCAGGCCACCATGGTGAGCAAGGG
726	TAAACTTAAGCTTGGTACCGGCGGCAGGGACATTTCCGCATTGAAGGGGCTGCTCCGAATCGAGGGGGAGGGGAGGTGTTTAGGAGAAAGTAGGGGCTGTGGGTGTCGGGAGCCGGCTGAGCCACCATGGTGAGCAAGGG
727	TAAACTTAAGCTTGGTACCGCCTCAGAGGTGACTTTCAGCCTGCGAGCCTTCTTCCCGGGGCGCCATAAACGCCCCCAATTTCCCAGCTGCTAAAGGAAGAGGAAGATCTTAGCAAAGCAGCCACCATGGTGAGCAAGGG
728	TAAACTTAAGCTTGGTACCGGTCGTCGTTTGGGTGGGGGGCCGCTGAACTGACAAGCGACATTTCAGCTCCTTTCACCCGCCGGAACCCCGGAGCCGGGGCCCGCTCAGCCGGCGTTACCGCCACCATGGTGAGCAAGGG
729	TAAACTTAAGCTTGGTACCGCGGCACCGGTGGGAGCTAGGCGCGAGGCTCGGAGTGCGGCCAGCGGGCGGAGGCGGTCTCGCATCGGCGGCGACGGAGGGCTCAGGCGTCGTCGTTTGGGGCCACCATGGTGAGCAAGGG
730	TAAACTTAAGCTTGGTACCGAACAACAACAACAACAACCTGCATACACTTCTTGGCTGTGTGCGCTCAGCAGGACGTGGGAGGCTCCGGCTTCAAGGTCGACACTCATCCAAGAGGAAGGGCCACCATGGTGAGCAAGGG
731	TAAACTTAAGCTTGGTACCGCAACAACAACAACAACAACTGCATACACTTCTTGGCTGTGTGCGCTCAGCAGGACGTGGGAGGCTCCGGCTTCAAGGTCGACACTCATCCAAGAGGAAGGGCCACCATGGTGAGCAAGGG
732	TAAACTTAAGCTTGGTACCGGGCCCAGGCCGCGGCCGCGCCGCATCCGCTGGTTGTCCACCTTGCCTTGCCCCAGGGTGCAATACCTGCCTTGCGTCGCCCGTGCCGCTCCAGCCACCGTGCCACCATGGTGAGCAAGGG
733	TAAACTTAAGCTTGGTACCGTACAGTAAGGACTTCAACTGACCTTCCTCAGACTGAGGACTGTTCCCAGTGTATACATCAAGTCACTGAGAGTGGAGACTGCTGCACGGACTCTGGAACCGCCACCATGGTGAGCAAGGG
734	TAAACTTAAGCTTGGTACCGTTCCTTAAAATTTGGACTTGTACAGTAAGGACTTCAACTGACCTTCCTCAGACTGAGGACTGTTCCCAGTGTATACATCAAGTCACTGAGAGTGGAGACTGCCACCATGGTGAGCAAGGG
735	TAAACTTAAGCTTGGTACCGGGCCACCGCAGCGGACAGCGCCAAGTGAAGCCTCGCTTCCCCTCCGCGGCGACCAGGGCCCGAGCCGAGAGTAGCAGTTGTAGCTACCCGCCCAGAAACTGCCACCATGGTGAGCAAGGG
736	TAAACTTAAGCTTGGTACCGCAACAACAACAACAACAACAACAACAACAACAACAACAACAACAACAACAACAAGGGACACCGGGTGTAGAGGGCGGTCGCGGCGGGCAGTGGCGGCAGAGCCACCATGGTGAGCAAGGG
737	TAAACTTAAGCTTGGTACCGAACAACAACAACAACAACAACAACAACAACAACAACAACAACAACAACAACAACGGGACACCGGGTGTAGAGGGCGGTCGCGGCGGGCAGTGGCGGCAGAGCCACCATGGTGAGCAAGGG
738	TAAACTTAAGCTTGGTACCGGCCAGGAGTTTGTTTGTTTTTTTTTCCTGCTTAGAGGCACCACCGGAGGACTGTGTAAAGGAAACTGAAAACTACAGAAATTAGCAGAGTACGGAAAGACGCCACCATGGTGAGCAAGGG
739	TAAACTTAAGCTTGGTACCGAGTACCTGAAGTATTAATTTCTAGTAGCTGTGGGTTTCTGTGGACGCCTAGAGAAAAAAAAGACCACAAAAAAAGTCTGTTTCGAAAATCGACTGGCCAGGCCACCATGGTGAGCAAGGG
740	TAAACTTAAGCTTGGTACCGGGCAAACACAACCAGAGTCTTCGGTGTTAATTCCCTGGTCTTCCCAACTAGCATTCTGAAAGTGCATTAACATTTGTGGCCTTGTGCTCTTTCATCGGACGCCACCATGGTGAGCAAGGG
741	TAAACTTAAGCTTGGTACCGCAACAACAACAACGCAGGCAAGAGTGCTGGAGGGCGGCAGCGGCGACCGGAGCGGTAGGAGCAGCAATTTATCCGTGTGCAGCCCCAAACTGGAAAGAAGGCCACCATGGTGAGCAAGGG
742	TAAACTTAAGCTTGGTACCGAACAACAACAACAGCAGGCAAGAGTGCTGGAGGGCGGCAGCGGCGACCGGAGCGGTAGGAGCAGCAATTTATCCGTGTGCAGCCCCAAACTGGAAAGAAGGCCACCATGGTGAGCAAGGG
743	TAAACTTAAGCTTGGTACCGCTGAAGGTGTGGGTGTCGAGCCCTCTGGCAGAGGGTTAACCTGGGTCAAATCCACGGATTCTCACCTCGTACAGTTACGCTCTCCCGCGGCACGTCCGCGGCCACCATGGTGAGCAAGGG
744	TAAACTTAAGCTTGGTACCGGCACGGATTCTCACCTCGTACAGTTACGCTCTCCCGCGGCACGTCCGCGAGGACTTGAAGTCCTGAGCGCTCAAGTTTGTCCGTAGGTCGAGAGAAGGCCGCCACCATGGTGAGCAAGGG
745	TAAACTTAAGCTTGGTACCGCGCGCCCCTCCCTCCTCGCGGACCTGGCGGTGCCGGCGCCCGGAGTGGCCCTTTAAAAGGCAGCTTATTGTCCGGAGGGGGCGGGCGGGGGGCGCCGACCGCCACCATGGTGAGCAAGGG
746	TAAACTTAAGCTTGGTACCGTAATTAAGCTTGGAATACAGAAAACAACAAAAAACTTAAGCTTTAATTTCATCTGGAATTCCACAGAACCTTCGGCTCGCGTGCTTCTGAGCTGCTGTGGGCCACCATGGTGAGCAAGGG
747	TAAACTTAAGCTTGGTACCGCGGCCCCCCGCATTCCCCGCCCCCACCTCCCCGCCTTGTTGTCCAACTTCTCCCGGAGCAGCCGGAGAGCAGGCGTCGGGACGCAGCAAAGAGAGGAGAGGCCACCATGGTGAGCAAGGG
748	TAAACTTAAGCTTGGTACCGAGTGAGAACCCTGACCCCTAATCCCACTGCATCCAGCCAATAGGAGCCCAGTAAGTGACCCCACCCCGCAGGCTGCAGGCTCCTTCCTGTGCAGGCCACCGCCACCATGGTGAGCAAGGG
749	TAAACTTAAGCTTGGTACCGAGCAGGTAGGGGGAGGGGCAGGCGAGGGGCCGTAGGGCCTGGAAGGCGCCAGCCGGGCCGGCGGGCGGTGTGATTGATCCGCGTCCCCTGGAGCTGGAGGGCCACCATGGTGAGCAAGGG
750	TAAACTTAAGCTTGGTACCGCCCGCATTCCCCGCCCCCACCTCCCCGCCTTGTTGTCCAACTTCTCCCGGAGCAGCCGGAGAGCAGGCGTCGGGACGCAGCAAAGAGAGGAGAGGCCACCGCCACCATGGTGAGCAAGGG
751	TAAACTTAAGCTTGGTACCGAGACTTGGTATAGTGGGAGAGCCTGACTGAGGTGGCTCTAGCCAGTCTAATTGCCGTTCCTTTAGCTAGTGGCATCTTGATTCCTGCTGTGTCTTAACTGGCCACCATGGTGAGCAAGGG
752	TAAACTTAAGCTTGGTACCGGAGGTGGCTCTAGCCAGTCTAATTGCCGTTCCTTTAGCTAGTGGCATCTTGATTCCTGCTGTGTCTTAACTGACCATTGTCTTAAATTCTAGAGTGGATCGCCACCATGGTGAGCAAGGG
753	TAAACTTAAGCTTGGTACCGGCCAGCAGAAGTCCTGGCAAGTCACAGGAAGATCCTGGCTGGGAAGTCAGGGCCTGCTGAGCGCTAAACCAGAACCCGAGCCTGGCAGGCTCTCAAAGACGCCACCATGGTGAGCAAGGG
754	TAAACTTAAGCTTGGTACCGCGGCGCGCTCGGGACGTATCAACGCTCTGTGGGTCGTGTGCGTGCGAGGGGGGCGACGTAAGGGCGCTCCGCGAGCCCGTCTCTCCTCGATTGAAAGGAAGCCACCATGGTGAGCAAGGG
755	TAAACTTAAGCTTGGTACCGGTGCTGCTAGAAACCACGAACATTAGTCATCTCGCAGCAAGTGTGCACAAGGGGTGACCCGGGGGCCTCCTCGAAAGCAGCGTCTACGCCTGGTGAAAGGGCCACCATGGTGAGCAAGGG
756	TAAACTTAAGCTTGGTACCGGCCATTGGGTGTGGACAGAAAGCTAGTGAAACAAGACCTTGACAAGTCACTGGCCGGCTCAGACGTGTTTGTGTCTCTCTTTTCTTAGCTCAAAGCTTCAGCCACCATGGTGAGCAAGGG
757	TAAACTTAAGCTTGGTACCGACAACCTTAGTAGGTTCTGCAGCTTCTCACTGTATCTGTCCTTAAGAACAGAATTAACAAAAGTTCTGAGAGTGGAGACTGCTGCACGGACTCTGGAACCGCCACCATGGTGAGCAAGGG
758	TAAACTTAAGCTTGGTACCGCTCAGAGGAGAGAGCAACAACCTTAGTAGGTTCTGCAGCTTCTCACTGTATCTGTCCTTAAGAACAGAATTAACAAAAGTTCTGAGAGTGGAGACTGCTGGCCACCATGGTGAGCAAGGG
759	TAAACTTAAGCTTGGTACCGGTGGGAAACCTAACGTCAAAGTCTACGTAGGAAGTCGTAGGGAAGGCAGCGAGGAAGACGCTGGCTCTCGGGTCACGTGATCCGCCGGGAGCGTCATCGCGCCACCATGGTGAGCAAGGG
760	TAAACTTAAGCTTGGTACCGCAAAGTCTACGTAGGAAGTCGTAGGGAAGGCAGCGAGGAAGACGCTGGCTCTCGGGTCACGTGTTGCGCCGGGAGCGTCATCGCCTCCTCCCTCCCCAAGGCCACCATGGTGAGCAAGGG
761	TAAACTTAAGCTTGGTACCGGCGGCGCTAGCGCGAGCCTGGCCCCGGGCAGCGCTAGGGCCGGGCTCCTCTCGGCGGCGGCGCACCGTCGTCCTGTCGTCCGCGGGGCGGGGACGCGGCGGCCACCATGGTGAGCAAGGG
762	TAAACTTAAGCTTGGTACCGCCCTTCTCCCCGGCGGTTAGTGCTGAGAGTGCGGACCGAGACCGACCCGCCCGCCCGCGGCCCCGCAGCAGCTCCAAGAAGGAACCAAGAGACCGAGGCCGCCACCATGGTGAGCAAGGG
763	TAAACTTAAGCTTGGTACCGCCGCTCCCCTCCCCCCGGCTCCGGCCCCCAGCCCCGGCACTCGCTCTCCTCCTCTCACGGAAAGGTCGCGGCCTGTGGCCCTGCGGGCAGCCGTGCCGAGGCCACCATGGTGAGCAAGGG
764	TAAACTTAAGCTTGGTACCGGGGGACGCGGCGGCGGCGGCGGCGGTGGCGGCTGTGTGTCGCCGGAGCCGAAGCGCGCAGGCCCGTCCCGGTGGCCGGGGAGCGGGCGGGTGGGGGCGCCGCCACCATGGTGAGCAAGGG
765	TAAACTTAAGCTTGGTACCGAACAACAACAACAACAACAACAACAACAACAACAACAACAACAACAACAACAACAACAACAACAACAACAACAACAACAACCTGAAGATAGATCGCCATCGCCACCATGGTGAGCAAGGG
766	TAAACTTAAGCTTGGTACCGCAACAACAACAACAACAACAACAACAACAACAACAACAACAACAACAACAACAACAACAACAACAACAACAACAACAACAACTGAAGATAGATCGCCATCGCCACCATGGTGAGCAAGGG
767	TAAACTTAAGCTTGGTACCGGTTGGTACATTGAAGGGCATTCTGATCAGGCTAACAAAAACACTGCTCCCAGGGTAGGAGTCCTAGCCCACCTCGGGAACCTCAGCCTCCACTTTCCTTGGCCACCATGGTGAGCAAGGG
768	TAAACTTAAGCTTGGTACCGACCTGATATAAAAAAAGAAATTAGTGAAGGAGATCAAGTAGAGGTATATTCAAGAGCAAATCACCAAGAGCCATCTGGGTGGTGGTTGGCTAAAGTTCGGGCCACCATGGTGAGCAAGGG
769	TAAACTTAAGCTTGGTACCGCTTTGCGGTTCCAACAAGGCGGAGCTGACGGTGGAGGTTCGCGGCTCTAACGGGGCTTTCTACAAGTTGGCAACCAGAACGCCAGGTTCCATTTAAAGAAGCCACCATGGTGAGCAAGGG
770	TAAACTTAAGCTTGGTACCGCATTTTCTTGTTGGTCAGTCACTTGCTATTGAACTGACTTGCTCTTTCCTATTTGTTTTCTGCTCCAAGTGATTGGAGGGGCTGTTATATTCAAAGAAAGGCCACCATGGTGAGCAAGGG
771	TAAACTTAAGCTTGGTACCGAAACTGGCAAAATTATTATATTAATCAATAGGCTTGACTTGAAGAACCACATTTTCTTGTTGGTCAGTCACTTGCTATTGAACTGACTTGCTCTTTCCTAGCCACCATGGTGAGCAAGGG
772	TAAACTTAAGCTTGGTACCGGTGCGGACGCAGTTGCGTGAGGGGTTTGTACTATCCTCGGTGCTGTGGTGCAGAGCTAGTTCCTCTCCAGCTCAGCCGCGTAGGTTGAATTGACCAAAGCGCCACCATGGTGAGCAAGGG
773	TAAACTTAAGCTTGGTACCGTGCGGACGCAGTTGCGTGAGGGGTTTGTACTATCCTCGGTGCTGTGGTGCAGAGCTAGTTCCTCTCCAGCTCAGCCGCGTAGGTTGAATTGACCAAAGCAGCCACCATGGTGAGCAAGGG
774	TAAACTTAAGCTTGGTACCGTAGCAAATTCCTAGGTCACCTAGATTGGATTTTCTGACCATAAAAACTGTGGGCCAGGTGCACAGCTGCCTGAGGGGCTCAAACCTGTGCAGACTGCGCCGCCACCATGGTGAGCAAGGG
775	TAAACTTAAGCTTGGTACCGCTTGGCTGGAGGCTCTGCGAGGACAGCTGGGGAGAAGGGGAGCTGTGCCCAGATTTACCAAAGGGAATTGTCAGCTGTCCAAGGGCTAGCAAATTCCTAGGCCACCATGGTGAGCAAGGG
776	TAAACTTAAGCTTGGTACCGCTGAGGGGCAGCAGAGTCTCAGGAAGAGATTCTGGGATAGGAAAAAGCTACCCCCGTTGCCTGGAAGACAGCTATCTGCTGGAAACCACCCACCTTCACCGCCACCATGGTGAGCAAGGG
777	TAAACTTAAGCTTGGTACCGCAGAGGTTGGCCCTAGAGGAGTCTGTGGCGTTTGGGGCCTGAACCAGCTGGGAGGACAGCACGAGGGGCTGGTGGGCAGCCTGGGACTGGGTCACACCGGGCCACCATGGTGAGCAAGGG
778	TAAACTTAAGCTTGGTACCGGCGCGTGGGGGTGTTGTCGCTAAGGGGTGATTCTCCCCTCCCTAGAGTTACACACGCTATCTCTCCCGCCAATTGCCGGGCTCCATCAGGCAGGTCCTTTGCCACCATGGTGAGCAAGGG
779	TAAACTTAAGCTTGGTACCGTGAAGTTTTGCAGCGCCCAGAAAGGAGGCGAGGAAGGAGGGAGTGTCTGGACATTGCCTTCAAGCTAAACAACCAAATCAGAGAAAATCCAGAAGTCTCCGCCACCATGGTGAGCAAGGG
780	TAAACTTAAGCTTGGTACCGACAATCACAGCTCCGGGCATTGGGGGAACCCGAGCCGGCTGCGCCGGGGGAATCCGTGCGGGCGCCTTCCGTCCCGGTCCCATCCTCGCCGCGCTCCAGCGCCACCATGGTGAGCAAGGG
781	TAAACTTAAGCTTGGTACCGAACACCGCTCGCCCTCTCCGAGTCAGTTCCGCGGTAGAGGTGACCTGACTCTCTGAGGCTCATTTTGCAGTTGTTGAAATTGTCCCCGCAGTTTTCAATCGCCACCATGGTGAGCAAGGG
782	TAAACTTAAGCTTGGTACCGAACAACAACAACAACAACAACAACAACAACAACAACAACAACAACAACAACAACAACAACAACAACAACAACAACAACAACAACAACAACCGGTGGCGTGGCCACCATGGTGAGCAAGGG
783	TAAACTTAAGCTTGGTACCGCTAGTCTGGCCATACAGAGCCAGCCCCTCTGGGTTGGAGTCCTCAGTGCCCACTTGACCTCCTGCCCCCCGAGGTCTGCAGTCTCCTGAACCCAGCAGCCGCCACCATGGTGAGCAAGGG
784	TAAACTTAAGCTTGGTACCGGATCGAGCACTACAAGTACCCAGAAGGGATTCGGAAGTATCACTACAACCCCAGCTTTGCCATCCGTGGCCTCCACTATCACATTCAGAAGAGCCTTCTGGCCACCATGGTGAGCAAGGG
785	TAAACTTAAGCTTGGTACCGCAGAGAGGGGCACGGAGCGGGCGGCTCAGAAAGCCACCCCTGGCGAGGGTAAAGCCCAGCGGAACGGGGAGCTGGGGGACAGGCGTGGGCAGCCCGCGGGGCCACCATGGTGAGCAAGGG
786	TAAACTTAAGCTTGGTACCGGGGGAGGTTGCGGGCCGAGACAGACTATCTTAGGTCTTAATCGTGGGAGGACGCCCGAGTGCTCGGCCCGTTTCACCCCGAGGAGGAAGGACACTGGGTCGCCACCATGGTGAGCAAGGG
787	TAAACTTAAGCTTGGTACCGGGGCAAAGCACGCTTCCCGCCGCCTGACTCGCCACGTACCCACTCTCAAGAAGGCGTCTCCCGCAAAGCCACGCGCCAGCTGACTGGCTCAGACGCCGTCGCCACCATGGTGAGCAAGGG
788	TAAACTTAAGCTTGGTACCGCGTCTCCGCCATTTTGTGAGTCTATAACTCGGAGCCGTTGGGTCGGTTCCTGCTATTCCGGCGCCTCCACTCCGTCCCCCGCGGGTCTGCTCTGTGTGCCGCCACCATGGTGAGCAAGGG
789	TAAACTTAAGCTTGGTACCGCTGCGCAGACCCCGCCTCCCACCGCAGGGGCACGCCTCCTACCCCCACCCTTCGCGGATTGATCCTGCTGGCCGCAGCCACCCACGTGGTGGAAGCCCGGGCCACCATGGTGAGCAAGGG
790	TAAACTTAAGCTTGGTACCGAGCCCGCCGGTGTGGTCTGAGGGGCCCCTGCCGGTTTGGGACAGGCCGAACTGGGCTTATTTGACTTTCTCGGATATAAGGGCAGGCAGGAGACCGGGTGGCCACCATGGTGAGCAAGGG
791	TAAACTTAAGCTTGGTACCGCAGAAGATCTGGGCGGAGCCCTGGGAACAGAGGCCTCAGAGCCGGGGTCCAGCCCGCCGGTGTGGTCTGAGGGGCCCCTGCCGGTTTGGGACAGGCCGAAGCCACCATGGTGAGCAAGGG
792	TAAACTTAAGCTTGGTACCGTGTTTACAGCTGAAGTTGGCTGCATCCAGCACTCCTTGGAGCTATCTCTACCCTAACGGGGAAATCAGACAAAAATAATTGAAGGGTATTTGGCTTGGTTGCCACCATGGTGAGCAAGGG
793	TAAACTTAAGCTTGGTACCGTCATACGACACTGTTGCAGCTTCAGGTTGGACAGACCTATTTTGGAGTCCCTTGACTGCTTTCTGGACACCCTCACTGAGCCAGTCGGTGGAAGTGAAGGGCCACCATGGTGAGCAAGGG
794	TAAACTTAAGCTTGGTACCGGTGGGAGGTGATCGGATTCTAATCTGCTTGGGTACAGTTTACAAATACAACCTCTCTTAGTTTGCCCAATACCTCCAAATTCCTGGGGTGGCACACCTGAGCCACCATGGTGAGCAAGGG
795	TAAACTTAAGCTTGGTACCGCTTGGCGGTCCCGGCCTGGCCTCTTGGTCCCACCTCACCTGGTGACTAGTGCAGACCACTCTGTTCTTGCCTGTTTCAGGCAGCGGAGGAGGAGAAAGAGGCCACCATGGTGAGCAAGGG
796	TAAACTTAAGCTTGGTACCGTACCTCAGTCACCTGTGTGGTCGCAGTGCTGCCATCGACCTGGGACCCATCCGCAAGAGTTACCGCGGGGACCGAGAGAGATCGAAAACCCTCTGCTCGCGCCACCATGGTGAGCAAGGG
797	TAAACTTAAGCTTGGTACCGTGCGGTCCTTAGACAGCTTGGCCTGGAGGAGAACACTTGAAAGAAAGAACCTCAAGAGGCTTTGTTTTCTGTGAAACAGTATTTCTATACAGTTGCTCCAGCCACCATGGTGAGCAAGGG
798	TAAACTTAAGCTTGGTACCGTGAATTTGGTCAGCATAGAAAAAGGAAAGTTGAGAACATTCCTTAAGATTACTCAGCTCCCTTTGCTGGAAATCAGAAGTCATTAAGTATCTTTGTGGTTGCCACCATGGTGAGCAAGGG
799	TAAACTTAAGCTTGGTACCGAAAGGAACCCAGTGCCGGGCCACAGCCGGGTCACGTGGCCGGCGGCCCCCCTTGACGTGCTGGCTGCGGGGCGTCACGGCGACGTTCGGGCGACCTGCCGGCCACCATGGTGAGCAAGGG
800	TAAACTTAAGCTTGGTACCGTTCCCCCGCTACGTCCCCGTTCGCCCGCCGGGCCGCCCCGTCTCCCCGCGCCCTCCGGGTCGGGTCCTCCAGGAGCGCCAGGCGCTGCCGCCGCGTGTGCGCCACCATGGTGAGCAAGGG
801	TAAACTTAAGCTTGGTACCGCAACAACAACAACAACAACAACAACAACAACAACAACAACAACAACAACGTCGCTGGAGGAGAGGTCCGGGCTCTCCAGGAAGGTGGCTGCGGCGACAAAGCCACCATGGTGAGCAAGGG
802	TAAACTTAAGCTTGGTACCGCAACAACAACAACAACAACAACAACAACAACAACAACAACAACAACAACAACAACAACAACAACAACAACAACAACAACAACAACAACCCGACCCCGGCCGCCACCATGGTGAGCAAGGG
803	TAAACTTAAGCTTGGTACCGGGTCGTCTTTGCTAGGGGCTGAGGGTTTGCAATTTGGGGTCCCGACCTTCGCGCCCTCTGCTTTCCCGCCGCACTCCACCCCACGCTCTGCCGTGGACAGGCCACCATGGTGAGCAAGGG
804	TAAACTTAAGCTTGGTACCGAACAACAACAACAACAACAACAACAACAACAACAACAACAACAACAACAACAACAACAACAACAACAACAACAACAACAACAACAACACCGACCCCGGCCGCCACCATGGTGAGCAAGGG
805	TAAACTTAAGCTTGGTACCGGAGATTTATTCACGTGACCAAAGGCCTAAGACACAGCCCCAGGAGGTCCTGAGAACAAGTGCACAAGGGCTGTGCCTGCGCCCAGAAGCAGCTACACTTCGCCACCATGGTGAGCAAGGG
806	TAAACTTAAGCTTGGTACCGCAACAACAACAACAACAACAACAACAACAACAACAACAACAACAACAACAACAACAACAACAACAAACTCGCGCCCTTGCCGCTGCCACCGCACCCCGCCGCCACCATGGTGAGCAAGGG
807	TAAACTTAAGCTTGGTACCGGAGGGTTTGCAATTTGGGGTCCCGACCTTCGCGCCCTCTGCTTTCCCGCCGCACTCCACCCCACGCTCTGCCGTGGACAGGAGAAATTGCAGAAGTCTCCGCCACCATGGTGAGCAAGGG
808	TAAACTTAAGCTTGGTACCGAGATTTGTCCTTGGAGAACGGTGCTCAAGCTTACAACCGGGAAGTGAAAGGACGTCTAGAAAACGGGAACCAAGCAAGAAGTGAAGCCCGTAGAGTGGGAGCCACCATGGTGAGCAAGGG
809	TAAACTTAAGCTTGGTACCGGGGGGCGGGGCGAAGCCGAGGAAGAGCGTTTTGGGGACGGGGGCTGGTGAGGCTCACGTTGGAGGGCTTCGCGTCTGCTTCGGAGACCGTAAGGATATTGGCCACCATGGTGAGCAAGGG
810	TAAACTTAAGCTTGGTACCGATTGGGCGGGCGGCAGGGAGCGCGCGTGCGCAGGGCAGGTCGGGGGGGGGGGGGGGGCGGGGCGAAGCCGAGGAAGAGCGTTTTGGGGACGGGGGCTGGTGCCACCATGGTGAGCAAGGG
811	TAAACTTAAGCTTGGTACCGTGGTCTCCTTGCGTTGAAGTCCCTGAGTAGGAGGTCTGTTCATCTGTCCCCTCTTCTTATTTCCTCCCCTGGCTCTAAGTCCAGCTTCCTTCAAGTGCTAGCCACCATGGTGAGCAAGGG
812	TAAACTTAAGCTTGGTACCGATTCTGCGCCTGCGCGCGGCTACAGCACGGTTCGTTTTTCCTTTAGTCAGGAAGGACGTTGGTGTTGAGGTTAGCATACGTATCAAGGACAGTAACTACCGCCACCATGGTGAGCAAGGG
813	TAAACTTAAGCTTGGTACCGCAACAACAACCCCGGTTGCTGCTTGCTGTGAGTGTCTCTAGGGTGATACGTGGGTGAGAAAGGTCCTGGTCCGCGCCAGAGCCCAGCGCGCCTCGTCGCCGCCACCATGGTGAGCAAGGG
814	TAAACTTAAGCTTGGTACCGAACAACAACACCCGGTTGCTGCTTGCTGTGAGTGTCTCTAGGGTGATACGTGGGTGAGAAAGGTCCTGGTCCGCGCCAGAGCCCAGCGCGCCTCGTCGCCGCCACCATGGTGAGCAAGGG
815	TAAACTTAAGCTTGGTACCGACTGCTTGGGATCGGTATTAATCTGTTTGTCTTTTTCATCTTCTGGGCTGTGAGCTCCTAGAAGTCAGCTTTTTCACTTTTACCCAAGCCAAACGGTTAAGCCACCATGGTGAGCAAGGG
816	TAAACTTAAGCTTGGTACCGCAACACTGCGCAGGCGCGCGGGGCAAGAGGGTGGCAGTGCGCCTGCGCCGCGTCGGCGTGCGGAACGCCGCGGTGTCTCGGCGCCTCTGCGCGCGGGAAGGCCACCATGGTGAGCAAGGG
817	TAAACTTAAGCTTGGTACCGAACAACTGCGCAGGCGCGCGGGGCAAGAGGGTGGCAGTGCGCCTGCGCCGCGTCGGCGTGCGGAACGCCGCGGTGTCTCGGCGCCTCTGCGCGCGGGAAGGCCACCATGGTGAGCAAGGG
818	TAAACTTAAGCTTGGTACCGCAACAACAACAACAACAACAACAACAACAACAACAACAACAACAACAACAACAACAACAACAACAACAACAATCCTGAAGCTGACAGCATTCGGGCCGAGGCCACCATGGTGAGCAAGGG
819	TAAACTTAAGCTTGGTACCGAACAACAACAACAACAACAACAACAACAACAACAACAACAACAACAACAACAACAACAACAACAACAACAACTCCTGAAGCTGACAGCATTCGGGCCGAGGCCACCATGGTGAGCAAGGG
820	TAAACTTAAGCTTGGTACCGAAGAGTGGCTGGATTCGGATTTTGGAGTGAGACGGAGCATCAAGACGCTGTGTCCTGAGGCCTTTACATTCTCATCTTACTTATCCCTTGTAGCGATCCTGCCACCATGGTGAGCAAGGG
821	TAAACTTAAGCTTGGTACCGTGCAGGGAGGGGATTCGTCTTTCTCCTCCCCGCGAGGAGGAGCCTCGACATCCTGCAGAGGCGGGAGGATCCTTGAGGGCACTGGTGCGACTTTCAGCCCGCCACCATGGTGAGCAAGGG
822	TAAACTTAAGCTTGGTACCGAGAACCCAGGCGGGGCGGGGCCGGGAAAGGTGAGGCTGCTGGCGGGAAGCGGGGGCGGCGCGCAGCGGTACCTAGCGGCGCTGCCCCGCTGGCAGCCGGAGCCACCATGGTGAGCAAGGG
823	TAAACTTAAGCTTGGTACCGAACAACAACAACAACAACAACAACAACAACAACAACAACAACAACAACAACAACAACACTCTTCCCTTTTGCGGCCATCACCGAAGCGGGAGCGGCCAAAGCCACCATGGTGAGCAAGGG
824	TAAACTTAAGCTTGGTACCGAACAACAACAACAACAACAACAACAACAACAACAACAACAACAACAACAACACTTGGCTCCTGTGGAGGCCTGCTGGGAACGGGACTTCTAAAAGGAACTGCCACCATGGTGAGCAAGGG
825	TAAACTTAAGCTTGGTACCGCAACAACAACAACAACAACAACAACAACAACAACAACAACAACAACAACAACCTTGGCTCCTGTGGAGGCCTGCTGGGAACGGGACTTCTAAAAGGAACTGCCACCATGGTGAGCAAGGG
826	TAAACTTAAGCTTGGTACCGCAACAACAACAAGAAAAAACTACCAGCCTGAAAATCCATAGTGTTTGCTACCTTATTGCTTTTAGCACATCTAGAAAGACACTAAACCCAATCTGACAGGGCCACCATGGTGAGCAAGGG
827	TAAACTTAAGCTTGGTACCGAACAACAACAACGAAAAAACTACCAGCCTGAAATTGCATAGTGTTTGCTACCTTATTGCTTTTAGCACATCTAGAAAGACACTAAACCCAATCTGACAGGGCCACCATGGTGAGCAAGGG
828	TAAACTTAAGCTTGGTACCGAACAACAACAACAACAACAACAACAACAACAACAACAACAACAACAACAACAACAACAACAACAACAACAACAACAACAACAACACACCTGGCCTTCTCCGCCACCATGGTGAGCAAGGG
829	TAAACTTAAGCTTGGTACCGCAACAACAACAACAACAACAACAACAACAACAACAACAACAACAACAACAACAACAACAACAACAACAACAACAACAACAACAACCACCTGGCCTTCTCCGCCACCATGGTGAGCAAGGG
830	TAAACTTAAGCTTGGTACCGACTTAGCAGAGAAGAATCAAATTTCCGGGGGCAAAGCAAAATAATAAAAAGAAAGTCAGGATATTTTATAGTGTCAGTCAGTCACCCCACAGTCTCCTCTGCCACCATGGTGAGCAAGGG
831	TAAACTTAAGCTTGGTACCGAAAGAAAGTCAGGATATTTTATAGTGTCAGTCAGTCACCCCACAGTCTCCTCTCTCTTCTTTTCTACTGTGCTATCCTAGAATCAAGGATTTCAGCAACAGCCACCATGGTGAGCAAGGG
832	TAAACTTAAGCTTGGTACCGGGAACGCCCCAAACCAAGCCGCCCCGTGGTGCCTCCTTTGATCCCGCCAAAGATCCCAGAAGGGGAGCGCGTTGACTTCGTTGACATCCACCGCAAGCGCGCCACCATGGTGAGCAAGGG
833	TAAACTTAAGCTTGGTACCGAGAGCTTTGTGCTGAACATCAGTCCTCCACATCGACTCCTCTTGTAAGTTGTTGTGTCCAGGTGGATCATCACAGTGGCTGCCATCCTTAAATTTGTCTTGCCACCATGGTGAGCAAGGG
834	TAAACTTAAGCTTGGTACCGACATCGACTCCTCTTGTAAGATCTTGTGTCCAGGTGGATCATCACAGTGGCTGCCATCCTTAAATATCTCTTGGTCCTGTTGCTGCTAATTGATACCAGCGCCACCATGGTGAGCAAGGG
835	TAAACTTAAGCTTGGTACCGGAGGAGTGTGGCACTTTGGCGGGGAAGGGGCGGCTCAGCCCTCGGGCCCTCGCCCGCCCTCTCCGGGTCTGGAGCGTCTCCTCGCGCCATCCCTGCACCGGCCACCATGGTGAGCAAGGG
836	TAAACTTAAGCTTGGTACCGACCGCAGCGGACAGCGCCAAGTGAAGCCTCGCTTCCCCTCCGCGGCGACCAGGGCCCGAGCCGAGAGTAGCAGTTGTAGCTACCCGCCCAGAAACTAGACGCCACCATGGTGAGCAAGGG
837	TAAACTTAAGCTTGGTACCGAACAACAACAACAACAACAACAACAACAACAACAACAACAACAACAACAACACAACTGGCGGCAGCGCGCCGCGGGCCCGAGACTTAGTCTCGGGCCGCCGCCACCATGGTGAGCAAGGG
838	TAAACTTAAGCTTGGTACCGCAACAACAACAACAACAACAACAACAACAACAACAACAACAACAACAACAACCAACTGGCGGCAGCGCGCCGCGGGCCCGAGACTTAGTCTCGGGCCGCCGCCACCATGGTGAGCAAGGG
839	TAAACTTAAGCTTGGTACCGGCAGCGGACAGCGCCAAGTGAAGCCTCGCTTCCCCTCCGCGGCGACCAGGGCCCGAGCCGAGAGTAGCAGTTGTAGCTACCCGCCCAGAAACTAGACACAGCCACCATGGTGAGCAAGGG
840	TAAACTTAAGCTTGGTACCGAACAACAACAACAACAACAACAACATCCCGCTCCTCCGCCCGACCGCGCGCTCGCCCCGCCGCTCCTGCTGCAGCCCCAGGGCCCCTCGCCGCCGCCACCGCCACCATGGTGAGCAAGGG
841	TAAACTTAAGCTTGGTACCGTAAGAGATCTGGAAATATCTTCAGCCAAAAGTAAATCCTCACTCATCAAGAAATTTTTACTGGAGAGAAACCTTGTGAATCTGGGAAAGCTTCCATTCAGGCCACCATGGTGAGCAAGGG
842	TAAACTTAAGCTTGGTACCGGACATTTTGGTCTTTGTCCGCGGGTCAGTACGGCCCCTGGGTCCACGTGGCGCGAAAGTAGGAGGAAGACATAGGCCAAGGAGCCAGACTTCCTGTGTTAGCCACCATGGTGAGCAAGGG
843	TAAACTTAAGCTTGGTACCGATCCCGGGGGCGGGCCCGGAACCGCCACGGGTGAGTCGGGTCGTGGCTGCTGCCGGGTCCTGCGCGCTCCGGACTGAGAAGAAGTCTTCACTTCCCAGGAGCCACCATGGTGAGCAAGGG
844	TAAACTTAAGCTTGGTACCGCAACAACAACAACAACAACAACAACTCCCGCTCCTCCGCCCGACCGCGCGCTCGCCCCGCCGCTCCTGCTGCAGCCCCAGGGCCCCTCGCCGCCGCCACCGCCACCATGGTGAGCAAGGG
845	TAAACTTAAGCTTGGTACCGAGTCGGGGCCCGGAAGTGGTCCCTGTAGAACCACTGTGGCACCGCTACTCCGTGCCGCGCCCGTCGAGCATTGCGTTGCTGCATTGCGCCCCACCGACTCGCCACCATGGTGAGCAAGGG
846	TAAACTTAAGCTTGGTACCGGGGGCCCGGAAGTGGTCCCTGTAGAACCACTGTGGCACCGCTACTCCGTGCCGCGCCCGTCGAGCATTGCGTTGCTGCATTGCGCCCCACCGACTCCACTGCCACCATGGTGAGCAAGGG
847	TAAACTTAAGCTTGGTACCGCAACAACAACAACAACAACAACAACAACAACAACAGATCCGAGCCGGGACGGGCTGCAGGCGGGGGTGCTGCAGAGGACACGAGGCGGCGGGCTGGAGACGCCACCATGGTGAGCAAGGG
848	TAAACTTAAGCTTGGTACCGCTATAAGCCCCAGCGGGCGACGACCGAACGCCCCCGGGAACACCGGGCCCCGAGCTCGGTCCCGCGCCCGAGGATCCTCCACGGGGCTAGTTGGCTGCGTGCCACCATGGTGAGCAAGGG
849	TAAACTTAAGCTTGGTACCGTACCAAGAGCACAGGTGGAAAAGGCCGGCACCACTTGGATTGAGGGCAAGCGCTGTGCCGGGAAGTTGGTTGGGCAGAGCCTGGGAGAATTGTTTTCTGAGCCACCATGGTGAGCAAGGG
850	TAAACTTAAGCTTGGTACCGAACAACAACAACAACAACAACAACAACAACAACAAGATCCGAGCCGGGACGGGCTGCAGGCGGGGGTGCTGCAGAGGACACGAGGCGGCGGGCTGGAGACGCCACCATGGTGAGCAAGGG
851	TAAACTTAAGCTTGGTACCGGGATCCTTGAGGGCACTGGTGCGACTTTCAGGTGAGGTCTTAGCAGAAGAAAGCGGCTGGCTGTGGCCCGCGCCAGTAGTGCTTTCTGCTCCGCACTCGCGCCACCATGGTGAGCAAGGG
852	TAAACTTAAGCTTGGTACCGTCTTCATCGACAACGTGGCCAACCCCACCTCACCCCTATCGTCTCCCCCGGCCACACCCTGGGCCAATCGGGCTCCCACGTCAGGGTCTTTGCACTCACCGCCACCATGGTGAGCAAGGG
853	TAAACTTAAGCTTGGTACCGGTCTGGAGTAAGCCTCGCCCCCACCCCAACTCCCAGGAATTCTGCTGAGTCACTTCGGAGGCCACAGCTGCAACCTTGGGAACAATACGAGTCATTCAAAGCCACCATGGTGAGCAAGGG
854	TAAACTTAAGCTTGGTACCGGGGGGCCCGGCGGCGGGGGCCTGAGTGGTACGCGGGAGCCCGGGAACCCCGGCGTGCCGGTCCCCTCTGACCCCGCGTCTCCCCGCAGCCCGCCGCCGCCGCCACCATGGTGAGCAAGGG
855	TAAACTTAAGCTTGGTACCGGCCTGGAGCGCGCGCCGGACCGGCCGGGGGTCCCCGGCGAAGAAGGCGCTCCCCGCGCGCGCTGCGGACCCCGCTGACCTTGGCCGCGTCCCGGGGGGCGGCCACCATGGTGAGCAAGGG
856	TAAACTTAAGCTTGGTACCGCCCGCCGCACCACGCTCCCGAGCTCCCCCGCGGCCTGGAGTGGTGCGCCCCGGCCCCGCCCCCTGACGCCGGTGAGGGGGCGTGGCCCCGTCACGTGACGGCCACCATGGTGAGCAAGGG
857	TAAACTTAAGCTTGGTACCGCCCCGCGGCCTGGAGTGGTGCGCCCCGGCCCCGCCCCCTGACGCCGGTGAGGGGGCGTGGCCCCGTCACGTGACGGGGAGTGACCTCGCCGCCGGGCGCCGCCACCATGGTGAGCAAGGG
858	TAAACTTAAGCTTGGTACCGTATTTTGGGGGTGGTTGGAGGCGGTGGCGGCGGCGGCGAGGAGGGGAATTTCCTTGTGCCTCCATTCCCGGGAGGGGGGAGCGGCGTTGGAGGCCACCGTGCCACCATGGTGAGCAAGGG
859	TAAACTTAAGCTTGGTACCGAGACGTGAGCCACCGCACCCAGCCGATATTGTTTTATTTTAATCAAGGCAAAACTGGTTATATCCTGTGTTGTGACCTCATCGTTTAAGTGGGAATAAAGGCCACCATGGTGAGCAAGGG
860	TAAACTTAAGCTTGGTACCGAACAACAACAACAACAACAACAACAACAACAACAACAACAACAACAACAACAAAGTGTGTGCAAGGCAGAGCTGCCAAACAGGCCTTGCAGGCAGCAGCCGCCACCATGGTGAGCAAGGG
861	TAAACTTAAGCTTGGTACCGCAACAACAACAACAACAACAACAACAACAACAACAACAACAACAACAACAACAAGTGTGTGCAAGGCAGAGCTGCCAAACAGGCCTTGCAGGCAGCAGCCGCCACCATGGTGAGCAAGGG
862	TAAACTTAAGCTTGGTACCGAGTGTCAGGATCGCGGGCTTGCTTTCCGGTAGCGTGGGCTGACGCCTCGCTCAATTTCTCACAGGGCTGCGCAGGTTTCCCCCGTCTGCGATTGGACCACGCCACCATGGTGAGCAAGGG
863	TAAACTTAAGCTTGGTACCGAGGGAGCCGGAGAGCCGGAACCGGAGTCGCAGCGGCGGAGACCCCTGTGCGGTGCGGAGGGGGCGGCGGCCCCGACTCTGACCCGCGCCGGGGGTGGGCCGCCACCATGGTGAGCAAGGG
864	TAAACTTAAGCTTGGTACCGTTGCTTCCGCGGCGGGGCCGGAAGTAGGAGCGGCGGCGGCGGCGGCGGCGGCGGTCGAAAGCGGAGTGAAAGAGGGAGGCAGGGAGCCGGAGAGCCGGAAGCCACCATGGTGAGCAAGGG
865	TAAACTTAAGCTTGGTACCGACACCTGTTTCCTAGTGCTGCAGAACCCTCGTCCTGGGAAGAGCCTGCCCGCTAGTCTGCATCCTAATCCTGCTGTTGATTGGAGATAACTTCAGCGGTCGCCACCATGGTGAGCAAGGG
866	TAAACTTAAGCTTGGTACCGCAACAACAACAACAACAACAACAACAACAACAACAACAACAACAACAACAACAACAACAACAACAACAACAACAACAACAACAACAACAACAACAAGATCGCCACCATGGTGAGCAAGGG
867	TAAACTTAAGCTTGGTACCGAACAACAACAACAACAACAACAACAACAACAACAACAACAACAACAACAACAACAACAACAACAACAACAACAACAACAACAACAACAACAACAACGATCGCCACCATGGTGAGCAAGGG
868	TAAACTTAAGCTTGGTACCGCAACAACAACAACAACAACAACAACAACAACAACAACAACAACAACAACAACAACAACAAGCGGCGGAAGTGGCCGGCGAGCCCGGTCCCCGCCGGCACCGCCACCATGGTGAGCAAGGG
869	TAAACTTAAGCTTGGTACCGAACAACAACAACAACAACAACAACAACAACAACAACAACAACAACAACAACAACAACAACGCGGCGGAAGTGGCCGGCGAGCCCGGTCCCCGCCGGCACCGCCACCATGGTGAGCAAGGG
870	TAAACTTAAGCTTGGTACCGGGAGGTAAGAACTAAGACGTTCTTAAACCCTACTACGTGCTGGAATCCTGAAGTGCCTGCCATCATTCAAACTTAAGCACTAACTCTCTAGAGAGACACTGCCACCATGGTGAGCAAGGG
871	TAAACTTAAGCTTGGTACCGCACAGAAGAACTTGGAGCAAAAATTCCCACTGTCATAGCTATAGGCTGTCCAGTCTTGAGGGAGCTGCAGGAACAGGAAAAAGAGACCTTCAGAGAAGACGCCACCATGGTGAGCAAGGG
872	TAAACTTAAGCTTGGTACCGGCAGTCGCCTGCTGCTGTCGTCGGGAGGTGGGTGAGGTGACGCAAACAGCCCCGTTGTTGCCCTCCGCGTATCCCCTCACCACCTTTGCGGCCATCCACGGCCACCATGGTGAGCAAGGG
873	TAAACTTAAGCTTGGTACCGCAACAACAACAACAACAACAACAACAACAACAACACTACGGCGAGGCACAGGCCAGCCCAGCTCCACGAGGACTGAACAAGGTGCTGTCTCACTGCCACCGCCACCATGGTGAGCAAGGG
874	TAAACTTAAGCTTGGTACCGAACAACAACAACAACAACAACAACAACAACAACAACTACGGCGAGGCACAGGCCAGCCCAGCTCCACGAGGACTGAACAAGGTGCTGTCTCACTGCCACCGCCACCATGGTGAGCAAGGG
875	TAAACTTAAGCTTGGTACCGCAACAACAACAACAACAACAACAACAACAACAACAACAACAACAACAACAACAACAACAACAACAACAACAACAACTGACACCAGTGGCATATCACGGCCGCCACCATGGTGAGCAAGGG
876	TAAACTTAAGCTTGGTACCGAACAACAACAACAACAACAACAACAACAACAACAACAACAACAACAACAACAACAACAACAACAACAACAACAACTTGACACCAGTGGCATATCACGGCCGCCACCATGGTGAGCAAGGG
877	TAAACTTAAGCTTGGTACCGGTCAAGGAGCCGCTCACTGCCAGCCGTCTGCAGGGCTTTTGCTGGGCTGGAGTGAGGGCGCGCAGCTTGGGAGATAGATAGTCGCCTAAGCCTGACAGTTGCCACCATGGTGAGCAAGGG
878	TAAACTTAAGCTTGGTACCGGGAGCCGGGCGTGGTGGCTCTTGCCTGTATTCCCAGCATTTGGGGTTGCTGTTGCGGGAGGATCACTTGAGCCCAGGAATTCGAGACCAGCCTGAGCAGCGCCACCATGGTGAGCAAGGG
879	TAAACTTAAGCTTGGTACCGATCCTGGCTTTAGCTGAACATCTCCTTCCCAGCCACTGGCTGCCAGAAACTCATTGAAGTGGACGTTGAACGCAAACTTCGTACTTTCTTTGAGAAGCGTGCCACCATGGTGAGCAAGGG
880	TAAACTTAAGCTTGGTACCGAAGTTGAAGGTAGGTGTTGGTGGCGAGTGTTAGACTGGGTTTGGGGAACGTGAATCGAGTCCCAGAACGCGGCATTGCCTCAGTTCCAGCACTCCAGGAAGCCACCATGGTGAGCAAGGG
881	TAAACTTAAGCTTGGTACCGCTGATTTGGTCGTATTGGGCGCCTGGTCACCAGGGCTGCTTTTAACTCTGGTAAAGTGGATATTGTTGCCATCATTGACCCCTTCATTGACCTCAACTACGCCACCATGGTGAGCAAGGG
882	TAAACTTAAGCTTGGTACCGTGCAACCGGGAAGGAAATCAATCGGCAGCCGTTAGGAAAGCCTGCCGGTGACTAACCCTGCGCTCCTGCCTCGATCGGTGGAGTCGCGTGTGGCGGGGAAGCCACCATGGTGAGCAAGGG
883	TAAACTTAAGCTTGGTACCGAGAGGCCAGCAAAGCGGCGGCGCAAGAGGTAGGGAGAGAGGAGCTGAGGCCCCAGATCAGCGGCCGCGGGCAAGGTCGCTCAGCGGGCACCCGGCCTGGTGCCACCATGGTGAGCAAGGG
884	TAAACTTAAGCTTGGTACCGCCCAGATCAGCGGCCGCGGGCAAGGTCGCTCAGCGGGCACCCGGCCTGGTCCCGCCAAGGCCGCTCTCACCCGGGACCCCCAGTTCCAGAAGCTGCAGCAGCCACCATGGTGAGCAAGGG
885	TAAACTTAAGCTTGGTACCGCAACAACAACAACAACAACAACCCCAGAGGGACTGCCCCAAGCTGACTCCTTGCTTCTTTCCAGCCGGAGCCGCTGCCTTGCCCCCCGGAGACTGAAGACGCCACCATGGTGAGCAAGGG
886	TAAACTTAAGCTTGGTACCGAACAACAACAACAACAACAAACCCCAGAGGGACTGCCCCAAGCTGACTCCTTGCTTCTTTCCAGCCGGAGCCGCTGCCTTGCCCCCCGGAGACTGAAGACGCCACCATGGTGAGCAAGGG
887	TAAACTTAAGCTTGGTACCGCAACAACAACAACAACAACAACAACAACAACAACAACAACAACAACAACAACGCGCGAGCAAGGCCGCCAGAAGTGCAGGCAGCGGAGGAGGAGAAAGAGGCCACCATGGTGAGCAAGGG
888	TAAACTTAAGCTTGGTACCGAACAACAACAACAACAACAACAACAACAACAACAACAACAACAACAACAACAGCGCGAGCAAGGCCGCCAGATCTGCAGGCAGCGGAGGAGGAGAAAGAGGCCACCATGGTGAGCAAGGG
889	TAAACTTAAGCTTGGTACCGTCCCCTCTCCCCGGGGGGCTTTGGGATTCTTGTCAAGCTCCTTCAAGAGCCTGCAAGCACTTAACCAGCCACCCAGAGTTCCCTCACTGAAGATCTGAGCGCCACCATGGTGAGCAAGGG
890	TAAACTTAAGCTTGGTACCGACGTTAGCCTCCGGTCATCAAATAGCAAAACCCAAAACAACAGCAGAAGATATCTTCCAAGTGTCTGCTCGGGACACGGCTTCAGCCCTCTGTGGTCCCCGCCACCATGGTGAGCAAGGG
891	TAAACTTAAGCTTGGTACCGAACAACAACAACAACAAGGCTGCCAGGGGCGTCCGGTTACATCCCCGCCTTCCTCTGTCCTGGCCGCGGGACCGGGTTTGCGGGACCGCAGTTCGGGAACGCCACCATGGTGAGCAAGGG
892	TAAACTTAAGCTTGGTACCGCAACAACAACAACAACAACAACAACAACAACAACAACAACAACAACAACAACAAGGCTCTTGGCTCACAGCCGTCCCTTCGCTGGTGGGAAGAAGCCGAGGCCACCATGGTGAGCAAGGG
893	TAAACTTAAGCTTGGTACCGCAACAACAACAACAACAACAACAACAACAACAACAACAACAACAACAACAACAACAACAACAACAACAACAACAACGTCAAGGAGCAAACTCTGCACAAGGCCACCATGGTGAGCAAGGG
894	TAAACTTAAGCTTGGTACCGAACAACAACAACAACAACAACAACAACAACAACAACAACAACAACAACAACAACAACAACAACAACAACAACAACAGTCAAGGAGCAAACTCTGCACAAGGCCACCATGGTGAGCAAGGG
895	TAAACTTAAGCTTGGTACCGTCGGGTTTGAGGCTGGGACTAAGCCAAGGGATTCAGGTGTGGTGCCGGTGGGAACTGAGGAAGCGCCCAAGGAATTGAAACACGATTTCCAAATTGAACTGCCACCATGGTGAGCAAGGG
896	TAAACTTAAGCTTGGTACCGTGGCAGACCTGTTGGCACTGAGTGGGAATCTCGGAGGAAAACACCGGTGATCGTGACCCTGAAAGAAATTGAAAGATTCTTTGGAGACAGTGCAGCAAGCGCCACCATGGTGAGCAAGGG
897	TAAACTTAAGCTTGGTACCGGTAACAGTTTGCAAACCGAGAGGAGTTGTGAAGGGCGCGGGTGGGGGGCGCTGCCGGCCTCGTGGGTACGTTCGTGCCGCGTCTGTCCCAGAGCTGGGGCGCCACCATGGTGAGCAAGGG
898	TAAACTTAAGCTTGGTACCGCCACCTCCCCACCTGAAGAGCTAGGAGGACAACTACAAAGAGCCTGACTGCCTTCTCGGATTGAGGAGAGAGGAAAACAGCAACAGTATCAGTTTTCAAGGCCACCATGGTGAGCAAGGG
899	TAAACTTAAGCTTGGTACCGCAACAACAACAACAACAACAACAACAACAACAACAACAACAACAACAACAACAACAACAACAACAACAACAACAACAACAACAACAAAGAATCCCTTAGGGCCACCATGGTGAGCAAGGG
900	TAAACTTAAGCTTGGTACCGAACAACAACAACAACAACAACAACAACAACAACAACAACAACAACAACAACAACAACAACAACAACAACAACAACAACAACAACAAAAGAATCCCTTAGGGCCACCATGGTGAGCAAGGG
901	TAAACTTAAGCTTGGTACCGAACAACAACAACAACAACAACAACAACAACAACAACAACAACAACAACAACAACAACAACAACAACAACAACTCCGACGCAAGACTGTCCCGGCCCGGAAGCCACCATGGTGAGCAAGGG
902	TAAACTTAAGCTTGGTACCGAACAACAACAACAACAACAACAACAACCGGCGAGAGGCGGCGAGAGGCGGGCTGAGGCGGCCCAGCGGCGGCAGGTGAGGCGGAACCAACCCTCCTGGCCGCCACCATGGTGAGCAAGGG
903	TAAACTTAAGCTTGGTACCGATCCATAATCCAGCGATCCTGCAGCTGTAAAAGCATTAATAGAAAATCAATCCACAACCTCGCGGGGCAGCGATCGTCGAGCGCCGTTTCCAGGCTGCCTGCCACCATGGTGAGCAAGGG
904	TAAACTTAAGCTTGGTACCGTCTGAAGGTCATCTCCAAGAAAAAAGAGATCTAGTATAGTCAATCAATTAAAGACAAGAAGGTTTCCAATCAGTCCCTGCTATCTGGATATTTGGTAGCAGCCACCATGGTGAGCAAGGG
905	TAAACTTAAGCTTGGTACCGATCTATAGACAAATTTCCTCAAGAAAAGTGGGCACTGAACAGATCGGCCTGCGGGTGCTGCACCGGGGTGACAGCAGTCCTGATCGGCCGTGCAATTCTGGCCACCATGGTGAGCAAGGG
906	TAAACTTAAGCTTGGTACCGATATAGAGGCTGGGGGTGGGGGGGGAGGTCAAGCGTAGCCTCTTCTCCTTTACCAAGTTGGCGGCTTGTCCCTGTTTCGCCACAGTTCCTACCTTTTGAGGCCACCATGGTGAGCAAGGG
907	TAAACTTAAGCTTGGTACCGAAAGCTGGCAGGCTGACAGAGGCGGCCTCAGGACGGACCTTCTGGCTACTGACCGTTTTGCTGTGGTTTTCCCGGATTGTGTGTAGGTGTGAGATCAACCGCCACCATGGTGAGCAAGGG
908	TAAACTTAAGCTTGGTACCGAACAACAACAACAACAACAACAACAACAACAACAACAACAACAACAAGCTTTTCAAAGTCGTCCCACCATCAAAGAAGGCAGGCCACTTCCGGCGTAGCCGCCACCATGGTGAGCAAGGG
909	TAAACTTAAGCTTGGTACCGCAACAACAACAACAACAACAACAACAACAACAACAACAACAACAACAGCTTTTCAAAGTCGTCCCACCATCAAAGAAGGCAGGCCACTTCCGGCGTAGCCGCCACCATGGTGAGCAAGGG
910	TAAACTTAAGCTTGGTACCGGAAAGACATATTGGCTGACCTGATACCTAAGGAGCAGGCCAGAATTAAGACTTTCAGGCAGCAACAAGGCAAGACGGTGGTGGGCCAAATCACTGTGGACGCCACCATGGTGAGCAAGGG
911	TAAACTTAAGCTTGGTACCGAAGCTGATTGGGTGTGGTCGCCGTGGCCGGACGCCGCTCGGGGGACGTGGGAGGGGAGGCGGGAAACAGCTTAGTGGGTGTGGGGTCGCGCATTTTCTTCGCCACCATGGTGAGCAAGGG
912	TAAACTTAAGCTTGGTACCGGGGGGACGTGGGAGGGGAGGCGGGAAACAGCTTAGTGGGTGTGGGGTCGCGCATTTTCTTCAACCAGGAGGTGTTCAAGACCCAGGGGGTGATCAAGTACGCCACCATGGTGAGCAAGGG
913	TAAACTTAAGCTTGGTACCGAACAACAACAACAACAACAACAACAAATCCGGCCAGGCGCTCGCGCTGGGTTCTGCTCACGCCCGTAGGGGCCCGCGTTCGCTGCAACGGGCCCTTCCTGGCCACCATGGTGAGCAAGGG
914	TAAACTTAAGCTTGGTACCGCAACAACAACAACAACAACAACAACAATCCGGCCAGGCGCTCGCGCTGGGTTCTGCTCACGCCCGTAGGGGCCCGCGTTCGCTGCAACGGGCCCTTCCTGGCCACCATGGTGAGCAAGGG
915	TAAACTTAAGCTTGGTACCGAACAACAACAACAACAACAACAACAACAACAACAACAACAACAACAACAACAACAACAACAACTTAAACCCTGCGTGGCAATCCCTGACGCACCGCCGTGGCCACCATGGTGAGCAAGGG
916	TAAACTTAAGCTTGGTACCGCAACAACAACAACAACAACAACAACAACAACAACAACAACAACAACAACAACAACAACAACAATTAAACCCTGCGTGGCAATCCCTGACGCACCGCCGTGGCCACCATGGTGAGCAAGGG
917	TAAACTTAAGCTTGGTACCGAACAACAACAACAACAACAACAACAACAACAACAACAACAACAACAACAACAACAACAACAACAACAACACTTTTACCTCGTTGCACTGCTGAGAGCAAGGCCACCATGGTGAGCAAGGG
918	TAAACTTAAGCTTGGTACCGGGGGCGAAGCCGAGGAAGAGCGTTTTGGGGACGGGGGCTGGTGAGGCTCACGTTGGAGGGCTTCGCGTCTGCTTCGGAGACCGTAAGGAGTTGGGGGTCTGCCACCATGGTGAGCAAGGG
919	TAAACTTAAGCTTGGTACCGAGATCGGGGTCTGACTGTGTTGTCTAGGCTGATCTCAAACTCCTGGCCTCAAGTGATCCTCCTGCCTCAGCCTCCCAAAGTGCTGGGATTACAGATATTGGCCACCATGGTGAGCAAGGG
920	TAAACTTAAGCTTGGTACCGGGACCTGGTCAGCCCTACCCCACTGACCCCACCGGACCCAGGCGCGGCCTCCGCCACAGCCACAGCCCCTGCCCCTGCTGCGGCGCGGCGAGGCGAGGCGGCCACCATGGTGAGCAAGGG
921	TAAACTTAAGCTTGGTACCGGCACTTCAGTTCTCGGAGAGAAGAGGCGGGAGTGGACCTGGTCAGCCCTACCCCACTGACCCCACCGGACCCAGGCGCGGCCTCCGCCACAGCCACAGCCGCCACCATGGTGAGCAAGGG
922	TAAACTTAAGCTTGGTACCGGCGGCTCCCTGGGTGACAACCGCGCGCCCCACCTTTCCCCACGTGGCCGCGAAGACCGGGAGCATCTATCGGCTGCACGCCAACATCAACACAGGCGAAGGCCACCATGGTGAGCAAGGG
923	TAAACTTAAGCTTGGTACCGGGCGGAGATCGCGTCTCTTTCGCTCCGTGTCCCGCTGCTGCTCCTGTGAGCGCCCGGCGAGTCCGTCCCGTCCACCGTCCGCAGCTGGTAGCCAGCCTGCGCCACCATGGTGAGCAAGGG
924	TAAACTTAAGCTTGGTACCGGCCTGCCCCTCGCCTCGACTCCCTTTCACCAACACCGACACCCACATTGACACCTCCAGTCCGGCCAGCCGCTCCACTCGTTGCCTTTGCATCTCCACACGCCACCATGGTGAGCAAGGG
925	TAAACTTAAGCTTGGTACCGATCCTTTTGGCAGAAGTTGACAATTGGGTATCAAAACAGTGGAAGGTGTTTCGGGAGGTAGCTACAGCAAGCTGGGTAGCAGGCAGATCCAAAGGATATCGCCACCATGGTGAGCAAGGG
926	TAAACTTAAGCTTGGTACCGAAATAACTGGAATTTGAAAGGAGGACAGAGGAGCCTCCGCTGGAGCTAGGGGGCTCCGTTACAGATCCTTTTGGCAGAAGTTGACAATTGGGTATCAAAAGCCACCATGGTGAGCAAGGG
927	TAAACTTAAGCTTGGTACCGAAAGTAACACAGCTAGTGACTAGAACCACGTGCCCTGGCTACCACTTCCGAGTGACATCAGCTGCCGATCCATAAGAAATACCTTCAAACCATTGCAGGGGCCACCATGGTGAGCAAGGG
928	TAAACTTAAGCTTGGTACCGACAGCTAGTGACTAGAACCACGTGCCCTGGCTACCACTTCCGAGTGACATCAGCTGCCGATCCATAAGAAATACCTTCAAACCATTGCAGGGATTCCAGAGCCACCATGGTGAGCAAGGG
929	TAAACTTAAGCTTGGTACCGCCAAATTGGCCAAATAAGAGACTCTTTGAAATAACAGTCTTGTAACTGTAGTAATCATAAGGAAATTTTCTCCTTGAAATCACGATACCAAATAGGAAAAGCCACCATGGTGAGCAAGGG
930	TAAACTTAAGCTTGGTACCGGGAGGCGGGCGGTGGGGGCGCGGGCCGGGTGGCCGCGCTTGCGTGCGGCCCCCGCTCCCCCGGGGCTTCCCCGGCCTCGTGCGTGCGCACGCGCGCTGTCGCCACCATGGTGAGCAAGGG
931	TAAACTTAAGCTTGGTACCGCTAGAGCGGATAGAGCCGTACTGCCGCTCTAGTTTTTCTTTTGCTCTCTAAGGTTAGGAGCGCAAGCCTCTCTTCGGCCCGGAAAGATTTAAGTTCGTGAGCCACCATGGTGAGCAAGGG
932	TAAACTTAAGCTTGGTACCGCAGCCTTAGCTCCAGGGACCAGCCTACTGAACATCGAAAAGGTCAGGAACGAGATCACGGGACTGAGACGGCGAGCCGGCTAGAGCGGATAGAGCCGTACGCCACCATGGTGAGCAAGGG
933	TAAACTTAAGCTTGGTACCGCCGAGCCGGGGCGGGCCCGAGTCAAAGACCCCAGAGTCAGAAGGAGTGAGAACCCTGACCCCTAATCCCACTGCATCCAGCCAATAGGAGCCCAGCCACCGCCACCATGGTGAGCAAGGG
934	TAAACTTAAGCTTGGTACCGAGCGCCCGTGGGCGGGCTGGGGCGGGCCGGGGGCGGGTCTGCGGGAAGCCCGAGCCGGGGCGGGCCCGAGTCAAAGACCCCAGAGTCAGAAGGAGTGAGAGCCACCATGGTGAGCAAGGG
935	TAAACTTAAGCTTGGTACCGGGCGCGGCAGGAGGACGAGGCAGGGCGGGCGGGCGCTCTAAGGGTTCTGCTCTGACTCCAGGTTGGGACAGCGTCTTCGCTGCTGCTGGATAGTCGTGTTGCCACCATGGTGAGCAAGGG
936	TAAACTTAAGCTTGGTACCGGCTCTAAGGGTTCTGCTCTGACTCCAGGTTGGGACAGCGTCTTCGCTGCTGCTGGATAGTCGTGTTTTCGGGGATCGAGGATACTCACCAGAAACCGAAAGCCACCATGGTGAGCAAGGG
937	TAAACTTAAGCTTGGTACCGCAACAACAACAACAACAACAACAACAACAACAAGCTTTCTGTGTGCTTAGGTGCCCGAGCTACTGAGGGTCTAAGTCCGGGCAGCCGAAGAGTGTGCAAGGCCACCATGGTGAGCAAGGG
938	TAAACTTAAGCTTGGTACCGAACAACAACAACAACAACAACAACAACAACAAAGCTTTCTGTGTGCTTAGGTGCCCGAGCTACTGAGGGTCTAAGTCCGGGCAGCCGAAGAGTGTGCAAGGCCACCATGGTGAGCAAGGG
939	TAAACTTAAGCTTGGTACCGCAGACTGCTGCCTCCATCAGTGCCTGTGGCGTGTGTGTGTGTGTGTGTGTGTGCGCGCGCGTGCGTGCACGTGTGTTTGTGTGTGTGTGTGTATTGGGTTGCCACCATGGTGAGCAAGGG
940	TAAACTTAAGCTTGGTACCGCCTCTCCTGCTGTTGCTGCAGCTCTGACTTGCTTTTTCCTGCCTCCTTCCTCTCCTCTCTCTTCTTGCTTAGCTTCTTGCCTTCTGATACTACTCCCAAGGCCACCATGGTGAGCAAGGG
941	TAAACTTAAGCTTGGTACCGAACAACAACAACAACAACAACAACAACAACAACAACAACAACAACAAAAACCAAATACTCAGCTGCGTTAGGAATTCCTTCTGATTCTTGCTGCAGGAAAGCCACCATGGTGAGCAAGGG
942	TAAACTTAAGCTTGGTACCGCAACAACAACAACAACAACAACAACAACAACAACAACAACAACAACAAAACCAAATACTCAGCTGCGTTAGGAATTCCTTCTGATTCTTGCTGCAGGAAAGCCACCATGGTGAGCAAGGG
943	TAAACTTAAGCTTGGTACCGGGGCTCCCAGTGCTGGCTCAAACACACTTCTCCCGAGGTGACCACACCCTGCTGTAAGCGCTCAGAGAACTTTGCCTGCACTTTGGCAGGAGACCGGGTGGCCACCATGGTGAGCAAGGG
944	TAAACTTAAGCTTGGTACCGGAGTGAAGATCTTTTCTGGGCTCCCAGTGCTGGCTCAAACACACTTCTCCCGAGGTGACCACACCCTGCTGTAAGCGCTCAGAGAACTTTGCCTGCACTTGCCACCATGGTGAGCAAGGG
945	TAAACTTAAGCTTGGTACCGAACAACAACAACAACAACAACAACAACAACAACAACAACAACAACAACAACAACAACAACAACAACAACAACAACAACAACAACAACAACCTCAAAGAAAGCCACCATGGTGAGCAAGGG
946	TAAACTTAAGCTTGGTACCGCAACAACAACAACAACAACAACAACAACAACAACAACAACAACAACAACAACAACAACAACAACAACAACAACAACAACAACAACAACAACTCAAAGAAAGCCACCATGGTGAGCAAGGG
947	TAAACTTAAGCTTGGTACCGCAACAACAACAACAACAACAACAACAACAACAACAACAACAACAACAACAACAAGTGCTAAGAAGGTGACAGCGTGAGGTGACCCATCTGGCCCGCCGCGGCCACCATGGTGAGCAAGGG
948	TAAACTTAAGCTTGGTACCGAACAACAACAACAACAACAACAACAACAACAACAACAACAACAACAACAACAAAGTGCTTTGAAGGTGACAGCGTGAGGTGACCCATCTGGCCCGCCGCGGCCACCATGGTGAGCAAGGG
949	TAAACTTAAGCTTGGTACCGCACCCTTCCAGCCTGGTGTGCTCCCTGAAAGCCAAGAGCTCCTTGCAGCCCCCTGTCCGGCTTCCCGGCACCGGCTGCCCTGGGGCTCATCTCGCAGACCGCCACCATGGTGAGCAAGGG
950	TAAACTTAAGCTTGGTACCGCTCTGTGAGCCGCAACCTTTCCAAGGGAGTGGTTGTGTGATCGCCATCTTAGGGAGTGAGTGTGGCCGGGCCTTCTCCTGTGGCGGGTGTGGGGAGCGGAGCCACCATGGTGAGCAAGGG
951	TAAACTTAAGCTTGGTACCGAACAACAACAACAACAACAACAACAACAACAACAACAGCACCCTCCTGAAAACTGCAGCTTCCTTCTCACCTTGAAGAATAATCCTAGAAAACTCACAAAGCCACCATGGTGAGCAAGGG
952	TAAACTTAAGCTTGGTACCGCAGCCTGCGCCACCACGTCACGCACACGCTCGGCGCTGCGATCCGCGCATATAACGATATTTGGATTTGACCTGCATTTTGGAATTTATCTACACTTAAAGCCACCATGGTGAGCAAGGG
953	TAAACTTAAGCTTGGTACCGAGAGGGCGCGCGCGGCTGAAAGCGTGTGGAGGCGCGGGCTGCAGTTCGGATCTCTGTGTGGCGGGGAGGGGGCGGCGGCCGGGAGAGACGACTCCGCCCCGCCACCATGGTGAGCAAGGG
954	TAAACTTAAGCTTGGTACCGAACAACAACAACAACAACAACAACAAGGGGCCGGCAGGTGCTCCGCAGCCGTCTGTGCCACCCAGAGCCGGCGGGCCGCTAGGTCCCCGGAGACCCTGCTGCCACCATGGTGAGCAAGGG
955	TAAACTTAAGCTTGGTACCGCAACAACAACAACAACAACAACAACAGGGGCCGGCAGGTGCTCCGCAGCCGTCTGTGCCACCCAGAGCCGGCGGGCCGCTAGGTCCCCGGAGACCCTGCTGCCACCATGGTGAGCAAGGG
956	TAAACTTAAGCTTGGTACCGGAAGAGCCAAAGGCAGGCGCGGGGGAAGACGCCACGGACAAGGTGGCCGAGACCGGCGGGGTGGGGGACGTGTCGCGCGGCCGGGTGGCCTCGGTCGGTAGCCACCATGGTGAGCAAGGG
957	TAAACTTAAGCTTGGTACCGTGGCCTCGGTCGGTACCCTGGGCGCGGAGCAGCTGCCTCATTAGTATTCGTACCCACGAGGCGGCGCAGCGGGCCCTCGGGGACAGCGAGCGTCGCGGCCGCCACCATGGTGAGCAAGGG
958	TAAACTTAAGCTTGGTACCGGAGCCCCTCAGGCCGGCTGCTTCCAACCTTCAATTTGTAAAAAAACCAGAAAACCTCAGGATCCACAAAGTATCATCAAATCAGGTAGTAAGCATTAATAGCCACCATGGTGAGCAAGGG
959	TAAACTTAAGCTTGGTACCGGCCGAGATCCCGGGCACGCTGGCTCTGGTCCACCTTCTCCAATCCCTGCCTGCTGGGAGAGGACGATCTCTTGAGAAAGGAAAGACTTCTGTGCTCCCGAGCCACCATGGTGAGCAAGGG
960	TAAACTTAAGCTTGGTACCGCAACAACAACAACAACAACAACAACAACAACAACAACAACAACAACAACAACAACAACAACAACAACAACAACAACAACAACAACATCTAAATCTCGGTGGCCACCATGGTGAGCAAGGG
961	TAAACTTAAGCTTGGTACCGGCGGGGTTGAGTGGCCCGAGCTAAGGGTGCGGAGACCTAAGGGCGGCGACTACGACGGCGTTGATATCGGTGGTAACGACGGCCTCAGCAGGCGGGGAAGGCCACCATGGTGAGCAAGGG
962	TAAACTTAAGCTTGGTACCGAACAACAACAACAACAACAACAACAACAACAACAACAACAACAACAACAACAACAACAACAACAACAACACTGGCAAAGTGTCACACACCACACAGCACCGCCACCATGGTGAGCAAGGG
963	TAAACTTAAGCTTGGTACCGCAACAACAACAACAACAACAACAACAACAACAACAACAACAACAACAACAACAACAACAACAACAACAACCTGGCAAAGTGTCACACACCACACAGCACCGCCACCATGGTGAGCAAGGG
964	TAAACTTAAGCTTGGTACCGCAGTGCGGCTGCGCGTGAGGCGGCGGCGCGCCGGCGCGCGAGGGGCGGGGTGAAAGGTCACAGCGCGGCAGCGGGTCTGGCTGGCGGCAGCGGCGGGAGGGCCACCATGGTGAGCAAGGG
965	TAAACTTAAGCTTGGTACCGGCCCGCTTCCGGCCACCGCGGCCGCCATTTTGTTCGCGCGGAAGCGCCGCGGTAGGGTGGGAACCCAAGCGGGAGAGCCGCGGGATTTGCGGCCGCCGCCGCCACCATGGTGAGCAAGGG
966	TAAACTTAAGCTTGGTACCGGCTGCCTGCGCCCCAGCCGCGCCTCGCGGCCAGCCCGGCTAGCTCAGGTCCGCTCCCGGAGCCCGCGCCCCTCCACGCTGCCCCCTGCCTGTCCCCGGCCGCCACCATGGTGAGCAAGGG
967	TAAACTTAAGCTTGGTACCGCTGCTTTCTGCACGTCCTCGCCGCCGCGCCGCCAGTCCGTTTGTGCTAGCTCTGGCCGTGAGCCGGCCGCCCGCTGCCGCCGGCCGCCCCGCAGCTGCCTGCCACCATGGTGAGCAAGGG
968	TAAACTTAAGCTTGGTACCGGGCGCCGTGACGCTCAGCCGGGCCTTGTGGAGTGCGGGTCTCTGCTGCGGACGCCGGGGGCCGGCGCGGCGTTGGCCGCCCCCGGCCTCGCCGAGTGCAGGCCACCATGGTGAGCAAGGG
969	TAAACTTAAGCTTGGTACCGAGTGACGCTGCGGCCTCCTTCTGCCTAGGTCCCAACGCTTCGGGGCAGGGGTGCGGTCTTGCAATAGGAAGCCGAGCGTCTTGCAAGCTTCCCGTCGGGCGCCACCATGGTGAGCAAGGG
970	TAAACTTAAGCTTGGTACCGACTGCGGGAGGCGACGGAGTGCTTCTGGGGGTGTGAGCTGGGGAAGTTCGTGGTCACGGTTGCGTGTGGGGTTGCTGCTCAGTCTGTAACGGCAGGAAAGGCCACCATGGTGAGCAAGGG
971	TAAACTTAAGCTTGGTACCGTTTATTTCAAAGCTTGAGAGTAGGGTCAAAGGCCAGGGTAAGCTGTGGGGGCTCCTCCCCGCCGGCCCCTCTCTGCAGCCCTCACCTTAACACAGAGCAAGCCACCATGGTGAGCAAGGG
972	TAAACTTAAGCTTGGTACCGCAACAACGAGAGTTGGTTGGTGTTGGGCCGGAGGAAAGCGGGAAGACTCATCGGAGCGTGTGGATTTGAGCCGCCGCATTTTTTAACCCTAGATCTCGAAGCCACCATGGTGAGCAAGGG
973	TAAACTTAAGCTTGGTACCGAACAACAGAGAGTTGGTTGGTGTTGGGCCGGAGGAAAGCGGGAAGACTCATCGGAGCGTGTGGATTTGAGCCGCCGCATTTTTTAACCCTAGATCTCGAAGCCACCATGGTGAGCAAGGG
974	TAAACTTAAGCTTGGTACCGAGCTCAGCAGAGCCTTGGGAAGCTTTCCCAGGAGGGCTCCCGAGGGTGGCGGCCATCCCCAGTCCGCTCCACTGAGGCGGCTCCCAGCTGCGTTGGCGACGCCACCATGGTGAGCAAGGG
975	TAAACTTAAGCTTGGTACCGCGAGCTACGCAAGCAATCCTGGCCCAGCCGAGCTTGCTTCCCCAAATCCCGTAATCCTTGACCTTATTCCCCCAAAGAAGCGGCCTCCCGGGAAGGAGCGGCCACCATGGTGAGCAAGGG
976	TAAACTTAAGCTTGGTACCGAAAGGACCAGTCTGCAGAGGGATCCTGTGGCTGGAAGCGAGGAGGCTCCACACGGCCGTTGCAGCTACCGCAGCCAGGATCTGGGCATCCAGGCACGGCCGCCACCATGGTGAGCAAGGG
977	TAAACTTAAGCTTGGTACCGAACAACAACAACACCTCCTCACGGCTCTTCCCGGCGCTCTCCTGGCTCCCTTCTGCCCCAGCTCCGTCTCGGCGGCGGCGGGCAGTTGCAGTGGTGCAGAGCCACCATGGTGAGCAAGGG
978	TAAACTTAAGCTTGGTACCGCAACAACAACAAGCACAGCAGCTGCACGCGCCGTGGCTCCGGATCTCTTCGTCTTTGCAGCGTAGCCCGAGTCGGTCAGCGCCGGAGGACCTCAGCAGCCGCCACCATGGTGAGCAAGGG
979	TAAACTTAAGCTTGGTACCGAGGGGTGTCTCAGAATCTCCGGCCTGTGAAACTGTGAGGGGATTCGGCCAAGACGTCCTCTTCCCTCTGCCTCCCACCCAGGCCACTCTTCACCTCCACCGCCACCATGGTGAGCAAGGG
980	TAAACTTAAGCTTGGTACCGAACAACAACAACAACAACAACAACAACAACAACAACAACAACAACAACAAGACCACAGAGCCCTGGGTTGTGGAAGAGGTGGCTGTTCCCTGTCATCAGTGCCACCATGGTGAGCAAGGG
981	TAAACTTAAGCTTGGTACCGCAACAACAACAACAACAACAACAACAACAACAACAACAACAACAACAACAGACCACAGAGCCCTGGGTTGTGGAAGAGGTGGCTGTTCCCTGTCATCAGTGCCACCATGGTGAGCAAGGG
982	TAAACTTAAGCTTGGTACCGCAACAACAACAACAACAACAACAACAACAACAACAACAACAACAACAACAACAACAACAACAACAACAACAACAACAACAAGAGCACACTGGAAGGAGTCGCCACCATGGTGAGCAAGGG
983	TAAACTTAAGCTTGGTACCGAACAACAACAACAACAACAACAACAACAACAACAACAACAACAACAACAACAACAACAACAACAACAACAACAACAACAACGAGCACACTGGAAGGAGTCGCCACCATGGTGAGCAAGGG
984	TAAACTTAAGCTTGGTACCGATAGAGTTGCTGCTGCAGACACATCAGATTCCCTACTGGTAACAGCTGGAGTGCGTCACCTCTGACAAAATTCTGGGGACGCTGGGAACACTGAATCAACGCCACCATGGTGAGCAAGGG
985	TAAACTTAAGCTTGGTACCGGGGGCGCCAGAGCCGGGGCACCTGCGCAGGCTTGGCTGCGCCCTCTCGCGCCGCACGCTCTGCGGGTTCCTCCCTTCTTCCGAGCCTCTCCTCTGGCCGCGCCACCATGGTGAGCAAGGG
986	TAAACTTAAGCTTGGTACCGAGCTGAGGCGCGGAGGGGCTCGGCGGCAGCGGCGGCGGCTCGGCACTGTTACCTCTCGGTCCGGCTGGCGCCGGGGCGCGCGGTTTGGTCCTTTCCGGGCGCCACCATGGTGAGCAAGGG
987	TAAACTTAAGCTTGGTACCGCGACAGCGGCAGCGACCCGAGGCCTGCGGCCTAGGCCTCAGCGCGGCGGCGGGCTCGAGTGCAGCGCGGAACCGGCCCGAGGGCCCTACCCGGAGGCACCGCCACCATGGTGAGCAAGGG
988	TAAACTTAAGCTTGGTACCGCAACAACAACAACAACAACAACAACAACAACAACAACAACAACAACAACAACAACAACCGCACGGCCTCGGCGACCCTCTCCGACCCGGCCGCCGCCGCCGCCACCATGGTGAGCAAGGG
989	TAAACTTAAGCTTGGTACCGAACAACAACAACAACAACAACAACAACAACAACAACAACAACAACAACAACAACAACACGCACGGCCTCGGCGACCCTCTCCGACCCGGCCGCCGCCGCCGCCACCATGGTGAGCAAGGG
990	TAAACTTAAGCTTGGTACCGCAGGAGAGAAGAAACGCAAATCCCAGAACCGTGCCAACATATAAAACCCCACATTAAGGGTTGTACAGTGCACTGGGATTTCTCAAGTCACCCGCTTGGTGCCACCATGGTGAGCAAGGG
991	TAAACTTAAGCTTGGTACCGCAACAACAAGCTTCACAAGACTGCATATATAAGGGGCTGGCTGTAGCTGCAGCTGAAGGAGCTGACCAGCCAGCTGACCCCTCACACTCACCTAGCCACCGCCACCATGGTGAGCAAGGG
992	TAAACTTAAGCTTGGTACCGAACAACAAAGCTTCACAAGACTGCATATATAAGGGGCTGGCTGTAGCTGCAGCTGAAGGAGCTGACCAGCCAGCTGACCCCTCACACTCACCTAGCCACCGCCACCATGGTGAGCAAGGG
993	TAAACTTAAGCTTGGTACCGGCTCGGGTGTTTGGGGCCGTAGGAACCGGCTCCGGGGCCCCGATAACGGGCCGCCCCCACAGCACCCCGGGCTGGCGTGAGGGTCTCCCTTGATCTGAGAGCCACCATGGTGAGCAAGGG
994	TAAACTTAAGCTTGGTACCGACGGGTGGCGGGGAACCCGGGGGTCTCGAGGCGCCAGCCTCGCCCCCGCCCCCACGACCCTGGCGGCCTCGGGTCCGCAACGTGGGGAAGAAAGGTCGCAGCCACCATGGTGAGCAAGGG
995	TAAACTTAAGCTTGGTACCGGCAAGATTTTTACCGCAGAAGAGTTGGAGGCTGAAATTGGCAGATACCCATTTAAGGACTGAAGATTTTGAGGGTAATAAATCAACCCACAGCAGCAGCTGCCACCATGGTGAGCAAGGG
996	TAAACTTAAGCTTGGTACCGCTGTTCGGCGGGACTGTGTTGGCCAGAGAGTTGACGATCTTAGGATCGGCTGTTTTGACTCTCCTGTTGGCCGGCTATTTGGCACAACAGTATTTACCAAGCCACCATGGTGAGCAAGGG
997	TAAACTTAAGCTTGGTACCGGGTGTGGGGAACCCCCCAGAGATCGGCTTCTTGGAGGCCTGAAACCACCGGAACGGAGGTGGGGCACTTGTTTCCTGAGTCCGGGCTGGAAATCTCGGAGGCCACCATGGTGAGCAAGGG
998	TAAACTTAAGCTTGGTACCGCCGATTCTGCGGCCGAGTAGTGGAGAAAGAGTGCCTGGGAGTCAGGAGTCCTGGGCGCTGCCGCTGACTTCCTGGCGTCCCTGATCTGGCCCAGGCCTACGCCACCATGGTGAGCAAGGG
999	TAAACTTAAGCTTGGTACCGGCGTGGCGGGCGTCAGCGCGGTGGCCAGCGCGCAGAGGCGGGCGCGGAGGCGGCTAGAAGGTGACCGCGGATCCCAGCTTCCTGCAGCCAGCCCTGAAGGGCCACCATGGTGAGCAAGGG
1000	TAAACTTAAGCTTGGTACCGGTTGGTAAACAGATCCGGAGCGCGTGGCGGGCGTCAGCGCGGTGGCCAGCGCGCAGAGGCGGGCGCGGAGGCGGCTAGAAGGTGACCGCGGATCCCAGCTGCCACCATGGTGAGCAAGGG
1001	TAAACTTAAGCTTGGTACCGCAACAACAACAACAACAACAACAACAACAACAACAACAACAACAACAACAACAACAACAACAAAGCCCGAGCTGCCGCCGCAGCCACAGCCGAGGGCACTGCCACCATGGTGAGCAAGGG
1002	TAAACTTAAGCTTGGTACCGAACAACAACAACAACAACAACAACAACAACAACAACAACAACAACAACAACAACAACAACAACAGCCCGAGCTGCCGCCGCAGCCACAGCCGAGGGCACTGCCACCATGGTGAGCAAGGG
1003	TAAACTTAAGCTTGGTACCGTGAAGGTTTTGATTGGTTATCACTCAAGGATTCAGAACTAAGCAGAGGAAAGAAATTCCTAAGGGAACACTGCTCAGAAAGTACTGCAGCTTGTCTTCAAGCCACCATGGTGAGCAAGGG
1004	TAAACTTAAGCTTGGTACCGACAACTGGAGCAGCCGGGAACAGCTCTGACCACAGTGGTTCCGGGGAGAAGCCTTTCCAGGACCCTTGTGTAGGCACAACTGTTTTCCCTGATCAGGATAGCCACCATGGTGAGCAAGGG
1005	TAAACTTAAGCTTGGTACCGAGCAGGGCGGGCCGGGCTCCAAGGCGCCAGCGGCGTCCGCCTGAGCAGCGCGGGCAACAGCGGCGGCGTCGGCCGGATCGGGCCGCGACACCTCCTGGCCGCCACCATGGTGAGCAAGGG
1006	TAAACTTAAGCTTGGTACCGGGCAGGGAGGGGGCCAAGGCGGCCGGCTGGAGGGACGGGGCCCGACCGGGAGCGGAGCCGGAGCGGAAGCCGCAGCCGGGCGGCGGGAGCGGCGGGAGCGGCCACCATGGTGAGCAAGGG
1007	TAAACTTAAGCTTGGTACCGGACGGGCGGCGCGGCTATTAAGCCGCGCGGCAGCTGCTCGCAGCCGGAGCTGGTGCTTCGCCCGAGACCCAGCGCCCAGGCGTGTCGCCCCGAGAGGAGCGCCACCATGGTGAGCAAGGG
1008	TAAACTTAAGCTTGGTACCGCCCGCCGCCCGCCGCCCGCCGCCTCCGTGGGTCCGTTTGCCAGTCAGCCCGTGCGTCCGAGCCCCTCGCGCCCCGCCGCAGCCCCGGCCAACCGAGCGCCGCCACCATGGTGAGCAAGGG
1009	TAAACTTAAGCTTGGTACCGAACAACAACAAGGCCTGGCGCTTCCGGCACCGGCCGAGGTGCGGGTCGCCTCCAGAGATCCTGTGCCTTCAAACCCTACGAGTCCATACTTTAAAACAAAGCCACCATGGTGAGCAAGGG
1010	TAAACTTAAGCTTGGTACCGGGCAGCGGCAGCGGCGGCGGGACGCGGAGGCTCCCCCGGGATTCGGCCTCAGCAGCGAGGCGGCGGCGGCGGCTGCGGAGGCGCAGGCAGCAACTGAGGCGCCACCATGGTGAGCAAGGG
1011	TAAACTTAAGCTTGGTACCGGTGAAGTGAAATCTTTGAGGAAGCTAAAGCTGTGTGTATTTGTGGATCAGACAAGTGCAGCAAGTTAATATCATTGGCTTCTGAAGGGGAGAGTGAGGTGGCCACCATGGTGAGCAAGGG
1012	TAAACTTAAGCTTGGTACCGGCCAGCAAGCACCTGGGGTAGAGGGGACAAACCCAGGTGGCTGTGTTCCAGCCCTGGCTGCAGGTCTGATTGGCTTTCTGGGGTGGCTGGCCTTGCTCCCGCCACCATGGTGAGCAAGGG
1013	TAAACTTAAGCTTGGTACCGCTTGTCTCGCTCGGGAGCGGAAACAGCGGCAGCCAGAGGACCACATAAACCCATTTTGAATTATTCAACCATTGCTGAACTTCTTGAAACTGTTTTAATCGCCACCATGGTGAGCAAGGG
1014	TAAACTTAAGCTTGGTACCGAGTCTAGAGGCGCAGAAGAGGAAGCCATCGCCTGGCCCCGGCTCTCTGGACCTTGTCTCGCTCGGGAGCGGAAACAGCGGCAGCCAGAGGACCACATAAAGCCACCATGGTGAGCAAGGG
1015	TAAACTTAAGCTTGGTACCGGTCTGAATCGCTTTCTGGGGTGGCTGGCCATCCTCCCTGAGAGCCCAGCTGTGGCGATCTCTGAGCAGCCACTGAGGCGGCTCCCAGCTGCGTTGGCGACGCCACCATGGTGAGCAAGGG
1016	TAAACTTAAGCTTGGTACCGAGACGAAGTAACCTCTTGTCCTGAATTTTCATAGTTGCTCATTCTTAATATTGGCAGCAGAAGCAACATTGAGAGTAACTACCTCCTCAGCTCAAAGAAAGCCACCATGGTGAGCAAGGG
1017	TAAACTTAAGCTTGGTACCGACTAGCTAGGCCGTGTGGCCACCCTTTGGCACCCGCACCGGCTCAGACCTGCTCAGGACTCAGCCAGGGCACACAGTTTGTGTTCTTACGTGCATCCATCGCCACCATGGTGAGCAAGGG
1018	TAAACTTAAGCTTGGTACCGTTCTGCACTGATCGTGGGTGGATCAGTAATCCATCCAGGAAGCCTGGAGGCCTGTGGTTTCCGCACCCGCTGCCACCCCCGCCCCTAGCGTGGACATTTAGCCACCATGGTGAGCAAGGG
1019	TAAACTTAAGCTTGGTACCGTGCCACCCCCGCCCCTAGCGTGGACATTTATCCTCTAGCGCTCAGGCCCTGCCGCCATCGCCGCAGATCCAGCGCCCAGAGAGACACCAGAGAACCCACCGCCACCATGGTGAGCAAGGG
1020	TAAACTTAAGCTTGGTACCGCCCGTTCTGCTGGCTCGAGAACGAAGTAGGCCGTCTCGCTCTGGGTCTCCAGGCCCGCGACCGTCCGCCAGTCGTCCCGAGGCCACTCTTCACCTCCACCGCCACCATGGTGAGCAAGGG
1021	TAAACTTAAGCTTGGTACCGCGAGCCGGCTCGAACACGCCCGCGCCGCTGACTGGCGGGTGGGGTTGTCGACACGTTCAACCCGTTCTGCTGGCTCGAGAACGAAGTAGGCCGTCTCGCTGCCACCATGGTGAGCAAGGG
1022	TAAACTTAAGCTTGGTACCGCCCTGCCCCTGCCCCCGCCCCTTGACATCCCAGACTCCCTGGCTATTTAAACAGAGTTGGGTGCCCCCATCCGCACACTGTCCTTTGGCCACCGGACATCGCCACCATGGTGAGCAAGGG
1023	TAAACTTAAGCTTGGTACCGTTGCCCCGCCCCCTCCCCAGCCCCAGACACGGACCCCGCAGGTTCACACAAGCCTCCCTGGCTGCTACCCCTCACCCCACCCTTCAAGAAGACTAAAGCTGCCACCATGGTGAGCAAGGG
1024	TAAACTTAAGCTTGGTACCGCAACAACAACAACAACAACGGCGGAGCTGGTCCCGTTGTGCTGCGGCGCCGCGCGGCCTGCAGTCCCGGGCCCGCGCCCCGCGCCGCCCGCCCGCCCGCCGCCACCATGGTGAGCAAGGG
1025	TAAACTTAAGCTTGGTACCGAACAACAACAACAACAACAGGCGGAGCTGGTCCCGTTGTGCTGCGGCGCCGCGCGGCCTGCAGTCCCGGGCCCGCGCCCCGCGCCGCCCGCCCGCCCGCCGCCACCATGGTGAGCAAGGG
1026	TAAACTTAAGCTTGGTACCGCAAGGTCTCCCAATTGTGGCGGGGACCATCGACATTCGCCACTTCTTCTCTGGATTGACCATTCCTGATCGGGGCGTGCATATTGTAGGGGGTGAACTGGGCCACCATGGTGAGCAAGGG
1027	TAAACTTAAGCTTGGTACCGGCTGTCGGCCGCGGGGCGGAGGCACTCGCGCGGGGGTCTAAAAGTTGGTTTTAATTGGTTGCCCACAGGATTGACTTGGCCTCTACTTCTTGTTAAGGAAGCCACCATGGTGAGCAAGGG
1028	TAAACTTAAGCTTGGTACCGTGAGAAGGGGCCATCATCGGAAGGGCCTGAGGAGGAGGACGGAGAAGGCTTCTCCTTCAAATACAGCCCCGGGAAGCTGAGGGGAAACCAGTACAAGAAGGCCACCATGGTGAGCAAGGG
1029	TAAACTTAAGCTTGGTACCGACTCTGTCCTGTGCTGGACACAATCGTTTACCCTGGAGAGAAGCCCTTCGGGGGAGGAGGAGGCAGCCAGGCTGTGCTCAGAGGCATTTCTCTTTGCTGAGCCACCATGGTGAGCAAGGG
1030	TAAACTTAAGCTTGGTACCGCTTTCCCAAGCCTGGAAGAACTCGTCATCCTCTTTGTAGCGTGGTGCTTCTGTTGCTCACAGGACAACTTGCCTTTGATCATTTTCAAGAGAGTTGTGCTGCCACCATGGTGAGCAAGGG
1031	TAAACTTAAGCTTGGTACCGCAACAACAACAACAACAACAACAACAACAACAAGCTGCAGCCCTCAGAAGTAAGCAAGGTTTCCTGCCGGGAGAAAAGGATTTGAAGCATTCCAGCCAAAGCCACCATGGTGAGCAAGGG
1032	TAAACTTAAGCTTGGTACCGAACAACAACAACAACAACAACAACAACAACAACGCTGCAGCCCTCAGAAGTAAGCAAGGTTTCCTGCCGGGAGAAAAGGATTTGAAGCATTCCAGCCAAAGCCACCATGGTGAGCAAGGG
1033	TAAACTTAAGCTTGGTACCGAGGACCGCGGGCATTTACCCGTGCTTTCCCAAGCCTGGAAGAACTCGTCATCCTCTTTGTAGCGTGGTGCTTCTGTTGCTCACAGGACAACTTGCCTTTGGCCACCATGGTGAGCAAGGG
1034	TAAACTTAAGCTTGGTACCGTTCAGAAGGGTGAAGTGGCTCTCCCATCGTCAAACAGCCTACCTCTCTGCGTTTCTTCAATAAATCTACATTTGGAGTTGGGATCAGAGCTCTTGCTGGGGCCACCATGGTGAGCAAGGG
1035	TAAACTTAAGCTTGGTACCGAATAATCTTGATCAAATCGCAATTTAGCATCTGATAAGAGGTAGTCTCACATCTTGAGGTTAAAATCAAATCTGTTTGTATCTTTTTTTTTTAGGAGATCGCCACCATGGTGAGCAAGGG
1036	TAAACTTAAGCTTGGTACCGCAGCCTACCTCTCTGCGTTTCTTCAATAAATCTACATTTGGAGTTGGGATCAGAGCTCTTGCTGGGTCAATTTCACTGTGCAGCGGAGGAGGAGAAAGAGGCCACCATGGTGAGCAAGGG
1037	TAAACTTAAGCTTGGTACCGTGCTGGGGTGCTCCGGATTTTGCGGGGTTCGTCGGGCCTGTGGAAGAAGCGCCGCGCACGGACTTCGGCAGAGACAGGTAGAGCAGGTCTCTCTGCAGCCGCCACCATGGTGAGCAAGGG
1038	TAAACTTAAGCTTGGTACCGAACAACAACAACAACAACAACAACAACAACAACAACAACAACAACAACAACAACAACGGCGGCGGGCGGCGGAGGTGCGGGGCCTGCTCCCGCCGGCACCGCCACCATGGTGAGCAAGGG
1039	TAAACTTAAGCTTGGTACCGCAACAACAACAACAACAACAACAACAACAACAACAACAACAACAACAACAACAACAAGGCGGCGGGCGGCGGAGGTGCGGGGCCTGCTCCCGCCGGCACCGCCACCATGGTGAGCAAGGG
1040	TAAACTTAAGCTTGGTACCGGGTTCCGCCCCGCGAGCGGCCATCTTGGAGGCTGAGGCGGCGGCGGCGGCGCTGCGGCGGGTTCGGTGGGCCCAATCCCGGGGCGGTGCGGCTGTTTCGGGCCACCATGGTGAGCAAGGG
1041	TAAACTTAAGCTTGGTACCGTCTGCCGGCCCCTGCTGGGCGAGCCTGGTGCCCCAGTCTTGGCATTGGCAAGGTGCTCCTGCACCCTCCCCCGGGGCACTTTGTCGTCCGAGGCCCAGAGGCCACCATGGTGAGCAAGGG
1042	TAAACTTAAGCTTGGTACCGCGGCTGCTGGGGTGCTCCGGATTTTGCGGGGTTCGTCGGGCCTGTGGAAGAAGCGCCGCGCACGGACTTCGGCAGAGGTAGAGCAGGTCTCTCTGCAGCCGCCACCATGGTGAGCAAGGG
1043	TAAACTTAAGCTTGGTACCGGACAAAAGCCGGATCCCGGGAAGCTACCGGCTGCTGGGGTGCTCCGGATTTTGCGGGGTTCGTCGGGCCTGTGGAAGAAGCGCCGCGCACGGACTTCGGCGCCACCATGGTGAGCAAGGG
1044	TAAACTTAAGCTTGGTACCGGTGTGCGTCACGCCGACGACGCGCGAAGGGCACACATCTTAGGACCCGGAGGACGTCCGGCCTCTGTGAGCCGCAACCTTTCCAAGGGAGTGGTTGTGTGGCCACCATGGTGAGCAAGGG
1045	TAAACTTAAGCTTGGTACCGGAGACAGCCGGTTGCTGAGCCGGGAGCGCTGACTGGCCCGGCTGGGCAGGAAGGGAAACTGAAAGAAAGAGGGGAAGAGTATTAAAGACCATTTCTGGCTGCCACCATGGTGAGCAAGGG
1046	TAAACTTAAGCTTGGTACCGACCTCTGCAGTGTCTTCCACAACCTGGTCTTGACTCGTCTGCTGAACAAATCCTCTGACCTCAGGCCGGCTGTGAACGTAGTTCCTGAGAGATAGCAAACGCCACCATGGTGAGCAAGGG
1047	TAAACTTAAGCTTGGTACCGCAACAACAACAACAACAACAATTCGGGCTGGGAGCGTGCTTTCCACGACGGTGACACGCTTCCCTGGATTGGCAGCCAGACTGCCTTCCGGGTCACTGCCGCCACCATGGTGAGCAAGGG
1048	TAAACTTAAGCTTGGTACCGAACAACAACAACAACAACAACTTCGGGCTGGGAGCGTGCTTTCCACGACGGTGACACGCTTCCCTGGATTGGCAGCCAGACTGCCTTCCGGGTCACTGCCGCCACCATGGTGAGCAAGGG
1049	TAAACTTAAGCTTGGTACCGCACTGCTGCCTCCAGCTAGTTATTTCGTCCTCTTCCGTTCTTCACCCCTACACCTTGGAGGTGAACTTCTCACCTGAGGGCTGTAAAGACTCGTTTGAAAGCCACCATGGTGAGCAAGGG
1050	TAAACTTAAGCTTGGTACCGGCACCGGCATCGGCTGACACTGCTGCCTCCAGCTAGTTATTTCGTCCTCTTCCGTTCTTCACCCCTACACCTTGGAGGTGAACTTCTCACCTGAGGGCTGGCCACCATGGTGAGCAAGGG
1051	TAAACTTAAGCTTGGTACCGGCTGCGTGACGCGGCGGCGCGCAAGGGACGTGCGGAGTGAGTGGCGCTGCGGGTGGGGCCGTCGGCGGCGCTGGTGAGAGAACGCCGAGCCGTCGCCGCAGCCACCATGGTGAGCAAGGG
1052	TAAACTTAAGCTTGGTACCGGTCGGCGGCGCTGGTGAGAGAACGCCGAGCCGTCGCCGCAGCCTCCGCCGCCGAGAAGCCCTTGTTCCCGCTGCTGGGAAGGAGAGTCTGTGCCGACAAGGCCACCATGGTGAGCAAGGG
1053	TAAACTTAAGCTTGGTACCGAACAACAACAAGTGCGGTGGCGGCGGCGGCGGTGGCGGCGGCGACTGCTGCGGTGAAGGAGGAGGAGGAGCCGAGCGGGCGCTGGCACCGAGGCCTGACCGCCACCATGGTGAGCAAGGG
1054	TAAACTTAAGCTTGGTACCGTTTCCTGCTGCGGGTGAGCCTTTTGCCTCGGAACTGGACCCGGGAGACATCACAGCGCTGGGCTAGGGGCGCGGCTTGAACTCGCCTAAAGAGCTGCGCCGCCACCATGGTGAGCAAGGG
1055	TAAACTTAAGCTTGGTACCGAGCGCTGGGCTAGGGGCGCGGCTTGAACTCGCCTAAAGAGCTGCGCCCTCTCACCCGTGCCGCCCCAGCCGCTGCCGCCTGCACCGGACCCGGAGCCGTCGCCACCATGGTGAGCAAGGG
1056	TAAACTTAAGCTTGGTACCGCAACAACAACAGTGCGGTGGCGGCGGCGGCGGTGGCGGCGGCGACTGCTGCGGTGAAGGAGGAGGAGGAGCCGAGCGGGCGCTGGCACCGAGGCCTGACCGCCACCATGGTGAGCAAGGG
1057	TAAACTTAAGCTTGGTACCGACAGCACGGTCCCAGCAGGGAGAGGCTGAGCCGGTTGGACTAGACCACCCAAGGTCTCAGGTTGCAGCTCCCTGGTGAGGCGGAACCAACCCTCCTGGCCGCCACCATGGTGAGCAAGGG
1058	TAAACTTAAGCTTGGTACCGCTGCTGCTGCCTCCCAGGGCGCTGGTTCACAGCACGGTCCCAGCAGGGAGAGGCTGAGCCGGTTGGACTAGACCACCCAAGGTCTCAGGTTGCAGCTCCCGCCACCATGGTGAGCAAGGG
1059	TAAACTTAAGCTTGGTACCGTCTAATCATAGAACCAGAGCTTGTAGAAACCACTTTAATCATATCCAGGAGTTTGCAAGAAACAGGTGCTTAACACTAATTCACCTCCTGAACAAGAAAAGCCACCATGGTGAGCAAGGG
1060	TAAACTTAAGCTTGGTACCGATCACATTATTAGTTCTGCCACTGGTAGGCATTAGAAGCAAGAAAAGGGAGACGGACCGAGGAAGCCACTTTGGTGAAACAAAAAGAAAAGCATTTGTTTGCCACCATGGTGAGCAAGGG
1061	TAAACTTAAGCTTGGTACCGAACAACAACAACAACAACAACAACAACAACAACAGACACTGTCCCAGCTGCCACCTAGACTCGGAGCTCCATCCAAACCTCCAGCGAAGACATCCCAGCCGCCACCATGGTGAGCAAGGG
1062	TAAACTTAAGCTTGGTACCGCAACAACAACAACAACAACAACAACAACAACAACAACAACAACAACAACAACAACAACAACAACAACAACAACAAGCGCACCTTTCCGCGGGCCGCGGGGGCCACCATGGTGAGCAAGGG
1063	TAAACTTAAGCTTGGTACCGAACAACAACAACAACAACAACAACAACAACAACAACAACAACAACAACAACAACAACAACAACAACAACAACAAAGCGCACCTTTCCGCGGGCCGCGGGGGCCACCATGGTGAGCAAGGG
1064	TAAACTTAAGCTTGGTACCGCCCCGCACAAGTTGTGGGCCGGCCCTCCCGAGGAGCTGCGGGGGACGCGCCGCTCGTCCCATACTCTCGGGCGGTGGTCGGCTGGCTCTGGGGTGCCGGCGCCACCATGGTGAGCAAGGG
1065	TAAACTTAAGCTTGGTACCGAAAGAAGAAGTTGTGGGTATTTTTTTTTTTTTTTTTGTCTGGAGGATTGGGGACACCAAAACTCATTTGGCAGCAGAGGTGAGACGAAGCTTCACAAAAGGCCACCATGGTGAGCAAGGG
1066	TAAACTTAAGCTTGGTACCGGACACAAGCGAGAGTGGTGCAGGTCTAACTCGCTTCCAGGCTGAAGCTTCAGAAAAGGACAGTAGCTCGTTGTTGCAGACTCTGTTGACAGTGACCCAGAGCCACCATGGTGAGCAAGGG
1067	TAAACTTAAGCTTGGTACCGGACTTCGAGAGGGACTTAGAGAAGGCAGACGCATCCCGAACTCGCTGGAGGACAAGGCTCAGCTCTTGCCAGGCCAAATTGAGACATCTCTGACACAAGCGCCACCATGGTGAGCAAGGG
1068	TAAACTTAAGCTTGGTACCGCAACAACAACAACAACAACAACAACAACAAGCCCGAGCCGGGGCGGGCCCGAGTCAAAGGCAAGTGAAGGTGGAAGCGGCCGCGGCGGCAGCAGGCCACCGCCACCATGGTGAGCAAGGG
1069	TAAACTTAAGCTTGGTACCGAACAACAACAACAACAACAACAACAACAAAGCCCGAGCCGGGGCGGGCCCGAGTCAAAGGCAAGTGAAGGTGGAAGCGGCCGCGGCGGCAGCAGGCCACCGCCACCATGGTGAGCAAGGG
1070	TAAACTTAAGCTTGGTACCGAACAACAACAACAACAACAACAACAACAAGAGCCGGGTTCCTCCCGGGTTTCTGCCGGGTTTCTCCCTGCGGCTCCTGGGTTGTTGAGACTCTTGTGAAGGCCACCATGGTGAGCAAGGG
1071	TAAACTTAAGCTTGGTACCGCAACAACAACAACAACAACAACAACAACAGAGCCGGGTTCCTCCCGGGTTTCTGCCGGGTTTCTCCCTGCGGCTCCTGGGTTGTTGAGACTCTTGTGAAGGCCACCATGGTGAGCAAGGG
1072	TAAACTTAAGCTTGGTACCGCATCATCAGTTCAGCTTTTTTTTTTTGGTTGTTGCTCTTTTTTGGGGGGGTTGGGTTTGTTGGTTTCACTGAAACATTTAACTACCTGTAAAATCTAAACGCCACCATGGTGAGCAAGGG
1073	TAAACTTAAGCTTGGTACCGCTTGCCGGCTTCCTTGCAAAGCCCGGTGCAAGGGCCTCTTTCAAAATCAACCCACTGGTGTGCCTAGCAGTCGGTAGAAGAAGCGGGAGGGCGTCCGGTCGCCACCATGGTGAGCAAGGG
1074	TAAACTTAAGCTTGGTACCGCAACAACAACAACAACAACAACAACAACAACAACAACAACAACAACAACAACAACAACAACAACAACAACAACAACAACAACAAGACGAAGGCGGCGGCGGCCACCATGGTGAGCAAGGG
1075	TAAACTTAAGCTTGGTACCGAACAACAACAACAACAACAACAACAACAACAACAACAACAACAACAACAACAACAACAACAACAACAACAACAACAACAACAAAGACGAAGGCGGCGGCGGCCACCATGGTGAGCAAGGG
1076	TAAACTTAAGCTTGGTACCGTTTCGGCGCTCAGAAACAACGTAAAGTAAAGGGGCGGGGCAGCGTTTTACAAACCGAACCGTGAATCTTTGCGGTTTCTCTTTCCAGCCAGCGCCGAGCGGCCACCATGGTGAGCAAGGG
1077	TAAACTTAAGCTTGGTACCGCTCCTAGGCTCGTGGCCCTAGGCGCGGCAGCTGACACGTAAGTCTCGTCGCCCGACGTTGTTTCGGCGCTCAGAAACAACGTAAAGTAAAGGGGCGGGGCGCCACCATGGTGAGCAAGGG
1078	TAAACTTAAGCTTGGTACCGCCCCGGCCGCGGGTGATCGTCGGGTCTCCACGCGCCCGGGTCGCTGACGCGGATCCGGCCTCGGCGCCTTCTCAGGGCGCCCTGCAAGGCCGCAGGCAGGGCCACCATGGTGAGCAAGGG
1079	TAAACTTAAGCTTGGTACCGCGAGCGGAGTGGGACTCGAGGCCCTGTAGCCGGACTGGGCCCCTCGCCCCCTCCTCCAGCGGCCTGCGGGCCTTGGCAGCGCCGCCCCTGCCCACACTGAGCCACCATGGTGAGCAAGGG
1080	TAAACTTAAGCTTGGTACCGGAAAGAGAGCTGGAGAACTGGGATATCAAGAGGAGTTGTAGACAGTTAAACCTGAATTCTAGCTTTTGGAACAAAATAGTAAAGTAATTGTAGCAGTTCTGCCACCATGGTGAGCAAGGG
1081	TAAACTTAAGCTTGGTACCGGTCGGATCGGGGGCCCAGGGTGTCCGAGTGAACTGGGTGATTCAGAGGTGTGTTTCCCTAATAGCGGGGCAGCTGGCGAGGGACGCAGTAAAAAGGAGCGGCCACCATGGTGAGCAAGGG
1082	TAAACTTAAGCTTGGTACCGCCCAGGGTGTCCGAGTGAACTGGGTGATTCAGAGGTGTGTTTCCCTAATAGCGGGGCAGCTGGCGAGGGACGCAGTAAAAAGGAGCGAGGTGCAGACACGGCCACCATGGTGAGCAAGGG
1083	TAAACTTAAGCTTGGTACCGGGAAGGATCCTGGAGGACCAAAGTTCGGGTGTCGAGGAAGTGGGCGGTGGGTGGTGGGTGGTGGGGAATAAGCCCCTGAAGAGGGAGCACTGAAGGAGTGGCCACCATGGTGAGCAAGGG
1084	TAAACTTAAGCTTGGTACCGCTGGAGGACCAAAGTTCGGGTGTCGAGGAAGTGGGCGGTGGGTGGTGGGTGGTGGGGAATAAGCCCCTGAAGAGGGAGCACTGAAGGAGTGAGCATCCTAGCCACCATGGTGAGCAAGGG
1085	TAAACTTAAGCTTGGTACCGAACAACAACAACAACATCTTAGGACCCGGAGGACGTCCGGCCTCTGTGAGCCGCAACCTTTCCAAGGGAGTGGTTGTGTGATCGCCATCTTAGGGAAAAGGCCACCATGGTGAGCAAGGG
1086	TAAACTTAAGCTTGGTACCGCAACAACAACAACAAATCTTAGGACCCGGAGGACGTCCGGCCTCTGTGAGCCGCAACCTTTCCAAGGGAGTGGTTGTGTGATCGCCATCTTAGGGAAAAGGCCACCATGGTGAGCAAGGG
1087	TAAACTTAAGCTTGGTACCGCTGAAGCCTGCAAGCATTAGTGTGTCGCTCCCATTCACCGACTTTCCGAGGTACCCTCTTACCAATTATACTTTTGGTACAAAAGAGCCCCTCTACGAGAGCCACCATGGTGAGCAAGGG
1088	TAAACTTAAGCTTGGTACCGATTCACCGACTTTCCGAGGTACCCTCTTACCAATTATACTTTTGGTACAAAAGAGCCCCTCTACGAGAAGGACAGCTCTGTTGCAGCCAGATTTCAGCGCGCCACCATGGTGAGCAAGGG
1089	TAAACTTAAGCTTGGTACCGCTGCTGAACGAGATCAGCCGCACAGGCGAGGGCGCCGTCAGCCTCATCGAGCGGCGGAGGCTCAACCAGCTGCTCCTGCCCCTGCTGCAGAATCAAACTGGCCACCATGGTGAGCAAGGG
1090	TAAACTTAAGCTTGGTACCGCTGGCGGCAGCGCGCCGCGGGCCCGAGACTTAGTCTCGGGCCGCCAAGGCCAGCGTCCACGAGAGCCTCTACTTCAATCCCAAGAAGACCAAAGGGGTTGGCCACCATGGTGAGCAAGGG
1091	TAAACTTAAGCTTGGTACCGAACAAAAGATTCTGATCCATTCTGAGATCTACAAAGGCTGTTACCCTGCAGGTCCATCTCACGTCCCCCAGGAGGCCGGGGAAACCCTGGGCTGCGGAGGGCCACCATGGTGAGCAAGGG
1092	TAAACTTAAGCTTGGTACCGTGGGCTGCGGAGGGAGGGGAGGAGGTTTGAACGAGCCCGCTCTGGGGACCGGGCCGCCTACTCCGCGGGTTTTCTTCTGTTTTCATAGCCAGCCAGAACAGCCACCATGGTGAGCAAGGG
1093	TAAACTTAAGCTTGGTACCGAACAACAACAAATATTGAATAAGCGACCCGGCCTCCTAGGGGGTCGTCGTGGTCCAGACAGTTTAGCAGAACAGCCTCCGCGGCTCCGGGGAGAAGCAAAGCCACCATGGTGAGCAAGGG
1094	TAAACTTAAGCTTGGTACCGCAACAACAACAATATTGAATAAGCGACCCGGCCTCCTAGGGGGTCGTCGTGGTCCAGACAGTTTAGCAGAACAGCCTCCGCGGCTCCGGGGAGAAGCAAAGCCACCATGGTGAGCAAGGG
1095	TAAACTTAAGCTTGGTACCGAACAACAACAACAAGTCTCCCCTCGCCGCATCCACTCTCCGGCCGGCCGCCTGCCCGCCGCCTCCTCCGTGCGCCCGCCAGCCTCGCCCGCGCCGTCACCGCCACCATGGTGAGCAAGGG
1096	TAAACTTAAGCTTGGTACCGCAACAACAACAACAGTCTCCCCTCGCCGCATCCACTCTCCGGCCGGCCGCCTGCCCGCCGCCTCCTCCGTGCGCCCGCCAGCCTCGCCCGCGCCGTCACCGCCACCATGGTGAGCAAGGG
1097	TAAACTTAAGCTTGGTACCGCAACAACAACAACAACAACAACAACAACAACAACAACAACAACAACAACAACAACAACAACAACAACAACAACAACAGTGTTCTAACTATTAACGCTACGGCCACCATGGTGAGCAAGGG
1098	TAAACTTAAGCTTGGTACCGAACAACAACAACAACAACAACAACAACAACAACAACAACAACAACAACAACAACAACAACAACAACAACAACAACAAGTGTTCTAACTATTAACGCTACGGCCACCATGGTGAGCAAGGG
1099	TAAACTTAAGCTTGGTACCGTTTTTTTCCAGAGGAGAGTACAGGTCGTGCTGCAGTTAGTTCATTGAAAACTCATTTGCTCTTGGAGCAGTCAGGCAGTGACTGCCTTCGGCTTTTTTTCGCCACCATGGTGAGCAAGGG
1100	TAAACTTAAGCTTGGTACCGGTTAGTTCATTGAAAACTCATTTGCTCTTGGAGCAGTCAGGCAGTGACTGCCTTCGGCTTTTTTTCTGCTGACTAAGATCTCCTATAGAGAGCTACAACAGCCACCATGGTGAGCAAGGG
1101	TAAACTTAAGCTTGGTACCGTCAGCTGACCGAAGAACAGATTGCTGAATTCAAGGAAGCCTTCTCCCTATTTGATAAAGAAGGCGAAGGCACCATCACAACAAAGGAACTTGGAACTGTCGCCACCATGGTGAGCAAGGG
1102	TAAACTTAAGCTTGGTACCGGCCGTGCCGTTACTCGTAGTCAGGCGGCGGCGCAGGCGGCGGCGGCGGCATAGCGCACAGCGCGCCTTAGCAGCAGCAGCAGCAGCAGCGGCATCGGAGGGCCACCATGGTGAGCAAGGG
1103	TAAACTTAAGCTTGGTACCGGCCGCAGTTTCCTCCGCCGCTGTCGGGCGTGCGGCGCTGAGGGACCCGGGCGAGCGCGCCGCGCACCGCCCCGCCGGCTCGCCTCCCTCGCCGCGTTCCGGCCACCATGGTGAGCAAGGG
1104	TAAACTTAAGCTTGGTACCGAGCCCCTGGATAGCCTTTCTTGCCGACAGAGGCGGGAGAAATTTGCTACTTCCTGTATACCTTATCCTTCTCCCTTCCCAGTCTAAGATACGAACTATAAGCCACCATGGTGAGCAAGGG
1105	TAAACTTAAGCTTGGTACCGGCTTCACGCAGGCCTGCGAAGCTGGAGCCCCTGGATAGCCTTTCTTGCCGACAGAGGCGGGAGAAATTTGCTACTTCCTGTATACCTTATCCTTCTCCCTGCCACCATGGTGAGCAAGGG
1106	TAAACTTAAGCTTGGTACCGTTATTGCGAGGTTGGAGGGAGGCGCAGGCGTTCTCATTCATAGTTCTCCCATCCTGAAAGTTCTGTTCCTCTTTTGTCCAGAAACTGGGCCCTCGTCAGAGCCACCATGGTGAGCAAGGG
1107	TAAACTTAAGCTTGGTACCGGCAGCCGGGAAGAGGTTGGGGCGGCGTGAGTTAAGTGAAAAGCGCTCAGAATACAGTAAGTCAAGTGGACTCCCATTATTGTCCCAGTTGTTTAGAAAAAGCCACCATGGTGAGCAAGGG
1108	TAAACTTAAGCTTGGTACCGCAACAACAACAACAAGAGGAAGCCATCGCCTGGCCCCGGCTCTCTGGACCTTGTCTCGCTCGGGAGCGGAAACAGCGGCAGCCAGAGAACTGTTTTAATCGCCACCATGGTGAGCAAGGG
1109	TAAACTTAAGCTTGGTACCGAACAACAACAACAACGAGGAAGCCATCGCCTGGCCCCGGCTCTCTGGACCTTGTCTCGCTCGGGAGCGGAAACAGCGGCAGCCAGAGAACTGTTTTAATCGCCACCATGGTGAGCAAGGG
1110	TAAACTTAAGCTTGGTACCGAACAACAACAACAACAACAACAACAACAACAACAACAACAACAACAACAACAACAACGCCGGGGCCGGGCCGGGCCGGGGGCGCGCGCTCTGCGAGCTGGGCCACCATGGTGAGCAAGGG
1111	TAAACTTAAGCTTGGTACCGCAACAACAACAACAACAACAACAACAACAACAACAACAACAACAACAACAACAACAAGCCGGGGCCGGGCCGGGCCGGGGGCGCGCGCTCTGCGAGCTGGGCCACCATGGTGAGCAAGGG
1112	TAAACTTAAGCTTGGTACCGGGCGGCGGCGGCGGCGGCAGCTGCTTGGGCGCGGTGCGGTGGTGACTGAGCTACGAGCCTGGCGGCGGGTGTGCGCCGAGCCCCGGCCCGGCCCGGCCCTGCCACCATGGTGAGCAAGGG
1113	TAAACTTAAGCTTGGTACCGCAACAACAACAACAACAACAACAACAACAACAACAACAACAACAACAACAACAACAACAACAACAACAGGAAGTGGCGTACGGCATCCGCCGGTGGCGTGGCCACCATGGTGAGCAAGGG
1114	TAAACTTAAGCTTGGTACCGAACAACAACAACAACAACAACAACAACAACAACAACAACAACAACAACAACAACAACAACAACAACAAGGAAGTGGCGTACGGCATCCGCCGGTGGCGTGGCCACCATGGTGAGCAAGGG
1115	TAAACTTAAGCTTGGTACCGATAGCTGCTGCCTGTTGGAAAGGCAAAAAAGTCCGCAGGCATAGAGAGTGGAAAGAAGGAACAGCATACTAGGCTGGTTTGAAAAACAATCAATTGCTAGGCCACCATGGTGAGCAAGGG
1116	TAAACTTAAGCTTGGTACCGGAACAGCAGGCCCGAGCCCACCGCGCCGGGCCCCGGACGCCGCGCGGAAAAGATACCTGATCAGAGAAGCAGTTTGAAGTACTAAAGGCTTCTCGATTGGGCCACCATGGTGAGCAAGGG
1117	TAAACTTAAGCTTGGTACCGACGTGATCTATTTTTCAGAACAGCAAGTGGATCGGAAAGAACCTTGACAACACAAAACTCATTTACTAATCGACTGGTTTTGGGTTTCTCTTCTCTGAGTGCCACCATGGTGAGCAAGGG
1118	TAAACTTAAGCTTGGTACCGTTGGGGCTCAGTTGAAAAGCCTAAACTGCCTCTCGGGAGGTTGGGCGCGGCGAACTACTTTCAGCGGCGCACGGAGACGGCGTCTACGTGAGGGGTCAAAGCCACCATGGTGAGCAAGGG
1119	TAAACTTAAGCTTGGTACCGCAACAACAACAACAACAACAACAACAACAACAACAACAACAACAACAACAACAACAACAACAACAACAACAACAACAAGGGGACAGCGAGCGTCGCGGCCGCCACCATGGTGAGCAAGGG
1120	TAAACTTAAGCTTGGTACCGAACAACAACAACAACAACAACAACAACAACAACAACAACAACAACAACAACAACAACAACAACAACAACAACAACAACGGGGACAGCGAGCGTCGCGGCCGCCACCATGGTGAGCAAGGG
1121	TAAACTTAAGCTTGGTACCGAGTTTCCAGAGCTTTCGAGGAAGGTTTCTTCAACTCAAATTCATCCGCCTGATAATTTTCTTATATTTTCCTAAAGAAGGAAGAGAAGCGCATAGAGGAGGCCACCATGGTGAGCAAGGG
1122	TAAACTTAAGCTTGGTACCGTCCACCTCTAAGACTCCCACGTGAGTGCGGGCGTCTCCCAGTTCCTGGGCCGGAAACTCAGGTTGAATAATTCATCAAATTACACAACTGAACTCAAGACGCCACCATGGTGAGCAAGGG
1123	TAAACTTAAGCTTGGTACCGAACAACAACAACAACAACAACAACAAGGTGGCGGCGGAGGCTGCACTGAGCGGGACCTGCGAGCAGCGCGGGCGGCAGCCCGGGGGAAGCGTCCGGGACCGCCACCATGGTGAGCAAGGG
1124	TAAACTTAAGCTTGGTACCGCAACAACAACAACAACAACAACAACAGGTGGCGGCGGAGGCTGCACTGAGCGGGACCTGCGAGCAGCGCGGGCGGCAGCCCGGGGGAAGCGTCCGGGACCGCCACCATGGTGAGCAAGGG
1125	TAAACTTAAGCTTGGTACCGTGGGTACAGGCGCGAGCCACAGGCACGGAAACCTCGCGCCGACCGGGGCCCTAGGCCCGACGACGGCAGTTTGTTTCGACGCCGGACCGCGTAAGAGACGGCCACCATGGTGAGCAAGGG
1126	TAAACTTAAGCTTGGTACCGAGGGTGCGAATTCGTTAGGCAAAAGCTGGGTACAGGCGCGAGCCACAGGCACGGAAACCTCGCGCCGACCGGGGCCCTAGGCCCGACGACGGCAGTTTGTGCCACCATGGTGAGCAAGGG
1127	TAAACTTAAGCTTGGTACCGGCATTCCAACCTTCCAGCCTGCGACCTGCGGAGAAAAAAAATTACTTATTTTCTTGCCCCATACATACCTTGAGGCGAGCAAAAAAATTAAATTTTAACCGCCACCATGGTGAGCAAGGG
1128	TAAACTTAAGCTTGGTACCGAGAACCTTCCTGCCGTCGCGTTTGCACCTCGCTGCTCCAGCCTCTGGGGCGCATTCCAACCTTCCAGCCTGCGACCTGCGGAGAAAAAAAATTACTTATTGCCACCATGGTGAGCAAGGG
1129	TAAACTTAAGCTTGGTACCGCTGCCTTCTTGGAGTGGGGAAGAATCTTAAAGGGCAAGGGATTTCTGGTTCCTTAAGAGATCAACTGTCTACACTCACTCACACCTCCTGTCCTGCAGCCGCCACCATGGTGAGCAAGGG
1130	TAAACTTAAGCTTGGTACCGGGCTCAGGGATAATTGCGCAGCCTGAGAGGGGGTGAGCTGACACTGTCCCAGCTGCCACCTAGACTCGGAGCTCCATCCAAACCTCCAGCGAAGACATCCGCCACCATGGTGAGCAAGGG
1131	TAAACTTAAGCTTGGTACCGAACAACAACAACAACAACAACAACACCGCCTCCTTGAAGCTGCCGCTGTCGCTGCTGCTCGTTCGAGTCGCAGGCGTGTTCCATCCACCACATCAGAACAGCCACCATGGTGAGCAAGGG
1132	TAAACTTAAGCTTGGTACCGAACAACAACAACAACAACAACAACAACAACAAGCCGCCCGGCGCGGAGTGGCTGCCCTGCGCGGGGACACTTAGAGCCCGGTGGGCGGGAGGAAGGCGGCGCCACCATGGTGAGCAAGGG
1133	TAAACTTAAGCTTGGTACCGCAACAACAACAACAACAACAACAACAACAACAGCCGCCCGGCGCGGAGTGGCTGCCCTGCGCGGGGACACTTAGAGCCCGGTGGGCGGGAGGAAGGCGGCGCCACCATGGTGAGCAAGGG
1134	TAAACTTAAGCTTGGTACCGCAACAACAACAACAACAACAACAAACCGCCTCCTTGAAGCTGCCGCTGTCGCTGCTGCTCGTTCGAGTCGCAGGCGTGTTCCATCCACCACATCAGAACAGCCACCATGGTGAGCAAGGG
1135	TAAACTTAAGCTTGGTACCGCAGGGGAACAGTAACGCAACCCTGCCAGCTTGCCATTGTAGAAAACTTGAAAGATTGAACACAAAATTGTTTACAAAGGATATCTTGGCAGAGTGCCACCGCCACCATGGTGAGCAAGGG
1136	TAAACTTAAGCTTGGTACCGACTTGCGCCCCTCTCAAGTGCTGGCAGACCACTGTGCTTGCAGACAACGCACCCAAAGGGAAGAATCAGGGGAACAGTAACGCAACCCTGCCAGCTTGCCGCCACCATGGTGAGCAAGGG
1137	TAAACTTAAGCTTGGTACCGCGGCGCAGGAACGACCCTCCTTCCTCTGCCCCGCAGCAGTGCTGAGTAAAGGTTTGGACATATTTGACTCTTTTCCCCCCAGGTTGAATTGACCAAAGCAGCCACCATGGTGAGCAAGGG
1138	TAAACTTAAGCTTGGTACCGACAAAGGGAGCCTCGCCACACGCCCGCGGCCGCCTCGCAGCGCCCGCCAAGAAGCGCCTGGCGGAAGGGCGCACTCTCAGGCCTTCCACCGGCGACCTTCGCCACCATGGTGAGCAAGGG
1139	TAAACTTAAGCTTGGTACCGAGCCGAAGGGGGCGGGGAAAAGTCCGGCTGGGCCGGGACAAAAGCCGGATCCCGGGAAGCTACCGGCTGCTGGGGTGCTCCGGATTTTGCGGGGTTCGTCGCCACCATGGTGAGCAAGGG
1140	TAAACTTAAGCTTGGTACCGTTGTTTCAAGTTGGCCAAATTGACAAGAGCGAGAGGTATACTGCGTTCCATCCCGACCCGGGGCCACGGTACTGGGCCCTGTTTCCCCCTCCTCGGCCCCGCCACCATGGTGAGCAAGGG
1141	TAAACTTAAGCTTGGTACCGAAGTGAAGGTGGAAGCGGCCGCGGCGGCAGCAGGTCTGTCTCCCAAGTCATTCACCTCGTTGCTGTGTTTTCTCAGACCCCAGAGTCAGAAGGAGTGAGAGCCACCATGGTGAGCAAGGG
1142	TAAACTTAAGCTTGGTACCGATTCACCTCGTTGCTGTGTTTTCTCAGACCCCAGAGTCAGAAGGAGTGAGAACCCTGACCCCTAATCCCACTGCATCCAGCCAATAGGAGCCCAGCCACCGCCACCATGGTGAGCAAGGG
1143	TAAACTTAAGCTTGGTACCGGCTGGCGGTGTGGACGCGGAACTCAGCGGAGAAACGCGATTGAGAATTGGAAAAGAAATTGAAATAAATCAGCAGTTTTGAGGCAGAGCCTAAGAGAACTGCCACCATGGTGAGCAAGGG
1144	TAAACTTAAGCTTGGTACCGGGCCTGCGTGCACTGCGCTTGCGCGGGTTGAGGGCGGTGGCTCAGGCTCCTGGAAAGGACCGTCCACCCCTCCGCGCTGGCGGTGTGGACGCGGAACTCAGCCACCATGGTGAGCAAGGG
1145	TAAACTTAAGCTTGGTACCGAATTTTCCTTTCTGTCTGGTCGGTGGTGGGGAGCGGCAGCTGGCAGAGAGTCAACGCCCAGACGGCTGTGAGATCCCCGAGATTTGCCGTGTTTGACCTCGCCACCATGGTGAGCAAGGG
1146	TAAACTTAAGCTTGGTACCGGCAGGAGTCAGCTCTGCCTTCCTCGGCTGGAGTGTGGGTGGCTTGGTGAGCCGGTGGTCAGGAATTCTCTCTCCTCCTTGCAATTTTCCTTTCTGTCTGGGCCACCATGGTGAGCAAGGG
1147	TAAACTTAAGCTTGGTACCGCAACAACAACAACAACAACAACAACAACAACAACAACAACAACAACAACAACAACAACACAGATCTGCCTCTTCTCCAAGAAACTCAACCACTAGTGACAGCCACCATGGTGAGCAAGGG
1148	TAAACTTAAGCTTGGTACCGCAACAACAACAACAACCGACTGTCCCAGACGGGCTGGTGTGGGCTTGGGATCCTCCTGGTGACCTCTCCCGCTAAGGTCCCTCAGCCACTCTGCCCCAAGGCCACCATGGTGAGCAAGGG
1149	TAAACTTAAGCTTGGTACCGAACAACAACAACAACCCGACTGTCCCAGACGGGCTGGTGTGGGCTTGGGATCCTCCTGGTGACCTCTCCCGCTAAGGTCCCTCAGCCACTCTGCCCCAAGGCCACCATGGTGAGCAAGGG
1150	TAAACTTAAGCTTGGTACCGAACAACAACAACAACAACAACAACAACAACAACAACAACAACAACAACAACAACAACAACAACAACAACAACAACAACAGTGTCAGAACAATCTTGAATCGCCACCATGGTGAGCAAGGG
1151	TAAACTTAAGCTTGGTACCGGTGCGCAGCGGCGTAAGTGGGGCCGTGTGCAGACCCGCGTGTGGCGCAGGCAAGGACCCTCAAAATAAACAGCCTCTACCTTGCGAGCCGTCTTCCCCAGGCCACCATGGTGAGCAAGGG
1152	TAAACTTAAGCTTGGTACCGAACAACAACAACAACAACAACAACAACAACAACAACAACAACAACAACAACAACAACAACAGATCTGCCTCTTCTCCAAGAAACTCAACCACTAGTGACAGCCACCATGGTGAGCAAGGG
1153	TAAACTTAAGCTTGGTACCGAACAACAACAACAACAACAACAACAACAACAACAACAACAACAACAACAACAACAACAACAACAACAACAACAACAACAAAGACCAGGGCCACTGCAGGCGCCACCATGGTGAGCAAGGG
1154	TAAACTTAAGCTTGGTACCGCAACAACAACAACAACAACAACAACAACAACAACAACAACAACAACAACAACAACAACAACAACAACAACAACAACAACAAGACCAGGGCCACTGCAGGCGCCACCATGGTGAGCAAGGG
1155	TAAACTTAAGCTTGGTACCGAACAACAACAACAACAACAACAACAACAACAACAACAACAACAACAACAACAACAACAACAACAACAACAACAACAACAACAACACTGCCCGTAGTAGCCGCCACCATGGTGAGCAAGGG
1156	TAAACTTAAGCTTGGTACCGCAACAACAACAACAACAACAACAACAACAACAACAACAACAACAACAACAACAACAACAACAACAACAACAACAACAACAACAACCTGCCCGTAGTAGCCGCCACCATGGTGAGCAAGGG
1157	TAAACTTAAGCTTGGTACCGCTTTATTGAGGCCAGGCAACAGTTGGCTTTTAGGTCAGATTTTGGAGATCGCCTGTGAAACTGCGTTTTCTTCCAGTCCTTCCCCCAGACACACTTTAAAGCCACCATGGTGAGCAAGGG
1158	TAAACTTAAGCTTGGTACCGATCGAGAAGGAAAGAGATCAGGGCACCACACTGCTCAGGCTTTATTGAGGCCAGGCAACAGTTGGCTTTTAGGTCAGATTTTGGAGATCGCCTGTGAAACGCCACCATGGTGAGCAAGGG
1159	TAAACTTAAGCTTGGTACCGTCCTTTCTCGTTCCCCGGCCATCTTAGCGGCTGCTGTTGGTTGGGGGCCGTCCCGCTCCTAAGGCAGGAAGTTGGTGGCCGCAAAGAAGACGGAAATCTGGCCACCATGGTGAGCAAGGG
1160	TAAACTTAAGCTTGGTACCGGCCATCTTAGCGGCTGCTGTTGGTTGGGGGCCGTCCCGCTCCTAAGGCAGGAAGAAGGTGGCCGCAAAGAAGACGGAAATCTGAAATAGAGTACTAAGCTGCCACCATGGTGAGCAAGGG
1161	TAAACTTAAGCTTGGTACCGGAAGAAACTTTAGAACCACGTTTATTTTAAAAGAACGAATTGGAGAAAACAAATCGATTAAAGCTCACAGCTTCTTGGGTGCTTTCTCACGGGTAAAGCCGCCACCATGGTGAGCAAGGG
1162	TAAACTTAAGCTTGGTACCGATCACGGACCTACCACTGGCCCTGCGTTTGTGGTGCAGCCTCTCTTCAATCCCTAAGAACTGGTTCTTTCAAAGCTTGTATTTTCTGAAGAAACTTTAGAGCCACCATGGTGAGCAAGGG
1163	TAAACTTAAGCTTGGTACCGACTCCAGACGGCGGGCCGCCCCCTCTTCCCGCCTTCCTACTACCGGCCCAGGATTAGCGCCCTGGGAGCGCGCGCCCCGCTGCCTCGCCGCCACACTTTCGCCACCATGGTGAGCAAGGG
1164	TAAACTTAAGCTTGGTACCGTCCCGCCTTCCTACTACCGGCCCAGGATTAGCGCCCTGGGAGCGCGCGCCCCGCTGCCTCGCCGCCACACTTTCCTGGGAGCGGCGGCCACGGAGGCACCGCCACCATGGTGAGCAAGGG
1165	TAAACTTAAGCTTGGTACCGCCTTTTGCGCTGGAGATTCGTGGGCAAGGCTTCTCATTTTCCCAGGCTGCTTCCCCTCCCGGGTGAGGAGCGTCCTGAGACTAAGGAAAGAGCCTGGAAAGCCACCATGGTGAGCAAGGG
1166	TAAACTTAAGCTTGGTACCGGCTCGCGGTTGACAGCTCAGCTGGTGCCGAGCAACTCGTGCCAGCCAGTCGTGTCTCAGCCTGGAGAGTGCGCGCACCGCCGCCCGGGCAGCCGCTGGCTGCCACCATGGTGAGCAAGGG
1167	TAAACTTAAGCTTGGTACCGAAAGCCAACCCGGTTAGAAGGAGAGAGGCCAGGACCAAACCGCAGTAACAAGAGTCCCCACGGCCTCCCAGCCCGGAGCAGCGGGAGCCCCAAGTTTGCCGCCACCATGGTGAGCAAGGG
1168	TAAACTTAAGCTTGGTACCGCGCTGACCAGCATCATTGAGTACTACTACAAGTGGAAGACCACCGACAGATACGTGCAGCAGAAACGCTTGAAAGCAGCTGAAGCTGAGAGCAAGTTAAAGCCACCATGGTGAGCAAGGG
1169	TAAACTTAAGCTTGGTACCGACGGGGGCTGGTGAGGCTCACGTTGGAGGGCTTCGCGTCTGCTTCGGAGACCGTAAGGCTGTCATCAGCTGTGGACGGGAGCCTTCTGAAGGGAAGCACTGCCACCATGGTGAGCAAGGG
1170	TAAACTTAAGCTTGGTACCGCTGGGAAGGTAAGTGGAGGGCACAGGGAGCCCGGCCTGGCCAGGGCGGAGCGGCGCCCAGTAGGGACCCATTCATTGTGCCGGCGCCTCACTGGGCACGGGCCACCATGGTGAGCAAGGG
1171	TAAACTTAAGCTTGGTACCGGAAAGGTCACAGCGCGGCAGCGGGTCTGGCTGGCGGCAGCGGCGGGAGGGAGCCGAGAGACCCGAGTGCACGTGTGGAGAAGCGGCGGCACAAGCGCGGCGCCACCATGGTGAGCAAGGG
1172	TAAACTTAAGCTTGGTACCGGGGCTGAGCGGTGGGGCCCGGGCGGGGTGCGCGGGCCCCGTCGCCGGGTCTGGGGCCCTGAGCAGTGAAAGGAAATACTTTGACAGATTTCCAAGAACTTGCCACCATGGTGAGCAAGGG
1173	TAAACTTAAGCTTGGTACCGTGGCCTGCCTGTACCCACGAGCCCTAACATCCAGCCGTCCCCAGCTCACGAGACAGGGCAGGGCATTGTTCATCCACTGACCGACCTCAGCAGCCCCGGCGCCACCATGGTGAGCAAGGG
1174	TAAACTTAAGCTTGGTACCGCATCTGCCTGCCCTTCTGCCATCCGAGCGCCCTGACTGCGCCACACTGCAGGCCATCGAGAATCAGCTGCCAGTCCCACATACATCTAGCAGTGCCTGTGGCCACCATGGTGAGCAAGGG
1175	TAAACTTAAGCTTGGTACCGGTCCTTGTCAGAGCACCTTGGGTGTCCCTTTGAAAGTATCTCCTACAGGTGCCACTAGAAGCGCCAGGCTGGGGCCGCCTCTGAGCGCCCCGCGGGGGCCGCCACCATGGTGAGCAAGGG
1176	TAAACTTAAGCTTGGTACCGGACTCGAATCCCGTTGCCGACTCGCGCTCTCGGCTTCTGCTCCGGGGCTTCTTCCCTGCCCGCCCGGGGCCCTGACCGTGGCTTCTTCCCCGGCCTGATCGCCACCATGGTGAGCAAGGG
1177	TAAACTTAAGCTTGGTACCGATTTCTGGCGGCGCCGGCGCCATTTTGCTGGAGCCTGCGACCGAGTGGGAGTGGAGTGGAGCGGCTGTGGTTGCCGACTCTTTCCTCTTCCCCACGGTCCGCCACCATGGTGAGCAAGGG
1178	TAAACTTAAGCTTGGTACCGCACTCGATCCAGATCCCACTCTCACTCTCATAGGAGACGATCTCGAAGTAGATCATATACACCAGAATACCGGCGGCGAAGGAGCCGAAGCCATTCTCCAGCCACCATGGTGAGCAAGGG
1179	TAAACTTAAGCTTGGTACCGCAACAACAACAACAACAACCAACCATATCCAGCCTTTGCCGAATACATCCTATCTGCCACACATCCAGCGTGAGGTCCCTCCAGCTACAAGGTGGGCACCGCCACCATGGTGAGCAAGGG
1180	TAAACTTAAGCTTGGTACCGAACAACAACAACAACAAGCTCGCACTCCCGCTCCTCCGCCCGACCGCGCGCTCGCCCCGCCGCTCCTGCTGCAGCCCCAGGGCCCCTCGCCGCCGCCACCGCCACCATGGTGAGCAAGGG
1181	TAAACTTAAGCTTGGTACCGCAACAACAACAACAACAGCTCGCACTCCCGCTCCTCCGCCCGACCGCGCGCTCGCCCCGCCGCTCCTGCTGCAGCCCCAGGGCCCCTCGCCGCCGCCACCGCCACCATGGTGAGCAAGGG
1182	TAAACTTAAGCTTGGTACCGCGCCAGGTTCCGGCCGCGGCCACCCTCCGCCGTCCAGGGCCCCTCCGTCTCGGCCCCGGGACCCCGGCTCCCCGCCAGCCCCGGCCCCGGCCCCGGCACCGCCACCATGGTGAGCAAGGG
1183	TAAACTTAAGCTTGGTACCGGGCAGCTCTGCTGGTGCGGGGGCGGCGAGCCCGGGATCGAGCTACCGCGGCCGAGCGCGCCGGCCACCGCCTGCACCGCCCTTCCGCCCGCCCTCCGGACGCCACCATGGTGAGCAAGGG
1184	TAAACTTAAGCTTGGTACCGAACAACAACAACAACAACACAACCATATCCAGCCTTTGCCGAATACATCCTATCTGCCACACATCCAGCGTGAGGTCCCTCCAGCTACAAGGTGGGCACCGCCACCATGGTGAGCAAGGG
1185	TAAACTTAAGCTTGGTACCGCAACAAAAGTCCCGGGCGCTAGCCCACCTCCCACCCGCCTCTTGGCTCCTCTCCTCTAGGCCGTCGCTTTCGGGTTCTCTCATCGCTTCGTCGTTCGCCAGCCACCATGGTGAGCAAGGG
1186	TAAACTTAAGCTTGGTACCGAACAACAAGTCCCGGGCGCTAGCCCACCTCCCACCCGCCTCTTGGCTCCTCTCCTCTAGGCCGTCGCTTTCGGGTTCTCTCATCGCTTCGTCGTTCGCCAGCCACCATGGTGAGCAAGGG
1187	TAAACTTAAGCTTGGTACCGCAACAACAACAACAACAACAACAACAACAATTTGAAGGGTTTCTTGTAGAGAGAAAAGCACATTTTGACGTACATTTGATTCAAGTGCAGGGTGTCTTTTGCCACCATGGTGAGCAAGGG
1188	TAAACTTAAGCTTGGTACCGAACAACAACAACAACAACAACAACAACAAATTTGAAGGGTTTCTTGTAGAGAGAATTGCACATTTTGACGTACATTTGATTCAAGTGCAGGGTGTCTTTTGCCACCATGGTGAGCAAGGG
1189	TAAACTTAAGCTTGGTACCGGCTACTGCAGCACTGGGGTGTCAGTTGTTGGTCCGACCCAGAACGCTTCAGTTCTGCTCTGCAAGGATATATAATAACTGATTGGTGTGCCCGTTTAATAGCCACCATGGTGAGCAAGGG
1190	TAAACTTAAGCTTGGTACCGTGCGTCCCCGCGTGTGTGCGCCTAATCTCAGGTGGTCCACCCGAGACCCCTTGAGCACCAACCCTAGTCCCCCGCGCGGCCCCTTATTCGCTCCGACAAGGCCACCATGGTGAGCAAGGG
1191	TAAACTTAAGCTTGGTACCGCTTGAAGGAAGTGGCCTTGTGTCACTTCCGGCCTCCCTTTAGCTGCCATCTTGCGTCCCCGCGTGTGTGCGCCTAATCTCAGGTGGTCCACCCGAGACCCGCCACCATGGTGAGCAAGGG
1192	TAAACTTAAGCTTGGTACCGAACAACAACAACAACAACAACAACAACAACAACAACAACAACAACAACAATTGCCGGTGCCGCCGCCACCGCTGTCTGTGCGCCCACCTCTGCTGCTACCGCCACCATGGTGAGCAAGGG
1193	TAAACTTAAGCTTGGTACCGGAATTAGTTGCAGAATCTCCTGGTCCCAGGCCCCATTACATACTACGGGGGTAGCTGCCTCTGGCCCCTGCATCACCCTCTAACCCGGAGACTTGGACTTGCCACCATGGTGAGCAAGGG
1194	TAAACTTAAGCTTGGTACCGCAACAACAACAACAACAACAACAACAACAACAACAACAACAACAACAACATTGCCGGTGCCGCCGCCACCGCTGTCTGTGCGCCCACCTCTGCTGCTACCGCCACCATGGTGAGCAAGGG
1195	TAAACTTAAGCTTGGTACCGCAACAACAACAACATCTCCGAGTCAGTTCCGCGGTAGAGGTGACCTGACTCTCTGAGGCTCATTTTGCAGTTGTTGAAATTGTCCCCGCAGTTTTCAATCGCCACCATGGTGAGCAAGGG
1196	TAAACTTAAGCTTGGTACCGAACAACAACAACAACAACAACAACAACAACAACAACAACAACAACAACAACAACAAGGGCGGCCGCCGGGTTGAGCTGCGGCACACGTGCGACGGCCGTGGCCACCATGGTGAGCAAGGG
1197	TAAACTTAAGCTTGGTACCGGCTTCCAGGTGTTCCGCGGGGTGCTGGAGGAGCAGTGCCGCTGGCTGGACCCCGACACGTAGGCGCCGCCCTCCTGCCTCCGGACCCTTCCCGCTCCCGGGCCACCATGGTGAGCAAGGG
1198	TAAACTTAAGCTTGGTACCGCCCTCTGTCTCGCGGGCCGGGAAACTGCTCTGTTGGGAAAATAAACAGCCCAAAACCAAGCGGCTGCAGGCTTCAGCCTGCGCTGGTTGGTGAAACAGAGGCCACCATGGTGAGCAAGGG
1199	TAAACTTAAGCTTGGTACCGAGGCTGACTAAAATACATAAATAGTACGTGAATTCTTTCGGGCCAGGGATCTGGGCCTACTTTGCCTGCATCATATTACCAGCATCTCAATTGTGTCTGGGCCACCATGGTGAGCAAGGG
1200	TAAACTTAAGCTTGGTACCGAGGAGAGTCAGGCCAAAGGGGCCGCAGTTCTTTCTTTTTTTTTTCTTTATTCTTATTTTTGGAGACAGGGTCTCGCTCTGTTGCCCAGGCTGGAGTGCGGGCCACCATGGTGAGCAAGGG
1201	TAAACTTAAGCTTGGTACCGACCCCAACACCATTATCGAGGCCCTGCGGGGCACTATCGACCCAGCCCTGCGTGAGGCCGCGGAGCGCCAGCTCAATCAAGTGTTATCTATCTGAAAAAAGCCACCATGGTGAGCAAGGG
1202	TAAACTTAAGCTTGGTACCGCTTTCGCGCCGGTTGCCGCTGCGGAGCGCGGCGGGTCCTTGTGCGCAGTGAGTGGCGCTATTCCTGGCCCAGTAGCACCCGAGCCCCGGGTTTGACCGAGGCCACCATGGTGAGCAAGGG
1203	TAAACTTAAGCTTGGTACCGGCTCCTAACTGACGTCACTCCCGGTCTGTCCCCGCCCACTCGGTGCTGCCATTGGCAGTCGGTCGTGGGTCTGAGAGTCACTGGAGCTACCAGAAGCATCGCCACCATGGTGAGCAAGGG
1204	TAAACTTAAGCTTGGTACCGCCCAGCTGCCACCTAGACTCGGAGCTCCATCCAAACCTCCAGCGAAGACATCCCAGGTCGGGTGAATCTTCCAGCCCTGGGGGTGGAGGTAGTAAAGGCCGCCACCATGGTGAGCAAGGG
1205	TAAACTTAAGCTTGGTACCGGCGCAGCCTGAGAGGGGGTGAGCTGACACTGTCCCAGCTGCCACCTAGACTCGGAGCTCCATCCAAACCTCCAGCGAAGACATCCCAGGTCGGGTGAATCGCCACCATGGTGAGCAAGGG
1206	TAAACTTAAGCTTGGTACCGTCAGCCCCAGGAAATCAGCCCCCCTCCTACTGCCAACCTGGACCGGTCGAATCATAAGGTGTACGAGAATCTGACGGGCCTGGTGAAAGCTGTCATCGAGGCCACCATGGTGAGCAAGGG
1207	TAAACTTAAGCTTGGTACCGTCCAGAGATTGAGAGAGTCAAACGCAATCAAGAGAACTTTAGCTCGGTTTTGTACAAAGAAAATTTGGGGAAAGGAATCCCAACACCTATCACTCCAGAGGCCACCATGGTGAGCAAGGG
1208	TAAACTTAAGCTTGGTACCGAGTGGGCTTTGCGAGTCTGAACGTTGGCGGGGCTAGGCTCGTTAACTGCCGAGAGCCTCCGGGTTTGCGGTGGAGGACGCTGAGGCCCGTGGGGGGCAGGGCCACCATGGTGAGCAAGGG
1209	TAAACTTAAGCTTGGTACCGGGGGCTAGGCTCGTTAACTGCCGAGAGCCTCCGGGTTTGCGGTGGAGGACGCTGAGGCCCGTGGGGGGCAGGCACCCGGGCGCCGGGCCTCCCAGCCGACGCCACCATGGTGAGCAAGGG
1210	TAAACTTAAGCTTGGTACCGTCAGGAGGAAAGGCATCCCAGACAGTTTTGAAGTTTTCAAAGACTGGCTCTGCTGTTAAGAAGTTGTACTTAAAGCGGAGGAGCTAAGCCACCTGCCAAAGCCACCATGGTGAGCAAGGG
1211	TAAACTTAAGCTTGGTACCGGAGTGTTGTGATAAGAGCAGTTGAAAGCCTTTTGCCACAGTAGTGCCTGTAGCAGAGAAAGGATTCCCTCCTCCACCTCAGGGCCCACTGCTGCTGCTCTGCCACCATGGTGAGCAAGGG
1212	TAAACTTAAGCTTGGTACCGCCCCTGCCCCTCGCCGCCCGCCGCCTGCCTGGGCCGGGCCGAGGATCCGGCGCAGCGCCTCGGCGGCCAGGCTTGCTCCCCTCCGGCACGCCTGCTAACTGCCACCATGGTGAGCAAGGG
1213	TAAACTTAAGCTTGGTACCGGCCAGGCGCTGCCGCCGTGTGCCCTCCGCCGCTCGCCCGCGCGCCCGCGCTCCCCGCCTGCGCCCAGCGCCCCGCGCCCGCGCCCAGTCCTCGGGCGGTCGCCACCATGGTGAGCAAGGG
1214	TAAACTTAAGCTTGGTACCGCAACAACAACAACAACAACAACAACAACAACAACAACAACAACAACAACAACAACAACAACAACAACAACAACAATTTTTTCTTTTTTCCGGCGTTCAAGGCCACCATGGTGAGCAAGGG
1215	TAAACTTAAGCTTGGTACCGAACAACAACAACAACAACAACAACAACAACAACAACAACAACAACAACAACAACAACAACAACAACAACAACAACTTTTTTCTTTTTTCCGGCGTTCAAGGCCACCATGGTGAGCAAGGG
1216	TAAACTTAAGCTTGGTACCGAACAACAACAACAACAAGCTCTGTAGCACCCAGGAGCGGGGAAGCGAAGTGCGAGAGACCCCGGACCCCAGCGCTGTCTCTTCCCGCCGCCCGAACCACCGCCACCATGGTGAGCAAGGG
1217	TAAACTTAAGCTTGGTACCGCAACAACAACAACAACAGCTCTGTAGCACCCAGGAGCGGGGAAGCGAAGTGCGAGAGACCCCGGACCCCAGCGCTGTCTCTTCCCGCCGCCCGAACCACCGCCACCATGGTGAGCAAGGG
1218	TAAACTTAAGCTTGGTACCGGAGCTGGGTTGCCATTAGGGGACTCCTGAGGTCCTATCTCCAGGCTGCGGTGACTGCACTTTCCCTGGAGTGGAAGCTGCTGGAAGGCGGACCGGCCGCCGCCACCATGGTGAGCAAGGG
1219	TAAACTTAAGCTTGGTACCGGGCGGTGGCCAGCGCGGCGGCGCCGGCCGTATTCTCCGGGCTGCGGAGGGTAAAGAGCGGGCTCGGGCCGAGGCTGGAGGGCTGGGTGGGGCCAGAGCGGGCCACCATGGTGAGCAAGGG
1220	TAAACTTAAGCTTGGTACCGGCTGATTTGATCGAGGAGCGCGGTTACCGGACGGGCTGGGTCTAAGGTCGCTCCGCGGGCCGCTCCGCCGGCTGGTGCTTTTTTATCAGGGCAAGCTGTGGCCACCATGGTGAGCAAGGG
1221	TAAACTTAAGCTTGGTACCGATTTGATCGAGGAGCGCGGTTACCGGACGGGCTGGGTCTATCGTCGCTCCGCGGGCCGCTCCGCCGGCTGGTGCTTTTTTATCAGGGCAAGCTGTGTTCCGCCACCATGGTGAGCAAGGG
1222	TAAACTTAAGCTTGGTACCGGAGCCGGCGCGGGGCAGGGAGTGGGCTGCAGTGACAGCCGGCGGCGGAGCGGCCGGTCCACGGAGGAGAATTCAGCTTAGAGAACTATCAACACAGGACAGCCACCATGGTGAGCAAGGG
1223	TAAACTTAAGCTTGGTACCGGCAACCAGCGGGCCGAGGCGGCGGCGCCAGCGGCGCCTTAAATAGCATCCAGAGCCGGCGCGGGGCAGGGAGTGGGCTGCAGTGACAGCCGGCGGCGGAGGCCACCATGGTGAGCAAGGG
1224	TAAACTTAAGCTTGGTACCGTTTCTGCCCGGGTTCCCGCAATCACACCTTCTACACGTCGTCTTCCCAGAAGACGGCAAAGTAGTACGTCCTGGTTCCTTTTGAAGACAGATAAAAAGAAGCCACCATGGTGAGCAAGGG
1225	TAAACTTAAGCTTGGTACCGAATCTCTCTGCCTGAGCCCCAGGCCTATTCAGACCTCGCGGGGAGCGGCGTCCCCCAGGAGCAGTTACGCGATCTATTGGATTAAGCGGGAGGAAAAATCGCCACCATGGTGAGCAAGGG
1226	TAAACTTAAGCTTGGTACCGAACAACAACAACAACAACAACAACAACAACAACAAGTGCATTGTGCTTCCGCTCGGGGAAAGACCGCTTCCGGTGCTTCCGTCGCTCCTTGCCGGGCATAGCCACCATGGTGAGCAAGGG
1227	TAAACTTAAGCTTGGTACCGCGTTCGATCGAGTAGGGTCCCAGACCGTTGTCCCGAAGAGCGAGATCGAGCTTGGCCCCCTCCCCCCCCTCCTTCCCTCCCTCCTTCCTTCCGCCGCAACGCCACCATGGTGAGCAAGGG
1228	TAAACTTAAGCTTGGTACCGAACAACAACAACAACAACAACAACAACAACAACAACAACAACGACCGGAATTGCCGGTGCCGCCGCCACCGCTGTCTGTGCGCCCACCTCTGCTGCTACCGCCACCATGGTGAGCAAGGG
1229	TAAACTTAAGCTTGGTACCGCAACAACAACAACAACAACAACAACAACAACAACAACAACAAGACCGGAATTGCCGGTGCCGCCGCCACCGCTGTCTGTGCGCCCACCTCTGCTGCTACCGCCACCATGGTGAGCAAGGG
1230	TAAACTTAAGCTTGGTACCGGGGCAGTTGGCGGAAGAGATCGAGCTCCCTGGCTGCCGGCTCGCCTTCTGCGTGGAGTTCTCGCGGTCTGGGTTTCGCTGTCTGCTCTTGGCCCGGGGTCGCCACCATGGTGAGCAAGGG
1231	TAAACTTAAGCTTGGTACCGAAGGGCGCTCCGCGAGCCCGTCTCTCCTCGAAAGAAAGGAAACAACCTCCGGCGACAGAGCCCCGCTCTCAGGCACTGCTGGAGAACCGAGACCGACTTCGCCACCATGGTGAGCAAGGG
1232	TAAACTTAAGCTTGGTACCGGAGAAGTGGCCGAGGAGAGTGGGGGGGCTGGTGACATCAGCCCCTCGGAAAGGATCGGAGCGGTGCTGGAGAATCTGGTAAAAGCACCATTGTGAAGCAGGCCACCATGGTGAGCAAGGG
1233	TAAACTTAAGCTTGGTACCGAGATTTGTTGGGAGAGGGAAAGAGGGGAAGAAAGGGGCGAGGAGAGGAGGGGGTGACGCTGGGGGGCGCCGTGGTGGCGGAGGGGGCCTCGCCAAAGGGAGCCACCATGGTGAGCAAGGG
1234	TAAACTTAAGCTTGGTACCGAACAACAACAACAACAACAACAACAACATCTGACCGGAAGGGCTCCTCACGGACGCCGTCCCTCCTCGGCGCGGCCTGAGCGCCCGGCCCGACCCCGGCCGCCACCATGGTGAGCAAGGG
1235	TAAACTTAAGCTTGGTACCGCAACAACAACAACAACAACAACAACAAATCTGACCGGAAGGGCTCCTCACGGACGCCGTCCCTCCTCGGCGCGGCCTGAGCGCCCGGCCCGACCCCGGCCGCCACCATGGTGAGCAAGGG
1236	TAAACTTAAGCTTGGTACCGCAACAACAACAACAACAACAACAACAACAACAACAACAACAACAACAACAAGCCTTTCTCCGCTGGCAACGGCGCCGCTCCCCGCTCCTCCTCCCCAGCCGCCACCATGGTGAGCAAGGG
1237	TAAACTTAAGCTTGGTACCGTTGCTGTCTTCCATTGGAGTGACTGAATTTCTACATCACGGCTTTTTGACAAGACTTAAAACCTGTCTTGGATAGAGAATATTTAGCCATTTACCTAAAAGCCACCATGGTGAGCAAGGG
1238	TAAACTTAAGCTTGGTACCGGAGGTGAGGGGTGGTGGCCCAGAGGTCCGACCTGGGAGGCTGGGGCTCAGAGAGTGAGTAGGGGAGGGACGGGATTTCCACCGTCAGCCCCTCTGGGTTAGCCACCATGGTGAGCAAGGG
1239	TAAACTTAAGCTTGGTACCGCAACCCAGAGAAGCCTGGACCCACACGCGGGCTAGATCCAGAGACAGTGTCCAGTGCTCCAGCCTAGGAGTCTACGGGGACCGCCTCCCGCGCCGCCACCGCCACCATGGTGAGCAAGGG
1240	TAAACTTAAGCTTGGTACCGCGGACCCTCCCGCGGCCGACTGGAGGCCCGGAGCAGGGGCGGAGTTTCCGGCGGCAGCGCCACTCGGGCGTCGGGTGACGCTAGGCGGACGGACCATCAAGCCACCATGGTGAGCAAGGG
1241	TAAACTTAAGCTTGGTACCGGCGGACGGACCATCAAGTGACACGGAAGTAGCTCCGAACAGGAAGAGGACGAAAAAAATAACCGTCCGCGACGCCGAGACAAACCGGACCCGCAACCACCGCCACCATGGTGAGCAAGGG
1242	TAAACTTAAGCTTGGTACCGAGAGCACATCCGGTGTTAGAAGCGCTGGTAGGCCTTGGAGAGGCGGGTTAGGAAGAGACAGGGTTTCGCCGTGTTGGCCAGACTGGTCTCGAACTCCTGAGCCACCATGGTGAGCAAGGG
1243	TAAACTTAAGCTTGGTACCGTTGTAAGCCATCGCAAATCAAGGAGTGTACCGATTGAGTATCAATTTCTCCCAGTGATAGGTCAACCCTGAGTGGAGACTGCTGCACGGACTCTGGAACCGCCACCATGGTGAGCAAGGG
1244	TAAACTTAAGCTTGGTACCGGAGGATCTCCGGGGCGCGGGGCGCGGGCTGGGGCCCAGTGAGGCTTGGCAGGCTGTGCGCGGACCGCGCCCTGGACGGCGAAAGCAGGCCCGGAGGGGGCGCCACCATGGTGAGCAAGGG
1245	TAAACTTAAGCTTGGTACCGGCCTTGAGAGATCTAAGTAAATTTGGTGGCCCATTGAAAGGACCTGGAGAGAGCGTTTGAAGATCTGCCTCTTCTCCAAGAAACTCAACCACTAGTGACAGCCACCATGGTGAGCAAGGG
1246	TAAACTTAAGCTTGGTACCGTTTCGGCGTCGGCCTAGGTGCGCTGCGAGCGCGCGCGGACCGCGCACAGGCGGCGGAGCCGGTAAGGGCCCGCCTGACCCTGGGCGCCGCGCCGCACGAGGCCACCATGGTGAGCAAGGG
1247	TAAACTTAAGCTTGGTACCGGCGCGGACCGCGCACAGGCGGCGGAGCCGGTATCGGCCCGCCTGACCCTGGGCGCCGCGCCGCACGAGCACCAGCCTAGAGCCAGGACTGAAGCTTCAAGGCCACCATGGTGAGCAAGGG
1248	TAAACTTAAGCTTGGTACCGCCAACTTGTGCCTTCTGACCATACAATTGAAACTTCCAACAGTACTGTGAAACCACCAACTTCAGTTGCCTCAGACTCCAGTAATACAACGGTCACCACCGCCACCATGGTGAGCAAGGG
1249	TAAACTTAAGCTTGGTACCGGAAACTAGGGGTCGGGCTCGGCCGTCGTCGTTGTTTGTCGCCGCATCCCCGCTTCCGGGTTAGGCCGTTCCTGCCCGCCCCCTCCTCTCCTCCCTTCGGAGCCACCATGGTGAGCAAGGG
1250	TAAACTTAAGCTTGGTACCGAACGAATAAAGCACTCTGAAAAGTTGCTTAATTGGGACATAGAAATCTCTTACATTTTTTCCAAATCTAAAGGTGTACTAATTTAAAAATTAAAACCCTAGCCACCATGGTGAGCAAGGG
1251	TAAACTTAAGCTTGGTACCGGCCCCCTCCGCCACCGCCGCCGCCCGCCGGCAGGTTCCCTGGTCAGCGTCCCATCCCGGTCGGGAGTTCTCTCCAGGCGGCACGATCCCGAGGAAACAGTGCCACCATGGTGAGCAAGGG
1252	TAAACTTAAGCTTGGTACCGGTGTGCTGAGTCCGCACATAGAAGAATCAAAAATCTCCAAAATCTAACTGGAGAGAAAGTGGGCAACTTTTGGAGTGACTTTTCCACAGGAACTTCTGCAGCCACCATGGTGAGCAAGGG
1253	TAAACTTAAGCTTGGTACCGTCTCCTGTGCTTTCATCTAAAAGTTCTCCCTGGATAATTATCATTGCAGTGGAGTGCCTGGATTGGACATCCTCATCTGGGTCAACTAAAAAAAGAAAGCGCCACCATGGTGAGCAAGGG
1254	TAAACTTAAGCTTGGTACCGCGTGTGGCGGGGCCGCTCCGCGCCCCCGGGCCGCTCTGTAAAGGTAGGGCAGCCTCAGCCCCGAGAAGACGTCGGGTCTCCGCGGCCCCGGGTTATTGTAGCCACCATGGTGAGCAAGGG
1255	TAAACTTAAGCTTGGTACCGAACAACAACAACAACAACAACAACAACAACAACAACAACAACAACAGCGAAGTAGGCAGGGGCGAGGCGGCTGGGGACCGCGGGGCGGACGGGAGCGAGTGCCACCATGGTGAGCAAGGG
1256	TAAACTTAAGCTTGGTACCGCAACAACAACAACAACAACAACAACAACAACAACAACAACAACAAAGCGAAGTAGGCAGGGGCGAGGCGGCTGGGGACCGCGGGGCGGACGGGAGCGAGTGCCACCATGGTGAGCAAGGG
1257	TAAACTTAAGCTTGGTACCGAAAGGCAGTTGGAGAAGAGGTAAGCGGTTACTCACTCCATCGCTGCAGCAAGGAGAGGCGGCGGCGGCCTCGGCTGAAGAAAGAAGGTGGGAGCGGAGAGGCCACCATGGTGAGCAAGGG
1258	TAAACTTAAGCTTGGTACCGAGAGGACAGTTGAAAACCCACAGAAATCTTCCCAAGGCTGCAGACACCGACGGATTTGCTTTGGGAGCCAGAGTAGCTGCCGCCACCAGAGTCCGGAGCCGCCACCATGGTGAGCAAGGG
1259	TAAACTTAAGCTTGGTACCGCAACAACAACAACAACAACAACAACAACAACAACAACAACAACAACAACAACAACAACAACAACAACAACAACAACAACAACAACAACTGGAGACTCAACGCCACCATGGTGAGCAAGGG
1260	TAAACTTAAGCTTGGTACCGGGGCTCCGGGGACACTTTGCGTTCGGGCTGGGAGCGTGCTTTCCACGACGGTGACACGCTTCCCTGGATTGGCAGCCAGACTGCCTTCCGGGTCACTGCCGCCACCATGGTGAGCAAGGG
1261	TAAACTTAAGCTTGGTACCGCTAGAGCCACCGTCCAGGGAGCAGGTAGCTGCTGGGCTCCGGGGACACTTTGCGTTCGGGCTGGGAGCGTGCTTTCCACGACGGTGACACGCTTCCCTGGGCCACCATGGTGAGCAAGGG
1262	TAAACTTAAGCTTGGTACCGAACAACAACAACAACAACAACAACAACAACAACAACAACAACAACAACAACAACAACAACAACAACAACAACAACAACAACAACAACCTGGAGACTCAACGCCACCATGGTGAGCAAGGG
1263	TAAACTTAAGCTTGGTACCGCCCTTCTCCCCGGCGGTTAGTGCTGAGAGTGCGGAGTGTGTGCTCCGGGCTCGGAACACACATTTATTATTAAAAAATCCAAAAAAAATCTAAAAAAATCGCCACCATGGTGAGCAAGGG
1264	TAAACTTAAGCTTGGTACCGGCCTTCCCGCTGCCCGGACCCGACACCGCCACCCTCGCTCCCCGCCGGCAGCCGGCAGCCAGCGGCAGTGGATCGACCCCGTTCTGCGGCCGTTGAGGACGCCACCATGGTGAGCAAGGG
1265	TAAACTTAAGCTTGGTACCGCCGGGCCCAGCGCTTTCGATTCTCGGAGGAGCCGGGTCCGGGGGCCGACGGGGCTGTCCTGGAGGTCCACGTCCCGCAGGTCCTGCATCTCCAGTATCGAGCCACCATGGTGAGCAAGGG
1266	TAAACTTAAGCTTGGTACCGAACAACAACAACAACAACAACAACAACAACAACAACAACAACAACAACAACAACAACAACAACAACAACAACGACAAGACACCAGTGGCATATCACGGCCGCCACCATGGTGAGCAAGGG
1267	TAAACTTAAGCTTGGTACCGCAACAACAACAACAACAACAACAACAACAACAACAACAACAACAACAACAACAACAACAACAACAACAACAAGACTTGACACCAGTGGCATATCACGGCCGCCACCATGGTGAGCAAGGG
1268	TAAACTTAAGCTTGGTACCGAACAACAACAACAACAACAACAAGAGGTTCAGGCTACGGTGAGCCGAAGGGGAGGATTCTGGCTTCCCCTGTCCGTGTTCCATCTAGCCACACAGGAGCCGCCACCATGGTGAGCAAGGG
1269	TAAACTTAAGCTTGGTACCGCAACAACAACAACAACAACAACAGAGGTTCAGGCTACGGTGAGCCGAAGGGGAGGATTCTGGCTTCCCCTGTCCGTGTTCCATCTAGCCACACAGGAGCCGCCACCATGGTGAGCAAGGG
1270	TAAACTTAAGCTTGGTACCGCTTAGCCACGCAGAAGTCGCGTGTCTAGGTGAGTCGCGGTGGGTCCTCGCTTGCAGTTCAGCGACCACGTTTGTTTCGACGCCGGACCGCGTAAGAGACGGCCACCATGGTGAGCAAGGG
1271	TAAACTTAAGCTTGGTACCGATTTAGGTTGCGCAGGCGCCCGCTGGCCATTTCGTCTTAGCCACGCAGAAGTCGCGTGTCTAGGTGAGTCGCGGTGGGTCCTCGCTTGCAGTTCAGCGACGCCACCATGGTGAGCAAGGG
1272	TAAACTTAAGCTTGGTACCGGCAGCAGTAGCAGCAATATCGCTGTTGATCGGTGTTTGGGGTGGCGCTGGCGGCGGGAGGAGCTCCCCCGAGCCCCTGCGCCGGCTGCCCGTTGCTAGCTGCCACCATGGTGAGCAAGGG
1273	TAAACTTAAGCTTGGTACCGCCCCCCCTTTCCCCCTTCGCCTCCTGACAGGAAAGGTTTAAGGGGGACAGAGCCCTGGGAGGCCGGGCCGGGCTCGGGGGCCACCCCGGGGGCCCGGGCCGCCACCATGGTGAGCAAGGG
1274	TAAACTTAAGCTTGGTACCGATTTTGAGCCGCTGCCGCCATTGGAGTGGGCCCCCCCCCTTTCCCCCTTCGCCTCCTGACAGGAAAGGTTTAAGGGGGACAGAGCCCTGGGAGGCCGGGCGCCACCATGGTGAGCAAGGG
1275	TAAACTTAAGCTTGGTACCGCCGGGCCGCTGCCGAGGGGCCCTGCCCACCCCTGCCCAGCCCGGAGCCCAGGCGAGCCAGCGCGGCGAGCCTCCTCCCCTCCCGCCTGGGTCGTCCTGAGGCCACCATGGTGAGCAAGGG
1276	TAAACTTAAGCTTGGTACCGAAGGACAGAATTGTTGAAGGCAGGTGCCTGATCCAAATTGCATTTAGTCAGGACTGAACACAAGCTGCCTGGATAGTTCCTGCAGTTGCAGTGGTGCAGAGCCACCATGGTGAGCAAGGG
1277	TAAACTTAAGCTTGGTACCGCAGGACAGAAATCTTGAAGGCAGGTGCCTGATCCAAAATCCATTTAGTCAGGACTGAACACAAGCTGCCTGGATAGTTCCTGCAGTTGCAGTGGTGCAGAGCCACCATGGTGAGCAAGGG
1278	TAAACTTAAGCTTGGTACCGAACAACAACAACAACAACAACAACATCGCCTGGCCCCGGCTCTCTGGACCTTGTCTCGCTCGGGAGCGGAAACAGCGGCAGCCAGAGAACTGTTTTAATCGCCACCATGGTGAGCAAGGG
1279	TAAACTTAAGCTTGGTACCGCAACAACAACAACAACAACAACACATCGCCTGGCCCCGGCTCTCTGGACCTTGTCTCGCTCGGGAGCGGAAACAGCGGCAGCCAGAGAACTGTTTTAATCGCCACCATGGTGAGCAAGGG
1280	TAAACTTAAGCTTGGTACCGAGGAGACAGACGAGGGCGAAATTAAGCCAGGCGGCTTCCCTTTAAATCCTCGCAAAGCAGAAGGGCCCCTCACTCTGGCAGCAGGCCTTGGCCAAGGGGCGCCACCATGGTGAGCAAGGG
1281	TAAACTTAAGCTTGGTACCGAGCCGCCTGCATCTGTATCCAGCGCCAGGTCCCGCCAGTCCCAGCTGCGCGCGCCCCCCAGTCCCGCACCCGTTCGGCCCAGGCTAAGTTAGCCCTCACCGCCACCATGGTGAGCAAGGG
1282	TAAACTTAAGCTTGGTACCGAACAACTTTGTAAAACTTAAAGCGGGCGCAGCATTAACGCTTCCCGCCCCGGTGACCTCTCAGGGGTCTCCCCGCCAAAGGTGCTCCGCCGCTAAGGAACGCCACCATGGTGAGCAAGGG
1283	TAAACTTAAGCTTGGTACCGCAACAATTTGTAAAACTTAAAGCGGGCGCAGCATTAACGCTTCCCGCCCCGGTGACCTCTCAGGGGTCTCCCCGCCAAAGGTGCTCCGCCGCTAAGGAACGCCACCATGGTGAGCAAGGG
1284	TAAACTTAAGCTTGGTACCGAGGAAATAATCTTCATCTCCGTATCTCTCTTATCAAAGAAGAGGGTGATAAAGGAAAGGAGAAGGCCATTCTTACTGACCTGATAGTGGAAGAAAAGTAGGCCACCATGGTGAGCAAGGG
1285	TAAACTTAAGCTTGGTACCGAAGGCCGGTGGCCGCGCGAACGTGTTACGAGTCAGTTTTTAGTGAAAAAACATTGAGCTAGGAGCCAAGACCCATCTCTTCACTATTTTGGTATTGTGCAGCCACCATGGTGAGCAAGGG
1286	TAAACTTAAGCTTGGTACCGCGGTGTTCCCGGCTGCTATAGAGCCGGGTGAGAGAGCGAGCGCCCGTCGGCGGGTGTCGAGGGCGGGTTGCCTCGCGCTGACCCTTCCCGCCCTCCTTCTGCCACCATGGTGAGCAAGGG
1287	TAAACTTAAGCTTGGTACCGCCCGTCGGCGGGTGTCGAGGGCGGGTTGCCTCGCGCTGACCCTTCCCGCCCTCCTTCTCGTCACACACCAGGTCCCCGCGGAAGCCGCGGTGTCGGCGCCGCCACCATGGTGAGCAAGGG
1288	TAAACTTAAGCTTGGTACCGGTCGGCGGCTCCGGTGGCTGCGCAGCGTCGGCGGGGAGCGCGGGCTGCGGAGAGGCGGGCCGGGCCAAGCGGAGCCGAGCGAGCGGGAGCGCGGCGTCCGGCCACCATGGTGAGCAAGGG
1289	TAAACTTAAGCTTGGTACCGGGCACGCCCCCCTTGTTTCGCCCCACGGCCAAGCCCGCCGCGGGCCGGCGTGCGCTGGTCACTGAGGCCCAGGTCGCCGCCGCGGCGCGTTTTTGAAATCGCCACCATGGTGAGCAAGGG
1290	TAAACTTAAGCTTGGTACCGGGGCCCTTGGCTCCAGGAGGGACTTGGGAAGCCTGGGTCGGCCTGAGGGAGTCCCAGGCCTGCCGCAGAGTCATCCCAGTCCGGCCAGTGTTCACAGGCTGCCACCATGGTGAGCAAGGG
1291	TAAACTTAAGCTTGGTACCGCCTCTGACCCTCTTCAGGGCCAAAGAACTCCAAACAAGCAGAAAGGGAAGAGAAGCGAGTCCTCGGTCTGGTGCTGCTGCGAGGGGAGAATCTGGTCTCAGCCACCATGGTGAGCAAGGG
1292	TAAACTTAAGCTTGGTACCGTTCCGGTAGCGGCGGCGGGAAATCGGCTGTGGGAGAGAGGCTAGGCCTCTGAGGAGGCGAATCCGGCGGGTATCAGAGCCATCAGAACCGCCACCAAGACGCCACCATGGTGAGCAAGGG
1293	TAAACTTAAGCTTGGTACCGCTGATTTGAACCTCACACTTGGGAAGTAGGCAAACAGGGAAACTGAGGACCAGAGAGGACGGACCAGCAGGCTGAGGCCAGGTCCTACCTCAGCGAAGAGGCCACCATGGTGAGCAAGGG
1294	TAAACTTAAGCTTGGTACCGGGCTCGGCCCGGTGATTCAGGTCGAAATTCAAGCTGAACAGCCTGCTGAGAGGGTATTTGAAGTATACCATACAACTGTTTTGAAAATCCAGCGTGGACAGCCACCATGGTGAGCAAGGG
1295	TAAACTTAAGCTTGGTACCGAGGTACTCCTAAGGACTTGTTGAATTGCGGGCTTGGCGCCCGTTCTACGGAGAGTTCACAGCCTTCGTGAGTGGGGACAGAAGGCGGCTCGGCCCGGTGAGCCACCATGGTGAGCAAGGG
1296	TAAACTTAAGCTTGGTACCGGGAGGCTGACGGCCTCCGGGCGGCAGGGGGCGGCCTCTCCCACGGCGGCGGCTCTCGGTCCCCCGCTCCGCGTCTTTCGGGCATACAGTGACCTCGGGCGGCCACCATGGTGAGCAAGGG
1297	TAAACTTAAGCTTGGTACCGCGGCAGGGGGCGGCCTCTCCCACGGCGGCGGCTCTCGGTCCCCCGCTCCGCGTCTTTCGGGCATACAGTGACCTCGGGCGGCGGGTCACGTCGGCCGGGCGCCACCATGGTGAGCAAGGG
1298	TAAACTTAAGCTTGGTACCGAGTTTTCTTTCAAACTAGATCTTCTAGAGAGCACTAGCTGCAATCACATTGGGAGACTGATCCTCCATCACAGCTAAAAGTTGGATTGAGTTTCAGGAGCGCCACCATGGTGAGCAAGGG
1299	TAAACTTAAGCTTGGTACCGACTTATCTCACTGCACTAATTAAATCCCATCTGGGTGGTTCCTCTGGGTTTTTGAGTCCATCACCCAGTTCAGATCGAGTCAGAGGCCAAGGAGGAGAACGCCACCATGGTGAGCAAGGG
1300	TAAACTTAAGCTTGGTACCGGGCAGCGGCCGATAAATCCTATTAGAGCAGCCGCCGCGGAGCCGTCCCCGACGCCACCTCCTTTTCCTTCGCCGCAGTTTCCTCCGCCGCTGTCGGGCGTGCCACCATGGTGAGCAAGGG
1301	TAAACTTAAGCTTGGTACCGCGCTCGGAATAACTTCCTGCAGCGACCAACAGGCTAAAGAGGGGGAAGGGATCCAGCACCGGCTCCTCCTCCGGCAACCACGGTGGGAGCGGCGGAGGAAGCCACCATGGTGAGCAAGGG
1302	TAAACTTAAGCTTGGTACCGACCTCCCCGCCTTGTTGTCCAACTTCTCCCGGAGCAGCCGGAGAGCAGGCGTCGGGACGCAGCAAAGAGAGGAGAGACCCCAGAGTCAGAAGGAGTGAGAGCCACCATGGTGAGCAAGGG
1303	TAAACTTAAGCTTGGTACCGCGCGCGGGGGGCGAGTAAGCCAGCGGCAGGACCAGCGGGCGGGGGCCCACGAACACATCCCTCACTCCTGTCAGCAGTTCCACCTTTTCATCGTTGAGGAGCCACCATGGTGAGCAAGGG
1304	TAAACTTAAGCTTGGTACCGAGATCCGGAGCGCGTGGCGGGCGTCAGCGCGGTGGCCAGCGCGCAGAGGCGGGCGCGGAGGCGGCTAGAAGGTGACCGCGGATCCCAGCTTCCTGCAGCCGCCACCATGGTGAGCAAGGG
1305	TAAACTTAAGCTTGGTACCGTGGACCCTTTAGAGAAGCCGGGTTCCCCGGCCAGGCCTCCTCCCCTCTGGGCAGGGCCAACGGGAGGCTCTTTGCAAACCCCAGAGACTCATTCTCTGCCGCCACCATGGTGAGCAAGGG
1306	TAAACTTAAGCTTGGTACCGCAGAGCCCCTCCGAAGGCGGCCAGGACCTCCAACCACGCACAAGTCTGCAGCTCTCCCCAACTTTCCGTTCAGCTCAGTCTCCGAGGGACCTCAGCAGCCGCCACCATGGTGAGCAAGGG
1307	TAAACTTAAGCTTGGTACCGGGCCCACTTCGCAGTCCCTAGTTCTCCCTACTGCCGCTCCAGTGCCAGAGCCCCTCCGAAGGCGGCCAGGACCTCCAACCACGCACAAGTCTGCAGCTCTGCCACCATGGTGAGCAAGGG
1308	TAAACTTAAGCTTGGTACCGAAGCGGAGGCTCCGAGCTCTAGGCCGGCCGGCGGTGGCGGCGGCGAGGCCGGGACTCGGGCTTAGGGCCTGCTGTGGAGGCAGCGGCGGACGCCGAGCTAGCCACCATGGTGAGCAAGGG
1309	TAAACTTAAGCTTGGTACCGGGAGGGTAACCTGCTGGCTGGAGCGGCAGAGCAGTGGCCTTGATTTGTCTTTTGGAAGATTTTAAAAACCAAAAAGCATAAACATTCTGGTCCTTCAGCAGCCACCATGGTGAGCAAGGG
1310	TAAACTTAAGCTTGGTACCGGGCCGTGCTGGGTTCCAGTCCTTTCCTGTCCGAGGCCAATCCAGAGCGGATCGTGCGCACGCTCTGCAAGGTGCGTGGTGCGGCACTCAAGCTGGGCCAGGCCACCATGGTGAGCAAGGG
1311	TAAACTTAAGCTTGGTACCGAGCGGACGGTGGTTTTTGGGCCCGTTTCTGAGCAGCGCTTCCTTTTTGTCCGACATCTTGACGAGGCTGCGGTGTCTGCTGCTATTCTCCGAGCTTCGCAGCCACCATGGTGAGCAAGGG
1312	TAAACTTAAGCTTGGTACCGATCCCCGGGAGCGGAAGGTGCCTGTGACGAGGATTGGCCGGCTGGCCAACTTCGGAGGTCTGGCCGTGGGCCTGGGCTTCGGGGCACTGGCAGAGGTCGCGCCACCATGGTGAGCAAGGG
1313	TAAACTTAAGCTTGGTACCGACTGCATCTCCGACTCTGCCCAGACTCTTCACTCCGCGGCACCCTCAAACCCCAGCCCAGGCCGGGGCGCACAAGCCAGCCAGCGCACCTGCAGTCCTCGGCCACCATGGTGAGCAAGGG
1314	TAAACTTAAGCTTGGTACCGCGCCCGGACGCGCCGCGCCCCCTCGGAACCAGGCTCTGCTCCGAGCAGCCTTCGCCCCTCAAGCCAGCCACAGTCCCCGCCAGGCCGGGTGGGCGTCAAGGCCACCATGGTGAGCAAGGG
1315	TAAACTTAAGCTTGGTACCGTCCTCCTCCTCCTCCCGCGCCCCCCGTGCAGCCACCTGCTGCACTTGCGCACTGGGAGCGACACGCTCGGGCATAAGTAGTGCCGGAAAGTTAGCTGCCGGCCACCATGGTGAGCAAGGG
1316	TAAACTTAAGCTTGGTACCGAGTGCAGTGGCGCAATCTTAGCTCTCTACAGCGTCGATCTTCCTCCTGGGCTCAAGCAATTCTCCTGCTTCATCCTCCTGAGTACCTAGGACTACAGAAAGCCACCATGGTGAGCAAGGG
1317	TAAACTTAAGCTTGGTACCGAGCTGCGGGTCCTCGCGGCCTTCTCGGCTTCTCCAGCTTCGGTAGGAGAGGATCCGGCGCCGAATCACTGACTGGCACAGGTGTTGGGATAGTGTCTCACGCCACCATGGTGAGCAAGGG
1318	TAAACTTAAGCTTGGTACCGAACAACAACCCAAAGTACTTGTGTCCGGGTGGTGGACTGGATTAGCTGCGGAGCCCTGGAAGCTGCCTGTCCTTCTCCCTGTGCTTAACCAGAGGTGCCCGCCACCATGGTGAGCAAGGG
1319	TAAACTTAAGCTTGGTACCGCAACAACACCCAAAGTACTTGTGTCCGGGTGGTGGACTGGATTAGCTGCGGAGCCCTGGAAGCTGCCTGTCCTTCTCCCTGTGCTTAACCAGAGGTGCCCGCCACCATGGTGAGCAAGGG
1320	TAAACTTAAGCTTGGTACCGCCTGGCGAGGGCTTTCTGAGGCTTCGTGTGTTAGCAGCTGTTGTCTTCCAACTCAGCGGCAGGACAACTTGCCTTTGATCATTTTCAAGAGAGTTGTGCTGCCACCATGGTGAGCAAGGG
1321	TAAACTTAAGCTTGGTACCGGGGCATTTACCCGTGCTTTCCCAAGCCTGGAAGAACTCGTCATCCTCTTTGTAGCGTGGTGCTTCTGTTGCTCACAGAGGTGCCTGCTTCCCCTTCTGCCGCCACCATGGTGAGCAAGGG
1322	TAAACTTAAGCTTGGTACCGAACAACAACAACAACAACAACGCACTCCCGCTCCTCCGCCCGACCGCGCGCTCGCCCCGCCGCTCCTGCTGCAGCCCCAGGGCCCCTCGCCGCCGCCACCGCCACCATGGTGAGCAAGGG
1323	TAAACTTAAGCTTGGTACCGCAACAACAACAACAACAACACGCACTCCCGCTCCTCCGCCCGACCGCGCGCTCGCCCCGCCGCTCCTGCTGCAGCCCCAGGGCCCCTCGCCGCCGCCACCGCCACCATGGTGAGCAAGGG
1324	TAAACTTAAGCTTGGTACCGAAGAGAAAAAAAGAAAAGAAAGGAAAAGAAAAGAAAAAAAAACATCCTTTTAACTGCAGATCAATACTGTTGAAACAGTACACCAAGAGATCTGGAAAGCGCCACCATGGTGAGCAAGGG
1325	TAAACTTAAGCTTGGTACCGAGTGGGCGGGGCCTCCTTGAGGACCCCGGGCTGGGCGCCGCCGCCGGTTCGTCTACTCTTTCCTTCAGCCGCCTCCTTTCAACCTTGTCAACCCGTCGGCGCCACCATGGTGAGCAAGGG
1326	TAAACTTAAGCTTGGTACCGCAACAACAACAACAACAACAACAACAACAACAACTTTTCGTTGAATTGTCATCTGAGCTGCCTTGAGCTGCTGGGTTGACGTTCCAGACGCGTATAATTTGCCACCATGGTGAGCAAGGG
1327	TAAACTTAAGCTTGGTACCGAACAACAACAACAACAACAACAACAACAACAACCTTTTCGTTGAATTGTCATCTGAGCTGCCTTGAGCTGCTGGGTTGACGTTCCAGACGCGTATAATTTGCCACCATGGTGAGCAAGGG
1328	TAAACTTAAGCTTGGTACCGGTCTTGTGCCGGTGGTGGTGTGCACATTGAGCCCCGGTATAGACAGTTCCCCCAGCTGACCAGATCCCAGGTGTTCCAGAGCGAGTTCTTCAGCGGACTCGCCACCATGGTGAGCAAGGG
1329	TAAACTTAAGCTTGGTACCGGCGACTCGAGGAGAGGGACCCCGCTGGCCGGAGGGAGAGGGAGAGACTTCGCTGGGCAGTTGGGACACCGTGTGCAGGGCCGTCTTGTGCCGGTGGTGGTGCCACCATGGTGAGCAAGGG
1330	TAAACTTAAGCTTGGTACCGAACAACAACAACAACAACAACAACAACAACAACAACAACAACAACAACAACAACAACAACAACAATTGCCGAGGACGGGACCCCAGGGCAGCGAAGCAGAGCCACCATGGTGAGCAAGGG
1331	TAAACTTAAGCTTGGTACCGCAACAACAACAACAACAACAACAACAACAACAACAACAACAACAACAACAACAACAACAACAACATTGCCGAGGACGGGACCCCAGGGCAGCGAAGCAGAGCCACCATGGTGAGCAAGGG
1332	TAAACTTAAGCTTGGTACCGCCAGGGGCTGCTCCGACTTCTGGAGGGCCGACCCCGAGGCCTCGGACCGGGAGGTTCCGCGCGCCGCGGCGTTCCGTGTTGTGGCGTTGCCCCGCCGAGGGCCACCATGGTGAGCAAGGG
1333	TAAACTTAAGCTTGGTACCGTTGTTCGGTTCCTGCTGCCACTGCTGCCGCCGCCCCCGGAGCTGCTGGTTTCATTCGAGGTTTCGGGCCGGTGAGTGTCACTCCCGGCGCTGAGAGCATAGCCACCATGGTGAGCAAGGG
1334	TAAACTTAAGCTTGGTACCGCCCAGCCCCTCGGGGTCAGCCCTTGTCCAAAGCCACGCTATCAAATACAGATTCGCGAAACCCGGGGCACTTAGAGGCCCGTCTGGAACACGAAGCAACCGCCACCATGGTGAGCAAGGG
1335	TAAACTTAAGCTTGGTACCGACCATTTAAACCTGTTTATTTTATAAACAACGGGGAAATCTAGGGCTTGGGCTAGTTGGGGAAGGACTGAGCCAAGAAGCCGAATCTGTTCTAGACGGAGGCCACCATGGTGAGCAAGGG
1336	TAAACTTAAGCTTGGTACCGGGAATTGGTTGTGGACTACGTCTGTGCGGCTGCGTGGGGCTCGGCCGCGCGGACTGAAGGAGACTGAAGGGGCGTTCCACATACGTTGTCCCGACACAGCGCCACCATGGTGAGCAAGGG
1337	TAAACTTAAGCTTGGTACCGAGGTGCAAGCCCTACAGAATTTGGGACCTACGCTGGCGCCTACTATCCAGCCCAAGGGGTGCAGCAGTTTCCCACTGGCGTGGCCCCCACCCCAGTTTTGGCCACCATGGTGAGCAAGGG
1338	TAAACTTAAGCTTGGTACCGTTTTTTTTAATACTAGCAACTTTCATCCTTTGAAACGTGTGCTGAAAAAGAAGAATCAGCAAATACTACTGAAAGTGCAATATTTGAGTATCACTGCGAGGCCACCATGGTGAGCAAGGG
1339	TAAACTTAAGCTTGGTACCGCTACGTACCGGGCCGTGCTGCTTAAGGCGGCGCTGGAGAGGGGGCGCTGAGCTGTTGGGTAAGAAGTGTAACAGAACAGACTTTACCACCTGAAACTGCTGCCACCATGGTGAGCAAGGG
1340	TAAACTTAAGCTTGGTACCGAACAACAACAACAACAACAACAACAACAACAACAACAACAACACAAGTGCGCGCGGACCCCTAGCTCCCTCTGAGTTGCGCTGGGCTTGGCTGCTGCACCGCCACCATGGTGAGCAAGGG
1341	TAAACTTAAGCTTGGTACCGCAACAACAACAACAACAACAACAACAACAACAACAACAACAACCAAGTGCGCGCGGACCCCTAGCTCCCTCTGAGTTGCGCTGGGCTTGGCTGCTGCACCGCCACCATGGTGAGCAAGGG
1342	TAAACTTAAGCTTGGTACCGACAAGAATATATAAGGCCAGGCGCAGTGGCTCACGCCTGTAATCCCAGCACTTTGGGAGGCTGAGGCAGGCAGATCATCTGAGGTCAGGAGTTTGAGACCGCCACCATGGTGAGCAAGGG
1343	TAAACTTAAGCTTGGTACCGAGTGGCTCACGCCTGTAATCCCAGCACTTTGGGAGGCTGAGGCAGGCAGATCATCTGAGGTCAGGAGTTTGAGACCAGCCCGATCAACAAGGAGGTTGAAGCCACCATGGTGAGCAAGGG
1344	TAAACTTAAGCTTGGTACCGTGATTCTTCTGCCTCAGCCTCCCGAGTAGCTGTGATTACAGGGTCTCCGTCTCTCCACCGGGGGCTTCATCCTTCCAGGGAGGAGAAGAGGGACTCCAGAGCCACCATGGTGAGCAAGGG
1345	TAAACTTAAGCTTGGTACCGGCCCTGAGCTCCCATTAGGAGCCGCTGGCTGCGGCAGCAGGGGACTAGCGTGAGAGTTTTATTTCCTCTATTTACAGTTGGCTAAAAAAAAGAAAAGAACGCCACCATGGTGAGCAAGGG
1346	TAAACTTAAGCTTGGTACCGATCCCAGGCGCTTACTCGAGAGCTAGCTGAGCGATTGGGCCGGCGACTGTGGAGTTAGCGTCCTCATTGTGGACGCCCTGAGCTCCCATTAGGAGCCGCTGCCACCATGGTGAGCAAGGG
1347	TAAACTTAAGCTTGGTACCGCCTCGCTCCCCGCCGGCAGCCGGCAGCCAGCGGCAGTGGATCGACCCCGTTCTGCGGCCGTTGAGTCGCGGCCTGTGGCCCTGCGGGCAGCCGTGCCGAGGCCACCATGGTGAGCAAGGG
1348	TAAACTTAAGCTTGGTACCGGCTTCCCCTTCTCCCCGGCGGTTAGTGCTGAGAGTGCGGAGTGTGTGCTCCGGGCTCGGAACACACATTTATTATTAAAAAATCCAAAAAAAATCTAAAAGCCACCATGGTGAGCAAGGG
1349	TAAACTTAAGCTTGGTACCGGGGTCCCGCTTGGTCAGTGGCCAGCAGGGGTGGTTGAAGGGGTCCCAGCCGCCTGAGACCCCCGGTGGGGACACAGGATCGCGGTGAGATACCTGGGAGTGCCACCATGGTGAGCAAGGG
1350	TAAACTTAAGCTTGGTACCGAGCTGACCCCAGAGGCACAGGTACCGACACAGGTCCACACCTGGAAGCCGGTGCACAGTGCTCGGCACAGATCCAAAGCGGCAGGTGTGCGCAGGCCGCCGCCACCATGGTGAGCAAGGG
1351	TAAACTTAAGCTTGGTACCGAACAGCTAAGCCCCCACTGCCGGGGGAGGCGGGTGTTGGGCCGGCCCAGGGCCTGAGAGGGGAAGGGCAGGGTGCACAGGAGACACGGCAGGACGGGACCGCCACCATGGTGAGCAAGGG
1352	TAAACTTAAGCTTGGTACCGCAACGCTAAGCCCCCACTGCCGGGGGAGGCGGGTGATCGGCCGGCCCAGGGCCTGAGAGGGGAAGGGCAGGGTGCACAGGAGACACGGCAGGACGGGACCGCCACCATGGTGAGCAAGGG
1353	TAAACTTAAGCTTGGTACCGATCTTTGGTCCAGTGCGGTGGCGGCGGCGGCGGTGGCGGCGGCGACTGCTGCGGTGAAGGAGGAGGAGGAGCCGAGCGGGCGCTGGCACCGAGGCCTGACGCCACCATGGTGAGCAAGGG
1354	TAAACTTAAGCTTGGTACCGCAACAACAACAACAACAACAACAACAACAACAACAACAACAACAACAACAACAACAACAACAACAACAACAACAACAACAAAGAAGCGGCGTCCGGGGCTGCCACCATGGTGAGCAAGGG
1355	TAAACTTAAGCTTGGTACCGAAAAGTCTAGAGCCACCGTCCAGGGAGCAGGTAGCTGCTGGGCTCCGGGGACACTTTGCGTTCGGGCTGGGAGCGTGCTTTCCACGACGGTGACACGCTTGCCACCATGGTGAGCAAGGG
1356	TAAACTTAAGCTTGGTACCGAACAACAACAACAACAACAACAACAACAACAACAACAACAACAACAACAACAACAACAACAACAACAACAACAACAACAACAGAAGCGGCGTCCGGGGCTGCCACCATGGTGAGCAAGGG
1357	TAAACTTAAGCTTGGTACCGCAACAACAACAACAACAACAACAACAACAACAACAACAACAACAACAACAACAACAACAACAACAACAACAACAACAACAACAACAACAAGAGCTTCAGGGCCACCATGGTGAGCAAGGG
1358	TAAACTTAAGCTTGGTACCGAACAACAACAACAACAACAACAACAACAACAACAACAACAACAACAACAACAACAACAACAACAACAACAACAACAACAACAACAACAACGAGCTTCAGGGCCACCATGGTGAGCAAGGG
1359	TAAACTTAAGCTTGGTACCGAACAACAACAACAACAACAACAACAACAACAACAACAACAACAACAACAACAACAACAACAACAACAACAACAACAACAACAACAAAGCAAAATAATAAAGCCACCATGGTGAGCAAGGG
1360	TAAACTTAAGCTTGGTACCGCAACAACAACAACAACAACAACAACAACAACAACAACAACAACAACAACAACAACAACAACAACAACAACAACAACAACAACAAAAAGCAAAATAATAAAGCCACCATGGTGAGCAAGGG
1361	TAAACTTAAGCTTGGTACCGCCACAACCCAAAACAGGTGACCAGAGGTTTTACTGGTGGTGTTCAGACAGTAACTTTAATTCCAGGAGTTGGTATTGGCCCAGAAATTTCAGCTGCAGTTGCCACCATGGTGAGCAAGGG
1362	TAAACTTAAGCTTGGTACCGACTGCCGCTGCGGCTGTTGCTGCGGAGCCAGGAGGGGAAGCGAAGGCTGGGCCCGCGTGGATCTCTAAGGTTGTGGCCAGGCAAGGTGGCTCAAGCCTGTGCCACCATGGTGAGCAAGGG
1363	TAAACTTAAGCTTGGTACCGCCACATTGCTCCCTTGACAAGGAGCTGACAAGTTCCATTTTCCGTCGCGGGCATCTTGGAATCTTGACTCCCACATTGCCTTGGGCACTTGGTCGACAGTGCCACCATGGTGAGCAAGGG
1364	TAAACTTAAGCTTGGTACCGCTTCCACATCTACCAAGTGGGCGGAGTGGCCTTCTGTGGACGAATCAGATTCCTCTCCAGCACCGACTTTAAGAGGCGAGCCGGGGGGTCAGGGTCCCAGGCCACCATGGTGAGCAAGGG
1365	TAAACTTAAGCTTGGTACCGGGGAGCCCCCCCGCCCCACATCCTGCCCCGCAAAAGGCAGCTTCACCAAAGTGGGGTATTTCCAGCCTTTGTAGCTTTCACTTCCACATCTACCAAGTGGGCCACCATGGTGAGCAAGGG
1366	TAAACTTAAGCTTGGTACCGGCTGCTGCTCCGGCGCGGAGCCCAGAGCCGGTTCGGCGCGTCGACTGCCCAGAGTCCGCGGCCGGGGCGCGGGAGACAGTGTCTTGTTCTGTTGCCCAGGGCCACCATGGTGAGCAAGGG
1367	TAAACTTAAGCTTGGTACCGAGGCCTGTTGGGCTTGCTGAGGCTTGGGGGTTCTGAGAATCTCGTCGAGGCGAGTGTGCGGCTCCTTCTACCGGCTTAAAGGGCCTCAGTTTTCGCAACCGCCACCATGGTGAGCAAGGG
1368	TAAACTTAAGCTTGGTACCGGTCTGGGAGCGTGCAGCCTCCACACAGGCCTGTTGGGCTTGCTGAGGCTTGGGGGTTCTGAGAATCTCGTCGAGGCGAGTGTGCGGCTCCTTCTACCGGCGCCACCATGGTGAGCAAGGG
1369	TAAACTTAAGCTTGGTACCGGCATCCCCCGCGGCGGCCACTCCTCGGGGCCAGGAGCGGGGAAGCGAAGTGCGAGAGACCCCGGACCCCAGCGCTGTCTCTTCCCGCCGCCCGAACCACCGCCACCATGGTGAGCAAGGG
1370	TAAACTTAAGCTTGGTACCGCGGGAGGGAAAGCGGCCCCCGCGGCCCTTCAATTGGCCGCACCGCCCCTCGGCGCAGAGGCGGGAGGAGGCGGCCCTCCATTGGTCGGGCCCGGCGGCCAGCCACCATGGTGAGCAAGGG
1371	TAAACTTAAGCTTGGTACCGAGTGACCTGCGGGGTGGGAGGGGGTGGGGATTGGCTCCCTGCTGCAGCCTAGCCTGGTGTGCTCCCTGAAAGCCAAGAGCTCCTTGCAGCCCCCTGTCCGGCCACCATGGTGAGCAAGGG
1372	TAAACTTAAGCTTGGTACCGCTGCAGCCTAGCCTGGTGTGCTCCCTGAAAGCCAAGAGCTCCTTGCAGCCCCCTGTCCGGCTTCCCGGCACCGGCTGCCCTGGGGCTCATCTCGCAGACCGCCACCATGGTGAGCAAGGG
1373	TAAACTTAAGCTTGGTACCGAACAACAACAACAACACCGGCCCAGGATTAGCGCCCTGGGAGCGCGCGCCCCGCTGCCTCGCCGCCACACTTTCCTGGGAGCGGCGGCCACGGAGGCACCGCCACCATGGTGAGCAAGGG
1374	TAAACTTAAGCTTGGTACCGCAACAACAACAACAAACCGGCCCAGGATTAGCGCCCTGGGAGCGCGCGCCCCGCTGCCTCGCCGCCACACTTTCCTGGGAGCGGCGGCCACGGAGGCACCGCCACCATGGTGAGCAAGGG
1375	TAAACTTAAGCTTGGTACCGAACAACAGTTTCAGGCTCGTGCTAAGCTAGCGCCGTCGTCGTCTCCCTTCAGTCGCCATCAAGATTATCTACCGGGACCTCATCAGCCGTGAACGAAGAGGCCACCATGGTGAGCAAGGG
1376	TAAACTTAAGCTTGGTACCGCAACAACGTTTCAGGCTCGTGCTAAGCTAGCGCCGTCGTCGTCTCCCTTCAGTCGCCATCATCATTATCTACCGGGACCTCATCAGCCGTGAACGATCAGGCCACCATGGTGAGCAAGGG
1377	TAAACTTAAGCTTGGTACCGCAACAACAACAACAACAACAACAACAACAACAACAACAACAACAACAACAACAACAACAACAACAACAACAACAACAACAACAACAACAACAACAAAACGGCCACCATGGTGAGCAAGGG
1378	TAAACTTAAGCTTGGTACCGAACAACAACAACAACAACAACAACAACAACAACAACAACAACAACAACAACAACAACAACAACAACAACAACAACAACAACAACAACAACAACAACAACGGCCACCATGGTGAGCAAGGG
1379	TAAACTTAAGCTTGGTACCGGACCCCTGTTGGAGAGACTTTGGCGCTCAACAAGAATCACTCGGAGGGCGGCGGAGTGATCGTCAATAACACCGAGAGGTCATCTTTCTGTCCAAGGGCAGCCACCATGGTGAGCAAGGG
1380	TAAACTTAAGCTTGGTACCGGCCACTCCCATACTCCTAGACAGGGCTGCTGCGCCCTCCACTTCTGGGCTCCTGACCAGCTCTGCCGGAGCCGCTGCCTTGCCCCCCGGAGACTGAAGACGCCACCATGGTGAGCAAGGG
1381	TAAACTTAAGCTTGGTACCGATTTAGGCGGTGACAGACAGCATCCGCAGTCAATAGGAAGAGCTGAAGAATTCTTTAGGTCTCCCAAATTGGCCTTTGCTCAGGCCTTGCCCTCCGCCCAGCCACCATGGTGAGCAAGGG
1382	TAAACTTAAGCTTGGTACCGACTCGGAGGGCGGCGGAGTGATCGTCAATAACACCGAGAGGTCATCTTTCTGTCCAAGGGCAAGGAAGCCAAGCAGTCCTTCAAGAAGCCATTTTATCTCGCCACCATGGTGAGCAAGGG
1383	TAAACTTAAGCTTGGTACCGCAACAACAACAACAACAACAACAACAACAACAACAACAACAACAACAACAACAACAACAACAACAACAACGGCCCGTTTTCCGCCAGCTCGCCGCTCGCTGCCACCATGGTGAGCAAGGG
1384	TAAACTTAAGCTTGGTACCGCCTAAATTGTCGAGATTTGTACAAGGTACCTGTGCGTGCACGCAGACGGGAAGGGCTGGGGAAGCGGGAGGACTGAGAAAAGCCGGATCTTAGCAAAGCAGCCACCATGGTGAGCAAGGG
1385	TAAACTTAAGCTTGGTACCGCTCCAGCTGGCCCTCATTTGTGTCCGGAGCTCAGGAGTTCCCAAACCGACTCAGTCGCACCAAGTTTCCGTCTTTTGGAATTGGGGAAGGAGTTTCTTTCGCCACCATGGTGAGCAAGGG
1386	TAAACTTAAGCTTGGTACCGGTTTTCAAACCGGAGCTGTGGGCGCGGCGCTGCTCTGCCGTTGGGTGAGGCGCGGAGCGAAGTGAAGGGTGGCCCAGGTGGGGCCAGGCTGACTGAAAGTGCCACCATGGTGAGCAAGGG
1387	TAAACTTAAGCTTGGTACCGTAAATAATACTTGGGGGGAAATAAACAAGTATTCTTGAGGGTGAAATTGTGACCCAGCAGGAAAATTACAACTATTTTCAATTGACGTTGAATAGGAAAGGCCACCATGGTGAGCAAGGG
1388	TAAACTTAAGCTTGGTACCGCAACAACAACAACACTGCCACCGGTGCACCCAGTCCGCTCACCCAGCCCAGTCCGTCCGGTCCTCACCGCCTGCCGGCCGGCCCACCCCCCACCGCAGCCGCCACCATGGTGAGCAAGGG
1389	TAAACTTAAGCTTGGTACCGAACAACAACAACAACTGCCACCGGTGCACCCAGTCCGCTCACCCAGCCCAGTCCGTCCGGTCCTCACCGCCTGCCGGCCGGCCCACCCCCCACCGCAGCCGCCACCATGGTGAGCAAGGG
1390	TAAACTTAAGCTTGGTACCGTCCCACTTTGCCTTCCACTCCCCTTGCCCCTTCCTCACTGGCATCGAAGAGTCCTGGACTTCCGCAAGTCGCCCCTGCGGGGCTGGACTGTTCTCTCCAGGCCACCATGGTGAGCAAGGG
1391	TAAACTTAAGCTTGGTACCGACCAGCAGTATCACTCGGGCTCCTGAGTGCCGAGCTGGCCAGTAGCTGCCAGAGCCTCCCGCTTTGGGCTGGGCAGGAACCTGAAAGGTACAGAGGAGTTGCCACCATGGTGAGCAAGGG
1392	TAAACTTAAGCTTGGTACCGACAAGCTGAGCCTTTCCGGCCAGCTCTGAGCCCTGCAGATCATCCAACCGAGCTTCACTGCTTGCATCAGCCTCTGCAGAGATCTGGGCAGCTGGTCAGGGCCACCATGGTGAGCAAGGG
1393	TAAACTTAAGCTTGGTACCGTTTTCGGCCTGGTCTCACAAGCTGAGCCTTTCCGGCCAGCTCTGAGCCCTGCAGATCATCCAACCGAGCTTCACTGCTTGCATCAGCCTCTGCAGAGATCGCCACCATGGTGAGCAAGGG
1394	TAAACTTAAGCTTGGTACCGAACAACAACAAGGAGAAATCTGGCAGGTCTCTAGGCAGACAAAAGGGAACATCTGGTAGGGACTGGGACATCTAGAAAAAAGGACAACCTGGACCCATCCGCCACCATGGTGAGCAAGGG
1395	TAAACTTAAGCTTGGTACCGCAACAACAACAGGAGAAATCTGGCAGGTCTCTAGGCAGACAAAAGGGAACATCTGGTAGGGACTGGGACAAGTAGAAAAAAGGACAACCTGGACCCATCCGCCACCATGGTGAGCAAGGG
1396	TAAACTTAAGCTTGGTACCGCAGGAACAGTTGTTATCCCATTGTAAAGAAGAGGCAACTGAGGCGCATCGACAGTAACTCTTACTCAAGGCCACAGTTTAATCCAGTGCCTGGCATCTGTGCCACCATGGTGAGCAAGGG
1397	TAAACTTAAGCTTGGTACCGATCGACAGTAACTCTTACTCAAGGCCACAGTTTAATCCAGTGCCTGGCATCTGTAGTTATTGTCTCAGACCCTGCCCTGACTCGGTTCCCTCACAGCAGGGCCACCATGGTGAGCAAGGG
1398	TAAACTTAAGCTTGGTACCGTCAGAAGGCTCTTTGGATAGGTTGTATCACACACACATCACGGTTCTCGATCCGGCCCTTGAGACTGGGCAGTTGATCATCATCGAGACCCGCAAGAAAGGCCACCATGGTGAGCAAGGG
1399	TAAACTTAAGCTTGGTACCGAACGTCTGGAAAAGGGGCGGGGCCTGTGTGGTGCAGTCTGACGCCTGAGAACAAAATCGGGTTTGTTGTGATCAGACCAGTTTCGGTCCTGGAGGTGGGGGCCACCATGGTGAGCAAGGG
1400	TAAACTTAAGCTTGGTACCGTGTGGACGAAGAGTCAGGGTTAGGGGCGCCAGGACGTGGGCGTGCAGGACGCCAGAGCTGGGTCAGAGCTCGAGCCAGCGGCGCCCGGAGAGATTCGGAGGCCACCATGGTGAGCAAGGG
1401	TAAACTTAAGCTTGGTACCGCGCAACCGTCCGCCGCCCGGTGCACTGTGGACGAAGAGTCAGGGTTAGGGGCGCCAGGACGTGGGCGTGCAGGACGCCAGAGCTGGGTCAGAGCTCGAGCGCCACCATGGTGAGCAAGGG
1402	TAAACTTAAGCTTGGTACCGCTTGCGTGCGGTTGAGGCCTCTTTCCCTGCCGCCGCCGAGTCGCGCGGAGGCGGAGGCTTGGGTGCGTTCAAGATTCAACTTCACCCGTAACCCACCGCCGCCACCATGGTGAGCAAGGG
1403	TAAACTTAAGCTTGGTACCGGGCCTCACCACCCCTCGTTTGCACGCACGCACGTTCATTCTCCGTCCTCGCGCCCCTTTTCCTACACTTTCCTCTTCTCCCCGACCGGAGGAGCCGCTCTGCCACCATGGTGAGCAAGGG
1404	TAAACTTAAGCTTGGTACCGGCCTCAATCCGGAAACAGAAACTCCCCAGGCCCGGCACTGCGGGAGCCACCTCTTTCGAGGGTGGGAGTGCACTTGCGCACAGGGGACCTGAAAAACCCTGCCACCATGGTGAGCAAGGG
1405	TAAACTTAAGCTTGGTACCGACCGGCGCTGGGCAGCCAGGACAGCCGCGGCAGCCGGGTCCGCAGGGCAGCAGCCGGCCTCTCCCACTGCAGCCCTCCCGCCCGCCTACCGTCCGGCGCGGCCACCATGGTGAGCAAGGG
1406	TAAACTTAAGCTTGGTACCGAACAACAACAACAACAACAACAACAACAACAACAACAACAACAACAACAACAACAACAACGGCCGAGGGCAGCGCGGGCGGCGGGCGGCGCGCGGTGGGCGCCACCATGGTGAGCAAGGG
1407	TAAACTTAAGCTTGGTACCGCAACAACAACAACAACAACAACAACAACAACAACAACAACAACAACAACAACAACAACAAGGCCGAGGGCAGCGCGGGCGGCGGGCGGCGCGCGGTGGGCGCCACCATGGTGAGCAAGGG
1408	TAAACTTAAGCTTGGTACCGCGCGCGCGCCCGCCTGCGGTTTGTCTGCGCAGCCCTGGAGGCTGCGACTTCCGGACTGCTCCTGGCCGCAGGGGGCGCCGCCATCGCACAGAGAGGCCTGGCCACCATGGTGAGCAAGGG
1409	TAAACTTAAGCTTGGTACCGAGTTTGCAAACCGAGAGGAGTTGTGAAGGGCGCGGGTGGGGGGCGCTGCCGGCCTCGTGGGTACGTTCGTGCCGCGTCTGTCCCAGAGCTGGGGCCGCAGGCCACCATGGTGAGCAAGGG
1410	TAAACTTAAGCTTGGTACCGACTTGGGCCTTTGTGTGGGCGCTGCTGGGATCATTAGAGAATCGTTTGTACCCATCAGGAGGGAGAAGGGAGAAGTAGGCTGATCTGCCCTGGGGGCACTGCCACCATGGTGAGCAAGGG
1411	TAAACTTAAGCTTGGTACCGCAACAACAACAACAACAACAACAACAACAACAACAACAACTGTCTCACTCCCAGGCTACATCTTCTCACTTGCTAACAAGGACCTCTGAGTTCAGCAGCCGCCACCATGGTGAGCAAGGG
1412	TAAACTTAAGCTTGGTACCGAACAACAACAACAACAACAACAACAACAACAACAACAAACTGTCTCACTCCCAGGCTACATCTTCTCACTTGCTAACAAGGACCTCTGAGTTCAGCAGCCGCCACCATGGTGAGCAAGGG
1413	TAAACTTAAGCTTGGTACCGACAGAGGTCAAGGAAGGTTTCCCCAGGAGCAGTTTTGGTTTCAGACGGCGCCGTCTCCCGCGAAAGTCCTGAGAGGAGCCCAGCCTTTTCCGCCTGCCGCGCCACCATGGTGAGCAAGGG
1414	TAAACTTAAGCTTGGTACCGCAACAACAGCTGCAAAGATTCCGAGGTGCAGAAGTTGTCTGAGTGCGTTGGTCGGCGGCAGTCGGGCCAGACCCAGGACTCTGCGACTTTACATCTTTAAGCCACCATGGTGAGCAAGGG
1415	TAAACTTAAGCTTGGTACCGAACAAACAGCTGCAAAGATTCCGAGGTGCAGAAGTTGTCTGAGTGCGTTGGTCGGCGGCAGTCGGGCCAGACCCAGGACTCTGCGACTTTACATCTTTAAGCCACCATGGTGAGCAAGGG
1416	TAAACTTAAGCTTGGTACCGGTGCGCTCCAGAGCCGCAGTTCTCCCGTGAGAGGGCCTTCGCGGTGGAACAAACACTCGCTTAGCAGCGGAAGACTCCGAGTTCTCGGTACTCTTCAGGGGCCACCATGGTGAGCAAGGG
1417	TAAACTTAAGCTTGGTACCGCTTTCCCCTTACTCCGCTCCCCTCTTTTCCCTCCCTCTCCTCCCCTTCCCTCTGTTCTCTCCTCCTCTTCCCCTCCCCTCCCCCGTCCGGAGCACTCTAAGCCACCATGGTGAGCAAGGG
1418	TAAACTTAAGCTTGGTACCGCCAGCTCCCGCGACCGCCTCTCCTGCCCCTCGCCGGTACCTCAGCAAGGTGCCACTAGAAGCGCCAGGCTGGGGCCGCCTCTGAGCGCCCCGCGGGGGCCGCCACCATGGTGAGCAAGGG
1419	TAAACTTAAGCTTGGTACCGAAAGCGAGGCCGGGGACTGAAGGTGTGGGTGTCGAGCCCTCTGGCAGAGGGTTAACCTGGGTCAATTGCACGGATTCTCACCTCGTACAGTTACGCTCTCGCCACCATGGTGAGCAAGGG
1420	TAAACTTAAGCTTGGTACCGCTGCGGCCGCCAGCTCCCGCGACCGCCTCTCCTGCCCCTCGCCGGTACCTCAGCAAGGTGCCACTAGAAGCGCCAGGCTGGGGCCGCCTCTGAGCGCCCCGCCACCATGGTGAGCAAGGG
1421	TAAACTTAAGCTTGGTACCGGTCAAGGAAGGTTTCCCCAGGAGCAGTTTTGGTTTCAGACGGCGCCGTCTCCCGCGAAAGTCCTGAGAGGAGCCCAGCCTTTTCCGCCTGCCGCCCCCGGGCCACCATGGTGAGCAAGGG
1422	TAAACTTAAGCTTGGTACCGTGGAGGTTAGGGAATCGAGATTTCCTCTAATCATTCAAGGCTGTGCACGTTGCTCCTTAGGAACTCAAATTGAGGTTAAAAACGACAACCAACATCAGCCGCCACCATGGTGAGCAAGGG
1423	TAAACTTAAGCTTGGTACCGGGAAGAAGGGCGGGTGTGGGAACAGTGGTACGCCCCCATTCCTGCCTTCCAGAGAGAACGTGCGACAGCGTTCCTGCTACACCCGGCAGCCGGCCGTAGGGCCACCATGGTGAGCAAGGG
1424	TAAACTTAAGCTTGGTACCGGAGGTCGAGCCCGCCGCTGCCGCCGTCGCCTGAGGGAAGCGAGAAGAGGCCGCGACCGGAGAGAAAAAGCGGAGTCGCCACCGGAGAGAAGTCGACTCCCGCCACCATGGTGAGCAAGGG
1425	TAAACTTAAGCTTGGTACCGCAACAACAACAACAAAAGGGGAGGGCCGCGGGAGGAGGGTACGAGTGGCCGACCACGGATTTGCATTGCCGAGGACGGGACCCCAGGGCAGCGAAGCAGAGCCACCATGGTGAGCAAGGG
1426	TAAACTTAAGCTTGGTACCGAACAACAACAACAACAAGGGGAGGGCCGCGGGAGGAGGGTACGAGTGGCCGACCACGGATTTGCATTGCCGAGGACGGGACCCCAGGGCAGCGAAGCAGAGCCACCATGGTGAGCAAGGG
1427	TAAACTTAAGCTTGGTACCGGACATCATCGGCTATTTTTAGGGGTTGACTGGTAGCAGATAAGTGTTGAGCTCGGGCTGGATAAGGGCTCAGAGTTGCACTGAGTGTGGCTGAAGCAGCGGCCACCATGGTGAGCAAGGG
1428	TAAACTTAAGCTTGGTACCGCGGGGGGCGCGGGTGTCCCCCGCTTGCCACAGCCCTGTTGCGGCCCCGAAACTTGTGCGCGCAGCCCAAACTAACCTCACGTGAAGTGACGGACTGTTCTGCCACCATGGTGAGCAAGGG
1429	TAAACTTAAGCTTGGTACCGGCTGGCGCGCAGGACCGCGGGCATTTACCCGTGCTTTCCCAAGCCTGGAAGAACTCGTCAAGCTCTTTGTAGCGTGGTGCTTCTGTTGCTCACAGAGTCTGCCACCATGGTGAGCAAGGG
1430	TAAACTTAAGCTTGGTACCGTGTTGCTCACAGAGTCTCGCTCTGGCCAGAGATTTTCTAAATATTGGTCAGGAATCTGCATTGACAACTTGCCTTTGTTGATTTTCAAGAGAGTTGTGCTGCCACCATGGTGAGCAAGGG
1431	TAAACTTAAGCTTGGTACCGAACAACAACAACAACAACAACAACAACAACAACAACAACAACAACAACAATTTCCGCTCGGCTGTTTTCCTGCGCAGGAGCCGCAGGGCCGTAGGCAGCCGCCACCATGGTGAGCAAGGG
1432	TAAACTTAAGCTTGGTACCGCAACAACAACAACAACAACAACAACAACAACAACAACAACAACAACAACATTTCCGCTCGGCTGTTTTCCTGCGCAGGAGCCGCAGGGCCGTAGGCAGCCGCCACCATGGTGAGCAAGGG
1433	TAAACTTAAGCTTGGTACCGGGAGCCAGAGTGCAATTGCAGATCCAGACCCCAGAGTCAGAAGGAGTGAGAACCCTGACCCCTAATCCCACTGCATCCAGCCAATAGGAGCCCAGCCACCGCCACCATGGTGAGCAAGGG
1434	TAAACTTAAGCTTGGTACCGCTAGTTCTCTGTGTTCGGGCGGGGGGAGTCGAACTCGTGGGGTGTCAGTATCCCGGGTTCGTCTCCCCACTACCGGTTCCCACCACTGAGTCTGGGGGCGGCCACCATGGTGAGCAAGGG
1435	TAAACTTAAGCTTGGTACCGAACGGCCTCGCGGGGCAGGAGTAAGCCGCGGCCGCCGCCTGGGCCCCAGGGCGGTCTCTGGGGCCAGGGGTCCCGCGCCCAGCGTTTCCCGCCCGCCACCGCCACCATGGTGAGCAAGGG
1436	TAAACTTAAGCTTGGTACCGTGCGGAGCCACTTTTCTGCCTTTCATTTGATTCTTGCAGTGAGCTGGCGAGGTTTGGACATATTTGACTCTTTTCCCCCCAGGTTGAATTGACCAAAGCAGCCACCATGGTGAGCAAGGG
1437	TAAACTTAAGCTTGGTACCGCAACAACAACAACAACAACAACAACAACAACAACAACAACAACAACAACAACAACAACAACAACAACAACAACAACAACAACAACAACAATTGCTTAGTCGCCACCATGGTGAGCAAGGG
1438	TAAACTTAAGCTTGGTACCGAACAACAACAACAACAACAACAACAACAACAACAACAACAACAACAACAACAACAACAACAACAACAACAACAACAACAACAACAACAACTTGCTTAGTCGCCACCATGGTGAGCAAGGG
1439	TAAACTTAAGCTTGGTACCGATTTTAAGCAATTCTTAGTCTCAAGTAAACACCATCATTAAAAGAACTGAGAACTATTATCAATTCTTCCTTTGGAGTCCATCTTCAATCGAAAGGAGAAGCCACCATGGTGAGCAAGGG
1440	TAAACTTAAGCTTGGTACCGGATTGCTTGGAGACACTCAGGAGCACAAATTGCACCACGGGGTTAGTCCATCACGGGGTTAGTCCATCCAAAAGCAAGGAGGCAGCCTTTGGTACCCCTGGCCACCATGGTGAGCAAGGG
1441	TAAACTTAAGCTTGGTACCGAATCCTCGCAACACAGGTACCTTGTCAAGTCAGAATTGGGGGTGTTAGGTTGCCAGTTGTATCAGTGTTGATTCATTTCATTACTTCCTACAGAGCAAACGCCACCATGGTGAGCAAGGG
1442	TAAACTTAAGCTTGGTACCGTGAACTGAGGCGAACTCCGCCGCCAAGTGAGTGAGGAGGAGGAGGAGGAGAAGGAGGAGGAGGAAGAGGAGGAGCGCAGTCGGAGCGCGGCGGCAGCGGCGCCACCATGGTGAGCAAGGG
1443	TAAACTTAAGCTTGGTACCGGGTCCCGAGCGGCCCGCGGCCGGGGCTCGCCCCCGCCCCTCCCTCCTCTCCGGCGGCGGCGGCGGCGGCGGCGGGCGGAGTGAGCTGCGGAGCCTGGAAAGCCACCATGGTGAGCAAGGG
1444	TAAACTTAAGCTTGGTACCGCAACAACAACAACAACAACAACAACAACAACAACAACAACAACAACAACAACAACAACAACAACAACAACAACAAGGCGCGAGTTGGACTGTGAAGAAACGCCACCATGGTGAGCAAGGG
1445	TAAACTTAAGCTTGGTACCGAACAACAACAACAACAACAACAACAACAACAACAACAACAACAACAACAACAACAACAACAACAACAACAACAACGGCGCGAGTTGGACTGTGAAGAAACGCCACCATGGTGAGCAAGGG
1446	TAAACTTAAGCTTGGTACCGCTCTTCCCATCGCGCGGGTCCTAGCCACCGGTGTCTCCTTCTACATCCGCCTCTGCGCCGGCTGCCACCCGCGCTCCCTCCGCCGCCGCCGCCTTGCTGCGCCACCATGGTGAGCAAGGG
1447	TAAACTTAAGCTTGGTACCGACCGAACGCCCCCGGGAACACCGGGCCCCGAGCTCGGTCCCGCGCCCGAGGATCCTCCACGGGGCTAGAAGGCTGCGTCGGGGGCGGGAGCGGAGGCAACGCCACCATGGTGAGCAAGGG
1448	TAAACTTAAGCTTGGTACCGATACAGAGCTCAGTTCCTAAAAATAGGTGCCAAGTTGCATCCTTTAGACGCTCTGCTAAAATAAATTCAGCCGTCCCATCTACTTGCTTGATAGACCCTTGCCACCATGGTGAGCAAGGG
1449	TAAACTTAAGCTTGGTACCGAAGTGAAGGGTGGCCCAGGTGGGGCCAGGCTGACTGAAGTGAGTAGTGGGGGTGCCAGACCAGTGTATCTCCTAGCTAAGGACTAAATAATACAAGGGGGGCCACCATGGTGAGCAAGGG
1450	TAAACTTAAGCTTGGTACCGAGGTGGGGCCAGGCTGACTGAAGAGAGCCAAAGGAAATCAACATTTGAATTGACTACCCAAAGTCCTGCCCCTGTTTCTGTCCTGTAGCACTTAGGAAAGGCCACCATGGTGAGCAAGGG
1451	TAAACTTAAGCTTGGTACCGCAACAACAACAACAGCAGGCGGAAGTAAGGGTGAGAGGAGGCTGCAACGCCGAGCGGAGGAGGCAGGAACCGGAGCGCGAGCAGTAGCTGGGTGGGCACCGCCACCATGGTGAGCAAGGG
1452	TAAACTTAAGCTTGGTACCGAACAACAACAACAAGCAGGCGGAAGTAAGGGTGAGAGGAGGCTGCAACGCCGAGCGGAGGAGGCAGGAACCGGAGCGCGAGCAGTAGCTGGGTGGGCACCGCCACCATGGTGAGCAAGGG
1453	TAAACTTAAGCTTGGTACCGGGAGCTGTGGGCGCGGCGCTGCTCTGCCGTTGGGTGAGGCGCGGAGCGAAGTGAAGGGTGGCCCAGGTGGGGCCAGGCTGACTGAAGAGAGCCAAAGGAAGCCACCATGGTGAGCAAGGG
1454	TAAACTTAAGCTTGGTACCGAAGTTTTGCATAAGAAGTACTATCAAATCCTGAGAAGCGTGAGTTATAAGACAGATACGGAGAGCAAGGTCTTCGGGAAGGCAGCGGCGGAGGTGGTGGCGCCACCATGGTGAGCAAGGG
1455	TAAACTTAAGCTTGGTACCGTCTCTGCGTCCCTCGCCCATTGACCCGGAGGTAGCTGGGTCTGTGTTTGGAAGCATTGTTCTTTGGGCAGGTAAAGCTAAAGTCCTGTACCTGCTTAGGAGCCACCATGGTGAGCAAGGG
1456	TAAACTTAAGCTTGGTACCGAACAACAACAACAACAACAACAACAACAACAACAACAACAACAACAACAACAACAACGGGCTGGCGGCCGGGGAGCTGCGTAGCTCCCGGCCCCGCGGCCGCCACCATGGTGAGCAAGGG
1457	TAAACTTAAGCTTGGTACCGCAACAACAACAACAACAACAACAACAACAACAACAACAACAACAACAACAACAACAAGGGCTGGCGGCCGGGGAGCTGCGTAGCTCCCGGCCCCGCGGCCGCCACCATGGTGAGCAAGGG
1458	TAAACTTAAGCTTGGTACCGGGCCGAACCTGGTTCCCGAGGCGCGGCGGCCGCGGCTGGGGGCGGGGAGGGGGGCGCAGGACCCCAAGTGGGGGTCCCGGAGCCAGAGGGCCAATTCCTGGCCACCATGGTGAGCAAGGG
1459	TAAACTTAAGCTTGGTACCGTCCCGAGGCGCGGCGGCCGCGGCTGGGGGCGGGGAGGGGGGCGCAGGACCCCAAGTGGGGGTCCCGGAGCCAGAGGGCCAATTCCTGTCCCCCCAGCAGCGCCACCATGGTGAGCAAGGG
1460	TAAACTTAAGCTTGGTACCGCAACATTAAAAGGGTGGGAGCGTCCGGGGGCCCATCTCTCTCGGGTGGAGTCTTCTGACAGCTGGTGCGCCTGCCCGGGAACATCCTCCTGGACTCAATCGCCACCATGGTGAGCAAGGG
1461	TAAACTTAAGCTTGGTACCGAACAATTAAAAGGGTGGGAGCGTCCGGGGGCCCATCTCTCTCGGGTGGAGTCTTCTGACAGCTGGTGCGCCTGCCCGGGAACATCCTCCTGGACTCAATCGCCACCATGGTGAGCAAGGG
1462	TAAACTTAAGCTTGGTACCGGCTCGGGACCAATTTTGAAGAGGTACTTGGCCACGACTTATTTTCACCTCCGACCTTTCCTTCCAGGCGGTGAGACTCTGGACTGAGAGTGGCTTTCACAGCCACCATGGTGAGCAAGGG
1463	TAAACTTAAGCTTGGTACCGAACAACAACAACAACAACAACAACAACAACAACAACAACAACAACAACAACAACAACAACAACAACAACAACAACAACAACAACAACAACAACAAGAGCCGCCACCATGGTGAGCAAGGG
1464	TAAACTTAAGCTTGGTACCGGGAGGGTTCGAATTGCAACGGCAGCTGCCGGGCGTTTGTGTTGGTGCTAGAGGCAGCTGCAGGGTCTCGCTGGGGGCCGCTCGGGACCAATTTTGAAGAGGCCACCATGGTGAGCAAGGG
1465	TAAACTTAAGCTTGGTACCGCAACAACAACAACAACAACAACAACACAGGACGCCGCCCGGCGCGGAGTGGCTGCCCTGCGCGGGGACACTTAGAGCCCGGTGGGCGGGAGGAAGGCGGCGCCACCATGGTGAGCAAGGG
1466	TAAACTTAAGCTTGGTACCGCAACAACAACAACAACAACAACAACAACAACAACAACAACAACAACAACAACAACAACAACAACAACAACAACAACAACAACAACAACAACAACAGAGCCGCCACCATGGTGAGCAAGGG
1467	TAAACTTAAGCTTGGTACCGCGTGGTCTCTTTCTTTATCTTGAAGAAACAGTGAAAAGAGAAGCTCCGTAGACTTACGAGATCATCAGATCTTCATTCATCTGGATCTTCAGATCCACAAGCCACCATGGTGAGCAAGGG
1468	TAAACTTAAGCTTGGTACCGATAGCCAAGGTTATTGTACAGTCTACACGTGGTCTTTACCTTAACGGGAAGTAAAAAGCACTTTTGAGGGTAGAGGACTCGTGGTCTCTTTCTTTTTGTTGCCACCATGGTGAGCAAGGG
1469	TAAACTTAAGCTTGGTACCGAACTGTTGATCATAGCTGTTGGAGTAAAGTTGCAGTGGAAGCTATCGCTGCAAAATCGTTAAAATCTTCAAGGTGAACTGGCACAAAGGTTAATCTCAAGGCCACCATGGTGAGCAAGGG
1470	TAAACTTAAGCTTGGTACCGAGCAGTGTTCTCTTCGTCCCCCTCCCCCAAACTGAGGATTGGGCAATACCACAGAACCTCAGGAAAGGGGGGAAGAGCGAGCTTCGGCCCCACTAAAGGGGCCACCATGGTGAGCAAGGG
1471	TAAACTTAAGCTTGGTACCGCTCTGCCACTCTCGCTCCGAGGTCCCCGCGCCAGAGACGCAGCCGCGCTCCCACCACCCACACCCACCGCGCCCTCGTTCGCCTCTTCTCCGGGAGCCAGGCCACCATGGTGAGCAAGGG
1472	TAAACTTAAGCTTGGTACCGGGGCGGGTGGCGCCTTGGCCTCCGCCTCCGCTCGCCTGCGCGCGGCCCTGCGTGAGGGGGCAGAGGCGAGGTGGAGGCGTTGGCGCTGCCACGTCTGGGCGCCACCATGGTGAGCAAGGG
1473	TAAACTTAAGCTTGGTACCGCGGGCTCCGATCCAGCGAGCGCTGCGTCCTCGAGTCCCTGCGCCCGTGCGTCCGTCTGCGACCCGAGGCCTCCGCTGCGCGTGGATTCTGCTGCGAACCGGCCACCATGGTGAGCAAGGG
1474	TAAACTTAAGCTTGGTACCGCGCTCCCACCACCCACACCCACCGCGCCCTCGTTCGCCTCTTCTCCGGGAGCCAGTCCGCGCCACCGCCGCCGCCCAGGCCATCGCCACCCTCCGCAGCCGCCACCATGGTGAGCAAGGG
1475	TAAACTTAAGCTTGGTACCGCGCCGCCCCTTCCGAGGCTAAATCGGCTGCGTTCCTCTCGGAACGCGCCGCAGAAGGGGTCCTGGTGACGAGTCCCGCGTTCTCTCCTTGAATCCACTCGGCCACCATGGTGAGCAAGGG
1476	TAAACTTAAGCTTGGTACCGCAACAACAACAACAACAACAACAACAACAACAACAACAACAACAACAACAACAACAACAACAACAACAACAACTTCACGTGACGCCGGTGCCGGGCGAACGCCACCATGGTGAGCAAGGG
1477	TAAACTTAAGCTTGGTACCGAACAACAACAACAACAACAACAACAACAACAACAACAACAACAACAACAACAACAACAACAACAACAACAACCTTCACGTGACGCCGGTGCCGGGCGAACGCCACCATGGTGAGCAAGGG
1478	TAAACTTAAGCTTGGTACCGGGGAACGCCGGCTCCCGGCTTGCCGCGCGCTGACAGCCTTATAAATAGTCGCCTTTGCCGGCCGCCGCGAGGACGGGCAGGGCACGCACTGGCCCCGGCGGCCACCATGGTGAGCAAGGG
1479	TAAACTTAAGCTTGGTACCGTTTGCCGGCCGCCGCGAGGACGGGCAGGGCACGCACTGGCCCCGGCGCCCACCCGCACCCCTCCCCAGAGCACTGACACGGCTCCCGGGACCTCGGCAGGGCCACCATGGTGAGCAAGGG
1480	TAAACTTAAGCTTGGTACCGATTTTTGTAAAGAAAAAAAATTGCAGCCTTTAAGATCCTTCTATTCTACGTAATATTTTTTGGCTGCCTGGCTGGCATCTTCATCGGAACCATCCAAGTGGCCACCATGGTGAGCAAGGG
1481	TAAACTTAAGCTTGGTACCGAGTCATTCAGGGAGTCCTGAACAGAGGCCGATTGGTGTTCCTGCTTGGGAGGATCTGTGGGAATCGGCAGGAGATTGAGTCAGGGAAATAGTGCTTAGCTGCCACCATGGTGAGCAAGGG
1482	TAAACTTAAGCTTGGTACCGTTCGGTCCGCCATCCTCGTCCCGTCCTCCGCCGGCCCCTGCCCCGCGCCCAGGGATCCTCCAGCTCCTTTCGCCCGCGCCCTCCGTTCGCTCCGGACACCGCCACCATGGTGAGCAAGGG
1483	TAAACTTAAGCTTGGTACCGAGTGCGTCTCTGGGCGCAGGGGCCAGTGGGGCTCGGAGGCACAGGCACCCCGCGACACTCCAGGTTCCCCGACCCACGTCCCTGGCAGCCCCGATTATTTGCCACCATGGTGAGCAAGGG
1484	TAAACTTAAGCTTGGTACCGAGATCGGGCGTGGGCTTGCGGACTGCAGCTTCCCGAGCCGCTGTCGCCCCGGAGGGGCGGCAAGGCGGGCGGCCGCGGGCCGTTTCCTTGCCTCTTCCTCGCCACCATGGTGAGCAAGGG
1485	TAAACTTAAGCTTGGTACCGTCACTGACTCTTCGGGCGCTTTGGCATCCTCGTTTGAAAGGGGCTGTTATCCTGCAGCCTTGCTGGGGATCTTCTCTGGATCAAGCAATCGTGGTGAAAAGCCACCATGGTGAGCAAGGG
1486	TAAACTTAAGCTTGGTACCGAACAACCCGGCGAGAAGTGTGAGGCCGCGGTAGGGCCGCATCCCGCTCCGGAGAGAAGTCTGAGTCCGCCAGGCTCTGCAGGCCCGCGGAAGCTCGCGTCGCCACCATGGTGAGCAAGGG
1487	TAAACTTAAGCTTGGTACCGCAACAACCGGCGAGAAGTGTGAGGCCGCGGTAGGGCCGCATCCCGCTCCGGAGAGAAGTCTGAGTCCGCCAGGCTCTGCAGGCCCGCGGAAGCTCGCGTCGCCACCATGGTGAGCAAGGG
1488	TAAACTTAAGCTTGGTACCGCTGCCCTGGAGCCGGGCACCCTGCAAATCCTTTTCCTAGGCGAGGGGGCGCCGCCTCCGGAAAGCCGCCAACTGGGCCTCGCTTTTTTTCTCAAGGTGCAGCCACCATGGTGAGCAAGGG
1489	TAAACTTAAGCTTGGTACCGGAAAGCTGGGTAGAGACGTGCAGACGAAGACATTCCAGGGAGAAAGACTGAACTAGCAAAGGCTAGGAAGTGAGAATAAATCTGGAACACACTTATAAAGGCCACCATGGTGAGCAAGGG
1490	TAAACTTAAGCTTGGTACCGGTTGAACCTTCTTGAGAATTCAGAGAAACTGCTGAGTGACCACTGAACGAAAAGATCTAATCTTAAGGCTTACGCGTGTTCCATCCACCACATCAGAACAGCCACCATGGTGAGCAAGGG
1491	TAAACTTAAGCTTGGTACCGTCTATTTACTGTAGATCCTTGCCAGCACATTACAGAATATTTTTGTTGAACCTTCTTGAGAATTCAGAGAAACTGCTGAGTGACCACTGAACGAAAAGAAGCCACCATGGTGAGCAAGGG
1492	TAAACTTAAGCTTGGTACCGAACTTGTGAATCTGTAACCCAGTAGAAGGGCTGACTGTGCTTGAAACAGACAAGGATTTTAAGGTCAAAGAGTGGAGACTGCTGCACGGACTCTGGAACCGCCACCATGGTGAGCAAGGG
1493	TAAACTTAAGCTTGGTACCGGAAGGTACGTCTGAACCTAGTACTGGGCGAACTGGGAGTGAGAAAAGGAAAGGGAGTTAGCAGTTACTGTCTGAGCAAGAGTGGCAGTAGCTTCCTTCTGGCCACCATGGTGAGCAAGGG
1494	TAAACTTAAGCTTGGTACCGAACAACAACAACAACAACAACAACAACAGAGTTCCGGGCGCGAGGCGGCCACCGTGGAGAGCAGAGCGCGGCGGCTGGAAGCTGCTAAGTCAGAGCCGCGGCCACCATGGTGAGCAAGGG
1495	TAAACTTAAGCTTGGTACCGCAACAACAACAACAACAACAACAACAACGAGTTCCGGGCGCGAGGCGGCCACCGTGGAGAGCAGAGCGCGGCGGCTGGAAGCTGCTAAGTCAGAGCCGCGGCCACCATGGTGAGCAAGGG
1496	TAAACTTAAGCTTGGTACCGGCTCGGGTACGCTCCACGCCGTCGCAGCCACTGCTGTGGTCGCCGGTCGGCCGAGGGGCCGCGATACTGGTTGCCCGCGGTGTAAGCAGAATTCGACGTGGCCACCATGGTGAGCAAGGG
1497	TAAACTTAAGCTTGGTACCGAACAACAACAACAACAACAACAACAACATCGGCTTTCTTCTCGTCGGTGTTCCCGGCTGCTATAGAGCCGGGTCCCCGCGGAAGCCGCGGTGTCGGCGCCGCCACCATGGTGAGCAAGGG
1498	TAAACTTAAGCTTGGTACCGCAACAACAACAACAACAACAACAACAACTCGGCTTTCTTCTCGTCGGTGTTCCCGGCTGCTATAGAGCCGGGTCCCCGCGGAAGCCGCGGTGTCGGCGCCGCCACCATGGTGAGCAAGGG
1499	TAAACTTAAGCTTGGTACCGGAGAAGGCACCTCGCCCCGGACCCCCTATCCCCCGCAGCTCAGTGACTCTTCCCCTCGCCCTCCGCCTTCCCCGCCGCAGCCCGGCTCCGCCTCCCAATCGCCACCATGGTGAGCAAGGG
1500	TAAACTTAAGCTTGGTACCGTCCGTCCTCCTCGCCTGCCACCGGTGCACCCAGTCCGCTCACCCAGCCCAGTCCGTCCGGTCCTCACCGCCTGCCGGCCGGCCCACCCCCCACCGCAGCCGCCACCATGGTGAGCAAGGG
1501	TAAACTTAAGCTTGGTACCGGCTGGCGGTGTGGACGCGGAACTCAGCGGAGAAACGCGATTGAGAAATCGAAAAGAAAATCAAATAAATCAGCAGTTATCAGGCAGAGCCTAAGAGAACTGCCACCATGGTGAGCAAGGG
1502	TAAACTTAAGCTTGGTACCGAACAACAACCTTGCTTCCTGCTTCGCCTCCGCGCCTCGCGCTAAGGGACAGAGCCCCCGATCCGCCAGCACCACCTGAGGATCCAGAAACCGCCCCAGCGGCCACCATGGTGAGCAAGGG
1503	TAAACTTAAGCTTGGTACCGGAGGGCGGTGGCTCAGGCTCCTGGAAAGGACCGTCCACCCCTCCGCGCTGGCGGTGTGGACGCGGAACTCAGCGGAGAAACGCGATTGAGAAAAGGAAAAGCCACCATGGTGAGCAAGGG
1504	TAAACTTAAGCTTGGTACCGCAACAACACCTTGCTTCCTGCTTCGCCTCCGCGCCTCGCGCTATCGGACAGAGCCCCCGATCCGCCAGCACCACCTGAGGATCCAGAAACCGCCCCAGCGGCCACCATGGTGAGCAAGGG
1505	TAAACTTAAGCTTGGTACCGAACAACAACAACAACAACAACAACAGCGGAGTGCAGGCGCCGGATTCCCTTCTGTCGCGCGGCCTTATAGTTCCGGCTGTGGCGCGCGGACGGAAAGTTTGCCACCATGGTGAGCAAGGG
1506	TAAACTTAAGCTTGGTACCGCCGGGACAAAAGCCGGATCCCGGGAAGCTACCGGCTGCTGGGGTGCTCCGGATTTTGCGGGGTTCGTCGGGCCTGTGGAAGAAGCGCCGCGCACGGACTTGCCACCATGGTGAGCAAGGG
1507	TAAACTTAAGCTTGGTACCGGAGTGAGCCAGGGCGGAGCGCAGCTGCGCCGGGCTTGGGCGCCTGGGGCCGCCGCTCCCCACCGTCGTTTTCCCCACCGAGGCCGAGGCGTCCCGGAGTCGCCACCATGGTGAGCAAGGG
1508	TAAACTTAAGCTTGGTACCGGGGCGGGGCTCGGGCCGGTCCGCCCGCGCGCAGGTGAGTGAGCCAGGGCGGAGCGCAGCTGCGCCGGGCTTGGGCGCCTGGGGCCGCCGCTCCCCACCGTGCCACCATGGTGAGCAAGGG
1509	TAAACTTAAGCTTGGTACCGCAACAACAACAACAACAACAACAACGCGGAGTGCAGGCGCCGGATTCCCTTCTGTCGCGCGGCCTTATAGTTCCGGCTGTGGCGCGCGGACGGAAAGTTTGCCACCATGGTGAGCAAGGG
1510	TAAACTTAAGCTTGGTACCGTGCCACCCTCAGAAGCTGCTGGTCCTGTGTCACACCACCTTAGCCTCTTGATCGAGGAAGATTCTCGCTGAAGTCTGTTAATTCTACTTTTTGAGTACTTGCCACCATGGTGAGCAAGGG
1511	TAAACTTAAGCTTGGTACCGACTGCGTGCCTCCCGGCGCTGTGGGGCGGGGTGGGGAGGCCACCCCCTTGAATTAAGAGGGCTCTGCCGCGGCCCCAGCAGTGCGGTGTCCGTGGAAGGAGCCACCATGGTGAGCAAGGG
1512	TAAACTTAAGCTTGGTACCGACGCGTTTCCCATTGGTGACATCTTGGCGGGCCCGGCATTGGCACTTCCTCCTCTGCACCCCGTGACCCACGTCCGGCTGCCGGTCTTGGATCACGAGGCGCCACCATGGTGAGCAAGGG
1513	TAAACTTAAGCTTGGTACCGCAACAACAACAACAACAACAACAACAACAACAACAACAACAACAACAACAACAACAACAACAACAACACCGAATACCCTCGGCCACACCTGGCCTTCTCCGCCACCATGGTGAGCAAGGG
1514	TAAACTTAAGCTTGGTACCGAACAACAACAACAACAACAACAACAACAACAACAACAACAACAACAACAACAACAACAACAACAACAACCGAATACCCTCGGCCACACCTGGCCTTCTCCGCCACCATGGTGAGCAAGGG
1515	TAAACTTAAGCTTGGTACCGCCGCGGGAAGGGTGTCGGCGTGACCAGGCCTGAGCTCCCTGTCTCTCCTCAGTGACATCGTCTTTAAACCCTGCGTGGCAATCCCTGACGCACCGCCGTGGCCACCATGGTGAGCAAGGG
1516	TAAACTTAAGCTTGGTACCGCAATTGGCTGGAGGGCAGATCTCGCGAGTAGGGCAACGCGGTAAAAATATTGCTTCGGTGGGTGACGCGGTACAGCTGCCCAAGGGCGTTCGTAACGGGAGCCACCATGGTGAGCAAGGG
1517	TAAACTTAAGCTTGGTACCGCGCCGGTGGCGCGCGGCCGAGGCCGGTGTCGGCGGGGCGGGGCGGTCGCGGCGGAGGCAGAGGAAGAGGGAGCGGGAGCTCTGCGAGGCCGGGCGCCGCCGCCACCATGGTGAGCAAGGG
1518	TAAACTTAAGCTTGGTACCGCACAGTTCCCGGTCCCTAGACAACCCTGGCTCTGCCCGCCCACTTCGCGTGTTCGATTGGCTTGTCCTTCCCCTTTCTAAGACCGGAGACTAAGGCGGCTGCCACCATGGTGAGCAAGGG
1519	TAAACTTAAGCTTGGTACCGGCCCGCCCACTTCGCGTGTTCGATTGGCTTGTCCTTCCCCTTTCTAAGACCGGAGACTAAGGCGGCTTAAGACCCCTACGCTTATCCCAGCGACTAAGAAGCCACCATGGTGAGCAAGGG
1520	TAAACTTAAGCTTGGTACCGCCGCGAAAGGCCGGCCTGGCTGCGACAGCCTGGGTTGCCGGCGCCCGCCCGCCCGCTGGCCTCGCGGTGTGAGAGGGAAGCACCCGTGCCTGTGGCTGGTGCCACCATGGTGAGCAAGGG
1521	TAAACTTAAGCTTGGTACCGCCTGCCTGTGGGGTTTCTGTCAACTAGTCGTGGAGGGAAGGAGACTCTTTAAAGAATAACATCTTATTGTGGCCATCCCAGAACCCACTAAGAAAGAGGCGCCACCATGGTGAGCAAGGG
1522	TAAACTTAAGCTTGGTACCGAACAACAACAACAACAACAACAACAACAACAACAACAACAACAACAACAACAACAAGCTGCCCAGAGCCCCCATAGAGAGAGGTCCCCGCCGCCACCCTCGCCACCATGGTGAGCAAGGG
1523	TAAACTTAAGCTTGGTACCGCAACAACAACAACAACAACAACAACAACAACAACAACAACAACAACAACAACAACAGCTGCCCAGAGCCCCCATAGAGAGAGGTCCCCGCCGCCACCCTCGCCACCATGGTGAGCAAGGG
1524	TAAACTTAAGCTTGGTACCGCCGGAACTTCCTAGACGCCGTACGTGCCAGAAGGTGTTACCTGGAGCTTAAAAAGCTGCACGCAAGTGTTAAACTTCTGTAGGAGGAATACTGTTGGCGTGCCACCATGGTGAGCAAGGG
1525	TAAACTTAAGCTTGGTACCGGAGTAGAAGCAGGAGGTTTTCAACCTAGTCACAGAGCAGCACCTACCCCCTCCTCCTTTCCACACCTGCAAACTCTTTTACTTGGGCTGAATATTTAGTGGCCACCATGGTGAGCAAGGG
1526	TAAACTTAAGCTTGGTACCGCAACAACAACAACAACAACAACCGGCGCTGCCCGCCCAGTTCCTGTTCCCAGACTGAGGCCCAGCCCCCTTCGCCCGTTTCCATCACGAGTGCCGCCAGCGCCACCATGGTGAGCAAGGG
1527	TAAACTTAAGCTTGGTACCGGGCTGAATATTTAGTGTAATTACATCTCAGCTTTGAGGGCTCCTGTGGCAAATTCCCGGATTAAAAGGTTCCCTGGTTGTGAAAATACATCAGATAAATCGCCACCATGGTGAGCAAGGG
1528	TAAACTTAAGCTTGGTACCGAACAACAACAACAACAACAACACGGCGCTGCCCGCCCAGTTCCTGTTCCCAGACTGAGGCCCAGCCCCCTTCGCCCGTTTCCATCACGAGTGCCGCCAGCGCCACCATGGTGAGCAAGGG
1529	TAAACTTAAGCTTGGTACCGAACAACAACAACAACAACAACAACAACAACAAGAGAGCGGGTGGCTGAGCCGGGACCTCGCGTGATTCTCGGAACCCGAGGAGAAGCGGCGTCCGGGGCTGCCACCATGGTGAGCAAGGG
1530	TAAACTTAAGCTTGGTACCGCAACAACAACAACAACAACAACAACAACAACAGAGAGCGGGTGGCTGAGCCGGGACCTCGCGTGATTCTCGGAACCCGAGGAGAAGCGGCGTCCGGGGCTGCCACCATGGTGAGCAAGGG
1531	TAAACTTAAGCTTGGTACCGAACAACAACAACAACAACAACAACAACAACAACAACAACAACAGGGGAACCTCCCTGAAGAGTGCCCTGGTCACAGCACCCTTGAAGACAGCCATTGGCCGCCACCATGGTGAGCAAGGG
1532	TAAACTTAAGCTTGGTACCGCAACAACAACAACAACAACAACAACAACAACAACAACAACAACGGGGAACCTCCCTGAAGAGTGCCCTGGTCACAGCACCCTTGAAGACAGCCATTGGCCGCCACCATGGTGAGCAAGGG
1533	TAAACTTAAGCTTGGTACCGATCTGCCACCGCAGTCTGGTTGGAGCTGTTGTCTTGTTTGCTCAGCGAGGCCCGGAGAGACCCGGGAGAGAGCTAGGCCGAGTCCACCGCCCGAGTCTGCGCCACCATGGTGAGCAAGGG
1534	TAAACTTAAGCTTGGTACCGCTCGCCACCTGCGCGCAGCCCGAGGTGAGCAGTGAGCGGCGAGCGGGAGGGCAGCGAGGCGTTCGCGGGCCCCCTCCTGCTGCCCGGGCCCGGCCCGCTCGCCACCATGGTGAGCAAGGG
1535	TAAACTTAAGCTTGGTACCGTCCCAGGAGGCGTCGGGGCTGCGCCGTACAACTTCCGGCTGTAAAGAAGGCGGCTTCCTAGTGAGTCGGCGGCTGATTTAGAAGGAGGTTCAGGCTACGGGCCACCATGGTGAGCAAGGG
1536	TAAACTTAAGCTTGGTACCGCGCACTCGCTCCAATCCTGAAGGGGCTGAGGACCGGGCAGTAGGGGCACAGGCCAGCGTGGGCAGCCGCAGCGAGGGTGAGGGTGAGGCCGCCAGTGCTGGCCACCATGGTGAGCAAGGG
1537	TAAACTTAAGCTTGGTACCGGCATCGTCAGAGAGCTGCAAGAGGGAGGCAGCAAGGTGCGGCCGCCAGCAGTGACACCAAGTGACCGGCACGGCTCACTGACACGCAGCTTTGGTTAAAGGCCACCATGGTGAGCAAGGG
1538	TAAACTTAAGCTTGGTACCGTGCTGTTTCAGTTAAGTAGTTCCTTAATTACTTACAAAGTAGTAAGGCTACATTGAAGGAAGATATAAATTTCAGTCAAGACTACGACTGAGCAAAGACAGCCACCATGGTGAGCAAGGG
1539	TAAACTTAAGCTTGGTACCGTGGTGTTACCTGGAGCTTAAAAAGCTGCACGCAAGTGTTAAACTTCTGGAGGAATACTGTTGGCGTTCAAAAGCATTGCTGTTTCAGTTAAGTAGTTCCTGCCACCATGGTGAGCAAGGG
1540	TAAACTTAAGCTTGGTACCGGAGAGGAGGAAGGGGGGCAGGAGAAAAAAGCTTTTCCAAAAAAGTATTGGCTGTCTTGAGGAATCCGGTCGCCCCCTTGGGAAAGTACATATCTGGGAGAGCCACCATGGTGAGCAAGGG
1541	TAAACTTAAGCTTGGTACCGAACAAAGTCTCTCCTCATAAAGCTTCAAGTTCTGATCCACTTTAAGGTCGCATCTCTACGCCAGGGTCCTTAACTGGGCTACCATCAATAACCTGCAGCCGCCACCATGGTGAGCAAGGG
1542	TAAACTTAAGCTTGGTACCGCAACATCTCTCTCCTCATAAAGCTTCAAGTTCTGATCCACTTTAAGGTCGCATCTCTACGCCAGGGTCCTTAACTGGGCTACCATCAATAACCTGCAGCCGCCACCATGGTGAGCAAGGG
1543	TAAACTTAAGCTTGGTACCGGGCGCTGGTGAGCTTTGCGGAGCTGGGCGGTGCCGAGGAGGAGGAGGTGGCGGCCTGGGTCTGACGCGGCCCTGTTCGAGGGGGCCTCTCTTGTTTATTTGCCACCATGGTGAGCAAGGG
1544	TAAACTTAAGCTTGGTACCGTTATTTATTTTCCGTGAGAGAACGCCGAGCCGTCGCCGCAGCCTCCGCCGCCGAGAAGCCCTTGTTCCCGCTGCTGGGAAGGAGAGTCTGTGCCGACAAGGCCACCATGGTGAGCAAGGG
1545	TAAACTTAAGCTTGGTACCGTCCGGCCCGCAGGGCGGTCGAGGTGGGAACGGAGCAGCCCCGGGGGCCCCCTTGAGGCGGCGAGGCCGCGAAGGGCGCGGGGCTGGAGGCCCGCGGCGCCGCCACCATGGTGAGCAAGGG
1546	TAAACTTAAGCTTGGTACCGGAGAAGGCGCGGGGCGGGCTGTCCGGCCCGCAGGGCGGTCGAGGTGGGAACGGAGCAGCCCCGGGGGCCCCCTTGAGGCGGCGAGGCCGCGAAGGGCGCGGCCACCATGGTGAGCAAGGG
1547	TAAACTTAAGCTTGGTACCGCTAGAGGGTGAAGCTGGCGGAGCAGGAGGATCGGCGTATCCAGGTGATAGACTAGAGAACAAGACCTCTGTCTCCGTAGCATCCTGGTCTGAATCCCAGAGCCACCATGGTGAGCAAGGG
1548	TAAACTTAAGCTTGGTACCGAAGTGCGTCAGAGGAGGCGCGGGGAGAGTAGGGTGCTGTGGTCTGAGCTAGAGGGTGAAGCTGGCGGAGCAGGAGGATCGGCGTATCCAGGTGATAGACTGCCACCATGGTGAGCAAGGG
1549	TAAACTTAAGCTTGGTACCGAGTCCCTCTGCCTTCACTCCCAAGGCCACCTGTGCTCCAGGGCCTGCCTGACCCCTGTCCAGCGGCCCTGAAGTAAGCGCCTAGAACACTGCCTGTAACGGCCACCATGGTGAGCAAGGG
1550	TAAACTTAAGCTTGGTACCGCGCCTAGAACACTGCCTGTAACGTGGAAGGTGTTCGATCTATAGAGTTTTGTCGAATCAATCAATCAAGCCGACTAGTGCACAGGGAGTGCAGCGGCGCGGCCACCATGGTGAGCAAGGG
1551	TAAACTTAAGCTTGGTACCGCGCAGAGGGCTGGTGGTGGGAGCGGAGTGGGTCGGGCGGGGCCGAGCCGGGCCGTGGGCCGTGTGGGGGCCGGGCGGCGGCCGGGCCGGCGGACGGCGGGGCCACCATGGTGAGCAAGGG
1552	TAAACTTAAGCTTGGTACCGAGTCGCTCGGAACTGCCGACCCGAGTGCTTCCCGCAGAGGGCTGGTGGTGGGAGCGGAGTGGGTCGGGCGGGGCCGAGCCGGGCCGTGGGCCGTGTGGGGGCCACCATGGTGAGCAAGGG
1553	TAAACTTAAGCTTGGTACCGAACAACAACAACATTTCAGCTTGTCAGTCTACAAGGGTGTGGCTTTCCTCTGGAAGAAGTCCAAAGCTCTCAGGCTGCAAAGCTCAGACTTGAGTGGATCGCCACCATGGTGAGCAAGGG
1554	TAAACTTAAGCTTGGTACCGCAACAACAACAAATTTCAGCTTGTCAGTCTACAAGGGTGTGGCTTTCCTCTGGAAGAAGTCCAAAGCTCTCAGGCTGCAAAGCTCAGACTTGAGTGGATCGCCACCATGGTGAGCAAGGG
1555	TAAACTTAAGCTTGGTACCGAACAACAACAACAACAACAACAACAACAACAACAACCGGCGCCCGATTTCCGCCTTCCGACCCAGCTGTGGGCTGCGCCCCACGCCAGCCCGCGCCCCGCGCCACCATGGTGAGCAAGGG
1556	TAAACTTAAGCTTGGTACCGCAACAACAACAACAACAACAACAACTAAGCAAGAATTCCCTATCCTGATCAAGGCTTTAAGCCTAAAAGAAAGCAGAAATAGGCACCACCAGCAATAGAGGCCACCATGGTGAGCAAGGG
1557	TAAACTTAAGCTTGGTACCGCAACAACAACAACAACAACAACAACAACAACAACAACGGCGCCCGATTTCCGCCTTCCGACCCAGCTGTGGGCTGCGCCCCACGCCAGCCCGCGCCCCGCGCCACCATGGTGAGCAAGGG
1558	TAAACTTAAGCTTGGTACCGGGGTGTCGGGTTTCCAGAGAAGCCAATCAGTGTCGTCGCGGTCGCTGTTCTAAAGCCCGCACGCACCCACCGGGACTCAGATTCTCCCCAGACGCCGAGGGCCACCATGGTGAGCAAGGG
1559	TAAACTTAAGCTTGGTACCGAACAACAACAACAACAACAACAACATAAGCAAGAATTCCCTATCCTGATCAAGGCTTTAAGCCTAAAAGAAAGCAGAAATAGGCACCACCAGCAATAGAGGCCACCATGGTGAGCAAGGG
1560	TAAACTTAAGCTTGGTACCGCGCTTCGCACAGGAGCAGAGGGGTCAGGGCGAAGTCCCAGGGCCCCAGGCGTGGCTCTCAGAGTCTCAGGCCCCGAAGGCGGTGTATCGATTGGGGAGTCGCCACCATGGTGAGCAAGGG
1561	TAAACTTAAGCTTGGTACCGAACAACAACAACAACAACAACAACAACAACAACAACAACAACAACAACAACAACAACAACAACAACAACAACAACAACAACAACGGAGCGCGGCGGCAAGGCCACCATGGTGAGCAAGGG
1562	TAAACTTAAGCTTGGTACCGCAACAACAACAACAACAACAACAACAACAACAACAACAACAACAACAACAACAACAACAACAACAACAACAACAACAACAACACGGAGCGCGGCGGCAAGGCCACCATGGTGAGCAAGGG
1563	TAAACTTAAGCTTGGTACCGGGCACGCAGTAGCTCTCTCGAGTCACTCCGGCGCAGTGTTGGGACTGTCTGGGTATCGGAAAGCAAGCCTACGTTGCTCACTATTACGTATAATCCTTTTGCCACCATGGTGAGCAAGGG
1564	TAAACTTAAGCTTGGTACCGTCACTCCGGCGCAGTGTTGGGACTGTCTGGGTATCGGAAAGCAAGCCTACGTTGCTCACTATTACGTATAATCCTTTTCTTTTCAAGATTTTTATTTTAGGCCACCATGGTGAGCAAGGG
1565	TAAACTTAAGCTTGGTACCGAACAACAACAACAACAACAACAACAACAACAACAACAACAACAACACGAGAGCCGACCGTGGACATATCTCCAGATACTGTTGGGACCCTCAGTCTTATTGCCACCATGGTGAGCAAGGG
1566	TAAACTTAAGCTTGGTACCGCAACAACAACAACAACAACAACAACAACAACAACAACAACAACAACCGAGAGCCGACCGTGGACATATCTCCAGATACTGTTGGGACCCTCAGTCTTATTGCCACCATGGTGAGCAAGGG
1567	TAAACTTAAGCTTGGTACCGCAACAACAACAACAACAACAACAACAACAACAACAACAACAACAACAACAACAACAACAGAAGTGTCTGACAAAACAAAGAAACAAAACCTCAGTGAAAAGCCACCATGGTGAGCAAGGG
1568	TAAACTTAAGCTTGGTACCGAACAACAACAACAACAACAACAACAACAACAACAACAACAACAACAACAACAACAACAAGAAGTGTCTGACAAAACAAAGAAACAAAACCTCAGTGAAAAGCCACCATGGTGAGCAAGGG
1569	TAAACTTAAGCTTGGTACCGAGTGGACGCGGGGAGCCTGCGGGGTGGGACTGCATCGGGAAAGGGGAAGGAGTCAGAGGCGAGAAGGGGGAGAGTGTCTGTCTGGCTCCAGCCGCTGCACGCCACCATGGTGAGCAAGGG
1570	TAAACTTAAGCTTGGTACCGCTGCTCAGGGGACTCACGGTGACCCCGGAGCCACTCCCCAGCCCAGCCTCCAGAAGAGGACGGGGACTTGGTTGCCTTTTCCAGTGACGAGGAATTGACAGCCACCATGGTGAGCAAGGG
1571	TAAACTTAAGCTTGGTACCGCGGGTGGCTAGGCGCGTGGGAAGAGCCGGAGCCCGACCCCCGCCCACCCGGTTTCCTGGCAGCGCACTGCCGCGTAGGGGCGGAGCCGCGCGCCTACACAGCCACCATGGTGAGCAAGGG
1572	TAAACTTAAGCTTGGTACCGGGCGCGGGGAATTAAGGGGGTGGGGGCTGGGAGGGTCTCTCAAAGTGGGGCTCCGAGCCCGGGAGGAGCAGGCAGGGCCAATTCCTGTCCCCCCAGCAGCGCCACCATGGTGAGCAAGGG
1573	TAAACTTAAGCTTGGTACCGCCCTTGGCGCCCGCGCCCCGCCACCGCAGCGCCCGGCAGTCCGCGGCCCAACCGCCGCCCGCGCCCCCGCTCCCCGCACCGTACCCGGCCGCCTCGCGCCGCCACCATGGTGAGCAAGGG
1574	TAAACTTAAGCTTGGTACCGGTGACAAGCGCTGCCGGCCGCGGTGTCTTCTTCGTGCCGGCGTCGCAGTGGCCGGGCCTCTTGCGTCTGGTAACGCCGCTGTCTCTAACGCCAGCCCTTGGCCACCATGGTGAGCAAGGG
1575	TAAACTTAAGCTTGGTACCGCAACAACAACAACAACAACAACAACAACAACAACAACAACAACAACAACAACAACAACAACAACAACAACAACAACAACAACAACAACAACAACAGCGCCGCCACCATGGTGAGCAAGGG
1576	TAAACTTAAGCTTGGTACCGAACAACAACAACAACAACAACAACAACAACAACAACAACAACAACAACAACAACAACAACAACAACAACAACAACAACAACAACAACAACAACAAGCGCCGCCACCATGGTGAGCAAGGG
1577	TAAACTTAAGCTTGGTACCGCGGGCGCGGCCGGACGGGAGTTCCCCGGAGAAGGATCCTGCAGCCCGAGTCCCGTCCTCAGGCTTCCCCAATCCAGGGGACTCGGCGCCGGGACGCTGCTGCCACCATGGTGAGCAAGGG
1578	TAAACTTAAGCTTGGTACCGAAGAGCGCCACGGGCGGGGCGGGGCCGGCGGCGGGCTGCGGGCGCGGCCGGACGGGAGTTCCCCGGAGAAGGATCCTGCAGCCCGAGTCCCGTCCTCAGGGCCACCATGGTGAGCAAGGG
1579	TAAACTTAAGCTTGGTACCGGGCCCGGAACCGCCACGGGTGAGTCGGGTCGTGGCTGCTGCCGGGTCCTGCGCGCTCCGGACTGAGGTGGCGTCCCTGGGCCGGACGGCGGTGTCCCGGCGCCACCATGGTGAGCAAGGG
1580	TAAACTTAAGCTTGGTACCGCGCGCCTACACAGGGTGTGGCCTCCAGCCCGCGCGGGAAAGGGCCTGCGCCGCAAGCGCGCGCACAGTCGGCGGCCGCGCGCAGCACGCTCAAGGCCGGGGCCACCATGGTGAGCAAGGG
1581	TAAACTTAAGCTTGGTACCGCAACAACAACAACAACAACAACAACAACAACAGAGAGAGAGGAAGTCGGACGTGGGCGAGGGGCGGGGTGTCTGGACTGGAACCTCTGGGCCCACAAGCCGCCACCATGGTGAGCAAGGG
1582	TAAACTTAAGCTTGGTACCGAACAACAACAACAACAACAACAACAACAACAAGAGAGAGAGGAAGTCGGACGTGGGCGAGGGGCGGGGTGTCTGGACTGGAACCTCTGGGCCCACAAGCCGCCACCATGGTGAGCAAGGG
1583	TAAACTTAAGCTTGGTACCGGTTCATCGAGGCACTGCTGCCTCACGTCCGCGCTTTCTCCTACACCTGGTTCAACCTGCAGGCGCGGAAGCGCAAGTACTTCAAGAAGCATCAAAAGCGGGCCACCATGGTGAGCAAGGG
1584	TAAACTTAAGCTTGGTACCGAGACGGACACTGTGCCGGGGCGAGCTGACAGGAGTTCACGGCTGCGATAGAACATCGAGATCTCATCGGCGCGACAGAGCCTGGCGGGGATACCAGCAGCGCCACCATGGTGAGCAAGGG
1585	TAAACTTAAGCTTGGTACCGGCTCTGCTTCCGTTTCCGGGACCAGAATCCGGAAGTGGCTGTTGAGGGGCGTCTTCCAATCTCGCACAGCTGCGTTGGCTGTAGAAGAGAACGGACGGCGGCCACCATGGTGAGCAAGGG
1586	TAAACTTAAGCTTGGTACCGCAACAACGTTGCCATTAGGGGACTCCTGAGGTCCTATCTCCAGGCTGCGGTGACTGCACTTTCCCTGGAGTGGAAGCTGCTGGAAGGCGGACCGGCCGCCGCCACCATGGTGAGCAAGGG
1587	TAAACTTAAGCTTGGTACCGTGAGTAGCTGGGACTACAGGTGCCCGCCATCATCCCTGGCTAATTTTTGTATTTTTAGTAGAGACGGGGGTTTCACCATCTTCACCAGGCTAGTCTTGAAGCCACCATGGTGAGCAAGGG
1588	TAAACTTAAGCTTGGTACCGCCAAAGGGTTACAACCACCTATAACCAGTCCCCAGCCAGCTTCCTCAGCTCCATATTACCATCACAGCCTGATTACAATAGCAGTAAAATCCCTTCCGCTGCCACCATGGTGAGCAAGGG
1589	TAAACTTAAGCTTGGTACCGAACAACAACAACAACAAGGGTCTGCGGGAAGCCCGAGCCGGGGCGGGCCCGAGTCAAAGGCAAGTGAAGGTGGAAGCGGCCGCGGCGGCAGCAGGCCACCGCCACCATGGTGAGCAAGGG
1590	TAAACTTAAGCTTGGTACCGCAACAACAACAACAACAGGGTCTGCGGGAAGCCCGAGCCGGGGCGGGCCCGAGTCAAAGGCAAGTGAAGGTGGAAGCGGCCGCGGCGGCAGCAGGCCACCGCCACCATGGTGAGCAAGGG
1591	TAAACTTAAGCTTGGTACCGAGTCTGTGAGGGAAGGAGATCCCTCTTCCTTCCCTTCAATAGTGGGTTAAACCCAGCTGGCACCCTCTGGAACTACGGGAACAATATTCTTCAAGAGAAGGCCACCATGGTGAGCAAGGG
1592	TAAACTTAAGCTTGGTACCGGCGAGTCACTTGTCAGCCCTTGTCTGAGGCGGAGGCAGCCCCGCGCCGCGCCGGACCCGAGCATATTTCATTTTCTGTCATTGGACTTTGAGCCATTAGAGCCACCATGGTGAGCAAGGG
1593	TAAACTTAAGCTTGGTACCGGCCTTATTTCTCTGCTGGTTGAGCGAAGGGATTGTCTTCCAAGGTCTCCGAGATCCCGTCCCACGCTCAAGCCCTAGAATTCTCTGAGTCCTTGAAGCACGCCACCATGGTGAGCAAGGG
1594	TAAACTTAAGCTTGGTACCGGGCGAGGAGGCAGGACAGTCAGGCGTGGAGGCTCTTTAAGGGTCACCCAGAGACTCTGGAGAAGTTTGACAAGTTCAAGCACCTGAAGTCAGAGGACGAGGCCACCATGGTGAGCAAGGG
1595	TAAACTTAAGCTTGGTACCGCAACAACAACAACAACAACAACAACAACAACAACAACAACAACAACAACAACAACAACAACAACAACAACAACAACAAGTCGCCGCTGCGCCGGGCCGGGGCCACCATGGTGAGCAAGGG
1596	TAAACTTAAGCTTGGTACCGAACAACAACAACAACAACAACAACAACAACAACAACAACAACAACAACAACAACAACAACAACAACAACAACAACAACGTCGCCGCTGCGCCGGGCCGGGGCCACCATGGTGAGCAAGGG
1597	TAAACTTAAGCTTGGTACCGCTGTCGGTCCGTGCGGCAGGGACATTTCCGCATTGAAGGGGCTGCTCCGAAAGGAGGGGGAGGGGAGGTGTTTAGGAGAAAGTAGGGGCTGTGGGTGTCGGCCACCATGGTGAGCAAGGG
1598	TAAACTTAAGCTTGGTACCGAGGCAGAGTCTCCAGAGATTTGGGCCGCTACAAAAAGTGCATTTTGCCCATTCGGCTGTGGATAGAGAAGCAGGAAGAGCACTGGACTTGGAGTCAGGGAGCCACCATGGTGAGCAAGGG
1599	TAAACTTAAGCTTGGTACCGAGTCGCCGCCGCCGCCGCCGCTGCAGCCACTGCAGGCACCGCTGCCGCCGCCTGAGTAGTGGGCTTAGGAAGGAAGAGGTCATCTCGCTCGGAGCTTCGCGCCACCATGGTGAGCAAGGG
1600	TAAACTTAAGCTTGGTACCGCAACAACAACAACAACAACAACAACAACAACAACAACAACAACAACAACAACAACAACAACACCTTTCCGCTCGGCTGTTTTCCTGCGCAGGAGGCAGCCGCCACCATGGTGAGCAAGGG
1601	TAAACTTAAGCTTGGTACCGAACAACAACAACAACAACAACAACAACAACAACAACAACAACAACAACAACAACAACAACAACCTTTCCGCTCGGCTGTTTTCCTGCGCAGGAGGCAGCCGCCACCATGGTGAGCAAGGG
1602	TAAACTTAAGCTTGGTACCGGTCACTTCCCTTCCGGACCACAAGGGGCGCTGACTCCGAACTTAGGACAGGAAGAAACAGGCACATTTCCGGTCTCTTTGCTTTCTCATCCGGCCGGCTTGCCACCATGGTGAGCAAGGG
1603	TAAACTTAAGCTTGGTACCGAGAGAGGAAGGCTTTGGGATTGCCGGGGAGCAGCGAGCGACCGACTTCCGTTTCCAGTTACCAAGGCACGAGGATCCGGTGTTCCAACCCAGGGGGAAAAGCCACCATGGTGAGCAAGGG
1604	TAAACTTAAGCTTGGTACCGCAACAACAACAACAACAACAACAACAACAACAACAACAACAATTTTTTTTCACTTTCCCCATCACACTCACACGCACGCTCACACTTTTTATTTGCCATAGCCACCATGGTGAGCAAGGG
1605	TAAACTTAAGCTTGGTACCGAACAACAACAACAACAACAACAACAACAACAACAACAACAACTTTTTTTTCACTTTCCCCATCACACTCACACGCACGCTCACACTTTTTATTTGCCATAGCCACCATGGTGAGCAAGGG
1606	TAAACTTAAGCTTGGTACCGCAACAACAACAACAACAACAACAACAACAACAACAACAACAACAACAACAACAACAACAACAACAACAACAACAACAACAACAACAACAACAACAACGCCGCCACCATGGTGAGCAAGGG
1607	TAAACTTAAGCTTGGTACCGAACAACAACAACAACAACAACAACAACAACAACAACAACAACAACAACAACAACAACAACAACAACAACAACAACAACAACAACAACAACAACAACCGCCGCCACCATGGTGAGCAAGGG
1608	TAAACTTAAGCTTGGTACCGCAACAACAACAACAACAACAACAACAACAACAACAACAACAACAACAACAACAACAACAACAACAACAACTTAGAGCCCGGTGGGCGGGAGGAAGGCGGCGCCACCATGGTGAGCAAGGG
1609	TAAACTTAAGCTTGGTACCGAACAACAACAACAACAACAACAACAACAACAACAACAACAACAACAACAACAACAACAACAACAACAAACTTAGAGCCCGGTGGGCGGGAGGAAGGCGGCGCCACCATGGTGAGCAAGGG
1610	TAAACTTAAGCTTGGTACCGTGTAGACGTCTGTAAACGATCCTCCTGCCGTCCCTGTTCGGCGCCCGGGACCCTGCCTTCCCGCGTGGCCGCACCGAGACGAGGGAGCCTGTCACGCGCTGCCACCATGGTGAGCAAGGG
1611	TAAACTTAAGCTTGGTACCGCAACAACAACAACAACAACAACAACAACAACAACAACAACAACACACAGGGAGCTCCAGCCCTTCTCACACTCGACCCGCAGAAACCACCCACCTTCACCGCCACCATGGTGAGCAAGGG
1612	TAAACTTAAGCTTGGTACCGCAACAACAACAACAACAACAACAACAACAACAACAACAACAACAACAACAACAACAACAACAACAACAACAACAACAACAACAACAACAACAACGAGGCCGCCACCATGGTGAGCAAGGG
1613	TAAACTTAAGCTTGGTACCGAACAACAACAACAACAACAACAACAACAACAACAACAACAACAACACAGGGAGCTCCAGCCCTTCTCACACTCGACCCGCAGAAACCACCCACCTTCACCGCCACCATGGTGAGCAAGGG
1614	TAAACTTAAGCTTGGTACCGTTGGCATCTCAGGTGCCTGGGAGCCCTTTCTCAACCACACCCTGGAGTAGGGGGCTAGCTTGCATCCCTGCGTTCTCCTCATTACAAAAAAGAATTCTGAGCCACCATGGTGAGCAAGGG
1615	TAAACTTAAGCTTGGTACCGGCCCTTTCTCAACCACACCCTGGAGTAGGGGGCTAGCTTGCATCCCTGCGTTCTCCTCATTACAAAAAAGAATTCTGAGAAGGAAGGTGATCTATTCCCTGCCACCATGGTGAGCAAGGG
1616	TAAACTTAAGCTTGGTACCGGATTAGGAAGAAACAGCAAGAAGTAGTGGGTTTTTTGGAAGCGAATAAAATCGACTTTAAGGAATTAGATATTGCTGGAGATCAAGACAACAGGAGGTGGGCCACCATGGTGAGCAAGGG
1617	TAAACTTAAGCTTGGTACCGAACAACAACAACAACAACAACAACAACAACAACAACAACAACAACAACAACAACAACAACAACAACAACAACAACAACAACAACAACAACAACAGAGGCCGCCACCATGGTGAGCAAGGG
1618	TAAACTTAAGCTTGGTACCGCCCCAATACATCTCTGCTCATCTGACTCTTATCTTGGCATCTGCTTCCTGGTGGATCTGAACTGACCCATAAGCCACGCTTACTAGTGATTTTCCAGAAGGCCACCATGGTGAGCAAGGG
1619	TAAACTTAAGCTTGGTACCGAGGATTTGCACTTTCTCCTTTTCTTCAGAATCTGTATCTGCCTAAGCAGTGTGATAACTTTTTTCCCAGACTGGATCGATATTCCTTAGCTGGTCCTGTTGCCACCATGGTGAGCAAGGG
1620	TAAACTTAAGCTTGGTACCGGCCCCTCACCTCCCGCCCAACCAACAGCCACTTCCTGCCTCACTCCCGGCCAATCTTCACACTCCACGAAGAATAGCCGTAGGGGGCGTAAGGGACGATCGCCACCATGGTGAGCAAGGG
1621	TAAACTTAAGCTTGGTACCGCAGCGCGGAGCAGTGCACGCCAATCCGGCCAGGCGCTCGCGCTGGGTTCTGCTCACGCCCGTAGGGGCCCGCGTTCGCTGCAACGGGCCCTTCCTGTTGGGCCACCATGGTGAGCAAGGG
1622	TAAACTTAAGCTTGGTACCGGGGTTAGGGACCTGGAGAAGCTGCTGCCTCTCGGATACGCGTTTCTGCATTGGCCTCCGGTGTGGCTGTCTCTGAAGGTGTCATCAAGGTGTTCAACGACGCCACCATGGTGAGCAAGGG
1623	TAAACTTAAGCTTGGTACCGCCCGGTTGGGGCGTGGGTGCCTGCGATTAAGGCCTTGCACCGCAAGGCTTGGAGGGGGCATCGCAGAGACCGCGGCCCGTTCGGGAGCGCATCTAACGAGGCCACCATGGTGAGCAAGGG
1624	TAAACTTAAGCTTGGTACCGTCTGTCCTGCTCTGTGTCTTTCCCTGCTGCTCTCAGGTCCCCTGCAGGCCTTGGCCCCTTTCCTCATCTGTAGACACACTTGAGTAGCCCAGGCACAGCCGCCACCATGGTGAGCAAGGG
1625	TAAACTTAAGCTTGGTACCGTCAGCCTCCCGCTCGGGGTGCGCCGCCCTTCGTCTGGGTCTCCGCCCCCAGGACCCGCGGCCGAGAGCTCCGGAGCGCGGCTTCCCCGGCCGGCTGCGCGGCCACCATGGTGAGCAAGGG
1626	TAAACTTAAGCTTGGTACCGGGGTGGGTCCGGCGGGTCCCCGGGCGGGGCGGGGCCGGGGCGAGGGGTGCCGGGTGGTTTCCGCCCGGCAGCCCGCAGCCCGCTGCGCCCCGGGCCGCGTGCCACCATGGTGAGCAAGGG
1627	TAAACTTAAGCTTGGTACCGGGGATCCGGCGCGCCGCGCGGGTGAGACATCGGTATCCAGGCACGATAAATTTCCAAGTGGACACAATCTCTGGTGTCAACTACAGCTGTTCTCCTTCTTGCCACCATGGTGAGCAAGGG
1628	TAAACTTAAGCTTGGTACCGGGGGGAAGGACAGGGGCAGCAGGAAAGCCTTTGTGTTTTCGCAGTGAACCTCCTTGGCCTGGGCGAAGCTGTGTGGACCAAGCAAGTCAGGAGTGTGGCCGCCACCATGGTGAGCAAGGG
1629	TAAACTTAAGCTTGGTACCGATTAGGAAACAGCAACCCTTTCACCTCAGTTTTCTTCACTCCGGCATTTGCAGCAGAGCGAAAGGTGGTCGAGTCCTGAAGGAGGGCCTGAAGTCTTCAAGCCACCATGGTGAGCAAGGG
1630	TAAACTTAAGCTTGGTACCGGGAAACCCCAGGGTCTGGAGGAGAGCAACCAGGAAGCTCTTGGGGTGACTTCGTTTTCCTTCAGGCTTATCAGGAGGGCAGACTTCAAAAGCTACTAAAAGCCACCATGGTGAGCAAGGG
1631	TAAACTTAAGCTTGGTACCGAACGTTTTCCCGGGGACGGCGGCCCAGACGGAGGGCGAGTCCTTGTAGCCCACGATCGCCGCGTCCTGACAGGTCCCGTCCGCCATCAGGTTGTCGATCCGCCACCATGGTGAGCAAGGG
1632	TAAACTTAAGCTTGGTACCGCCCGGGCTCGGCCGACCCGGCGGGGATCTAGGGGTGGGCGACTTCGCGGGACCGTGGCGCTTGTTTCCTGGGAGTTACTGATCATCTTCTTTGAAGAAACGCCACCATGGTGAGCAAGGG
1633	TAAACTTAAGCTTGGTACCGAGCCACCCGCCCCCTTGGTGCTCAGTTCTGGTTCTGTTAATTCGCCCCACCAAAACGTGCCGAGCACCGCTCTGTGCTGGGGTTGCGGAAGTAAGCCAAGGCCACCATGGTGAGCAAGGG
1634	TAAACTTAAGCTTGGTACCGCCTTTCCGTCTGGCGGCAGCCATCAGCGGCATCTCCTTTCAGGTCCTCCTTGGGGACGCCGCCTGCCGCAGCCACCCGCCCCCTTGGTGCTCAGTTCTGGGCCACCATGGTGAGCAAGGG
1635	TAAACTTAAGCTTGGTACCGCAGCGCGCCCCGGGCTCGGCCGACCCGGCGGGGATCTAGGGGTGGGCGACTTCGCGGGACCGTGGCGCAAGTTTCCTGGGAGTTACTGATCATCTTCTTTGCCACCATGGTGAGCAAGGG
1636	TAAACTTAAGCTTGGTACCGGCAGCGTCCCAGCCGGCTGGCTTCATCCTGCGGTGCAGCTGCACCATCTTCCTGGGTTGAGGGGGCAATCGGGCACGCTCCTCCCCATCGGTTGCCCATCGCCACCATGGTGAGCAAGGG
1637	TAAACTTAAGCTTGGTACCGGCAGCCTCAGCAGCGTCCCAGCCGGCTGGCTTCAAGCTGCGGTGCAGCTGCACCAAGTTCCTGGGTTGAGGGGGCAATCGGGCACGCTCCTCCCCAAGGGGCCACCATGGTGAGCAAGGG
1638	TAAACTTAAGCTTGGTACCGAACAACAACAACAACAACAACAACAACAACAACAACAACAACAACAACAACAACAACAACAACAACAACAACAACAGGGGCTTCCTTCCCTCTTTGTAGGGCCACCATGGTGAGCAAGGG
1639	TAAACTTAAGCTTGGTACCGCAACAACAACAACAACAACAACAACAACAACAACAACAACAACAACAACAACAACAACAACAACAACAACAACAACGGGGCTTCCTTCCCTCTTTGTAGGGCCACCATGGTGAGCAAGGG
1640	TAAACTTAAGCTTGGTACCGGGTAGCAAGAAAGCTGCAGAGGAGGCTGCCGGCAGTACAGGAAGCAGGGAGAACCCAGGCCTGGGGTTGAGGCCAGGAGACTCAATTCCAGCTTTACTGTGCCACCATGGTGAGCAAGGG
1641	TAAACTTAAGCTTGGTACCGGCAGAGGAGGCTGCCGGCAGTACAGGAAGCAGGGAGAACCCAGGCCTGGGGTTGAGGCCAGGAGACTCAATTCCAGCTTTACTGTGTGCCTTTAGCAGGAGCCACCATGGTGAGCAAGGG
1642	TAAACTTAAGCTTGGTACCGTTTTTTGGTCGTCGGATTTTGAAGACTTGAACTAGACTGGGGGTTCTCCTTGCATTTCTTGCCTGTTGCCTATCTTTGTCCTCTCTCTTCCGGCTTCGAGGCCACCATGGTGAGCAAGGG
1643	TAAACTTAAGCTTGGTACCGAAACTAGAAGGTCAGCAAAGGAAAGTGGAAGTTGGATTCTGAAAGATCGAGGTGCCCACAGGAATTTTAAGGTCGTCGGATTTTGAAGACTTGAACTAGAGCCACCATGGTGAGCAAGGG
1644	TAAACTTAAGCTTGGTACCGCGCAGAGTAGGAAGAGTTTAAAGACCTCGAGGCCTCTGGGCACTTGAGTTTGGCCTCCGGTGTGGCTGTCTCTGATCGTGTCATCAAGGTGTTCAACGACGCCACCATGGTGAGCAAGGG
1645	TAAACTTAAGCTTGGTACCGCTCCTGGCTCGGGCACCCCGAAGCACGACGCAGAGTAGGAAGAGTTTAAAGACCTCGAGGCCTCTGGGCACTTGAGTTTGGCCTCCGGTGTGGCTGTCTCGCCACCATGGTGAGCAAGGG
1646	TAAACTTAAGCTTGGTACCGCAACAACAACAACAACAACAACAACAACAACAACAACAACAACAACAACAACAACAACAACAACAACAACAACAACAACAACAACAACAACAACGAGGCTGCCACCATGGTGAGCAAGGG
1647	TAAACTTAAGCTTGGTACCGGAGAGATCAGGAACCAGAGCTTGTAGAAACCACTTTAATCATATCCAGGAGTTTGCAAGAAACAGGTGCTTAACACTAATTCACCTCCTGAACAAGAAAAGCCACCATGGTGAGCAAGGG
1648	TAAACTTAAGCTTGGTACCGAAGTTGCTGAGACAAGGGAAGAGAGAAGAGGAACCAGAGCTTGTAGAAACCACTTTAATCATATCCAGGAGTTTGCAAGAAACAGGTGCTTAACACTAAAGCCACCATGGTGAGCAAGGG
1649	TAAACTTAAGCTTGGTACCGAACAACAACAACAACAACAACAACAACAACAACAACAACAACAACAACAACAACAACAACAACAACAACAACAACAACAACAACAACAACAACAGAGGCTGCCACCATGGTGAGCAAGGG
1650	TAAACTTAAGCTTGGTACCGAAAAGACGACAACGGTGAGGGTTCTCGGGCGGGGCCTGGGACAGGCAGCTCCGGGGTCCGCGGTTTCACATCGGAAACAAAACAGCGGCTGGTCTGGAAGGCCACCATGGTGAGCAAGGG
1651	TAAACTTAAGCTTGGTACCGTGCGGTCCTTAGACAGCTTGGCCTGGAGGAGAACACAAGAAAGAAAGAACCTCAAGAGGCTTTGTTTTCTGTGAAACAGTATTTCTATACAGTTGCTCCAGCCACCATGGTGAGCAAGGG
1652	TAAACTTAAGCTTGGTACCGCACTGGCCCTGCGTATCTGGTGCAGCCTCTCTTCAATCCCTAAGAACTGGTTCTTTCAAAGCATCTATTTTCTGAAGAAACTTTAGAACCACGTTTATTTGCCACCATGGTGAGCAAGGG
1653	TAAACTTAAGCTTGGTACCGGAATTGCGCTTCCGCCATCTTTCCAGCCTCAGTCGGACGGGCGCGGAGACGCTTCTGGAAGCTTGTATTGGTTGGTGTTGGTGGTACTGGAAAAACGACCGCCACCATGGTGAGCAAGGG
1654	TAAACTTAAGCTTGGTACCGGGCAACGAGAGGGCGGGAACAGGAAGTGAGGATAGGCCGAGTTCCGGGCGCGAGGCGGCCACCGTGGAGAGCAGAGCGCGGCGGCTGGAAGCTGCTAAGTGCCACCATGGTGAGCAAGGG
1655	TAAACTTAAGCTTGGTACCGCTGTGTGGCTGAAAAGTGAAGGCAAGAGCTGATTTGGCCTCTGTGCTCCCCTCCGCAAGGGGATCGTTTTCTCCAGAGCTGGATATTCTTTCGCCCAGTTGCCACCATGGTGAGCAAGGG
1656	TAAACTTAAGCTTGGTACCGAACAACAACAACAACAACAACAACAACAACGCTTTTTATAGCGGCCGCGGGCGGCGGCGGCAGCGGTTGGAGGTTGTAGGACCGGCGAGGAATAGGAATCGCCACCATGGTGAGCAAGGG
1657	TAAACTTAAGCTTGGTACCGCAACAACAACAACAACAACAACAACAACAAGCTTTTTATAGCGGCCGCGGGCGGCGGCGGCAGCGGTTGGAGGTTGTAGGACCGGCGAGGAATAGGAATCGCCACCATGGTGAGCAAGGG
1658	TAAACTTAAGCTTGGTACCGGCTTGCGCGTGCGGCGGCTGGGCACCGCCATTTTGGCCGGTGGCCGTGAGAACACGCTGTGTGGCTGAAAAGTGAAGGCAAGAGCTGATTTGGCCTCTGTGCCACCATGGTGAGCAAGGG
1659	TAAACTTAAGCTTGGTACCGAGAGGCATCACAGCATCTCCCTTGACAAGAAAGGATTGTGGATACGGAGAGACTTGGCAACCACCGGCAGGCACAGCAGCACCAGCTAAATTGCAGCTCAGCCACCATGGTGAGCAAGGG
1660	TAAACTTAAGCTTGGTACCGCAGAGGACCTATTAAGTTCAATCTATCGGACACAGCCGGCCAGGAGAAATTCGGTGGACTGAGAGATCGCTATTATATCCAAGCCCAGTGTGCCATCATAGCCACCATGGTGAGCAAGGG
1661	TAAACTTAAGCTTGGTACCGACTGCTTGCATCAGGCAGGGGTCCCGGCGGCAGTGAGGGCTGGAAGGAGGTGGAACGGGTAGGGGGCTAACCTCTGCAGAGTTGTGGGCAGCTGGTCAGGGCCACCATGGTGAGCAAGGG
1662	TAAACTTAAGCTTGGTACCGAGTTGTTGCAACCGAGCTTCACTGCTTGCATCAGGCAGGGGTCCCGGCGGCAGTGAGGGCTGGAAGGAGGTGGAACGGGTAGGGGGCTAACCTCTGCAGAGCCACCATGGTGAGCAAGGG
1663	TAAACTTAAGCTTGGTACCGCTGAGAGCCCTGGCTGGAGGGGTGGGGTCCCCAAAGGGGCCTCCAAGCCTTCCCTGTTGAGCGTCTTGTATTCTCACTTCTGAAGCGTATCTCTGCCTCTGCCACCATGGTGAGCAAGGG
1664	TAAACTTAAGCTTGGTACCGCTGAAGAAGGGAGGGGAAAGGAAGCCTGGGGTGTCCTTTTCTCCCATCTCAGCCTGAGTCCGGATAATCGAACTTCACCCATTTGGGCAAGGCGAGCATCGCCACCATGGTGAGCAAGGG
1665	TAAACTTAAGCTTGGTACCGAACAACAACAACAACAACAACAACAACAACAACAACAACAACAACAACAACAACAACAACAACAACAACAACAACAACAACAACAACAACAGGAGAGACTGCCACCATGGTGAGCAAGGG
1666	TAAACTTAAGCTTGGTACCGCAACAACAACAACAACAACAACAACAACAACAACAACAACAACAACAACAACAACAACAACAACAACAACAACAACAACAACAACAACAACGGAGAGACTGCCACCATGGTGAGCAAGGG
1667	TAAACTTAAGCTTGGTACCGGTCCCCTCTCCCCCCTCCCCACCTTCCCTCGCCCTAATCCCCCAACGAGGAAGGAAGGAGCAGTTGGTTCAATCTCTGGAAGGAGTCTCATTCTCTTGCCGCCACCATGGTGAGCAAGGG
1668	TAAACTTAAGCTTGGTACCGAGAGTGTGGTGGTGCATCTCGGCTTACTGCAAACTCCGTCTCCTGGGTTCAAGCAGTTCTCCTGCCTCAGCTTCCCAAGTAGCTGGGATTACAGTAATCTGCCACCATGGTGAGCAAGGG
1669	TAAACTTAAGCTTGGTACCGCAACAACAACAACTAGCCGGACTGGAGGGAGACAAAGCAGCGCCCGTCTGCTTCGGGCCTCTGGAATTTAGCGCTCGCCCAGCTAGCCGCAGGTGATTTGGCCACCATGGTGAGCAAGGG
1670	TAAACTTAAGCTTGGTACCGAACAACAACAACCTAGCCGGACTGGAGGGAGACAAAGCAGCGCCCGTCTGCTTCGGGCCTCTGGAATTTAGCGCTCGCCCAGCTAGCCGCAGGTGATTTGGCCACCATGGTGAGCAAGGG
1671	TAAACTTAAGCTTGGTACCGATCGCAGAGTGGAGCGGGGCTGGGAGCAAAGCGCTGAGGGAGCTCGGTACGCCGCCGCCTCGCACCCGCAGCCTCGCGCCCGCCGCCGCCCGTCCCCAGAGCCACCATGGTGAGCAAGGG
1672	TAAACTTAAGCTTGGTACCGAGGGGGAGGGGCAGGCGAGGGGCCGTAGGGCCTGGAAGGCGCCAGCCGGGCCGGCGGGCGGTGTGATTGATCCGCGTCCCCTGGAGCTGGAGGCTCGGGGGCCACCATGGTGAGCAAGGG
1673	TAAACTTAAGCTTGGTACCGGTGTCGGGCGCGGCAGGAGGACGAGGCAGGGCGGGCGGGCGCTCTAAGGGTTCTGCTCTGACTCCAGGTTGGGACAGCGTCTTCGCTGCTGCTGGATAGTGCCACCATGGTGAGCAAGGG
1674	TAAACTTAAGCTTGGTACCGGCCCAGATAGGGGAGCGGAGGTGGCGGCGGCGGCGGTAGCGGTGGCCTTGGTTGTCTTCCAGTCTCCTCGGCTCGCCCTTTAGCCGGCACCGCTCCCCTTGCCACCATGGTGAGCAAGGG
1675	TAAACTTAAGCTTGGTACCGCGGCTGGGCCCAAGCTGTGTAGAGGCCTTAACCAACGATAACGGCGGCGACGGCGAAACCTCGGAGCTCGCAGGGCGGGGGCAAGGCCCGGGCCTTGGAGGCCACCATGGTGAGCAAGGG
1676	TAAACTTAAGCTTGGTACCGCAACAACAACAACAACAACAACAACAACAACAACAACAACAACAACAACAACAACAACAACAACAACAACAACAACAACAACAACAACAACAACACCAAAGCCACCATGGTGAGCAAGGG
1677	TAAACTTAAGCTTGGTACCGCAACAACAACAACAACAACAACAACAACAACAACAACAACAACAACAACAACAACACGGCGGCGAAGAGACGCGGGTTGAGGAAGAGGGACGGATTGCCCGCCACCATGGTGAGCAAGGG
1678	TAAACTTAAGCTTGGTACCGAACAACAACAACAACAACAACAACAACAACAACAACAACAACAACAACAACAACAACGGCGGCGAAGAGACGCGGGTTGAGGAAGAGGGACGGATTGCCCGCCACCATGGTGAGCAAGGG
1679	TAAACTTAAGCTTGGTACCGAACAACAACAACAACAACAACAACAACAACAACAACAACAACAACAACAACAACAACAACAACAACAACAACAACAACAACAACAACAACAACAACCAAAGCCACCATGGTGAGCAAGGG
1680	TAAACTTAAGCTTGGTACCGTCAGAGGCAGCCCGTGGAGCCCCGTGGGAAATCCTTCAAGAAGAGAGATTTGGGGACACTTCTCTCTCCTGTGTGTAGTTGATAGTTTGGTGGTGAAGAGGCCACCATGGTGAGCAAGGG
1681	TAAACTTAAGCTTGGTACCGTTCCCCACTCTACAGCAACCAGCAGTACGCTTGTGTCAAAGATCTCTCTGCTGCCAATCGCAATCATCCTGTGTTTGAAACCCTGCGCACTGGGGTGATCGCCACCATGGTGAGCAAGGG
1682	TAAACTTAAGCTTGGTACCGAGTTGTGCCTAGGGAGACCAGTTTTCTGCCGAATTGCCTAGGAGCTGTGGGGAGAAGGGCCTGAAAGGACCCGTGGACTCAGAGGCAGCCCGTGGAGCCCGCCACCATGGTGAGCAAGGG
1683	TAAACTTAAGCTTGGTACCGCAACAACAACAACAACAACAACAACAACAACAACAACAACAACAACAACAACAACAACAACAACAACAACAACAGAGGTTGTCTGAAGGCCGAGGCCAAGGCCACCATGGTGAGCAAGGG
1684	TAAACTTAAGCTTGGTACCGAACAACAACAACAACAACAACAACAACAACAACAACAACAACAACAACAACAACAACAACAACAACAACAACAAGAGGTTGTCTGAAGGCCGAGGCCAAGGCCACCATGGTGAGCAAGGG
1685	TAAACTTAAGCTTGGTACCGCGCCGCTCGCTCCGCCCCCCGCCCGGAAGCTCCCGCCCGAGCCCGCGCAGGCCCTGGGGCCGACCTTCCTGCCGGGCCGGGCGGTCCGAGGCTGCTGGAGGCCACCATGGTGAGCAAGGG
1686	TAAACTTAAGCTTGGTACCGCTTGTAGCCTATATTGATTCCGGCTCGAGCCTAGAGAGGACGTGTTCTCTGGACTTAGGGGTAGACAGACACTGGGGAGGGTTAGTGACCCGAGGAGGTTGCCACCATGGTGAGCAAGGG
1687	TAAACTTAAGCTTGGTACCGGCGACGGAATCAGTCCCCAAAGCCTGGAAATTCCTCATTGGATTACTGTGTTTTAAACAGAATTTCGTGAACAGCCTTTTATCTCCAAGCGGAAAGAAAGGCCACCATGGTGAGCAAGGG
1688	TAAACTTAAGCTTGGTACCGAGCAAAGAGAGGAGAGGTACCAGGACTCTGGGCACGAGGGAGTCGGAACTCCTGCGCCCTCGACGTTCCCCCGTGCCCCCTTTCGGCGCCAGCACACCTGGCCACCATGGTGAGCAAGGG
1689	TAAACTTAAGCTTGGTACCGAACAACAACAACAACAACAACAACAACAACAACAACAACAACAACAACAACAAGTCTCTGCAGCTTGTTCCCGGAAGTTTTGCTGCTAGTCGCGGACGCAGCCACCATGGTGAGCAAGGG
1690	TAAACTTAAGCTTGGTACCGCAACAACAACAACAACAACAACAACAACAACAACAACAACAACAACAACAACAGTCTCTGCAGCTTGTTCCCGGAAGTTTTGCTGCTAGTCGCGGACGCAGCCACCATGGTGAGCAAGGG
1691	TAAACTTAAGCTTGGTACCGAGTTTTATTGGGCTATAATTCACATACCATATAATTCACCCATTTTGTACAATTCAAAGATTTTGGCATATTATTTTTTAACTAAGGTAAAGTACAAGTTGCCACCATGGTGAGCAAGGG
1692	TAAACTTAAGCTTGGTACCGCCACCCGGACGCCGACGAAAGCCAGCGAGCTCCTCAGCCTCAGGCATCTGCATCTGGGACCGACCTCCTGGGCTGGCTGATCAAAGAGGAAGCAGCAGCAGCCACCATGGTGAGCAAGGG
1693	TAAACTTAAGCTTGGTACCGATTAGGAACTTCATAGCTGCAAGCTAAGGGAAAGCTATCCATCCTGAAGGATTGCCTATTCAACAAAAGGCAATTGGGGTTTGTCTTATTGCTGCAGGCCGCCACCATGGTGAGCAAGGG
1694	TAAACTTAAGCTTGGTACCGCCGAAAGGGGCATCCGCAGAGAGGTCGTAGTCGCGTCTGAGGTGAGGTGGCGGGACAGGCTTCATTGGGACAGCCCTAACCCAGCTGCTGAATCCCAGAGGCCACCATGGTGAGCAAGGG
1695	TAAACTTAAGCTTGGTACCGTTTGACTTTTTCTCCAACCTCGTAACCAAATCGGAAGCTGCAGCCAGGCTTCCTGGAGATTCTACACGCCAGGTGGTGGTGCGCTCAGAGCCAAGTCAGCGCCACCATGGTGAGCAAGGG
1696	TAAACTTAAGCTTGGTACCGCAACAACAACAACAACAACAACAACAACAACAACAACAACAACAACAACAACAACAACAACAACAACAACAACAACAACCAGGCGCAGCCCAGCCTCGAAGCCACCATGGTGAGCAAGGG
1697	TAAACTTAAGCTTGGTACCGAACAACAACAACAACAACAACAACAACAACAACAACAACAACAACAACAACAACAACAACAACAACAACAACAACAACACAGGCGCAGCCCAGCCTCGAAGCCACCATGGTGAGCAAGGG
1698	TAAACTTAAGCTTGGTACCGGCCGGAGTTGCCTGACGCATCTGTCTGAGGAGCGGTCAGTGACGCGTTGGAGCGGGCAAGGGATCGCTTACACCTGAGACGAACTACAGAACAGCACGTAGCCACCATGGTGAGCAAGGG
1699	TAAACTTAAGCTTGGTACCGATTTGATCGAGGAGCGCGGTTACCGGACGGGCTGGGTCTAAGGTCGCTCCGCGGGCCGCTCCGCCGGCTGGTGCTTTTTTATCAGGGCAAGCTGTGTTCCGCCACCATGGTGAGCAAGGG
1700	TAAACTTAAGCTTGGTACCGAGTGTTGTCGGCCGGCGTGAAGGAGACTAGGGGGCCATCCTCTTCCTTTCGCCGTCGCCGCCGCGGAGCGGAGTCGAGCCGAGCTGATTTGATCGAGGAGGCCACCATGGTGAGCAAGGG
1701	TAAACTTAAGCTTGGTACCGGCCATATTGGAGTAGCGAGGAATCTGATTCCAAGCAAAAACCAGGTCTTCAGAAGCATCAAGTTTTAACTGTGGACATTGGATTTGGTGGAACAGCAATCGCCACCATGGTGAGCAAGGG
1702	TAAACTTAAGCTTGGTACCGAGTCCTATAGTTTGGTTTCCCTGCCTGTCAAGAGCCAGCTCAACAACCAAACCCAGATTCCAGGATAATATAAACGTTTTCTTGAAAGCTTGTGAACAGAGCCACCATGGTGAGCAAGGG
1703	TAAACTTAAGCTTGGTACCGTTTGGGCTCGAGGTCATTGACAAGCTGCTCCTCTGATATCACGTTGAGAGGGGGGCGTGAAGGTTTTGAAAGTGACACAGATTCGGAATTTACATTTAAGGCCACCATGGTGAGCAAGGG
1704	TAAACTTAAGCTTGGTACCGTTGAAGATTGCTGACAGAACTGGAATCTCCTGCTTGGTGGCCCTTTAGCTCCAAGCTTTGGAAGACACCACCGGAAACAAAGCCCAGGGAAGAAGTCTCCGCCACCATGGTGAGCAAGGG
1705	TAAACTTAAGCTTGGTACCGTTGAGGGCAAGGCTCCGGTTCCTGCCCTCACAGGGTCCCAGAAGCAAGGGCAGTGAGGACCTGGCCCACGTCCCTGGCACGGGCTGTCTGATTCTCCTTCGCCACCATGGTGAGCAAGGG
1706	TAAACTTAAGCTTGGTACCGTCCTAACCATTCCTTTCTGCCGCCTACTGCAGCTCCCAGCAGAGATCATTGAACTGTTGCTCGGGGTAGGGCCCCCAGGGCTTGTGCTGGAAAAGATCAAGCCACCATGGTGAGCAAGGG
1707	TAAACTTAAGCTTGGTACCGTGGCTCCTCCCCATCTTCGTCCATCACCCCTCCCCCCTTTCCCAAGGACAATCTGCAAGAAAGCAGCGGCGGAGGAGAGCTAAGACTAAAAGAGTGGATCGCCACCATGGTGAGCAAGGG
1708	TAAACTTAAGCTTGGTACCGAAGCAGGAGGAGGCGGAGCCTTCTTGTCAGCATCTGTTAGTGGAGGTTGGGAAGCCTCTCCTCCTTCCCCCTCCCTCTTTGCCTCCACCTGGCTCCTCCCGCCACCATGGTGAGCAAGGG
1709	TAAACTTAAGCTTGGTACCGCCGCAATCTTGGTGAGTGTTGGTACTGAGGAGGCCTAGCAGGGTGAAGGCCACGGTCGCGGCCTTCACGGGTTCCTCGGCCGTCCTGAGTCCCAAATCCCGCCACCATGGTGAGCAAGGG
1710	TAAACTTAAGCTTGGTACCGCAACAACAACAACAACAACAACAACAACAACAACAACAACAACAACAACAACAACAACAACAACAACAACAACAACAACAACAACTCCTTGCCGGGCATAGCCACCATGGTGAGCAAGGG
1711	TAAACTTAAGCTTGGTACCGAACAACAACAACAACAACAACAACAACAACAACAACAACAACAACAACAACAACAACAACAACAACAACAACAACAACAACAACATCCTTGCCGGGCATAGCCACCATGGTGAGCAAGGG
1712	TAAACTTAAGCTTGGTACCGAACAACAACAACAACAACAACAACAACAACAACAACAACAACAACAACAACAACAACAACACGCGCGGTGTGGTGGCAGCAGGCGCAGCCCAGCCTCGAAGCCACCATGGTGAGCAAGGG
1713	TAAACTTAAGCTTGGTACCGCAACAACAACAACAACAACAACAACAACAACAACAACAACAACAACAACAACAACAACAACCGCGCGGTGTGGTGGCAGCAGGCGCAGCCCAGCCTCGAAGCCACCATGGTGAGCAAGGG
1714	TAAACTTAAGCTTGGTACCGCAACAACAACAACAACAACAACAACAACAACAACAACAACAACGGGGCATTTCCGGGTCCGGGCCGAGCGGGCGCACGCGCGGGAGCGGGACTCGGCGGCGCCACCATGGTGAGCAAGGG
1715	TAAACTTAAGCTTGGTACCGCCACAAACACAAGAGTAAGGGACACGCCAGAGGAAGCCACACGGATTTTGCAGGGAGACAGTAAGGATTTTGCTCATCATCTTAAAATAAGACCATCATCGCCACCATGGTGAGCAAGGG
1716	TAAACTTAAGCTTGGTACCGCAACAACAACAACAACAACAACAACAACAACAACAACAACAACAAATTTAAGTCAAGGGCCGGCTGGCAACCCCAGCAAGCTGTCCTGTGAGCCGCCAGCGCCACCATGGTGAGCAAGGG
1717	TAAACTTAAGCTTGGTACCGAACAACAACAACAACAACAACAACAACAACAACAACAACAACAACATTTAAGTCAAGGGCCGGCTGGCAACCCCAGCAAGCTGTCCTGTGAGCCGCCAGCGCCACCATGGTGAGCAAGGG
1718	TAAACTTAAGCTTGGTACCGTGCCTGCTTCCCCTTCTGCCTTGATTGGAAGTTTCCTGAGGCCTCCCCAGCCTTGTGGAACTGACAACTTGCCTTTGTTGATTTTCAAGAGAGTTGTGCTGCCACCATGGTGAGCAAGGG
1719	TAAACTTAAGCTTGGTACCGCGAAACCCTTCCCGGCGCGAGTCCGAGCGTCTGAGAAGCAGAAGCCACACGTCCCGGCGACCTAAGTTCTGGATCAGCCGGCCGGAGGACCCGTGTTAGCGCCACCATGGTGAGCAAGGG
1720	TAAACTTAAGCTTGGTACCGATCCGAAGGGGTTTCCGGCCGGGCGCGGAACGCAAAACCCGGGAACCGCCGCGAACCGGAACCGCCTTCACAGCACCGGAAGAGTCGCTAGGAGGCAGCCGCCACCATGGTGAGCAAGGG
1721	TAAACTTAAGCTTGGTACCGGCTTCCGCCCAGTCCAGCCCGGGCCGGCTGACCGGGTCCGACACAGTCTCCTGGACCAGGCTCCCTCCATCCTCACCCCTCCCCCAGCTTCCCGCCGCCAGCCACCATGGTGAGCAAGGG
1722	TAAACTTAAGCTTGGTACCGAGTGACAGCGGCGGCGGTGCCAGGTCGGCCGTGGTAGCGTAGGGTTGCGCGGCCCGGAAACGCAGAGCCGGCCAAAGAGCGGCGCGACGTGAGCCGGGGCGCCACCATGGTGAGCAAGGG
1723	TAAACTTAAGCTTGGTACCGCAACAACAACAACAACAAAGCAAGGCTCAGCCTCAAGATTCACAGCATCTCAGACACAGCCTAGGCCGCACCAGGATCTCGGACACCGAGGAGCAGGAAAGCCACCATGGTGAGCAAGGG
1724	TAAACTTAAGCTTGGTACCGCAACAACAACAACAACAACAACAACAACAACAACAACAACAACAACAACAAAGCGTTAAGCTATCCCAGAGCCGAGTCCAAATTTTATTCCGGTACAGGGGCCACCATGGTGAGCAAGGG
1725	TAAACTTAAGCTTGGTACCGAACAACAACAACAACAACAACAACAACAACAACAACAACAACAACAACAACAGCGTTAAGCTAAGCCAGAGCCGAGTCCAAATTTTATTCCGGTACAGGGGCCACCATGGTGAGCAAGGG
1726	TAAACTTAAGCTTGGTACCGAACAACAACAACAACAACAGCAAGGCTCAGCCTCAAGATTCACAGCATCTCAGACACAGCCTAGGCCGCACCAGGTTGTCGGACACCGAGGAGCAGGAAAGCCACCATGGTGAGCAAGGG
1727	TAAACTTAAGCTTGGTACCGCAACAACAACAACAGGGCGCGCGTTGAGGCGGCTGCGGCAGTTGCGCGCTGGGATTGTTGCGGTGCGCTGGAGCCGAATACAAAATACAGTTAAAATAAAGCCACCATGGTGAGCAAGGG
1728	TAAACTTAAGCTTGGTACCGAACAACAACAACAAGGGCGCGCGTTGAGGCGGCTGCGGCAGTTGCGCGCTGGGATTGTTGCGGTGCGCTGGAGCCGAATACAAAATACAGTTAAAATAAAGCCACCATGGTGAGCAAGGG
1729	TAAACTTAAGCTTGGTACCGTGCTGGCCCTAATAAGCCTGAGAGTGGATTTGCAGAAGACAGTGCTGCTCGGGGCGAGGGTGTGTCAGACCTCCACGAAGTGGTCTCCCTGAAGGAGCGGGCCACCATGGTGAGCAAGGG
1730	TAAACTTAAGCTTGGTACCGACAGAATTACTCCAACTTCCCCTTTGCAGTTGCTTCCTTTCCTTGAAGGTAGCTGTATCTTATTTTCTTTAAAAAGCTTTTTCTTCCAAAGCCACTTGCCGCCACCATGGTGAGCAAGGG
1731	TAAACTTAAGCTTGGTACCGATTTCTCAGGAGAACTTATCGCTTCAGAATCACAGCTCGGTTTTTAAGATCGACATAACCTGTACGACCTTCTGATCGGCTTTCAACTTTGAACTGGATCGCCACCATGGTGAGCAAGGG
1732	TAAACTTAAGCTTGGTACCGGAGTGGGGCCCCGAAATCTGAGGGTGATCGTAGTCACTAGTTGTGGCCCCCAAGCAGGAGCGGAGAGCGGGTTCTGGTTTCTGAAACCTCGAGGGAAGGGGCCACCATGGTGAGCAAGGG
1733	TAAACTTAAGCTTGGTACCGAACAAAAAAAAGCCTGGTTTTTGTGTCGACGCTTTGTTGCTTTTGAGTCGTGAGGCGGTCTGGCTTTTTGTTTTGTTTGTTTGTTTTGTTTTTATCTTCCGCCACCATGGTGAGCAAGGG
1734	TAAACTTAAGCTTGGTACCGCGAACTCGTGGGGTGTCAGTATCCCGGACCCCAGAGTCAGAAGGAGTGAGAACCCTGACCCCTAATCCCACTGCATCCAGCCAATAGGAGCCCAGCCACCGCCACCATGGTGAGCAAGGG
1735	TAAACTTAAGCTTGGTACCGATTGAAGGGGCTGCTCCGAAAGGAGGGGGAGGGGAGGTGTTTAGGAGAAAGTAGGGGCTGTGGGTGTCGGGAGCCGGCTGACGGGTGGACAAGGGGGGGTGCCACCATGGTGAGCAAGGG
1736	TAAACTTAAGCTTGGTACCGATATTGATTCCGGCTCGAGCCTAGAGAGGACGTGTTCTCTGGACTTAGGGACCCCAGAGTCAGAAGGAGTGAGAACCCTGACCCCTAATCCCACTGCATCGCCACCATGGTGAGCAAGGG
1737	TAAACTTAAGCTTGGTACCGACAAATCATCACATCACGTGAGGGCCAAAGCTCCGGGATCCTCTCTGAAGTGAGAGTCTGTATTCGATCCACCCGGAGGAACGGAAGGCAGGATTGCAGCGCCACCATGGTGAGCAAGGG
1738	TAAACTTAAGCTTGGTACCGTTGTACCCTTGTTTCAGAGCCTAACAGGGTTTTCTGATTTGCTGTTCCCTCCTCCCCACTGGGTGTCTGTTCTGGAGGCCAGGGTGAGAGGTGGAGGAGGGCCACCATGGTGAGCAAGGG
1739	TAAACTTAAGCTTGGTACCGGAGAGGACGTGTTCTCTGGACTTAGGGACCCCAGAGTCAGAAGGAGTGAGAACCCTGACCCCTAATCCCACTGCATCCAGCCAATAGGAGCCCAGCCACCGCCACCATGGTGAGCAAGGG
1740	TAAACTTAAGCTTGGTACCGCTTACCAGGCATCAAAGGATTATCGCCACTGCGGTCTGACCCTAATCGTGAGACTGATCACACTTTGGTGCTCTCTTTTGTGGGCCAGACAAGAGTTCTCGCCACCATGGTGAGCAAGGG
1741	TAAACTTAAGCTTGGTACCGTAAGGATAACTACTGTTTATTGAGTGCCTATCTTGGTCTGCCAGGCACTTTATATACATTATCTCTAATTACACAAGTACCCTAGATAGGGATATTTGGCGCCACCATGGTGAGCAAGGG
1742	TAAACTTAAGCTTGGTACCGCAACAACAACAACAACAACAACAACAACAACAACAAATTTTGTCCCAGTCAGTCCGGAGGCTGCGGCTGCAGAAGTACCGCCTGCGGAGTAACTGCAAAGGCCACCATGGTGAGCAAGGG
1743	TAAACTTAAGCTTGGTACCGAACAACAACAACAACAACAACAACAACAACAACAACATTTTGTCCCAGTCAGTCCGGAGGCTGCGGCTGCAGAAGTACCGCCTGCGGAGTAACTGCAAAGGCCACCATGGTGAGCAAGGG
1744	TAAACTTAAGCTTGGTACCGGAGTTGAAGACCAGGGCAACAGAAAATCTTCCCAAGGCTGCAGACACCGACGGATTTGCTTTGGGAGCCAGAGTAGCTGCCGCCACCAGAGTCCGGAGCCGCCACCATGGTGAGCAAGGG
1745	TAAACTTAAGCTTGGTACCGAGGGCTCCCTAAAGAGGGCCACGAGCTGCGAAAGGGCGGGAAAGGCAGTTGGAGAAGAGGTAAGCGGTTACTCACTCCTTGGCTGCAGCAAGGAGAGGCGGCCACCATGGTGAGCAAGGG
1746	TAAACTTAAGCTTGGTACCGGCTGACAGAAGAGCAGAAAAAAGAGTTCAAGGCAGCCTTCGACATCTTCGTGCTGGGCGCTGAGGAAGGCTGCATCAGCACCAAGGAGCTGGGCAAGGTGGCCACCATGGTGAGCAAGGG
1747	TAAACTTAAGCTTGGTACCGCAGCTGTCCTTCGGGCCACCCAGCTTGAGTTTCATCAGGGGCCGAAAGGGCATTGAGTGGTCACTGACTATTGTTACTGAGGGTCACCTTGGTCCTGAAGGCCACCATGGTGAGCAAGGG
1748	TAAACTTAAGCTTGGTACCGCAACAACAACAACAACAACCCAGCGCTCTCCCCGGATCGTGCGGGGCCTGAGCCTCTCCGCCGGCGCAGGCTCTGCTCGCGCCAGCTCGCTCCCGCAGCCGCCACCATGGTGAGCAAGGG
1749	TAAACTTAAGCTTGGTACCGAACAACAACAACAACAACACCAGCGCTCTCCCCGGATCGTGCGGGGCCTGAGCCTCTCCGCCGGCGCAGGCTCTGCTCGCGCCAGCTCGCTCCCGCAGCCGCCACCATGGTGAGCAAGGG
1750	TAAACTTAAGCTTGGTACCGAAAAAGACATCAAGTCCTTTCTTGCTGTCCTGGGAAAGGCGGTTTGGAACAAGTTATCCTGATTCTAGAGACGTTGCAAAGCACTGTGCTAGGCACCAGGGCCACCATGGTGAGCAAGGG
1751	TAAACTTAAGCTTGGTACCGCGCCGCCGAACCCCGCGCGCCACTCGCTCGCTCAGAGGGAGGAGAAAGTGGCGAGTTCCGGATCCCTGCCTAGCGCGGCCCAACCTTTACTCCAGAGATCGCCACCATGGTGAGCAAGGG
1752	TAAACTTAAGCTTGGTACCGTAGTCTTTGGCCGCCGCCGAACCCCGCGCGCCACTCGCTCGCTCAGAGGGAGGAGAAAGTGGCGAGTTCCGGATCCCTGCCTAGCGCGGCCCAACCTTTAGCCACCATGGTGAGCAAGGG
1753	TAAACTTAAGCTTGGTACCGCTTCAAGGAGTTTACAGCTTTCTCAGAAGCAGAGGGGATTCAACTTCAATTTTTCTGCAGTGGCTCTGGGTCCAGCCCCTTACTTAAAGATCTGGAAAGCGCCACCATGGTGAGCAAGGG
1754	TAAACTTAAGCTTGGTACCGCAACAACAACAACAACAACAACAACAACAACAACAACAACAACAACAACAACAACAACAACAAAGTTCTGGACCTCGCGCGTGCTTAGACAGGAGCAACCGCCACCATGGTGAGCAAGGG
1755	TAAACTTAAGCTTGGTACCGAACAACAACAACAACAACAACAACAACAACAACAACAACAACAACAACAACAACAACAACAACAGTTCTGGACCTCGCGCGTGCTTAGACAGGAGCAACCGCCACCATGGTGAGCAAGGG
1756	TAAACTTAAGCTTGGTACCGAACAACAACAACAACAACAACAACAACAACAACAACAACAACAACAACAACAACAACAACAACAACAACAACAACAACAACAACAATTCTAAAAGGAACTGCCACCATGGTGAGCAAGGG
1757	TAAACTTAAGCTTGGTACCGGTTTTCCCCTCCCAAGTGCTCAAGACTGGCGCTAAAAGTTTTGAGCTTCTCAAAAGTCTAGAGCCACCGTCCAGGGAGCAGGTAGCTGCTGGGCTCCGGGGCCACCATGGTGAGCAAGGG
1758	TAAACTTAAGCTTGGTACCGCAACAACAACAACAACAACAACAACAACAACAACAACAACAACAACAACAACAACAACAACAACAACAACAACAACAACAACAACATTCTAAAAGGAACTGCCACCATGGTGAGCAAGGG
1759	TAAACTTAAGCTTGGTACCGAGGCACCGCTTCTGCGGCCGACGCGCGTGGCGGCGGTGCCGGCTGGGACTCGTAGTGCGGTCCGGCCGAGACCGACCCGCCCGCCCGCGGCCCCGCAGCAGCCACCATGGTGAGCAAGGG
1760	TAAACTTAAGCTTGGTACCGAACAACAACAACAACAACAACAACAACAACAACAACAACAACTTCGCAGCGGACCGAAGAGAAGAAAAGTAGGCCAGAGCCGAACTCTCTTCCTGCCAAGGCCACCATGGTGAGCAAGGG
1761	TAAACTTAAGCTTGGTACCGCAACAACAACAACAACAACAACAACAACAACAACAACAACAATTCGCAGCGGACCGAAGAGAAGAAAAGTAGGCCAGAGCCGAACTCTCTTCCTGCCAAGGCCACCATGGTGAGCAAGGG
1762	TAAACTTAAGCTTGGTACCGGGGGCGGGGCCGCCGCCAGCCGCTGCGGGCAAGGCTGAACAGGCGGAGGTGGGCAGCCGGCCAGGGAAGCACGGTCCAGGCGGCTACATTCGGCCCGGCCGCCACCATGGTGAGCAAGGG
1763	TAAACTTAAGCTTGGTACCGTCCCCTTCGCTGTCACATCCTCCGCACCCAGCGCTTGGAAGGTGCTCCATCACGGTGACAGACAGGGGATCTTCTCTGGATCAAGCAATCGTGGTGAAAAGCCACCATGGTGAGCAAGGG
1764	TAAACTTAAGCTTGGTACCGGAGCTGCGTGACGCGGCGGCGCGCAAGGGACGTGCGGAGTGAGTGGCGCTGCGGGTGGGGCCGTCGGCGGCGCTGTACGAGGATCTCGTCCAGGAAAGAAGCCACCATGGTGAGCAAGGG
1765	TAAACTTAAGCTTGGTACCGGTGACGCGGCGGCGCGCAAGGGACGTGCGGAGTGAGTGGCGCTGCGGGTGGGGCCGTCGGCGGCGCTGTACGAGGAAGTCGTCCAGGAAAGATTGTGCAGGCCACCATGGTGAGCAAGGG
1766	TAAACTTAAGCTTGGTACCGGTGGCGGAGGCGGGGCGTTGATTGTCGCGCTCGCACCCACTGCAGCTGCGCACAGTCGCATTTCTTTCCCCGCCCCTGAGACCCTGCAGCACCATCTGTCGCCACCATGGTGAGCAAGGG
1767	TAAACTTAAGCTTGGTACCGTTTGAAGAAGAAAGACTAGCGGAAGCTCTGCCTCTTTCCCCAGTGGGCGAGGGAACTCGGGGCGATTGGCTGGGAACTGTATCCACCCAAAAGTCACCGAGCCACCATGGTGAGCAAGGG
1768	TAAACTTAAGCTTGGTACCGCCCTCCCCTTTCAGAACTGTTCCCCCTCATCTTCCCGGCAGAGCCAGCCCAGGCCTCTGGCCCCTTTGTGGAGATCATTGAGCAGCCCAAGCAGCGGGGCGCCACCATGGTGAGCAAGGG
1769	TAAACTTAAGCTTGGTACCGTTCCCTCTGGAGAAGAAGGATTCCTTACCCCGTTTTCCCTCAAGAAGCAGGTGTTTCTGGTTCCTTTCCTCCACCCCTTAGTTTCACCGCAGGTTCTAGGGCCACCATGGTGAGCAAGGG
1770	TAAACTTAAGCTTGGTACCGCGCGCGCTGTCCCCCGGAGGCGTCTGGGTGTGCGGAGCGCGCGCGCGCGCGGCTCGGAGGCGCACCTGTGAGGTGTCCCTGAGGAGAGGGAGGGCGCCCTGCCACCATGGTGAGCAAGGG
1771	TAAACTTAAGCTTGGTACCGTTCTGAATCGGTCTCCAGAAATCCTTTGGGTTCATCTTTCATTGCTGCAAGGAACTTCCATCCCTCTAACACTCATCTTCAAAAGACTGGGACTGCTGAGGCCACCATGGTGAGCAAGGG
1772	TAAACTTAAGCTTGGTACCGAGTCAGTCCGGAGGCTGCGGCTGCAGAAGTACCGCCTGCGGAGTAACTGCAAAGAAGCTGTCCGTGCGCGTTGCTGCGGCCGTGGTCCGCGCCCTTCCTCGCCACCATGGTGAGCAAGGG
1773	TAAACTTAAGCTTGGTACCGCCATCCTGGGGCCTGAAGCGCTTGTTCTCTGCGCTGGGAAAAGGGGAACGATCGAGCGATCCAGCACCCAAACTTACCCTGTCCAGGTGGCCCACGAAGCGCCACCATGGTGAGCAAGGG
1774	TAAACTTAAGCTTGGTACCGAACAACAACAACAACAACAACAACAACAACAACAACAACAGCCATCCCGGAAGCGCGAGCAAGGCCGCCAGTTGTGCAGGCAGCGGAGGAGGAGAAAGAGGCCACCATGGTGAGCAAGGG
1775	TAAACTTAAGCTTGGTACCGTCCAGCTCCAGGTCCTATTTGGAGGCGGCTCCTAGTTTCCTAGTTTTCTGGGGGCACCAGGTGAAAGGGTCTGAGAGTCACTGGAGCTACCAGAAGCATCGCCACCATGGTGAGCAAGGG
1776	TAAACTTAAGCTTGGTACCGCTCTCTTGGGACCTGTCATAAGTCGGACCCCGGGCGCCCGGCTGCGCAGTCCCAGCCGCCTTCCCCAGGCAGTGGAACCTTCGGGCTCCTGAGCTTCAGGGCCACCATGGTGAGCAAGGG
1777	TAAACTTAAGCTTGGTACCGCCGTCGCCGCCGCGGAGCGGAGTCGAGCCGAGCTGATTTGATCGAGGAGCGCGGTTACCGGACGGGCTGGGTCTATCGTCGCTCCGCGGGCCGCTCCGCCGCCACCATGGTGAGCAAGGG
1778	TAAACTTAAGCTTGGTACCGACCCTCTCTTGGGACCTGTCATAAGTCGGACCCCGGGCGCCCGGCTGCGCAGTCCCAGCCGCCTTCCCCAGGCAGTGGAACCTTCGGGCTCCTGAGCTTCGCCACCATGGTGAGCAAGGG
1779	TAAACTTAAGCTTGGTACCGTCACCTTCTCCATCTGGGAATTGGGACTATTGTTGCAGAAGCCTCCCCAAAAGTGGATCTGAGAGGCATAGACATCGTGGTTCTCACGGACTCTCCAAGGGCCACCATGGTGAGCAAGGG
1780	TAAACTTAAGCTTGGTACCGGTCTCCCCGCCTTGGAGACCTCAGCACTCAAGCAGCAGGAGCAGCCCGCGGCGACCAAGATCAGGAACCTGCCCTGAGACAGGGTCTCGCTCTGTCGCCCGCCACCATGGTGAGCAAGGG
1781	TAAACTTAAGCTTGGTACCGAGAGTTGCTTTTGCGCGCGAACTGTAAGTGCCAGGGTCTCAGGGTCAGGTCGCGGCTGGTCACTGTGCAGGCGCTTGGGTGACGCGACGATCTCAGCGGAGCCACCATGGTGAGCAAGGG
1782	TAAACTTAAGCTTGGTACCGAACAACAACAACAACAACAACAACAACAACAACAACAACAACAACAACAACAACAACAACAACAACAACAACAACAACCGATACTCAGCCCTCTGCGACCGCCACCATGGTGAGCAAGGG
1783	TAAACTTAAGCTTGGTACCGCAACAACAACAACAACAACAACAACAACAACAACAACAACAACAACAACAACAACAACAACAACAACAACAACAACACCGATACTCAGCCCTCTGCGACCGCCACCATGGTGAGCAAGGG
1784	TAAACTTAAGCTTGGTACCGGAGAGCCAGGCCGGAGAAGCCGAGCGGCGCAGAGGACGCCAGGGCGCGCGCCGCAGCCACCCACCCTCCGGACCGCGGCAGCTGCTGACCCGCCATCGCCGCCACCATGGTGAGCAAGGG
1785	TAAACTTAAGCTTGGTACCGGGCAGGTCTGGGAAGCAGTGTTGCGGGGAGAGTGGGGGTGCACCCGTTGGGTGGCAGGCGTGTAGGGAAGGGGGCGAGTGCCGACCCTGCCATCCGTTCTGCCACCATGGTGAGCAAGGG
1786	TAAACTTAAGCTTGGTACCGGAGGCCAATAGGCCGCCCGCATCAGCGGACGCGGATCCTACCCCTCTGTGGATTTGAATTCACTAGTTCTCTCTGCAGCACTCCCAGAGCTTCACGTTTGGCCACCATGGTGAGCAAGGG
1787	TAAACTTAAGCTTGGTACCGCTATCCGCACCCCGGCCCCTGAGAGCTGGCACTGCGACTCGAGACAGCGGCCCGGCAGGACAGCTCCAGGTGAGAGTGCCGGCGCCGCGGCGCTGCCAGAGCCACCATGGTGAGCAAGGG
1788	TAAACTTAAGCTTGGTACCGGAAGCGGCTCGAGGCTGGAAGAGGATCTTGGGCGCCGCCAGTCTCTCTCTGTTGCCCAAGCTGGAGTGCAGTGGCACAGTCTTGGCTCACTGCAACCTCCGCCACCATGGTGAGCAAGGG
1789	TAAACTTAAGCTTGGTACCGTCTCGTGTCTCAGCCTCTCAAGTAGCTGGGATTACAGTCTTTAGCACCAGTTGGTGTAGGAGTTGAGACCTACTTCACAGTAGTTCTGTGGACAATCACAGCCACCATGGTGAGCAAGGG
1790	TAAACTTAAGCTTGGTACCGTTTCCCCCAGTGGCCTTAGAGGCTCTAAAAAAGGCTTCCCTAAGGCCTCGGAGGCTGTCCTCTCCACAAAAATCCCAGCACCCTTCGCTCAGCTTATAAAGCCACCATGGTGAGCAAGGG
1791	TAAACTTAAGCTTGGTACCGGTGGGGAATCAGTACAGTGGAGACTTTGAGGGGCTGTGTAGGATTCTGACCCACATCTCTGCCCCCCACTTCCAGGGCCAATTCCTGTCCCCCCAGCAGCGCCACCATGGTGAGCAAGGG
1792	TAAACTTAAGCTTGGTACCGAACAACAACAACAACAACAACAACAACAACAACAACAACAACAACAACCCGAACACGAGCACCACAGGCGCCCGAAGGCCGGAACAGGCGTTTAGAGAAAGCCACCATGGTGAGCAAGGG
1793	TAAACTTAAGCTTGGTACCGCAACAACAACAACAACAACAACAACAACAACAACAACAACAACAACAACCGAACACGAGCACCACAGGCGCCCGAAGGCCGGAACAGGCGTTTAGAGAAAGCCACCATGGTGAGCAAGGG
1794	TAAACTTAAGCTTGGTACCGAACGCCAGCAGGCTTCCGGGCCCGGAGTGGGCGGTGGGACTCGGGGTCCCAGAGAGCCGTGCGCGGGCCGCGACGCCGAGCACCGCCCTCGCCGTCGCCTGCCACCATGGTGAGCAAGGG
1795	TAAACTTAAGCTTGGTACCGTGGACTGACGCCGCAGGGGCGAGCTAGCCGGCTCCGCGCCTCTCCGCGGGATCCAGACGCCTCCTGGGGCTGCTGGCGGAGGGTCTGAGGCGGCGCGGCCGCCACCATGGTGAGCAAGGG
1796	TAAACTTAAGCTTGGTACCGGAGGGGCTGCGTAGGCCCCGCCCGGCCAGGCCCAGCCGGGCCCTGGACAGAGACAGGGCAGGGCATTGTTCTTGCACTGACCGACCTCAGCAGCCCCGGCGCCACCATGGTGAGCAAGGG
1797	TAAACTTAAGCTTGGTACCGGCGGCTGCAGCCCTCGAGCGCCCGCCGCGCGCGCGCGCGCAACCCCGGCCGCCGCCCGCGCTCCCGCCCCGGCCTCGCGCCCCCGTCCCGGCCTCGCGCCGCCACCATGGTGAGCAAGGG
1798	TAAACTTAAGCTTGGTACCGGCCCTAAAGCCTGGCAGACGCGGAGCGCACGCGGCCTTTGCCTCGGCCAGGACAGGGCAGCGGGGAGAGGGCTGCTAGACAACAATTCTTGACCCCTCCTGCCACCATGGTGAGCAAGGG
1799	TAAACTTAAGCTTGGTACCGGCGCACGCGGCCTTTGCCTCGGCCAGGACAGGGCAGCGGGGAGAGGGCTGCTAGACAACAATTCTTGACCCCTCCTCGACCCACGACCGCCAGTACAATCGCCACCATGGTGAGCAAGGG
1800	TAAACTTAAGCTTGGTACCGTCTCTCTAGTGTCTTTAAGTTGCTGTTGACTCACAAGGATAAAGTTCCTCATTCCTGTCTTTTAGTGAGCAGTTTGGTTTAGGTGGACAGAGATTCCTTTGCCACCATGGTGAGCAAGGG
1801	TAAACTTAAGCTTGGTACCGAACAACAACAACAACAACAACAACAACAACAACAACAACAACAACAACAACAACAACAACAACAACAACAACAACAACAACAACAACAACAACAACAAAGGCCACCATGGTGAGCAAGGG
1802	TAAACTTAAGCTTGGTACCGAACAACAACAACAACAACTCGGTATCGCAGCGGGTCCTCTCTATCTAGCTCCAGCCTCTCGCCTGCGCCCCACTCCCCGCGTCCCGCGTCCTAGCCGACCGCCACCATGGTGAGCAAGGG
1803	TAAACTTAAGCTTGGTACCGCAACAACAACAACAACACTCGGTATCGCAGCGGGTCCTCTCTATCTAGCTCCAGCCTCTCGCCTGCGCCCCACTCCCCGCGTCCCGCGTCCTAGCCGACCGCCACCATGGTGAGCAAGGG
1804	TAAACTTAAGCTTGGTACCGGAACCGTTTATTTTTTCCCCCCTCTTTCTAGTCGAGGGAAGGGGGGGCTTTTTTTCTTAAGTGGAAAAAGCTTGGATAACCGAGGGGAGAGGGGGCTGCGGCCACCATGGTGAGCAAGGG
1805	TAAACTTAAGCTTGGTACCGGGCTTCCTATTACATCTGCAAGAGGTTTTTGGCTTTCACCCCCAACCAGTGACCAAAGACTTGACCACTCAAAGTCCAGCTCCCCAGAACACTGCTCGACGCCACCATGGTGAGCAAGGG
1806	TAAACTTAAGCTTGGTACCGGGATCTGGCTTAGCGGCGCCGCGAGCTCCAGTGCGCGCACCCGTGGCCGCCTCCCAGCCCTCTTTGCCGGACGAGCTCTGGGCCGCCACAAGACTAAGGAGCCACCATGGTGAGCAAGGG
1807	TAAACTTAAGCTTGGTACCGGAGGACAATCAGAGGCGATCTGGAAACTTCTGTCTTGTAATCACAGGAGTGAAGGTGTCGGGCAGGCTGAGTTAACAGCTGAACAGAAACCTACCTACCCGCCACCATGGTGAGCAAGGG
1808	TAAACTTAAGCTTGGTACCGCAACAACAACAACAACAACAACAACAACAACAACAACAACAACAACAACAACAACAACAACAACAACAACAACAACAACAACAACAACAACAAAGCTCCTGCCACCATGGTGAGCAAGGG
1809	TAAACTTAAGCTTGGTACCGAGGGCCTCCAGGGGGCGGGTCGGACTGCCGCGGGCCGGGGAGCGCTCTGGGTGGCCAGCTGTGGGCCCGGGCCGTCGTGGGCTCCGGCTTGCGTGCGGAGGCCACCATGGTGAGCAAGGG
1810	TAAACTTAAGCTTGGTACCGCGCATTGCCTTGGCAATTCAACCGCCGCTGACACCGGAACCGGAAACTTCATCAGGAGGTGACCCCTTCCCGGCGTTCCGCGGAACGGGCGAGTCCCGCGGCCACCATGGTGAGCAAGGG
1811	TAAACTTAAGCTTGGTACCGAACAACAACAACAAAGGCCGTTTCCGGTGGAGCTGTCGCCTAGCCGCTATCGCAGAGTGGAGCGGGGCTGGGAGCAAAGCGCTGAGGGAGCTCGAGAACCGCCACCATGGTGAGCAAGGG
1812	TAAACTTAAGCTTGGTACCGCAACAACAACAACAAGGCCGTTTCCGGTGGAGCTGTCGCCTAGCCGCTATCGCAGAGTGGAGCGGGGCTGGGAGCAAAGCGCTGAGGGAGCTCGAGAACCGCCACCATGGTGAGCAAGGG
1813	TAAACTTAAGCTTGGTACCGAAACTGCCCCAGCAGGCCCCAGGGAAGGACGGCAGGCTGGGATCCCGTCCCCACGGACTCCCTCTCCTCTCTTAGCCCTGGCACTAAGTGCGTTCCTCTGGCCACCATGGTGAGCAAGGG
1814	TAAACTTAAGCTTGGTACCGAGGGAGGATTTCCAGGCCGGCCCGACCAGCTCGCCCTGCATACACTTCTTGGCTGTGTGCGCTCAGCAGGACGTGGGAGGCTCCGGCTTCAAGACACTCAGCCACCATGGTGAGCAAGGG
1815	TAAACTTAAGCTTGGTACCGAGGCCGGCCCGACCAGCTCGCCCTGCATACACTTCTTGGCTGTGTGCGCTCAGCAGGACGTGGGAGGCTCCGGCTTCAAGACACTCATCCAAGAGGAAGGGCCACCATGGTGAGCAAGGG
1816	TAAACTTAAGCTTGGTACCGAACAACAACAACAACAACAGGAGCTGGATCAGATCTGAATCCAGAGGCTCTCGGAGGAAGAGCTCAGGCCACTGAGGCGGCTCCCAGCTGCGTTGGCGACGCCACCATGGTGAGCAAGGG
1817	TAAACTTAAGCTTGGTACCGCAACAACAACAACAACAAAGGAGCTGGATCAGATCTGAATCCAGAGGCTCTCGGAGGAAGAGCTCAGGCCACTGAGGCGGCTCCCAGCTGCGTTGGCGACGCCACCATGGTGAGCAAGGG
1818	TAAACTTAAGCTTGGTACCGGGCCACTGCACGGACCCAGGGAACGGGCTGACAGTCCAGCAGAGGCCTCAGCGAGGCGGCGGCGCTGCGCACAAACCTGAGGACCTAGGCGGGTGAGGCGGCCACCATGGTGAGCAAGGG
1819	TAAACTTAAGCTTGGTACCGTCACTGCAACCTCCACCTCCCGGTTTCAGGCAATTCTCCTGCCTCAGCCTCCCAAGTAGCTGAGACTACAGGTGTCTGCAATTGAACTCCAAGGTGCAGAGCCACCATGGTGAGCAAGGG
1820	TAAACTTAAGCTTGGTACCGAATCACAGCAGTGCCGACGTCGTGGGTGTTTGGTGTGAGGCTGCGAGCCGCCGCGAGTTCTCACGGTCCCGCCGGCGCCACCACCGCGGTCACTCACCGCGCCACCATGGTGAGCAAGGG
1821	TAAACTTAAGCTTGGTACCGACTGGGCGGCGGAAGTTCGACGGCGCCGGGCGAGTGGCTGTTGAGCGGCGCCGCGGGAGTTCCGCAGGTTTCCCGTGTTCGCAGCGGAGCCGGAGGCCAGGCCACCATGGTGAGCAAGGG
1822	TAAACTTAAGCTTGGTACCGTTCCGCAGGTTTCCCGTGTTCGCAGCGGAGCCGGAGGCCAGCTGAACCCGGCCGTGGGATCCCGGATAGGAGGAGGAGGGGACCCATAGGACGCGTTAACGCCACCATGGTGAGCAAGGG
1823	TAAACTTAAGCTTGGTACCGTCCGGAGGGGTGTCAAGCTTCCATTTTGGTATCTACTTCTAAATACACTCAGAACAGGAGAAATTTGGACTAATTTTCAAACTACAGACACTTTCTAATCGCCACCATGGTGAGCAAGGG
1824	TAAACTTAAGCTTGGTACCGACCGCGCGCGGGACGGGGAGGATTGGCCTGTCCGCGTTAAACCATCACAAGCCTTGGTTGCGGAAGGGCCACGCGTCCCCCAGTAGGAGATTGACTCCGAGCCACCATGGTGAGCAAGGG
1825	TAAACTTAAGCTTGGTACCGCCTTTCAACCTTGTCAACCCGTCGGCGCGGCCTCTGGTGCAGCGGCGGCGGCTCCTGTTCCTGCCGCAGCTCTCTCCCTTTCTTACCTCCCCACCAGATCGCCACCATGGTGAGCAAGGG
1826	TAAACTTAAGCTTGGTACCGAACAACACGGCACTCCCACGCGGACCCCGAAGTCCGCAACCCGGGGATCGGCCCGCGGCTGCGAGGGGATCTTCTCTGGATCAAGCAATCGTGGTGAAAAGCCACCATGGTGAGCAAGGG
1827	TAAACTTAAGCTTGGTACCGCAACAACCGGCACTCCCACGCGGACCCCGAAGTCCGCAACCCGGGGATCGGCCCGCGGCTGCGAGGGGATCTTCTCTGGATCAAGCAATCGTGGTGAAAAGCCACCATGGTGAGCAAGGG
1828	TAAACTTAAGCTTGGTACCGACTAGTTGACAGAGCAGCAGAATTTCAACTCCAGTAGACTTGAATAAGCCTCTGGGCAAAGAAGCAGAGCTAACGAGGAAAGGGATTTAAAGAGTTTTTCGCCACCATGGTGAGCAAGGG
1829	TAAACTTAAGCTTGGTACCGCAACAACAACAACAACAACAACAACAACAACAACAGGGCGCGAGGCGGCCACCGTGGAGAGCAGAGCGCGGCGGCTGGAAGCTGCTAAGTCAGAGCCGCGGCCACCATGGTGAGCAAGGG
1830	TAAACTTAAGCTTGGTACCGCATCGGTTGTTAAAGCAGGAGAGGAAGAGAGACCTGCCCTGTAGCGTGACTCCTCTAGAAAAAAAAAAAAAAAGCCGGAGTATTTTACTAAGCCCCTAAAGCCACCATGGTGAGCAAGGG
1831	TAAACTTAAGCTTGGTACCGGGCAGGGACATTTCCGCATTGAAGGGGCTGCTCCGAATCGAGGGGGAGGGGAGGTGTTTAGGAGAAAGTAGGGGCTGTGGGTGTCGGGAGCCGGCTGACGGCCACCATGGTGAGCAAGGG
1832	TAAACTTAAGCTTGGTACCGTTCCTTCTGCGGACAGAAGGCACCCTGAAGGAACGAGGCCCTGCTCGGAGACCAGACTCGGGAAAACAGGAGTGGAGACTGCTGCACGGACTCTGGAACCGCCACCATGGTGAGCAAGGG
1833	TAAACTTAAGCTTGGTACCGCAGCGGCGGGTGTGAGAGTCCGTAAGGAGCAGCTTCCAGGATCCTGAGATCCGGAGCAGCCGGGGTCGGAGCGGCTCCTCAAGAGTTACTGATCTATCAAGCCACCATGGTGAGCAAGGG
1834	TAAACTTAAGCTTGGTACCGAGCGGGTTCCGGTTGTCTGGAGCCCAGCGGCGGGTGTGAGAGTCCGTAAGGAGCAGCTTCCAGGATCCTGAGATCCGGAGCAGCCGGGGTCGGAGCGGCTGCCACCATGGTGAGCAAGGG
1835	TAAACTTAAGCTTGGTACCGTTGAGTAGGGGCTGTATTTGCGTGCAGGCGGGCCCCCAAAGCTTCCACTCGCTGCCTTAAAACGCCAACCCAGCCTCTCAGACATTGCTGCCCTCCCACTGCCACCATGGTGAGCAAGGG
1836	TAAACTTAAGCTTGGTACCGAAGCTGTCCAGGGTATTAAGTTTGCTGCATCGGGTGGAGCTGAGGCCCGGGGCGACCTGCCCTGGCCTGCCGTGGGAGGCCAGCATTCCTCACCCCGAACGCCACCATGGTGAGCAAGGG
1837	TAAACTTAAGCTTGGTACCGAACAACAACAACAACAACAACAACAACAACAACAACAACGAGAGCCGGCAGTTGGGGGGCTTTTAGCCACGGTCTCTGGTCTGTTGAAGCAGAAAAGAAGGCCACCATGGTGAGCAAGGG
1838	TAAACTTAAGCTTGGTACCGCAACAACAACAACAACAACAACAACAACAACAACAACAACAACAACAACAACAACGTCCTCCGCGCGTCGCCGCTCTTCGGTTCTGCTCTGTCCGCCGCCGCCACCATGGTGAGCAAGGG
1839	TAAACTTAAGCTTGGTACCGAACAACAACAACAACAACAACAACAACAACAACAACAACAACAACAACAACAACAGTCCTCCGCGCGTCGCCGCTCTTCGGTTCTGCTCTGTCCGCCGCCGCCACCATGGTGAGCAAGGG
1840	TAAACTTAAGCTTGGTACCGGCGAGTAAGTGCAGGTTCCGGTGGCGCACGGGGCTCGGGTAGTTCTGGGAACCTCTGGGCGGTCCTGGGACTGAGGAGTCGGCGCCTTCCTCAAGATTGCGCCACCATGGTGAGCAAGGG
1841	TAAACTTAAGCTTGGTACCGGAAAGCCTGGGACAAGGAGCCAGTGCTGGTCGTGTCCTTCGTCGTCGGGGGCCTCGCTGTAATTCTGCCCCCATTGAGCCCCTACTTCAAGTACTCCGTCGCCACCATGGTGAGCAAGGG
1842	TAAACTTAAGCTTGGTACCGAAAAAAGCAGGGAGCAGAGCTCTCTCTTCGCCGCCGACGCAGAAAGGAGCTGGGGAGGAAAAAGCTGCTGCCTTTTGCGCTGGAGATTCGTGGGCAAGGCGCCACCATGGTGAGCAAGGG
1843	TAAACTTAAGCTTGGTACCGCCGTACAACTTCCGGCTGTAAAGAAGGCGGCTTCCTAGTGAGTCGGCGGCTGATTTAGAAGGAGGTTCAGGCTACGGTGAGCCGAAGCCACACAGGAGCCGCCACCATGGTGAGCAAGGG
1844	TAAACTTAAGCTTGGTACCGCGCCGGTTTGTGCCTTCGGTCCCCGCTTCGCCCCCTGCCGTCCCCTCCTTATCACGGTCCCGCTCGCGGCCTCGCCGCCCCGCTGTCTCCGCCGCCCGCCGCCACCATGGTGAGCAAGGG
1845	TAAACTTAAGCTTGGTACCGCGCGAACCCTGCTGGGCCTCCAGTCACCCTCGTCTTGCATTTTCCCGCGTGCGTGTGTGAGTGGGTGTGTGTGTTTTCTTACAAAGGGTATTTCGCGATCGCCACCATGGTGAGCAAGGG
1846	TAAACTTAAGCTTGGTACCGTCACCTTCTCCATCTGGGAAAAGGGACTATTGAAGCAGAAGCCTCCCCAAAAGTGGATCTGAGAGGCATAGACATCGTGGTTCTCACGGACTCTCCAAGGGCCACCATGGTGAGCAAGGG
1847	TAAACTTAAGCTTGGTACCGAGAGCCCATCCTAGCCCAACTTGGCGTGGGTGTCCTGGGATTGAGGCCTGCCTCCAGCCTCACCTTCTCCATCTGGGAATTGGGACTATTGTTGCAGAAGGCCACCATGGTGAGCAAGGG
1848	TAAACTTAAGCTTGGTACCGGCGCCCCGGAACGGGCGACGCCGCGCCCCCATCAGAGCCGCGGGCATCTGCATCTGGGACCGACCTCCTGGGCTGGCTGATCAAAGAGGAAGCAGCAGCAGCCACCATGGTGAGCAAGGG
1849	TAAACTTAAGCTTGGTACCGGCCGGCGCCAGGTGCTGGGGGCGACTCGGACAGCGGGAGCGTGGGGTGGAGTAGGTTGGAGTCTCCCTCCCGAGCTGGGGGTGTGGGCCTAGGAAAGGCTGCCACCATGGTGAGCAAGGG
1850	TAAACTTAAGCTTGGTACCGGCTGAGAGGGGCGGCCCTGGAGGAGACGGAGGCCGCGGGTGGGCCCGAGGCGCAAGAGGAAGAAGAGGACGAAGAAGAGGCGCTGCCGCACTCCGAGGCCGCCACCATGGTGAGCAAGGG
1851	TAAACTTAAGCTTGGTACCGCAGTTCCTGCGCGTGCGCGCTTGGCCTCCCTAGTGCGGGCTGGCAGTGCGGGCAGAGCCCGGCTGAGAGGGGCGGCCCTGGAGGAGACGGAGGCCGCGGGGCCACCATGGTGAGCAAGGG
1852	TAAACTTAAGCTTGGTACCGCAACAACAACAACAACCAGGGAAGACCCCACTCAGGGACCGGAGCAGCCCTCAACTCACTCTTCAGCTTCCCTGCTGTGTTGCAGCCCAGCCGCTCCATCGCCACCATGGTGAGCAAGGG
1853	TAAACTTAAGCTTGGTACCGCTCCTGAGCAGCCGCTGGGAGACAGACGGCAACCAGGTTGCCCCTCTTTGCTCCAGCTAGAAAGACTTGAGTTAGACAAGCAGCAGCACACGCCTCCCTAGCCACCATGGTGAGCAAGGG
1854	TAAACTTAAGCTTGGTACCGTGAGCAGCCGCTGGGAGACAGACGGCAACCAGGTTGCCCCTCTTTGCTCCAGCTAGAAAGACTTGAGTTAGACAAGCAGCAGCACACGCCTCCCTACCTCGCCACCATGGTGAGCAAGGG
1855	TAAACTTAAGCTTGGTACCGCAACAACAACAACAACAACAACAACAACAACAACAACAACAACAACAACAACAACAACAACAACAACAACAACAACAACAGCTCTGACTCCCGTCCTGCGGCCACCATGGTGAGCAAGGG
1856	TAAACTTAAGCTTGGTACCGAACAACAACAACAACAACAACAACAACAACAACAACAACAACAACAACAACAACAACAACAACAACAACAACAACAACAAGCTCTGACTCCCGTCCTGCGGCCACCATGGTGAGCAAGGG
1857	TAAACTTAAGCTTGGTACCGCTCCTCCTCAGGCCCTCAGGTTCACTTCTGTAACTAAGGCTTCAGGAAGGGTCATTCAGCAACCCCAGAGCTGCCCTGCCCGTCAAGCTTGAACTCTTTAGCCACCATGGTGAGCAAGGG
1858	TAAACTTAAGCTTGGTACCGCTGCCCTGCCCGTCAAGCTTGAACTCTTTAAGGAAATAACATTTAGAGTGGACTGTGCCCCCAGCAGCCCCCAAGGGCCAATTCCTGTCCCCCCAGCAGCGCCACCATGGTGAGCAAGGG
1859	TAAACTTAAGCTTGGTACCGCAACAACAACAACAACAACAACAACAAGGTCCTTGTCCAGTGAAACACCCTCGGCTGGGAAGTCAGTTCGTTCTCTCCTCTCCTCTCTTCTTGTTTGAACGCCACCATGGTGAGCAAGGG
1860	TAAACTTAAGCTTGGTACCGAACAACAACAACAACAACAACAACAACGGTCCTTGTCCAGTGAAACACCCTCGGCTGGGAAGTCAGTTCGTTCTCTCCTCTCCTCTCTTCTTGTTTGAACGCCACCATGGTGAGCAAGGG
1861	TAAACTTAAGCTTGGTACCGCAGGGAAGTGACGAGAGCCGGGTGGACCCAGGGTGGGGAACTACCTCTTCCTCTCCACGCGGTTGAGAAGACCGGTCGGCCTGGGCAACCTGCGCTGAAGGCCACCATGGTGAGCAAGGG
1862	TAAACTTAAGCTTGGTACCGAAGGGAAGTGACGAGAGCCGGGTGGACCCAGGGTGGGGAACTACCTCTTCCTCTCCACGCGGTTGAGAAGACCGGTCGGCCTGGGCAACCTGCGCTGAAGGCCACCATGGTGAGCAAGGG
1863	TAAACTTAAGCTTGGTACCGACAAAAGCCTCCGCCTGCTCCCGCAGACGGGGCTCATCTGCCGCCGCCGCCGCGCTGAGGAGAGTTCGCCGCCGTCGCCGCCCGTGAGGATCTGAGAGCCGCCACCATGGTGAGCAAGGG
1864	TAAACTTAAGCTTGGTACCGGGCCGGCCTCTCCCTTCCCGGGGTTCTTCGCGCCGGGCCCCTTCCGCGTGGGTGAGTGAATCTGAGAGTCAGCGCTCGCGCCGCGCGCGCCGCCCGCCTCGCCACCATGGTGAGCAAGGG
1865	TAAACTTAAGCTTGGTACCGAACAACAACAACAACAACAACAACAACAACAACAACAACAACAACAACAACAACAACAACAACAACAACAACAACAACAACACCCCAAACTGGAAAGAAGGCCACCATGGTGAGCAAGGG
1866	TAAACTTAAGCTTGGTACCGCAACAACAACAACAACAACAACAACAACAACAACAACAACAACAACAACAACAACAACAACAACAACAACAACAACAACAACCCCCAAACTGGAAAGAAGGCCACCATGGTGAGCAAGGG
1867	TAAACTTAAGCTTGGTACCGAACAACAACAACAACAACAACAACAACAACAACAACAACAACAACAACAACGTCAGCGCCGTCCGGGAACCGAGCGTGGGCCCCGGGGGGCAGCGGCGGGGCCACCATGGTGAGCAAGGG
1868	TAAACTTAAGCTTGGTACCGAGCTGCTGGGCTCCGGGGACACTTTGCGTTCGGGCTGGGAGCGTGCTTTCCACGACGGTGACACGCTTCCCTGGATTGGTACTCCCCTGCCCTCAACAAGGCCACCATGGTGAGCAAGGG
1869	TAAACTTAAGCTTGGTACCGCAGCGCAGGACACGGCGCCGAGGGTGGGGCGCGGGCGTAGTGGCGCCGGGAGTCGCGGGTGCGCGCGGGCCGTGAGTGTGCGCTTTTGAGAGTCGCGGCGGCCACCATGGTGAGCAAGGG
1870	TAAACTTAAGCTTGGTACCGGGCGCGGGCGTAGTGGCGCCGGGAGTCGCGGGTGCGCGCGGGCCGTGAGTGTGCGCTTTTGAGAGTCGCGGCGGAAGGAGCCCGGCCGCCGCCCGCCGGCGCCACCATGGTGAGCAAGGG
1871	TAAACTTAAGCTTGGTACCGCGCGAGCGCGCGCCCCGCCGCGCTCCCGCCCGCCGGGGCCTGGGCGCTGCGGCGCGTGCGCGAGCGGTGCCGCACCGGCCGCGGGCGCAGGGAGTATTAAGCCACCATGGTGAGCAAGGG
1872	TAAACTTAAGCTTGGTACCGCCCGCCCGCCGGGGCCTGGGCGCTGCGGCGCGTGCGCGAGCGGTGCCGCACCGGCCGCGGGCGCAGGGAGTATTAAGGGCTGTGGGTGCCGCTGAGCAAGGCCACCATGGTGAGCAAGGG
1873	TAAACTTAAGCTTGGTACCGAGCACGCGTGTGTGCGGACGCAGTTGCGTGAGGGGTTTGTACTATCCTCGGTGCTGTGGTGCAGAGCTAGTTCCTCTCCAGCTCAGCCGCGTAGGTTTGGGCCACCATGGTGAGCAAGGG
1874	TAAACTTAAGCTTGGTACCGATCCTCGGTGCTGTGGTGCAGAGCTAGTTCCTCTCCAGCTCAGCCGCGTAGGTTTGGACATATTTGACTCTTTTCCCCCCAGGTTGAATTGACCAAAGCAGCCACCATGGTGAGCAAGGG
1875	TAAACTTAAGCTTGGTACCGAACAACAACGCGGTGCCCGCGCCGGGCCGCTAGGGGTGCGGGGTTGGGGAGGAGGCCGCTAGTCTACGCCTGTGGAGCCGATACTCAGCCCTCTGCGACCGCCACCATGGTGAGCAAGGG
1876	TAAACTTAAGCTTGGTACCGAGCGCCCGCCAGGCCCAGCGTTAGCCCGCGGCCAGGCAGCCGGGAGGAGCGGCGCGCGCTCGGACCTCTCCCGCCCTGCTCGTTCGCTCTCCAGCTTGGGGCCACCATGGTGAGCAAGGG
1877	TAAACTTAAGCTTGGTACCGGTGCCCGCGCGGCCAGCGCCCGCCAGGCCCAGCGTTAGCCCGCGGCCAGGCAGCCGGGAGGAGCGGCGCGCGCTCGGACCTCTCCCGCCCTGCTCGTTCGGCCACCATGGTGAGCAAGGG
1878	TAAACTTAAGCTTGGTACCGCAACAACAAGCGGTGCCCGCGCCGGGCCGCTAGGGGTGCGGGGTTGGGGAGGAGGCCGCTAGTCTACGCCTGTGGAGCCGATACTCAGCCCTCTGCGACCGCCACCATGGTGAGCAAGGG
1879	TAAACTTAAGCTTGGTACCGGCAGCAGCAGCAACAGCAGCAGCAGCACCATCATCACCATCACCACCAACAACAGCAGCAGCAGCAGCCACAGCAGCAGCCAGGAGAAGCCTATTCAGCTGCCACCATGGTGAGCAAGGG
1880	TAAACTTAAGCTTGGTACCGCCAGGAGCTGCCTTGGCAGTCACGCCCCTTCCTTCCGAGGAGCTTTCTGGCTGCCTAAACTGGTAGACCCCCTGAATTACTCCTCCATCTCCGCTCTCTTGCCACCATGGTGAGCAAGGG
1881	TAAACTTAAGCTTGGTACCGCAACAACAACAACAACAACATAAAAGCGCGGGCTCGCGGCGACTCTGCACCACGCAGGGGAAGAGAAAGCAGGAGCCGTCCAGCACGGAGGAAGGCGACCGCCACCATGGTGAGCAAGGG
1882	TAAACTTAAGCTTGGTACCGAACAACAACAACAACAAACATAAAAGCGCGGGCTCGCGGCGACTCTGCACCACGCAGGGGAAGAGAAAGCAGGAGCCGTCCAGCACGGAGGAAGGCGACCGCCACCATGGTGAGCAAGGG
1883	TAAACTTAAGCTTGGTACCGCAACAACAACAACAACAACAACAACACTGGTCTGCGGCTGAGATACACAGAGCGACAGAGACATTTATTGTTATTTGTTTTTTGGTGGCAAAAAGGGAAAGCCACCATGGTGAGCAAGGG
1884	TAAACTTAAGCTTGGTACCGAACAACAACAACAACAACAACAACAACTGGTCTGCGGCTGAGATACACAGAGCGACAGAGACATTTATTGTTATTTGTTTTTTGGTGGCAAAAAGGGAAAGCCACCATGGTGAGCAAGGG
1885	TAAACTTAAGCTTGGTACCGGCGGCTCCGGGGAGAAGCAATAAGTTAAGGATACCTGTAAGAAAGGCCTTAGTAGGCCTTTCTAAGTCTCCTAAAGGAAGTGGCTTGTGAGAAGGTTGGCGCCACCATGGTGAGCAAGGG
1886	TAAACTTAAGCTTGGTACCGAACAACAACAACAACAACAACAAGCGCGAGTCGTAGTGTCGCTGTTTGCGGGTCTCCGCGCGGGACCGGGGCGCAGCGGGGTCGCTGAGGCGAGGGTGTCGCCACCATGGTGAGCAAGGG
1887	TAAACTTAAGCTTGGTACCGCAACAACAACAACAACAACAACAACAACAACAACAACAACAACAACAACAACAACAACAACAACAACAACAACAACAACAACAACAACAACAACAACGTTGCCACCATGGTGAGCAAGGG
1888	TAAACTTAAGCTTGGTACCGAACAACAACAACAACAACAACAACAACAACAACAACAACAACAACAACAACAACAACAACAACAACAACAACAACAACAACAACAACAACAACAACAGTTGCCACCATGGTGAGCAAGGG
1889	TAAACTTAAGCTTGGTACCGCAACAACAACAACAACAACAACAGCGCGAGTCGTAGTGTCGCTGTTTGCGGGTCTCCGCGCGGGACCGGGGCGCAGCGGGGTCGCTGAGGCGAGGGTGTCGCCACCATGGTGAGCAAGGG
1890	TAAACTTAAGCTTGGTACCGTCTGACCTCGGGTTCCAACTTGACTCAAACGAGCTGAGCTCCTGGAGTTTAGAAAGGGACACCAGCTTCAGACATCGTGGGGGCTGGCATCGTTTGCTCTGCCACCATGGTGAGCAAGGG
1891	TAAACTTAAGCTTGGTACCGGACAAACTTGTCGAATCCAAGGATTCTAGTCCCTCCGGGCTTTCCGTTCTCCAGGCCCGGCTGACAGAGTTAGCCGAGGCCGCCATATTGAATAAGCGACGCCACCATGGTGAGCAAGGG
1892	TAAACTTAAGCTTGGTACCGGGGCTGGATCGGAGCCTCCCTAGCCCCTCCTGATTTCAGGCTGCAGCCTATCGGTCACTCCAGGCACAGGTGGGGTGAGGCGGAACCAACCCTCCTGGCCGCCACCATGGTGAGCAAGGG
1893	TAAACTTAAGCTTGGTACCGGGACGCGAGAAGGCGGGGGAGGGGAGCCTGCGCTCGTTTTCTGTCTAGCTCCGACCGGCTGAGGCGGCGCGGCAGCGGAGGGACGGCAGTCTCGCGCGGCGCCACCATGGTGAGCAAGGG
1894	TAAACTTAAGCTTGGTACCGCTCTTCCCTTTTGCGGCCATCACCGAAGCGGGAGCGGGTAAGGATTCGGCGGGCAAGCGGGTGTAATCAGCAGCCATCCGTTCTTGGGCATCGTGGCTTCGCCACCATGGTGAGCAAGGG
1895	TAAACTTAAGCTTGGTACCGACTTCTCGGTAAAGTCTTCACGGAATTTCCAGACCACACTTGCCCACTGGGAGGCTTTTAGGACCCGAGACGTGTGCAGGCTTTTCCAGGTTCGGCCAAAGCCACCATGGTGAGCAAGGG
1896	TAAACTTAAGCTTGGTACCGTTGGGAGCTGGCACGTCACCCACAGCCTGGCAGCTCTGATCAGGAAAGTGAGGAACAGCAACAATTCCGGAACATTTTCAAGCAGATAGCAGGAGTTGACGCCACCATGGTGAGCAAGGG
1897	TAAACTTAAGCTTGGTACCGATTAATAGCCAGGCCTTAGTGCCCCGCTCGGGGAGGGCGGCTCCAGCTCCTGGAGCAAGAGGAGGGCGGAGCTGAGCGGAGTGGCCAGGGGAGGAGAGAGGCCACCATGGTGAGCAAGGG
1898	TAAACTTAAGCTTGGTACCGGAAGAATAAGCTAGCCCAGCCACACCACCTTGTTGTGTGACCTTGGGCAGGTGGTTCTGTCTCTCTGAGCCTCTGTTTCTCTCTGAGCTGAGCAGCCACCGCCACCATGGTGAGCAAGGG
1899	TAAACTTAAGCTTGGTACCGGAGGCGTAAGCCAGGCGTGTTAAAGCCGGTCGGAACTGCTCCGGAGGGCACGGGCTCCGTAGGCACCAACTGCAAGGACCCCTCCCCCTGCGGGCGCTCCGCCACCATGGTGAGCAAGGG
1900	TAAACTTAAGCTTGGTACCGAGGCGTAAGCCAGGCGTGTTAAAGCCGGTCGGAACTGCTCCGGAGGGCACGGGCTCCGTAGGCACCAACTGCAAGGACCCCTCCCCCTGCGGGCGCTCCCGCCACCATGGTGAGCAAGGG
1901	TAAACTTAAGCTTGGTACCGTGGCGGCCTCAGCCGGCATCGAATCACCGCGGTTCCCAGAGGGCGTGAGGGGCTGGCGTGGACACACCGGGATTGGACCGTACCCTTTTTCAAAAGGAACGCCACCATGGTGAGCAAGGG
1902	TAAACTTAAGCTTGGTACCGCGGGCGGGGCCGGCCCATTTTCACTTTCTCCACTAGAGGCAGCAGCGCACCGTGACCCTGGCTTACTACGAGTGGAGACTGCTGCACGGACTCTGGAACCGCCACCATGGTGAGCAAGGG
1903	TAAACTTAAGCTTGGTACCGCAACAACAACAACAACAACAACAACAACAACAACAGACTTTTTGCTCCAAGTGCCAGAATTGATTGTGGTTAGGACATCTTACGCTGAGAAATAAATAAAGCCACCATGGTGAGCAAGGG
1904	TAAACTTAAGCTTGGTACCGAACAACAACAACAACAACAACAACAACAACAACAAGACTTTTTGCTCCAAGTGCCAGAATTGATTGTGGTTAGGACATCTTACGCTGAGAAATAAATAAAGCCACCATGGTGAGCAAGGG
1905	TAAACTTAAGCTTGGTACCGAGAGCGAGCTTAGGACCGCCTGCCCGGGGCAACCCCGAACCAAGCTTTAGCCGCCGAGGCCGCGTGTCCCAAAGGCCAGTCATCCCTCCTCTGTGTTGCCGCCACCATGGTGAGCAAGGG
1906	TAAACTTAAGCTTGGTACCGAAAGGAAGTGCCTCCGGCGCAAGTGGCATTGAGGGACTTGTAGTCCTGCGATTTCGGGTGTAGAGGGAGCAGGGGCCTGCGGGGACCTGGTGTGGGTGGAGCCACCATGGTGAGCAAGGG
1907	TAAACTTAAGCTTGGTACCGGAGTCCGACGCGCCTGGCTAGGAGCGCCGACCGCAGGGCCTCTACGGTTCCTGTAACCAGCACAGTGCCTGATTCAAGAATTAAAGACCTTACTAGAAAAGCCACCATGGTGAGCAAGGG
1908	TAAACTTAAGCTTGGTACCGAACAACAACAACAACAACAACAACAACAACAACAACAACAACAACAACAACAACAACAACAACAGAGAGTACTCGGGTTCGTGAACTTCCCGGAGGCGCAGCCACCATGGTGAGCAAGGG
1909	TAAACTTAAGCTTGGTACCGCAACAACAACAACAACAACAACAACAACAACAACAACAACAACAACAACAACAACAACAACAACGAGAGTACTCGGGTTCGTGAACTTCCCGGAGGCGCAGCCACCATGGTGAGCAAGGG
1910	TAAACTTAAGCTTGGTACCGCCCGGGCTCGGCCGACCCGGCGGGGATCTAGGGGTGGGCGACTTCGCGGGACCGTGGCGCAAGTTTCCTGGGAGTTACTGATCATCTTCTTTGAAGAAACGCCACCATGGTGAGCAAGGG
1911	TAAACTTAAGCTTGGTACCGGGCCTGAGGCGCGCGCGGGCCTGGAGCCGGGATCCGCCCTAGGGGCTCGGATCGCCGCGCGCTCGCCGCTCGCCCGCCAGCCCGCCCGTGGTCCGTGGCGGCCACCATGGTGAGCAAGGG
1912	TAAACTTAAGCTTGGTACCGCTCTTTAAGGTGCCCGAGGCTCGCGGGCGCTGCGCTGAGGGGACGGCGGGAGGCGCGGCCTGGCCTCGCACTCAAAGCCGCCGCAGCGCGCCCCGGGCTCGCCACCATGGTGAGCAAGGG
1913	TAAACTTAAGCTTGGTACCGAACAACAAGGTCGCGCGGAGATTGCTGGGCGGTTCTTGCCGGAAGCGGAGAGCGGCTGATCGCAGTCCGGAGGTGAGGCGGAACTCTGAGGTGGTCCATTGCCACCATGGTGAGCAAGGG
1914	TAAACTTAAGCTTGGTACCGCAACAACAGGTCGCGCGGAGATTGCTGGGCGGTTCTTGCCGGAAGCGGAGAGCGGCTGATCGCAGTCCGGAGGTGAGGCGGAACTCTGAGGTGGTCCATTGCCACCATGGTGAGCAAGGG
1915	TAAACTTAAGCTTGGTACCGACCCGTCGGCGCGGCCTCTGGTGCAGCGGCGGCGGCTCCTGTTCCTGCCGCAGCTCTCTCCCTTTCTTACCTCCCCACCAGATCCCGGAGATCGCCCGCCGCCACCATGGTGAGCAAGGG
1916	TAAACTTAAGCTTGGTACCGCCCCCCTCCCCCCGAGCGCCGCTCCGGCTGCACCGCGCTCGCTCCGAGTTTCAGGCTCGTGCTAAGCTAGCGCCGTCGTCGTCTCCCTTCAGTCGCCATCGCCACCATGGTGAGCAAGGG
1917	TAAACTTAAGCTTGGTACCGGGAACGGAGCCTTGTGTCTCCGCCTCAAGTCCCCGGAAGCTCACCTCCCCGACTCGCCCCCGCTGTGGCCCCGCCCCCGCGCGGCTCTTCGTGCCACGTCGCCACCATGGTGAGCAAGGG
1918	TAAACTTAAGCTTGGTACCGTGGTTCCGCCCCGCGAGCGGCCATCTTGGAGGCTGAGGCGGCGGCGGCGGCGCTGCGGCGGGTTCGGTGGGCCCAATCCCGGGGCGGTGCGGCTGTTTCGGCCACCATGGTGAGCAAGGG
1919	TAAACTTAAGCTTGGTACCGTACGGCTGGGCGCTGGGATCGGGCCTGCTGTAACGGCAGGGAGACGGTCTCTCCGCGGCCCAGGAGAGAGAGACCAGAAGGAACGGCCTCAGAGTGGATCGCCACCATGGTGAGCAAGGG
1920	TAAACTTAAGCTTGGTACCGACCACAGAAAGCCGAGCTTCCCGGTGAAAACAGCTCTCCCCAGAGAAGACCCAGCTCTGGCGGGAAAGCCCCGGAATCGCAACCGGCCTTTCCCCAAGTAGCCACCATGGTGAGCAAGGG
1921	TAAACTTAAGCTTGGTACCGGTCAGTATCGAGGAGGCGGACCTTGAGGGAGAGTAGGAATTGGATTGCAAGAGGAAGGAGAGCCTTCTGGCCAGCAGCAGCCAGCAGCAGTGGGGGAGGCGCCACCATGGTGAGCAAGGG
1922	TAAACTTAAGCTTGGTACCGGTGTGCTGGTGATTGTGAGTACAGGGAAGCAGCGGCCGCCATTTCAGGGAGCTTGTCGACGCTGTCGCAGGGGTGGATCCTGAGCTGCCGAAGCCGCCGTGCCACCATGGTGAGCAAGGG
1923	TAAACTTAAGCTTGGTACCGTAAAAGTTCTATCCAGTGTTCCACTCGTGTGCTTCAGGCCATTCCTGGGAAAAGAGCATCTTGGACGATCGTTTTCGATCGTACAACACAGGACAGTCTAGCCACCATGGTGAGCAAGGG
1924	TAAACTTAAGCTTGGTACCGTCCAGCCATTGACACTGGAGCCAAAAAGAAGAAAAAGAAACAAAAAAAGAAGAAAGAAAAAGGCAGTGAGACAGATTCAGCCCAGGATCAGCCTGTGAAGGCCACCATGGTGAGCAAGGG
1925	TAAACTTAAGCTTGGTACCGCCTCGCGCCCCAGCAGCTACCCAAAATACTCGTTGAAGATAAAGAAAGCACATTTGGTTTTGTGCTTGGGGTCTCAGGACCTGTGGTTACAGCCTGTGACGCCACCATGGTGAGCAAGGG
1926	TAAACTTAAGCTTGGTACCGAGGACTTCCCCTCCGTGGTGACAGCCTCTGGGTCCTCGGTCGGTACAGTCTCTGCACCTCGCGCCCCAGCAGCTACCCAAAATACTCGAAGAAGATAAAGGCCACCATGGTGAGCAAGGG
1927	TAAACTTAAGCTTGGTACCGTCCCGGGCCCAAATCCTAGACAAAGCCACAGAATATATCCAGTATTTGCGAAGGAAAAACCACACACACCAGCAAGATATTGACGACCTCAAGCGGCAGAGCCACCATGGTGAGCAAGGG
1928	TAAACTTAAGCTTGGTACCGCGGGCTGGCGTCGCCTGGAAGCGGTTTCTTCCGGGATTTGTAGTTTTTCTGGAGCTACCCGGGCCGTCTGTTAGAGGGACAAGAACTACAAGTCTCGGCTGCCACCATGGTGAGCAAGGG
1929	TAAACTTAAGCTTGGTACCGGGCTGTTTCGGGCGCGGGCCCCGCTTTTCCGCACCCTGCTCCGGCCTCGACTACGGCGAGCCTGAGCGCGGCGGCGGCCCACGCGCAGCGACAGGGAGAGGCCACCATGGTGAGCAAGGG
1930	TAAACTTAAGCTTGGTACCGCGCCCCGCGAGCGGCCATCTTGGAGGCTGAGGCGGCGGCGGCGGCGCTGCGGCGGGTTCGGTGGGCCCAATCCCGGGGCGGTGCGGCTGTTTCGGGCGCGGCCACCATGGTGAGCAAGGG
1931	TAAACTTAAGCTTGGTACCGCTCGCTGGCCGCTCCTGGAGGCGGCGGCGGGAGCGCAGGGGGCGCGCGGCCCGGGGACTCGCATTCCCCGGTTCCCCCTCCACCCCACGCGGCCTGGACCGCCACCATGGTGAGCAAGGG
1932	TAAACTTAAGCTTGGTACCGGGGGAGGGAGGCGGGAAGAGCGCGGCACTTCCGCTGGCCGCTGGCTCGCTGGCCGCTCCTGGAGGCGGCGGCGGGAGCGCAGGGGGCGCGCGGCCCGGGGGCCACCATGGTGAGCAAGGG
1933	TAAACTTAAGCTTGGTACCGCAACAACAACTTCCTGAGGAGGACTGCCGGTCGTTCGGACGTCTTGCCTGTCGCTGGAGGAGAGGTCCGGGCTCTCCAGGAAGGTGGCTGCGGCGACAAAGCCACCATGGTGAGCAAGGG
1934	TAAACTTAAGCTTGGTACCGAACAACAACAACAACAACAACAACAACAACAACAACAACAACAACAACAACAACAACAACAACAACAACAACAACAACAACAACAACACTGGCCTTCTCCGCCACCATGGTGAGCAAGGG
1935	TAAACTTAAGCTTGGTACCGCAACAACAACAACAACAACAACAACAACAACAACAACAACAACAACAACAACAACAACAACAACAACAACAACAACAACAACAACAACCTGGCCTTCTCCGCCACCATGGTGAGCAAGGG
1936	TAAACTTAAGCTTGGTACCGAACAACAACATTCCTGAGGAGGACTGCCGGTCGTTCGGACGTCTTGCCTGTCGCTGGAGGAGAGGTCCGGGCTCTCCAGGAAGGTGGCTGCGGCGACAAAGCCACCATGGTGAGCAAGGG
1937	TAAACTTAAGCTTGGTACCGCTCCTGGCCGTTGAGCCCCTGTGCAAGGCTGGTCGAAGGCTCTGGCATTGCAAGCCTCGCTTCGTTGCCACTTCCCAGCTCTTCCCGCCTTCCGCGGTAAGCCACCATGGTGAGCAAGGG
1938	TAAACTTAAGCTTGGTACCGAGAGCCGCCTAGAACCAGAATTGCTTTGGGTTCATCTTTCATTGCTGCAAGGAACTTCCTTGCCTCTAACACTCATCTTCAAAAGACTGGGACTGCTGAGGCCACCATGGTGAGCAAGGG
1939	TAAACTTAAGCTTGGTACCGGGGGCAGAGCGGAGCGGTGGGCCGGGGGCTGGAGGACAGGTTTGTGCGCTGGACGCAAGCACCAGGCGCAGCCTCGCTCGCCGAGACCCGGCCAGGTAAGGCCACCATGGTGAGCAAGGG
1940	TAAACTTAAGCTTGGTACCGGCCGGGCACGGTGGCTCAGGCCTGTAATCCCAGCACTTTGGGAGGCTGAGGCGGGCAGATCACCTGAGGTCAGGAGTTCAAGACCAGCCTGGCCAACAAGGCCACCATGGTGAGCAAGGG
1941	TAAACTTAAGCTTGGTACCGTCGGCGTGGGTGGCCCTCGGGCGCCGGGACGCCGTCCGGAGACTCCTGTGGCGTGGGTCTGAGGCGCGGTGGTCCGGTGCGGTCCCTGGGCTGGTGGAGAGCCACCATGGTGAGCAAGGG
1942	TAAACTTAAGCTTGGTACCGAGCGGGAGGGCCCGGGCGTCCACAATCCCGAGCTGACCTCGCCCTTGGTCGTCCAGGGTTGGAGCCCAGGTGAGATCGAGAACTTAAGGCATACAGAACGGCCACCATGGTGAGCAAGGG
1943	TAAACTTAAGCTTGGTACCGGGATACCCACCACTGGAGGCTGGAGCCACTGGAAAGAGGCGTTAAAAATTTTGCAGTTATTTATCTTGTGGATATTACAGAAGTGCCTGACTTCAACAAAGCCACCATGGTGAGCAAGGG
1944	TAAACTTAAGCTTGGTACCGGAAAAGCTTATTAGCTGCTGTACGGTAAAAGTGAGCTCTTACGGGAATCGGAATCTAGTTTTAGCCCTCCAGGGATTCTATTTAGCCCGCCAGGAATTAAGCCACCATGGTGAGCAAGGG
1945	TAAACTTAAGCTTGGTACCGCATAAAGCCCAGTTGCTTTGGGAAGTGTTTGGGACCAGTTGGATTGTAGGGAGTAGGGTACAATACAGTCTGTTCTCCTCCAGCTCCTTCTTTCTGCAACGCCACCATGGTGAGCAAGGG
1946	TAAACTTAAGCTTGGTACCGGATTTGGGGAAGGGGTGGCGGGGGAGATCCCACACAAGCAGCCAATCCAGCTGTCCCGGGGAGGAAGAGGAGGAGTCAAGGCCCGCCCCTGGTCTCCGCAGCCACCATGGTGAGCAAGGG
1947	TAAACTTAAGCTTGGTACCGACTCCCGCGCAGTGAGGTTGGCACAGCCACCGCTCTGTGGCTCGCTTGGTTCCCTTAGTCCCGAGCGCTCGCCCACTGCAGATTCCTTTCCCGTGCAGACGCCACCATGGTGAGCAAGGG
1948	TAAACTTAAGCTTGGTACCGGCGAAGCGAGCGGCGTGTAAGCGGGGTGAAGACAACGCCAGTCCTGACCTTGGAAGGAGGATACCCACCACTGGAGGCTGGAGCCACTGGAAAGAGGCGTGCCACCATGGTGAGCAAGGG
1949	TAAACTTAAGCTTGGTACCGCCGGCGCAGCGGGGCGCGCCCCGGGCCCAGGCCCGGCCCCAGCCGCCGCTGCGGAGCCCGCCGGGACCCCCCGGAGCGCGGCCACGGCGCAGCCGCTGCCGCCACCATGGTGAGCAAGGG
1950	TAAACTTAAGCTTGGTACCGAGGCCGCGGAGGCGGAGGCCGAGGCCCCGGCGCAGCGGGGCGCGCCCCGGGCCCAGGCCCGGCCCCAGCCGCCGCTGCGGAGCCCGCCGGGACCCCCCGGGCCACCATGGTGAGCAAGGG
1951	TAAACTTAAGCTTGGTACCGCAACAACAACAACAACAACAACAACAACAACAACAACAACAACAACAACAACAACAACAACAACAACAACAAAGAGGACACGAGGCGGCGGGCTGGAGACGCCACCATGGTGAGCAAGGG
1952	TAAACTTAAGCTTGGTACCGAACAACAACAACAACAACAACAACAACAACAACAACAACAACAACAACAACAACAACAACAACAACAACAACAGAGGACACGAGGCGGCGGGCTGGAGACGCCACCATGGTGAGCAAGGG
1953	TAAACTTAAGCTTGGTACCGAACAACAACAACAACAACAACAACAACAACAAATTGCTCCTAGCCGGCAGAGGAGCTAGGGAGTGTGGCACTGAGCCGGCTCAGGCAGAGACGCGGCACCGCCACCATGGTGAGCAAGGG
1954	TAAACTTAAGCTTGGTACCGCTCTTAGGTGACTAAGCAGTATCACAAATAAACCCTCCAGCAAGTTTAAAAATAATTAGGTCCAACTCAGAGGAAGTGGAGTTTCTCCTGTTGCACAAAAGCCACCATGGTGAGCAAGGG
1955	TAAACTTAAGCTTGGTACCGGGGAATACACGATTTGGCTTAGGGGCCGGGGCTCTCCTGAGGAGAGAGGGTTTGCTTTGCGGGGAAGAGCGAGTCTTGACTTCGCAGCCTCCAATTTCAGGCCACCATGGTGAGCAAGGG
1956	TAAACTTAAGCTTGGTACCGCAACAACAACAACAACAACAACAACAACAACAAATCCTCCTAGCCGGCAGAGGAGCTAGGGAGTGTGGCACTGAGCCGGCTCAGGCAGAGACGCGGCACCGCCACCATGGTGAGCAAGGG
1957	TAAACTTAAGCTTGGTACCGGCCGAAATACCGTCTCCTCCTGCCTGGGAACAAGAGGAAAGTTTGGGGAAGGAGCCAAGCAGGAGACGTTCACCTTTGCCTTAACTTTGGTCTTCATTCAGCCACCATGGTGAGCAAGGG
1958	TAAACTTAAGCTTGGTACCGCTCAGAGTTGCCTGATTGGAAAAATCTCCAGGGCGAGGGATCAGTCTCGAGGCTGCCGGTTCCCCTGGCCCTCAGGGTTGGAGCCAAGGACCCGAGTCGGGCCACCATGGTGAGCAAGGG
1959	TAAACTTAAGCTTGGTACCGCCCTAGCGCTGGCCGCGACCCCGGCGCCTTTGAAACTTCTGCTGGTGTGAGTGCCCTCAGGGGTTCCCCAGGAATATCGATACAACACCAACAGGAGATCGCCACCATGGTGAGCAAGGG
1960	TAAACTTAAGCTTGGTACCGTTGCTGGAGAAACACCTTGATTGAGGCAGCTTCTTCTGTGGCTGTGTGGCTGAACATAACTTCTTTTTTTCAAAGTTCCCTGTGTTGTGAACTGAGCTTGGCCACCATGGTGAGCAAGGG
1961	TAAACTTAAGCTTGGTACCGGGACCCTGCGAGAACGGGTGGGCGTGTGCCCGGTGGGCGCGGGAGGGGCCCGGGCTGCACGAGCGCGCGTGCGCGTCGGAACTGGAGCCGCGGGAGGAGGGCCACCATGGTGAGCAAGGG
1962	TAAACTTAAGCTTGGTACCGTGGGCTGCCTCCAGAGGAAGACTGGCCTCGAGAAGTATCCCTGCCCCGTGGAGCCTTTCCCCCCAGAGGGCCCCGCCCAGTGCAGTCGGTGGTACCTGAGGCCACCATGGTGAGCAAGGG
1963	TAAACTTAAGCTTGGTACCGGCAGCTGGTCACTTGGTGAGGGTGGGGGTGAGGGGGCCTCTCTAGCTTGCGGCCTGTGTCTTTGGTCGGGCCCTCTGCGTCCAGCTGCTCCGGACCGAGCGCCACCATGGTGAGCAAGGG
1964	TAAACTTAAGCTTGGTACCGAGAGCCCCTTTCCTCAGCTGCCGCCAAGGTGCTCGGTCCTTCCGAGGAAGCTAAGGCTGCGTTGGGGTGAGGCCCTCACTTCATCCGGCGACTAGCACCGGCCACCATGGTGAGCAAGGG
1965	TAAACTTAAGCTTGGTACCGGTCCTTCCGAGGAAGCTAAGGCTGCGTTGGGGTGAGGCCCTCACTTCATCCGGCGACTAGCACCGCGTCCGGCAGCGCCAGCCCTACACTCGCCCGCGCCGCCACCATGGTGAGCAAGGG
1966	TAAACTTAAGCTTGGTACCGAATAAAAGGTGACAGAAATCCACCTCTTTAGACTGGCTCCCCTACTGTGGAGTTTGTCAGCTCCCCAGGGAAATTGAGCACCGTGACCACTGCACGTGGTGCCACCATGGTGAGCAAGGG
1967	TAAACTTAAGCTTGGTACCGCAGCGCTGCCACCACTGACGAGGAGCGGCAGCACCTCCAGGAGGTTGGTCTTTTCCACCTGGGCGAGTTTGTCAAAGTCTTTTGCCACGGCTCTCTGGTAGCCACCATGGTGAGCAAGGG
1968	TAAACTTAAGCTTGGTACCGCAACAACAACAACAACAACAACAACAACAACAACAACAACAACAACAACAACAACAACAACAACAACAACAACAACAACAACAGCTATAATCTTAATCTAGCCACCATGGTGAGCAAGGG
1969	TAAACTTAAGCTTGGTACCGAACAACAACAACAACAACAACAACAACAACAACAACAACAACAACAACAACAACAACAACAACAACAACAACAACAACAACAAGCTATAATCTTAATCTAGCCACCATGGTGAGCAAGGG
1970	TAAACTTAAGCTTGGTACCGGGCGCGCCTCAGGACTTCGGGTCCCCTCACCCCGGGCGGATCCCCAAAGACTCCGCCTTCCCAAGAGCCCCTGCGGCCGGGCGCGAAAATCGCGGCGGCGGCCACCATGGTGAGCAAGGG
1971	TAAACTTAAGCTTGGTACCGCCGGGCGGAAGCCCAAAGACTCCGCCTTCCCAAGAGCCCCTGCGGCCGGGCGCGAAAAAGGCGGCGGCGGCGACGGCCGGGCGCTCCTGAAGCAGCAGTTGCCACCATGGTGAGCAAGGG
1972	TAAACTTAAGCTTGGTACCGTGAGGAAGCCACCTGGGCGAGAGGAAGGGGGCCCGGACAGGGCACGGGAAATACTTTCTGGGTCCTGCATACGAACGTGGGTTTGTGCTGGCCGCTGAGAGCCACCATGGTGAGCAAGGG
1973	TAAACTTAAGCTTGGTACCGGAACTTGTAACAGTCTCCCACATCCCTGCTTCTCGAAGTGGTGGACTGTCCCGTGTGCAAGCAACAGTGCTTCTCCAAAGACATCGTGGAGAATTATTTCGCCACCATGGTGAGCAAGGG
1974	TAAACTTAAGCTTGGTACCGGCTCCCGGAGCCCGGCCGTAGAGGCTGCAATCGCAGCCGGGAGCCCGCAGCCCGCGCCCCGAGCCCGCCGCCGCCCTTCGAGGGCGCCCCAGGCCGCGCCGCCACCATGGTGAGCAAGGG
1975	TAAACTTAAGCTTGGTACCGCGCAGTAGCCGCCTCTGCCGCCGCGGAGCTTCCCGAACCTCTTCAGCCGCCCGGAGCCGCTCCCGGAGCCCGGCCGTAGAGGCTGCAATCGCAGCCGGGAGCCACCATGGTGAGCAAGGG
1976	TAAACTTAAGCTTGGTACCGAGAAGATATCTTCCAAGTGTCTGCTCGGGACACGGCTTCAGCCCTCTGTGGTCCCCTCTCCCCGGGGGGCTTTGGGATTCTTGTCAAGCTCCTTCAAGAGGCCACCATGGTGAGCAAGGG
1977	TAAACTTAAGCTTGGTACCGCAACAACAACAACAACAACAACAACAACCGGAGGCAGGTTGGAGCCGCTGCCGTCGCCATCACCCGCGGTAACCAGCGTGAGCTCGCCCGCCAGAAGAAAGCCACCATGGTGAGCAAGGG
1978	TAAACTTAAGCTTGGTACCGCAACAACAACAACAACAACAACAACAACAACAACAACAACAACAACAACAACAAGAACGAGGGGACGTAACGGAGGCAGGTTGGAGCCGCTGCCGTCGCCGCCACCATGGTGAGCAAGGG
1979	TAAACTTAAGCTTGGTACCGAACAACAACAACAACAACAACAACAACAACAACAACAACAACAACAACAACAAAGAACGAGGGGACGTAACGGAGGCAGGTTGGAGCCGCTGCCGTCGCCGCCACCATGGTGAGCAAGGG
1980	TAAACTTAAGCTTGGTACCGGCCACCTCGGCCGTGGCAGGAACCGAAACCCGGAGCGGCCGAAGCTCAGCGCTCCGCTGGGGCAGAGGGTCGCGGCGGCTGGGAACGCCGCTCCCCGACGGCCACCATGGTGAGCAAGGG
1981	TAAACTTAAGCTTGGTACCGCTGGGAACGCCGCTCCCCGACGCACCGGCCGCCCCCAGCGCAGCGCGCTCCGCGGGGTGCTGATCTGCCTCTTCTCCAAGAAACTCAACCACTAGTGACAGCCACCATGGTGAGCAAGGG
1982	TAAACTTAAGCTTGGTACCGCTGCGCCCTGCGGAGCTCCGAACACGTGCGCAGAGGCTGGCTGTGGCAGAAGCAACTGCAGGAAGACTTGAAAGTAGGGCATCCTTCACCCATCTGAAGGGCCACCATGGTGAGCAAGGG
1983	TAAACTTAAGCTTGGTACCGAACAACAACAACAACAACAACAACAACAACAACAACAACAACAACAACAACAACAACAACAACAACAACAACAACAACAACAACAACAAGGACAATCACAGCCACCATGGTGAGCAAGGG
1984	TAAACTTAAGCTTGGTACCGCAACAACAACAACAACAACAACAACAACAACAACAACAACAACAACAACAACAACAACAACAACAACAACAACAACAACAACAACAACAGGACAATCACAGCCACCATGGTGAGCAAGGG
1985	TAAACTTAAGCTTGGTACCGCATTGGCTGCAAAATCGCAACCCAACATTCCCAAAGCCAAGAGTCTAGTTGGCGTCACCATTGACAGAACCGCATCTCAAGGGCAGTGGGGCCGTGCCTGGCCACCATGGTGAGCAAGGG
1986	TAAACTTAAGCTTGGTACCGGTAGGCGGCGTGGAGCAGCGCGCGCAAGCGAGGCCAGGGGAAGGTGGGCGCAGGTGAGGGGCCGAGGTGTGCGCAGGACTTTAGCCGGTTGAGAAGGATCGCCACCATGGTGAGCAAGGG
1987	TAAACTTAAGCTTGGTACCGAGTGGTGTTTGCTTTCTCCACCAGAAGGGCACACTTTCATCTAATTTGGGGTATCACTGAGCTGAAGACAAAGAGAAGGGGGAGAAAACCTAGCAGACCAGCCACCATGGTGAGCAAGGG
1988	TAAACTTAAGCTTGGTACCGGTGTCAGGGGGAAGCTGGAAGGCGTCGTTCTCCTTTCCCAGCTCTCCTGCCTGTCCGCCTTGTTTTCAGGCCGGGTCTGGCTTGGTCTTCCCCCGTAAGGGCCACCATGGTGAGCAAGGG
1989	TAAACTTAAGCTTGGTACCGGCGCCGCCATTTTTGCTGCCCGGACGCGGAGCGAGAGGCTGAGAGAGTCGGAGACACTATCCGCTTCCATCCGTCGCGCAGACCCTGCCGGAGCCGCTGCGCCACCATGGTGAGCAAGGG
1990	TAAACTTAAGCTTGGTACCGGTGCAGCCAGGGGCTTCCGGCCGCGGCCCTGGCGCGTGGTCTGCGCGCGCCCGGCCGTGCGTGCGGAAGCGGGGAGGCTGCGTGTGTGCGCAGGGAGAGAGCCACCATGGTGAGCAAGGG
1991	TAAACTTAAGCTTGGTACCGATTGCTACTTGTAAACAAGGCTAGAAAGGGTGGAGATTGAATTGAGTTGGGGGGTGGGGAAACAAACCCTTTAGTTACAATATCTTAGGGAATTGAATCTGCCACCATGGTGAGCAAGGG
1992	TAAACTTAAGCTTGGTACCGGGCTGAATATTTAGTGTAATTACATCTCAGCTTTGAGGGCTCCTGTGGCAAATTCCCGGATTAAAAGGTTCCCTGGTTGTGAAAATACAAGAGATAAATCGCCACCATGGTGAGCAAGGG
1993	TAAACTTAAGCTTGGTACCGGCAATCTCCGTCTCTCAGGTTTAAGCAGTTCTCCTGCCTCAGCCTCCCAAGTAGGTGGGACTACAGAACCTTCGGCTCGCGTGCTTCTGAGCTGCTGTGGGCCACCATGGTGAGCAAGGG
1994	TAAACTTAAGCTTGGTACCGATTCTGGACAAATAAGGAACGTTGGGTCGGTTGCCGGGTCCTCAAAATTATAACCGCCACTGGATCTGCGCTGTGCGTTGGCTAAAAAAAAGAAAAGAACGCCACCATGGTGAGCAAGGG
1995	TAAACTTAAGCTTGGTACCGTTGGTGAGTAACGGCGGGAAAGCGAGAAGAAACGGGACTGGACCTACAAGCAAGTGATTCCGCTTTTCGTCTTTGGCCCATAGGGAGCGCTGGGCCCACTGCCACCATGGTGAGCAAGGG
1996	TAAACTTAAGCTTGGTACCGCCCGGCCTTGGAGTGGCTCCCCAGGCCCGGGCGCTCGCCGCCTTAGTACCCGGAGTGACCCAGGTAGATAACAAGTCCGGTTTCCTGCAGAAGAGGCCTCGCCACCATGGTGAGCAAGGG
1997	TAAACTTAAGCTTGGTACCGCTTATACACTGGGTTCCGAGCCGGTCTTATCTTCCGCTGGACCACCTCGCCGCCCTCAGGGATTCTGGACAAATAAGGAACGTTGGGTCGGTTGCCGGGTGCCACCATGGTGAGCAAGGG
1998	TAAACTTAAGCTTGGTACCGAGCCGGGAACAGCTCTGACCACAGTAAGTCATCCCAAAACCTCACATTCAGTTGAAACCATTTAAGAATTTCATCTGCACTGAGGAACAATTTAGCGTGAGCCACCATGGTGAGCAAGGG
1999	TAAACTTAAGCTTGGTACCGGGCACAACTGTTTTCCCTGATCAGGATACTTGCGGCACTCAACAGAGGAAAGAAATTCCTAAGGGAACACTGCTCAGAAAGTACTGCAGCAAGTCTTCAAGCCACCATGGTGAGCAAGGG
[truncated: 10,001 more rows]
