# Supplementary material for: High-throughput 5′ UTR engineering for enhanced protein production in non-viral gene therapies
Source: Nat Commun. 2021 Jul 6;12:4138. doi: 10.1038/s41467-021-24436-7 (PMC8260622; doi:10.1038/s41467-021-24436-7)
Supplement: Supplementary file 11 — Source data [file 41467_2021_24436_MOESM11_ESM.zip]

Archive with 5 entries (5 files):
- NCOMMS-20-12922C SOURCE DATA/250914_3_data_set_5651019_qcm0sc.xlsx
- NCOMMS-20-12922C SOURCE DATA/250914_3_data_set_5651020_qll8ll.xlsx
- NCOMMS-20-12922C SOURCE DATA/250914_3_data_set_5651021_qrl8rr.xlsx
- NCOMMS-20-12922C SOURCE DATA/250914_3_data_set_5651022_q1l811.xlsx
- NCOMMS-20-12922C SOURCE DATA/250914_3_data_set_5651023_q1l811.xlsx
