# Supplementary material for: High-throughput 5′ UTR engineering for enhanced protein production in non-viral gene therapies
Source: Nat Commun. 2021 Jul 6;12:4138. doi: 10.1038/s41467-021-24436-7 (PMC8260622; doi:10.1038/s41467-021-24436-7)
Supplement: Supplementary file 11 — Source data [file 41467_2021_24436_MOESM11_ESM.zip › NCOMMS-20-12922C SOURCE DATA/250914_3_data_set_5651019_qcm0sc.xlsx]

## Sheet: 4c
	Measure 1		Measure 2		Measure 3
	GFP fluorescence	BFP fluorescence	GFP fluorescence	BFP fluorescence	GFP fluorescence	BFP fluorescence
NeoUTR1	1654	408	1783	464	2003	511
NeoUTR2	2076	472	1900	442	2120	487
NeoUTR3	1933	439	2025	434	2158	444
pVAX1	1443	475	1414	477	1480	521

## Sheet: 4d
	Measure 1		Measure 2		Measure 3
	GFP fluorescence	BFP fluorescence	GFP fluorescence	BFP fluorescence	GFP fluorescence	BFP fluorescence
NeoUTR1	1869	1580	1935	1576	1842	1436
NeoUTR2	2333	1863	2154	1654	2135	1628
NeoUTR3	2068	1811	1871	1548	1685	1490
pVAX1	1945	2008	1651	1652	1812	1960

## Sheet: 4e
	Absorbance (OD 450 nm)
	Measure 1	Measure 2	Measure 3	Measure 4
NeoUTR1	0.922	1.085	1.221	1.201
NeoUTR2	1.565	1.538	1.654	1.522
NeoUTR3	1.494	1.428	1.483	1.423
pVAX1	0.913	1.202	1.139	1.428
Media only (Blank)	0.098	0.105	0.098	0.1
Standard Curves
Concentration (pg/mL)	1500	750	375	188	93.8	46.9	23.4	0
Measure 1	1.113	0.638	0.401	0.246	0.188	0.132	0.122	0.101
Measure 2	1.1	0.648	0.384	0.237	0.177	0.135	0.119	0.106

## Sheet: 4f 
	Absorbance (OD 450 nm)					Absorbance (OD 540 nm)
	Measure 1	Measure 2	Measure 3	Measure 4		Measure 1	Measure 2	Measure 3	Measure 4
NeoUTR1	0.514	0.359	0.373	0.341		0.057	0.057	0.054	0.054
NeoUTR2	0.322	0.347	0.389	0.41		0.056	0.055	0.053	0.056
NeoUTR3	0.68	0.63	0.678	0.489		0.064	0.07	0.067	0.064
pVAX1	0.241	0.233	0.181	0.185		0.05	0.046	0.048	0.049
Standard Curves
Concentration (pg/mL)	4000	2000	1000	500	250	125	62.5	0	Absorbance (OD 450 nm)
Measure 1	0.64	0.525	0.304	0.184	0.138	0.106	0.109	0.094
Measure 2	0.758	0.494	0.282	0.182	0.143	0.114	0.109	0.098
Concentration (pg/mL)	4000	2000	1000	500	250	125	62.5	0	Absorbance (OD 540 nm)
Measure 1	0.077	0.062	0.051	0.047	0.045	0.042	0.043	0.043
Measure 2	0.078	0.066	0.051	0.048	0.048	0.042	0.044	0.048
