# Supplementary material for: High-throughput 5′ UTR engineering for enhanced protein production in non-viral gene therapies
Source: Nat Commun. 2021 Jul 6;12:4138. doi: 10.1038/s41467-021-24436-7 (PMC8260622; doi:10.1038/s41467-021-24436-7)
Supplement: Supplementary file 11 — Source data [file 41467_2021_24436_MOESM11_ESM.zip › NCOMMS-20-12922C SOURCE DATA/250914_3_data_set_5651020_qll8ll.xlsx]

## Sheet: 5b
	Measure 1		Measure 2		Measure 3
	GFP fluorescence	BFP fluorescence	GFP fluorescence	BFP fluorescence	GFP fluorescence	BFP fluorescence
CoNeoUTR2-1	1775	477	1580	422	1677	458
CoNeoUTR3-1	1814	428	1883	462	1818	399
CoNeoUTR1-2	1559	377	1844	452	1779	392
CoNeoUTR3-2	2177	443	2450	498	2187	429
CoNeoUTR1-3	2100	387	2163	431	2029	356
CoNeoUTR2-3	2159	390	2496	442	2191	370
pVAX1	1443	475	1414	477	1480	521

## Sheet: 5c
HEK 293T		Measure 1		Measure 2		Measure 3
		GFP fluorescence	BFP fluorescence	GFP fluorescence	BFP fluorescence	GFP fluorescence	BFP fluorescence
	NeoUTR1	1654	408	1783	464	2003	511
	NeoUTR2	2076	472	1900	442	2120	487
	NeoUTR3	1933	439	2025	434	2158	444
	CoNeoUTR2-1	1775	477	1580	422	1677	458
	CoNeoUTR3-1	1814	428	1883	462	1818	399
	CoNeoUTR1-2	1559	377	1844	452	1779	392
	CoNeoUTR3-2	2177	443	2450	498	2187	429
	CoNeoUTR1-3	2100	387	2163	431	2029	356
	CoNeoUTR2-3	2159	390	2496	442	2191	370
	pVAX1	1443	475	1414	477	1480	521
RD		Measure 1		Measure 2		Measure 3
		GFP fluorescence	BFP fluorescence	GFP fluorescence	BFP fluorescence	GFP fluorescence	BFP fluorescence
	NeoUTR1	1869	1580	1935	1576	1842	1436
	NeoUTR2	2333	1863	2154	1654	2135	1628
	NeoUTR3	2068	1811	1871	1548	1685	1490
	CoNeoUTR2-1	2010	1910	1758	1791	1727	1562
	CoNeoUTR3-1	1822	1751	1857	1704	1694	1428
	CoNeoUTR1-2	1974	1947	1726	1579	1618	1377
	CoNeoUTR3-2	1960	1665	2111	1738	1955	1502
	CoNeoUTR1-3	1930	1769	1786	1643	1761	1506
	CoNeoUTR2-3	2165	1832	2065	1685	1831	1416
	pVAX1	1945	2008	1651	1652	1812	1960
MCF		Measure 1		Measure 2		Measure 3
		GFP fluorescence	BFP fluorescence	GFP fluorescence	BFP fluorescence	GFP fluorescence	BFP fluorescence
	NeoUTR1	1797	587	1667	545	1807	592
	NeoUTR2	1972	495	1824	483	1785	484
	NeoUTR3	2477	446	2222	428	2016	398
	CoNeoUTR2-1	1222	548	1338	586	1280	564
	CoNeoUTR3-1	1664	660	1718	647	1819	641
	CoNeoUTR1-2	1661	463	1638	458	1557	420
	CoNeoUTR3-2	1983	562	2161	613	1842	521
	CoNeoUTR1-3	1853	565	1760	593	1906	573
	CoNeoUTR2-3	2140	517	2034	514	2126	513
	pVAX1	1146	468	1198	468	1391	540
C2C12		Measure 1		Measure 2		Measure 3
		GFP fluorescence	BFP fluorescence	GFP fluorescence	BFP fluorescence	GFP fluorescence	BFP fluorescence
	NeoUTR1	839	588	1178	711	843	538
	NeoUTR2	913	663	1124	704	762	565
	NeoUTR3	778	525	836	556	568	474
	CoNeoUTR2-1	817	746	917	667	734	640
	CoNeoUTR3-1	850	636	772	544	994	655
	CoNeoUTR1-2	1001	660	822	573	1033	597
	CoNeoUTR3-2	1178	764	951	634	1214	699
	CoNeoUTR1-3	1023	646	1122	737	752	485
	CoNeoUTR2-3	812	473	1044	615	935	531
	pVAX1	764	633	650	516	625	564
