# Supplementary material for: High-throughput 5′ UTR engineering for enhanced protein production in non-viral gene therapies
Source: Nat Commun. 2021 Jul 6;12:4138. doi: 10.1038/s41467-021-24436-7 (PMC8260622; doi:10.1038/s41467-021-24436-7)
Supplement: Supplementary file 11 — Source data [file 41467_2021_24436_MOESM11_ESM.zip › NCOMMS-20-12922C SOURCE DATA/250914_3_data_set_5651021_qrl8rr.xlsx]

## Sheet: 5b
	Measure 1		Measure 2		Measure 3
UTRs	GFP fluorescence	BFP fluorescence	GFP fluorescence	BFP fluorescence	GFP fluorescence	BFP fluorescence
1127	1567	424	1558	429	1648	418
2719	1010	561	1075	598	932	474
2871	1515	432	1482	458	1365	392
2938	1216	518	1178	478	1047	400
4428	1359	410	1182	358	1150	340
4690	1160	463	1137	458	1142	478
6328	886	499	917	470	818	446
9765	1933	439	2025	434	2158	444
10023	1654	408	1783	464	2003	511
10726	1135	543	1028	466	929	403
11356	1134	474	1065	427	1106	451
11500	744	432	828	526	788	464
11674	2076	472	1900	442	2120	487
pVAX1	1443	475	1414	477	1480	521
