# Supplementary material for: High-throughput 5′ UTR engineering for enhanced protein production in non-viral gene therapies
Source: Nat Commun. 2021 Jul 6;12:4138. doi: 10.1038/s41467-021-24436-7 (PMC8260622; doi:10.1038/s41467-021-24436-7)
Supplement: Supplementary file 11 — Source data [file 41467_2021_24436_MOESM11_ESM.zip › NCOMMS-20-12922C SOURCE DATA/250914_3_data_set_5651022_q1l811.xlsx]

## Sheet: S7a
	Measure 1		Measure 2		Measure 3
	GFP fluorescence	BFP fluorescence	GFP fluorescence	BFP fluorescence	GFP fluorescence	BFP fluorescence
Chimeric	1406	417	1476	418	1495	410
Beta-globin	734	426	926	550	752	438
TM	1028	297	1111	324	1237	407
Intron A	1021	329	1202	390	1164	408
pVAX1	1443	475	1414	477	1480	521

## Sheet: S7b 
	Measure 1		Measure 2		Measure 3
	GFP fluorescence	BFP fluorescence	GFP fluorescence	BFP fluorescence	GFP fluorescence	BFP fluorescence
Chimeric	2038	1929	1807	1834	1859	2024
Beta-globin	1073	1889	987	1901	993	1930
TM	895	1563	923	1742	924	1762
Intron A	869	1701	820	1707	815	1712
pVAX1	1945	2008	1651	1652	1812	1960
