# Supplementary material for: High-throughput 5′ UTR engineering for enhanced protein production in non-viral gene therapies
Source: Nat Commun. 2021 Jul 6;12:4138. doi: 10.1038/s41467-021-24436-7 (PMC8260622; doi:10.1038/s41467-021-24436-7)
Supplement: Supplementary file 11 — Source data [file 41467_2021_24436_MOESM11_ESM.zip › NCOMMS-20-12922C SOURCE DATA/250914_3_data_set_5651023_q1l811.xlsx]

## Sheet: S8
	Measure 1		Measure 2		Measure 3
	GFP fluorescence	BFP fluorescence	GFP fluorescence	BFP fluorescence	GFP fluorescence	BFP fluorescence
CoNeoUTR1-2	1559	377	1844	452	1779	392
CoNeoUTR1-3	2100	387	2163	431	2029	356
CoNeoUTR2-1	1775	477	1580	422	1677	458
CoNeoUTR2-3	2159	390	2496	442	2191	370
CoNeoUTR3-1	1814	428	1883	462	1818	399
CoNeoUTR3-2	2177	443	2450	498	2187	429
pVAX1	1443	475	1414	477	1480	521
